# Supplementary material for: Mother-Specific Signature in the Maternal Transcriptome Composition of Mature, Unfertilized Zebrafish Eggs
Source: PLoS One. 2016 Jan 22;11(1):e0147151. doi: 10.1371/journal.pone.0147151 (PMC4723340; doi:10.1371/journal.pone.0147151)
Supplement: S1 File — (XLSX) [file pone.0147151.s004.xlsx]

## Sheet: Yields
ID	Sample	RINe	pg/ul	yield (ng)	IVT ng/ul	pmol/ul	IVT yield (ug)	pmol/ug	4.4 ug (ul)	Remark
81	801	8.7	5270	158.1	286.5	2.5	5.73	8.726	15.3578
83	803	8.9	3550	106.5	344.5	2.2	6.89	6.38607	12.7721
85	805	9.4	3560	106.8	323.9	2.9	6.478	8.95338	13.5844
87	807	9.4	3180	95.4	309	2.3	6.18	7.44337	14.2395
61	601	9.6	2680	80.4	227.9	2.4	4.558	10.5309	19.3067
63	603	9.5	2930	87.9	222.9	2.5	4.458	11.2158	19.7398
65	605	9.4	4640	139.2	221.2	2.9	4.424	13.1103	19.8915
67	607	9.8	2830	84.9	130	1.2	2.6	9.23077		19 ul used
68	608	9.7	5400	162	310.4	1.7	6.208	5.4768	14.1753
71	701	8.6	9130	273.9	362.4	4	7.248	11.0375	12.1413
72	702	8.9	5370	161.1	275.1	3.3	5.502	11.9956	15.9942
73	703	9	5180	155.4	292.6	2.7	5.852	9.22761	15.0376
75	705	9.2	4940	148.2	296.8	2.9	5.936	9.77089	14.8248
77	707	8.9	12500	375	277.5	3.9	5.55	14.0541	15.8559
51	501	9.2	5540	166.2	338.1	2.4	6.762	7.09849	13.0139
53	503	9.1	15800	474	401.6	2.5	8.032	6.2251	10.9562
55	505	9.2	4470	134.1	255.7	3.4	5.114	13.2968	17.2077
56	506	8.3	3150	94.5	262	1.2	5.24	4.58015	16.7939
57	507	8.9	3550	106.5	273.3	1.2	5.466	4.39078	16.0995
41	401	8.7	3590	107.7	304.1	3.4	6.082	11.1805	14.4689
43	403	8.9	4140	124.2	385.4	2	7.708	5.18941	11.4167
44	404	9	4010	120.3	138.4	1	2.768	7.22543	31.7919
45	405	8.8	4680	140.4	319.1	2.1	6.382	6.58101	13.7888
47	407	9.2	4810	144.3	374.1	1.7	7.482	4.54424	11.7616
