# Supplementary material for: Mother-Specific Signature in the Maternal Transcriptome Composition of Mature, Unfertilized Zebrafish Eggs
Source: PLoS One. 2016 Jan 22;11(1):e0147151. doi: 10.1371/journal.pone.0147151 (PMC4723340; doi:10.1371/journal.pone.0147151)
Supplement: S2 File — (XLSX) [file pone.0147151.s005.xlsx]

## Sheet: Sheet1
rRNA	Capture oligo sequence (5'"3')
18S	CTGAACGCCACTTGTCCCTCTAAGAAGTTG
18S	GTATCTGATCGTCTTCGAACCTCCGACTTT
18S	GTTATTTTTCGTCACTACCTCCCCGTGTCG
28S	CCCAGAATCAGGTCGTCTACGAGTCATTTA
28S	TGAGCTCGCCTTAGGACACCTGCGTTACCG
28S	AGTCATAGTTACTCCCGCCGTTTACCCGCG
28S	ACTCGTCGAGGCTTACCCTTTCCCCCCCCG
28S	ACCTTCGCCCCCGAACCCTTCCAAGCCGAA
28S	CCTCCGCTTAGTAATATGCTTAAATTCAGC
All oligos are 3'-biotinylated
