# Supplementary material for: Mother-Specific Signature in the Maternal Transcriptome Composition of Mature, Unfertilized Zebrafish Eggs
Source: PLoS One. 2016 Jan 22;11(1):e0147151. doi: 10.1371/journal.pone.0147151 (PMC4723340; doi:10.1371/journal.pone.0147151)
Supplement: S4 File — (XLSX) [file pone.0147151.s007.xlsx]

## Sheet: anti_correlation-DavidEaseannot
Genes removed from further analysis, because they show a high anti-correlation with a calculated scaling factor.
ENSDARG00000070254	similar to histone cluster 1, H2bb
ENSDARG00000033899	adaptor-related protein complex 2, mu 1 subunit, a; adaptor-related protein complex 2, mu 1 subunit, b
ENSDARG00000077279	similar to zinc finger protein 568; zgc:173705; hypothetical protein LOC100151044; zgc:174314; similar to Zinc finger protein 567
ENSDARG00000014697	ENSDARG00000014697
ENSDARG00000067985	finTRIM family, member 23
ENSDARG00000063102	CREB binding protein (Rubinstein-Taybi syndrome) b
ENSDARG00000018367	similar to chymotrypsinogen B1; zgc:136461
ENSDARG00000004930	LIM domain only 7a
ENSDARG00000051732	similar to Mid1ip1 protein; zgc:110434; zgc:173652
ENSDARG00000070265	similar to Mid1ip1 protein; zgc:110434; zgc:173652
ENSDARG00000023062	zgc:85866
ENSDARG00000015337	zgc:114157
ENSDARG00000018688	ELK3, ETS-domain protein
ENSDARG00000020623	bcl2-associated X protein, a
ENSDARG00000019312	zgc:165464
ENSDARG00000021115	spermatogenesis associated 6
ENSDARG00000059083	similar to LOC553379 protein
ENSDARG00000075364	crystallin, gamma M2d2; crystallin, gamma M2d1; zgc:171792; crystallin, gamma M2d8; crystallin, gamma M2d4; hypothetical protein LOC100148662; crystallin, gamma M2d3; zgc:86723; zgc:171758; zgc:173493; zgc:173645; zgc:173452; novel protein similar to crystallin, gamma family; zgc:162402
ENSDARG00000005739	glycoprotein M6Ba
ENSDARG00000076954	ribosomal protein S9
ENSDARG00000045639	ELAV (embryonic lethal, abnormal vision, Drosophila)-like 4 (Hu antigen D)
ENSDARG00000012405	collagen, type I, alpha 1
ENSDARG00000025168	ENSDARG00000025168
ENSDARG00000037455	zgc:136652; similar to 2-hydroxyacylsphingosine 1-beta-galactosyltransferase precursor (UDP-galactose-ceramide galactosyltransferase) (Ceramide UDP-galactosyltransferase) (Cerebroside synthase)
ENSDARG00000074311	similar to LOC779595 protein
ENSDARG00000063713	similar to Ras GTPase-activating protein SynGAP (Synaptic Ras GTPase-activating protein 1) (Synaptic Ras-GAP 1) (Neuronal RasGAP) (p135 SynGAP); si:dkeyp-24a7.8
ENSDARG00000054342	ENSDARG00000054342
ENSDARG00000054332	similar to Tripartite motif-containing protein 66 (Transcriptional intermediary factor 1 delta); si:ch211-208c6.2
ENSDARG00000062601	piwi-like 2 (Drosophila)
ENSDARG00000075193	ENSDARG00000075193
ENSDARG00000004218	Rho family GTPase 1 like
ENSDARG00000040064	zgc:172268
ENSDARG00000001870	ATPase, Na+/K+ transporting, alpha 1a.4 polypeptide; ATPase, Na+/K+ transporting, alpha 1a.3 polypeptide
ENSDARG00000015474	protein phosphatase 2, regulatory subunit B', epsilon isoform a; protein phosphatase 2, regulatory subunit B', epsilon isoform b
ENSDARG00000042840	echinoderm microtubule associated protein like 1
ENSDARG00000058020	ENSDARG00000058020
ENSDARG00000056926	dopamine receptor D2a
ENSDARG00000021939	similar to lysosomal trafficking regulator; lysosomal trafficking regulator
ENSDARG00000071360	MORN repeat containing 2
ENSDARG00000038672	transcription factor 7 (T-cell specific, HMG-box)
ENSDARG00000010267	dihydropyrimidine dehydrogenase
ENSDARG00000078802	similar to ring finger protein 111
ENSDARG00000017425	ENSDARG00000017425
ENSDARG00000028367	sulfotransferase family 2, cytosolic sulfotransferase 3
ENSDARG00000007697	fatty acid binding protein 7, brain, a
ENSDARG00000012816	c3orf58 homolog (H. sapiens), a
ENSDARG00000038664	ENSDARG00000038664
ENSDARG00000003616	ariadne ubiquitin-conjugating enzyme E2 binding protein homolog 1 (Drosophila)
ENSDARG00000071398	hypothetical protein LOC100000812
ENSDARG00000062590	si:dkey-151c10.1
ENSDARG00000038609	myelin protein zero
ENSDARG00000019442	ENSDARG00000019442
ENSDARG00000069054	glutamate-ammonia ligase (glutamine synthase) a
ENSDARG00000012281	similar to internexin neuronal intermediate filament protein, alpha; zgc:65851
ENSDARG00000022682	adducin 1 (alpha)
ENSDARG00000045853	si:ch211-240j22.5; si:ch211-214j24.1
ENSDARG00000004472	zgc:65893
ENSDARG00000079158	thrombopoietin
ENSDARG00000037895	receptor (G protein-coupled) activity modifying protein 2
ENSDARG00000045064	zgc:112954
ENSDARG00000075864	immunoglobulin superfamily, member 9-like
ENSDARG00000010316	glutaminyl-tRNA synthetase
ENSDARG00000060152	si:dkey-48f17.1
ENSDARG00000016085	muscleblind-like 3 (Drosophila)
ENSDARG00000029925	discs, large (Drosophila) homolog 1, like
ENSDARG00000026845	ras homolog gene family, member Ac; ras homolog gene family, member Aa
ENSDARG00000031836	zgc:153996
ENSDARG00000040435	zgc:174946; si:ch211-132b12.3; zgc:158427; si:ch211-132b12.5; si:ch211-132b12.6
ENSDARG00000045297	prohibitin 2
ENSDARG00000069817	zgc:165347
ENSDARG00000031427	calmodulin 2b, (phosphorylase kinase, delta); calmodulin 2a (phosphorylase kinase, delta); calmodulin 3a (phosphorylase kinase, delta); calmodulin 1b; calmodulin 1a; similar to calmodulin 2; calmodulin 3b (phosphorylase kinase, delta)
ENSDARG00000005645	roundabout homolog 3
ENSDARG00000045658	methionine sulfoxide reductase B3
ENSDARG00000022727	similar to Poly [ADP-ribose] polymerase-4 (PARP-4) (Vault poly(ADP-ribose) polymerase) (VPARP) (193-kDa vault protein) (PARP-related/IalphaI-related H5/proline-rich) (PH5P)
ENSDARG00000063433	ENSDARG00000063433
ENSDARG00000043638	target of myb1 (chicken)
ENSDARG00000069662	fibroblast growth factor 11
ENSDARG00000051876	Usher syndrome 1C (autosomal recessive, severe)
ENSDARG00000019335	hairy and enhancer of split 6 (Drosophila)
ENSDARG00000069989	si:dkey-114f6.1
ENSDARG00000076045	zgc:163025
ENSDARG00000070162	ENSDARG00000070162
ENSDARG00000055592	calpain 2, (m/II) large subunit b
ENSDARG00000071400	similar to Tyrosine-protein kinase SgK223 (Sugen kinase 223); si:dkey-3k20.4
ENSDARG00000074084	hypothetical protein LOC100149458; family with sequence similarity 40, member A
ENSDARG00000053753	mitochondrial fission factor
ENSDARG00000078438	ENSDARG00000078438
ENSDARG00000042122	zgc:123115
ENSDARG00000011166	carbonic anhydrase
ENSDARG00000070297	similar to Histone H4 replacement CG3379-PC; similar to predicted protein; similar to histone cluster 1, H2bc; similar to histone cluster 1, H2bb; similar to histone cluster 2, H2be; hypothetical LOC562547; zgc:154164; zgc:165555; zgc:112234; hypothetical LOC564216; zgc:173585; histone 2, H2, like; zgc:173587; zgc:194989; zgc:171937; histone 1, H4, like; hypothetical LOC100004665; hypothetical LO…
ENSDARG00000039547	similar to Histone H4 replacement CG3379-PC; similar to predicted protein; similar to histone cluster 1, H2bc; similar to histone cluster 1, H2bb; similar to histone cluster 2, H2be; hypothetical LOC562547; zgc:154164; zgc:165555; zgc:112234; hypothetical LOC564216; zgc:173585; histone 2, H2, like; zgc:173587; zgc:194989; zgc:171937; histone 1, H4, like; hypothetical LOC100004665; hypothetical LO…
ENSDARG00000079909	similar to Histone H4 replacement CG3379-PC; similar to predicted protein; similar to histone cluster 1, H2bc; similar to histone cluster 1, H2bb; similar to histone cluster 2, H2be; hypothetical LOC562547; zgc:154164; zgc:165555; zgc:112234; hypothetical LOC564216; zgc:173585; histone 2, H2, like; zgc:173587; zgc:194989; zgc:171937; histone 1, H4, like; hypothetical LOC100004665; hypothetical LO…
ENSDARG00000075366	similar to Histone H4 replacement CG3379-PC; similar to predicted protein; similar to histone cluster 1, H2bc; similar to histone cluster 1, H2bb; similar to histone cluster 2, H2be; hypothetical LOC562547; zgc:154164; zgc:165555; zgc:112234; hypothetical LOC564216; zgc:173585; histone 2, H2, like; zgc:173587; zgc:194989; zgc:171937; histone 1, H4, like; hypothetical LOC100004665; hypothetical LO…
ENSDARG00000070289	similar to Histone H4 replacement CG3379-PC; similar to predicted protein; similar to histone cluster 1, H2bc; similar to histone cluster 1, H2bb; similar to histone cluster 2, H2be; hypothetical LOC562547; zgc:154164; zgc:165555; zgc:112234; hypothetical LOC564216; zgc:173585; histone 2, H2, like; zgc:173587; zgc:194989; zgc:171937; histone 1, H4, like; hypothetical LOC100004665; hypothetical LO…
ENSDARG00000059748	similar to Histone H4 replacement CG3379-PC; similar to predicted protein; similar to histone cluster 1, H2bc; similar to histone cluster 1, H2bb; similar to histone cluster 2, H2be; hypothetical LOC562547; zgc:154164; zgc:165555; zgc:112234; hypothetical LOC564216; zgc:173585; histone 2, H2, like; zgc:173587; zgc:194989; zgc:171937; histone 1, H4, like; hypothetical LOC100004665; hypothetical LO…
ENSDARG00000078724	similar to Histone H4 replacement CG3379-PC; similar to predicted protein; similar to histone cluster 1, H2bc; similar to histone cluster 1, H2bb; similar to histone cluster 2, H2be; hypothetical LOC562547; zgc:154164; zgc:165555; zgc:112234; hypothetical LOC564216; zgc:173585; histone 2, H2, like; zgc:173587; zgc:194989; zgc:171937; histone 1, H4, like; hypothetical LOC100004665; hypothetical LO…
ENSDARG00000023645	cysteine conjugate-beta lyase; cytoplasmic (glutamine transaminase K, kyneurenine aminotransferase)
ENSDARG00000035415	prostaglandin E receptor 4 (subtype EP4) b
ENSDARG00000078658	ENSDARG00000078658
ENSDARG00000043820	non-metastatic cells 2-like, protein (NM23B) expressed in
ENSDARG00000051734	similar to Mid1ip1 protein
ENSDARG00000058243	zgc:172129
ENSDARG00000019328	plexin A4
ENSDARG00000077645	similar to G protein-coupled receptor 26
ENSDARG00000015506	similar to kruppel-like factor 5
ENSDARG00000015199	Cas-Br-M (murine) ecotropic retroviral transforming sequence b
ENSDARG00000052792	nothepsin
ENSDARG00000035970	protein tyrosine phosphatase, receptor type, N polypeptide 2
ENSDARG00000069353	si:ch211-245p7.3
ENSDARG00000075370	similar to pyrimidinergic receptor P2Y, G-protein coupled, 4-like
ENSDARG00000075183	similar to CG4813 CG4813-PA
ENSDARG00000010710	musashi homolog 1 (Drosophila); similar to musashi homolog 1
ENSDARG00000036298	ribosomal protein S13
ENSDARG00000018257	nuclear receptor coactivator 1
ENSDARG00000026513	homeo box B6b
ENSDARG00000009881	immediate early response 5
ENSDARG00000012137	similar to Cytochrome P450 46A1 (Cholesterol 24-hydroxylase) (CH24H); zgc:63667; cytochrome P450, family 46, subfamily A, polypeptide 1
ENSDARG00000030512	zgc:162756; par-6 partitioning defective 6 homolog alpha (C. elegans)
ENSDARG00000017441	myosin, light polypeptide 3, skeletal muscle
ENSDARG00000017427	wu:fi20g04
ENSDARG00000058606	si:ch211-235e18.3
ENSDARG00000036911	zgc:77214
ENSDARG00000038040	zgc:101685
ENSDARG00000062721	DENN/MADD domain containing 4A
ENSDARG00000023914	similar to MAP/microtubule affinity-regulating kinase 4
ENSDARG00000075650	zgc:92243
ENSDARG00000025977	bleomycin hydrolase
ENSDARG00000036214	daz-like gene
ENSDARG00000051733	zgc:173552; similar to Mid1ip1 protein; hypothetical LOC559765; zgc:158701; zgc:158629; similar to His3:CG31613 CG31613-PA; hypothetical LOC564560; similar to LOC794406 protein; zgc:113984; zgc:113983
ENSDARG00000075379	zgc:173552; similar to Mid1ip1 protein; hypothetical LOC559765; zgc:158701; zgc:158629; similar to His3:CG31613 CG31613-PA; hypothetical LOC564560; similar to LOC794406 protein; zgc:113984; zgc:113983
ENSDARG00000078294	zgc:173552; similar to Mid1ip1 protein; hypothetical LOC559765; zgc:158701; zgc:158629; similar to His3:CG31613 CG31613-PA; hypothetical LOC564560; similar to LOC794406 protein; zgc:113984; zgc:113983
ENSDARG00000074260	zgc:173552; similar to Mid1ip1 protein; hypothetical LOC559765; zgc:158701; zgc:158629; similar to His3:CG31613 CG31613-PA; hypothetical LOC564560; similar to LOC794406 protein; zgc:113984; zgc:113983
ENSDARG00000070286	zgc:173552; similar to Mid1ip1 protein; hypothetical LOC559765; zgc:158701; zgc:158629; similar to His3:CG31613 CG31613-PA; hypothetical LOC564560; similar to LOC794406 protein; zgc:113984; zgc:113983
ENSDARG00000077623	zgc:175142
ENSDARG00000078401	ENSDARG00000078401
ENSDARG00000077137	similar to histone cluster 2, H2ab; zgc:195633
ENSDARG00000074937	similar to Mid1ip1 protein; zgc:173545; zgc:165551; zgc:163047; similar to histone cluster 2, H2ab; hypothetical LOC570692; hypothetical LOC563518; guanine nucleotide binding protein (G protein), gamma 5; zgc:114037; similar to histone cluster 1, H2ag
ENSDARG00000039241	similar to protein kinase C, alpha type; protein kinase C, alpha
ENSDARG00000039647	zgc:103663
ENSDARG00000078429	vitellogenin 5; vitellogenin 1; vitellogenin 7; vitellogenin 6
ENSDARG00000021735	calcium channel, voltage-dependent, L type, alpha 1B
ENSDARG00000010773	novel protein similar to H.sapiens PNPLA6, patatin-like phospholipase domain containing 6 (PNPLA6)
ENSDARG00000070419	si:dkey-98l21.2
ENSDARG00000057782	similar to bromodomain adjacent to zinc finger domain, 2B
ENSDARG00000073926	ENSDARG00000073926
ENSDARG00000077818	neuregulin 2a
ENSDARG00000032131	dopamine receptor D3; hypothetical protein LOC100150956
ENSDARG00000069397	zgc:113421
ENSDARG00000061021	similar to CG3558 CG3558-PA
ENSDARG00000032482	hypothetical protein LOC798260
ENSDARG00000018460	muscleblind-like 2 (Drosophila)
ENSDARG00000029406	H2A histone family, member X
ENSDARG00000031783	novel protein similar to vertebrate adenylate cyclase 8 (brain) (ADCY8)
ENSDARG00000020960	hepatocyte growth factor-regulated tyrosine kinase substrate
ENSDARG00000077318	im:7137453
ENSDARG00000062892	forkhead box E3
ENSDARG00000004724	transcription elongation factor A (SII), 3
ENSDARG00000021664	frizzled homolog 3
ENSDARG00000070504	Hermansky-Pudlak syndrome 1; transient receptor potential cation channel, subfamily C, member 5
ENSDARG00000045305	similar to Pde7a protein
ENSDARG00000037410	zgc:103633
ENSDARG00000016651	zgc:100799
ENSDARG00000041381	aryl hydrocarbon receptor nuclear translocator-like 2
ENSDARG00000029117	ENSDARG00000029117
ENSDARG00000060298	ninein (GSK3B interacting protein)
ENSDARG00000056181	neural cell adhesion molecule 1
ENSDARG00000071014	S100 calcium binding protein U
ENSDARG00000036071	general transcription factor IIH, polypeptide 4
ENSDARG00000075007	zgc:154070
ENSDARG00000051735	KH domain containing, RNA binding, signal transduction associated 1a
ENSDARG00000008224	vacuolar protein sorting 35 (yeast)
ENSDARG00000075538	zgc:163061
ENSDARG00000074229	ENSDARG00000074229
ENSDARG00000067681	zgc:153677
ENSDARG00000017661	v-raf murine sarcoma viral oncogene homolog B1
ENSDARG00000017595	coiled-coil domain containing 6b
ENSDARG00000061219	periostin, osteoblast specific factor
ENSDARG00000089637
ENSDARG00000090192
ENSDARG00000091446
ENSDARG00000096339
ENSDARG00000093801
ENSDARG00000090462
ENSDARG00000093442
ENSDARG00000090667
ENSDARG00000094414
ENSDARG00000092337
ENSDARG00000095428
ENSDARG00000095344
ENSDARG00000092947
ENSDARG00000086538
ENSDARG00000091212
ENSDARG00000094706
ENSDARG00000086944
