# Supplementary material for: Mother-Specific Signature in the Maternal Transcriptome Composition of Mature, Unfertilized Zebrafish Eggs
Source: PLoS One. 2016 Jan 22;11(1):e0147151. doi: 10.1371/journal.pone.0147151 (PMC4723340; doi:10.1371/journal.pone.0147151)
Supplement: S5 File — (XLSX) [file pone.0147151.s008.xlsx]

## Sheet: Expressed
ProbeID	Designed_on	Cross_hybs	cross_only	Cross_hybs_ids	is_subseq	Direction	TC	REFSEQ	REFSEQ_s	refseq.symb	MERGED_ENSG	ENTREZ	refseq.descr	unigene	unigene.symb	unigene.descr	Gene.Name	zfin	zfin_descr	Chromosome	Start position	Stop position
MAD_Dr_004_100002	ENSDART00000033957	3	1	ENSDART00000010266 ; Dr.82049 ; XM_001920465.1	0	1	1000	NA	NA	NA	ENSDARG00000018847	557849	NA	NA	NA	NA	im:7159098	ZDB-GENE-080225-38	utp20	NA	NA	NA
MAD_Dr_004_197021	Dr.108187	4	0	NM_001004675.1 ; ENSDART00000054097 ; XM_001330922.1 ; OTTDART00000039651	0	1	97347	NA	NA	NA	ENSDARG00000037199	447937	NA	Dr.108187	zgc:101851	zgc:101851	hypothetical LOC791746; zgc:101851	ZDB-GENE-040912-123	zgc:101851	9	900883	904718
MAD_Dr_004_100020	Dr.87684	0	-	-	0	1	100016	NA	NA	NA	ENSDARG00000070362	402821	NA	Dr.87684	cx30.9	connexin 30.9	connexin 30.9	ZDB-GENE-050616-2	cx30.9	19	37531427	37532771
MAD_Dr_004_162955	Dr.46194	0	-	-	0	1	43714	NA	NA	NA	ENSDARG00000056318	449817	NA	Dr.46194	zgc:103534	zgc:103534	zgc:103534	ZDB-GENE-041010-67	kansl2	23	24672369	24682953
MAD_Dr_004_100078	OTTDART00000029291	1	1	ENSDART00000065397	0	1	100071	NA	NA	NA	ENSDARG00000044540	447939	NA	NA	NA	NA	zgc:101826	ZDB-GENE-040912-126	fkbp2	21	26954503	26959340
MAD_Dr_004_163816	ENSDART00000017176	3	1	OTTDART00000038529 ; Dr.33715 ; NM_001033107.2	0	1	44847	NA	NA	NA	ENSDARG00000016484	613144	NA	NA	NA	NA	dyskeratosis congenita 1, dyskerin	ZDB-GENE-031118-120	dkc1	21	43706834	43721295
MAD_Dr_004_188156	ENSDART00000014983	3	0	OTTDART00000039012 ; OTTDART00000039019 ; OTTDART00000039015	0	1	82558	NA	NA	NA	ENSDARG00000033738	337226	NA	NA	NA	NA	zgc:153867	ZDB-GENE-030131-9170	zgc:153867	23	28447917	28461972
MAD_Dr_004_184552	ENSDART00000081851	4	1	NM_199779.1 ; ENSDART00000018868 ; OTTDART00000027206 ; Dr.77341	0	1	77033	NA	NA	NA	ENSDARG00000018491	-	NA	NA	NA	NA	protein disulfide isomerase associated 4	ZDB-GENE-030131-5493	pdia4	24	17190259	17197039
MAD_Dr_004_100090	OTTDART00000045382	5	1	OTTDART00000045376 ; ENSDART00000104299 ; OTTDART00000045374 ; Dr.76537 ; XM_704218.3	0	1	100084	NA	NA	NA	ENSDARG00000091351	325896	NA	NA	NA	NA	NA	ZDB-GENE-030521-29	cnp	NA	NA	NA
MAD_Dr_004_197801	NM_001002556.1	1	1	ENSDART00000019898	0	1	98114	NM_001002556.1	NM_001002556	mrpl11	ENSDARG00000013075	436829	mitochondrial ribosomal protein L11	NA	NA	NA	zgc:92770	ZDB-GENE-040718-294	mrpl11	14	30217047	30280036
MAD_Dr_004_195429	NM_001037110.1	1	1	ENSDART00000073883	0	1	95684	NM_001037110.1	NM_001037110	dtymk	ENSDARG00000052103	567734	deoxythymidylate kinase (thymidylate kinase)	NA	NA	NA	deoxythymidylate kinase (thymidylate kinase)	ZDB-GENE-990603-11	dtymk	6	27112930	27118297
MAD_Dr_004_100100	NM_001017583.1 ; ENSDART00000043305 ; Dr.104593	1	0	Dr.77847	0	1	100144	NM_001017583.1	NM_001017583	zgc:110726	ENSDARG00000068289	550245	zgc:110726	Dr.104593	zgc:110726	zgc:110726	similar to eukaryotic translation initiation factor 3, subunit 12; zgc:110726	ZDB-GENE-050417-45	eif3k	15	47257741	47260916
MAD_Dr_004_100101	NM_001003456.1	2	0	OTTDART00000037799 ; Dr.34068	0	1	100145	NM_001003456.1	NM_001003456	txndc17	ENSDARG00000058079	445062	thioredoxin domain containing 17	NA	NA	NA	thioredoxin domain containing 17	ZDB-GENE-040801-193	txndc17	15	16392428	16396993
MAD_Dr_004_100104	Dr.10674	0	-	-	0	1	100148	NA	NA	NA	ENSDARG00000061228	572231	NA	Dr.10674	NA	NA	hypothetical LOC572231	ZDB-GENE-100922-122	pfdn4	23	38219956	38228587
MAD_Dr_004_100110	Dr.78105	3	1	OTTDART00000045013 ; NM_213427.1 ; OTTDART00000045012	0	1	100154	NA	NA	NA	ENSDARG00000024143	406736	NA	Dr.78105	zgc:56518	zgc:56518	zgc:56518	ZDB-GENE-040426-2767	mgst3	NA	NA	NA
MAD_Dr_004_100126	NM_199583.1 ; Dr.6448 ; OTTDART00000023690 ; ENSDART00000025326	0	1		0	1	10017	NM_199583.1	NM_199583	csnk1da	ENSDARG00000008370	322106	casein kinase 1, delta a	Dr.6448	csnk1da	casein kinase 1, delta a	casein kinase 1, delta a	ZDB-GENE-030131-825	csnk1da	3	36043605	36080746
MAD_Dr_004_158994	OTTDART00000026089	0	-	-	0	1	38223	NA	NA	NA	ENSDARG00000092305	8388607	NA	NA	NA	NA	NA	ZDB-GENE-030131-5881	poldip2	15	24741640	24754995
MAD_Dr_004_152951	ENSDART00000103665	5	0	NM_213348.3 ; ENSDART00000044838 ; OTTDART00000030624 ; OTTDART00000030626 ; Dr.12107	0	1	28537	NA	NA	NA	ENSDARG00000032849	-	NA	NA	NA	NA	N-myc downstream regulated gene 1	ZDB-GENE-030826-34	ndrg1a	19	35372847	35392717
MAD_Dr_004_169839	OTTDART00000035450	0	-	-	0	1	53863	NA	NA	NA	ENSDARG00000003968	565767	NA	NA	NA	NA	NA	ZDB-GENE-041008-244	zgc:162969	11	6436396	6442653
MAD_Dr_004_187983	ENSDART00000101586	7	0	ENSDART00000054925 ; ENSDART00000054923 ; OTTDART00000041256 ; Dr.15829 ; NM_001006035.1 ; OTTDART00000041255 ; OTTDART00000041257	0	1	82278	NA	NA	NA	ENSDARG00000037713	100334225	NA	NA	NA	NA	NA	ZDB-GENE-041010-130	pcnp	1	6873532	6877788
MAD_Dr_004_100168	ENSDART00000066583	2	0	OTTDART00000029109 ; Dr.87779	0	1	100213	NA	NA	NA	ENSDARG00000004274	541336	NA	NA	NA	NA	zgc:112496	ZDB-GENE-050320-25	zgc:112496	24	37743735	37752808
MAD_Dr_004_100178	ENSDART00000014103	1	1	Dr.82236	0	1	100229	NA	NA	NA	ENSDARG00000001804	550424	NA	NA	NA	NA	hypothetical LOC791786; zgc:112148	ZDB-GENE-050417-235	zgc:112148	3	56793586	56803804
MAD_Dr_004_100185	NM_001007784.1	1	1	Dr.88049	0	1	100238	NM_001007784.1	NM_001007784	crygn1	ENSDARG00000087437	493629	crystallin, gamma N1	NA	NA	NA	crystallin, gamma N1	ZDB-GENE-050225-1	crygn1	NA	NA	NA
MAD_Dr_004_100197	OTTDART00000015804	0	-	-	0	1	10025	NA	NA	NA	ENSDARG00000077897	553232	NA	NA	NA	NA	NA	ZDB-GENE-050419-201	znf296	18	36650915	36667290
MAD_Dr_004_157877	NM_200098.1 ; Dr.79940	2	1	ENSDART00000052080 ; OTTDART00000019330	0	1	36572	NM_200098.1	NM_200098	laptm4b	ENSDARG00000035870	368911	lysosomal associated protein transmembrane 4 beta	Dr.79940	laptm4b	lysosomal associated protein transmembrane 4 beta	lysosomal associated protein transmembrane 4 beta	ZDB-GENE-030616-616	laptm4b	19	33277457	33301638
MAD_Dr_004_100251	OTTDART00000018622	1	1	Dr.75502	0	1	100306	NA	NA	NA	ENSDARG00000034957	554129	NA	NA	NA	NA	zgc:112330	ZDB-GENE-050522-394	hddc2	20	39782937	39787156
MAD_Dr_004_100276	ENSDART00000088315	1	1	XM_689025.3	0	1	10033	NA	NA	NA	ENSDARG00000061719	565752	NA	NA	NA	NA	NA	ZDB-GENE-100427-4	si:dkey-23p11.2	25	28271325	28325287
MAD_Dr_004_100280	Dr.120691	0	-	-	0	1	100333	NA	NA	NA	ENSDARG00000071008	796776	NA	Dr.120691	NA	NA	hypothetical LOC796776	NA	NA	NA	NA	NA
MAD_Dr_004_100308	ENSDART00000112343	5	0	Dr.20641 ; ENSDART00000114211 ; ENSDART00000056072 ; OTTDART00000037184 ; NM_001003835.1	0	1	10036	NA	NA	NA	ENSDARG00000078045	-	NA	NA	NA	NA	NA	NA	NA	NA	NA	NA
MAD_Dr_004_177745	ENSDART00000061996	1	1	OTTDART00000026931	0	1	65836	NA	NA	NA	ENSDARG00000042272	393358	NA	NA	NA	NA	transmembrane protein 231	ZDB-GENE-040426-1386	tmem231	25	34340157	34355516
MAD_Dr_004_165702	OTTDART00000027107 ; ENSDART00000027255	1	1	OTTDART00000027106	0	1	47657	NA	NA	NA	ENSDARG00000004452	386630	NA	NA	NA	NA	TAR DNA binding protein, like	ZDB-GENE-031030-1	tardbpl	23	29431249	29436304
MAD_Dr_004_100329	XM_682803.3 ; Dr.22874	0	1		0	1	10038	XM_682803.3	XM_682803	NA	ENSDARG00000037260	324197	NA	Dr.22874	si:ch211-145b13.4	si:ch211-145b13.4	si:ch211-145b13.4	ZDB-GENE-030131-6401	toporsa	1	25411427	25416247
MAD_Dr_004_503256	NM_001077718.1	4	0	gi|503256 ; gi|196651 ; gi|186703 ; gi|100330	1	1	-2	NM_001077718.1	NM_001077718	zgc:153407	ENSDARG00000028201	777610	zgc:153407	NA	NA	NA	zgc:153407	ZDB-GENE-061103-124	commd8	13	12245599	12257273
MAD_Dr_004_152543	NM_213168.2 ; Dr.75367	2	1	ENSDART00000028885 ; OTTDART00000038388	0	1	27899	NM_213168.2	NM_213168	hmgiy	ENSDARG00000028335	406447	high-mobility group (nonhistone chromosomal) prote	Dr.75367	hmgiy	high-mobility group (nonhistone chromosomal) prote	high-mobility group (nonhistone chromosomal) protein isoforms I and Y	ZDB-GENE-010502-1	hmga1a	23	3808555	3816789
MAD_Dr_004_169323	ENSDART00000017536	3	1	OTTDART00000038679 ; Dr.75497 ; NM_001079951.1	0	1	529	NA	NA	NA	ENSDARG00000004174	-	NA	NA	NA	NA	CCR4-NOT transcription complex, subunit 1	ZDB-GENE-040915-1	cnot1	25	17217168	17250529
MAD_Dr_004_100333	OTTDART00000038832	1	1	OTTDART00000038831	0	1	100384	NA	NA	NA	ENSDARG00000092846	8388607	NA	NA	NA	NA	NA	NA	NA	25	34592204	34596715
MAD_Dr_004_100336	OTTDART00000042534	4	1	OTTDART00000042535 ; OTTDART00000042533 ; Dr.75470 ; OTTDART00000042532	0	1	100387	NA	NA	NA	ENSDARG00000092856	8388607	NA	NA	NA	NA	NA	ZDB-GENE-090313-81	si:ch211-210c8.7	23	33804661	33812414
MAD_Dr_004_100341	ENSDART00000056926	1	1	NM_001030104.1	0	1	100393	NA	NA	NA	ENSDARG00000038995	556657	NA	NA	NA	NA	zgc:114078	ZDB-GENE-050913-80	tsnax	13	48862684	48878999
MAD_Dr_004_100342	OTTDART00000036208	5	0	NM_001109710.1 ; OTTDART00000036205 ; OTTDART00000036207 ; Dr.151165 ; Dr.113580	0	1	100395	NA	NA	NA	ENSDARG00000090822	563255	NA	NA	NA	NA	NA	ZDB-GENE-080219-12	zgc:171517	1	23685565	23689704
MAD_Dr_004_195342	NM_001003998.1	4	0	OTTDART00000029113 ; OTTDART00000029112 ; ENSDART00000044970 ; Dr.34241	0	1	95587	NM_001003998.1	NM_001003998	zgc:100789	ENSDARG00000032037	445493	zgc:100789	NA	NA	NA	hypothetical LOC792250; zgc:100789	ZDB-GENE-040822-2	bet1l	25	7487182	7546563
MAD_Dr_004_199510	NM_200053.1	3	0	OTTDART00000039615 ; OTTDART00000039614 ; Dr.297	0	1	99889	NM_200053.1	NM_200053	ssr3	ENSDARG00000014165	337190	signal sequence receptor, gamma	NA	NA	NA	signal sequence receptor, gamma	ZDB-GENE-030131-9134	ssr3	18	34566501	34573734
MAD_Dr_004_100415	OTTDART00000040612	0	-	-	0	1	10047	NA	NA	NA	ENSDARG00000074624	563253	NA	NA	NA	NA	NA	ZDB-GENE-030131-1683	si:ch211-198a12.6	13	18376600	18381844
MAD_Dr_004_100417	OTTDART00000043136	2	1	NM_214681.1 ; OTTDART00000043135	0	1	100471	NA	NA	NA	ENSDARG00000039215	321378	NA	NA	NA	NA	arrestin, beta 2a	ZDB-GENE-030131-29	arrb2a	10	22921674	22937966
MAD_Dr_004_165855	NM_201214.1 ; Dr.77097	1	1	XM_001331584.2	0	1	47865	NM_201214.1	NM_201214	eif3ja	ENSDARG00000012603	394189	eukaryotic translation initiation factor 3, subuni	Dr.77097	eif3ja	eukaryotic translation initiation factor 3, subuni	eukaryotic translation initiation factor 3, subunit J; hypothetical LOC792254	ZDB-GENE-040426-1266	eif3ja	25	31489864	31496711
MAD_Dr_004_197156	NM_001002404.1	2	1	Dr.88731 ; ENSDART00000062537	0	1	97478	NM_001002404.1	NM_001002404	glrx2	ENSDARG00000042631	436677	glutaredoxin 2	NA	NA	NA	glutaredoxin 2	ZDB-GENE-040718-101	glrx2	NA	NA	NA
MAD_Dr_004_100424	ENSDART00000082084	3	0	Dr.87361 ; XM_001921324.1 ; ENSDART00000110269	0	1	100479	NA	NA	NA	ENSDARG00000075953	-	NA	NA	NA	NA	NA	NA	NA	NA	NA	NA
MAD_Dr_004_100435	Dr.13325	1	1	OTTDART00000028439	0	1	100497	NA	NA	NA	ENSDARG00000043663	550564	NA	Dr.13325	zgc:110695	zgc:110695	zgc:110695	ZDB-GENE-050417-416	faub	10	27028382	27030290
MAD_Dr_004_100437	Dr.16680	0	-	-	0	1	100499	NA	NA	NA	ENSDARG00000020009	494101	NA	Dr.16680	NA	NA	BMP2 inducible kinase	ZDB-GENE-041212-72	bmp2k	5	38499019	38552614
MAD_Dr_004_100441	Dr.77370 ; OTTDART00000027192	0	1		0	1	100502	NA	NA	NA	ENSDARG00000045402	494135	NA	Dr.77370	commd3	COMM domain containing 3	COMM domain containing 3	ZDB-GENE-041219-3	commd3	24	17112374	17115224
MAD_Dr_004_100460	OTTDART00000019944	0	-	-	0	1	10052	NA	NA	NA	ENSDARG00000093658	565343	NA	NA	NA	NA	NA	ZDB-GENE-030131-1770	tm7sf3	4	1883512	1908147
MAD_Dr_004_100469	Dr.130308	0	-	-	0	1	100528	NA	NA	NA	ENSDARG00000024049	83774	NA	Dr.130308	NA	NA	cryptochrome 3	ZDB-GENE-010426-6	cry3	NA	NA	NA
MAD_Dr_004_100475	Dr.134122	1	0	Dr.87556	0	1	100533	NA	NA	NA	ENSDARG00000069735	497166	NA	Dr.134122	si:xx-by187g17.5	si:xx-by187g17.5	hypothetical LOC556274; si:xx-by187g17.5	ZDB-GENE-081104-38	si:ch211-5k11.6	3	54838979	54839797
MAD_Dr_004_167983	ENSDART00000024075	4	0	OTTDART00000026788 ; OTTDART00000026787 ; Dr.77915 ; NM_212986.1	0	1	50932	NA	NA	NA	ENSDARG00000008884	-	NA	NA	NA	NA	hypoxanthine phosphoribosyltransferase 1	ZDB-GENE-040426-1918	hprt1	14	31169608	31181229
MAD_Dr_004_181120	NM_205650.1 ; Dr.76735	1	1	XM_001918858.1	0	1	71396	NM_205650.1	NM_205650	cd151l	ENSDARG00000068629	402948	CD151 antigen, like	Dr.76735	cd151l	CD151 antigen, like	CD151 antigen, like	ZDB-GENE-040426-1868	cd151l	18	31020336	31036094
MAD_Dr_004_195426	OTTDART00000024915	3	1	ENSDART00000002962 ; Dr.114076 ; ENSDART00000110777	0	1	95673	NA	NA	NA	ENSDARG00000008109	565501	NA	NA	NA	NA	hypothetical protein LOC100002393; elongation factor-1, delta, a; cold inducible RNA binding protein	ZDB-GENE-040426-2740	eef1da	NA	NA	NA
MAD_Dr_004_197908	ENSDART00000059443	4	1	Dr.52445 ; NM_001145554.1 ; OTTDART00000040471 ; OTTDART00000040472	0	1	9822	NA	NA	NA	ENSDARG00000039082	-	NA	NA	NA	NA	zgc:123010	ZDB-GENE-051120-15	zgc:123010	13	40121489	40156916
MAD_Dr_004_115252	OTTDART00000036787	4	1	NM_001098749.1 ; OTTDART00000012884 ; ENSDART00000108873 ; ENSDART00000060395	0	1	115684	NA	NA	NA	ENSDARG00000041199	569494	NA	NA	NA	NA	asparagine-linked glycosylation 12 homolog (yeast, alpha-1,6-mannosyltransferase)	ZDB-GENE-041210-295	alg12	4	27111240	27120460
MAD_Dr_004_159553	OTTDART00000039217	0	-	-	0	1	38993	NA	NA	NA	ENSDARG00000009868	567578	NA	NA	NA	NA	NA	ZDB-GENE-050809-116	dcaf11	24	12818000	12839410
MAD_Dr_004_165225	OTTDART00000045696	0	-	-	0	1	46924	NA	NA	NA	ENSDARG00000030250	492474	NA	NA	NA	NA	zgc:103487	ZDB-GENE-041114-34	dennd2db	22	818830	839988
MAD_Dr_004_100514	NM_001013281.1	1	1	Dr.82699	0	1	100576	NM_001013281.1	NM_001013281	mrpl48	ENSDARG00000035167	503593	mitochondrial ribosomal protein L48	NA	NA	NA	mitochondrial ribosomal protein L48	ZDB-GENE-041008-125	mrpl48	10	36740242	36747923
MAD_Dr_004_100518	OTTDART00000021616	0	-	-	0	1	100582	NA	NA	NA	ENSDARG00000095623	796295	NA	NA	NA	NA	dolichol-phosphate (beta-D) mannosyltransferase 2	ZDB-GENE-030131-9093	dpm2	5	31114205	31116560
MAD_Dr_004_175697	OTTDART00000022341	0	-	-	0	1	62691	NA	NA	NA	ENSDARG00000077253	317736	NA	NA	NA	NA	alkB, alkylation repair homolog 6 (E. coli)	ZDB-GENE-060407-1	alkbh6	5	36049911	36054545
MAD_Dr_004_180103	NM_213185.1	1	1	OTTDART00000027152	0	1	69464	NM_213185.1	NM_213185	eif5a	ENSDARG00000017235	406464	eukaryotic translation initiation factor 5A	NA	NA	NA	eukaryotic translation initiation factor 5A	ZDB-GENE-040426-2229	eif5a	24	26336259	26340304
MAD_Dr_004_100587	OTTDART00000035418	3	0	ENSDART00000021218 ; OTTDART00000035416 ; Dr.150211	0	1	100655	NA	NA	NA	ENSDARG00000005251	334897	NA	NA	NA	NA	NA	ZDB-GENE-030131-6837	rpe	9	24214575	24220592
MAD_Dr_004_100589	OTTDART00000036205	5	0	NM_001109710.1 ; OTTDART00000036207 ; Dr.151165 ; OTTDART00000036208 ; Dr.113580	0	1	100657	NA	NA	NA	ENSDARG00000086859	8388607	NA	NA	NA	NA	NA	ZDB-GENE-070720-19	qdprb2	1	23691822	23695150
MAD_Dr_004_153563	OTTDART00000027006	1	0	NM_199212.1	0	1	29645	NA	NA	NA	ENSDARG00000025522	324140	NA	NA	NA	NA	serum/glucocorticoid regulated kinase 1	ZDB-GENE-030131-2860	sgk1	23	31713708	31766778
MAD_Dr_004_100595	OTTDART00000045067	0	-	-	0	1	100664	NA	NA	NA	ENSDARG00000078064	751719	NA	NA	NA	NA	zgc:153681	ZDB-GENE-060825-299	zgc:153681	NA	NA	NA
MAD_Dr_004_100597	ENSDART00000014723 ; NM_173264.1	2	0	OTTDART00000038151 ; OTTDART00000038152	0	1	100666	NM_173264.1	NM_173264	naca	ENSDARG00000005513	195823	nascent polypeptide-associated complex alpha polyp	NA	NA	NA	nascent polypeptide-associated complex alpha polyp	ZDB-GENE-020423-4	naca	23	17939610	17947998
MAD_Dr_004_100599	OTTDART00000036207	5	0	NM_001109710.1 ; OTTDART00000036205 ; Dr.151165 ; OTTDART00000036208 ; Dr.113580	0	1	100669	NA	NA	NA	ENSDARG00000090118	8388607	NA	NA	NA	NA	NA	NA	NA	1	23685565	23700844
MAD_Dr_004_100641	XM_694783.3	0	-	-	0	1	10071	XM_694783.3	XM_694783	NA	ENSDARG00000086505	-	NA	NA	NA	NA	NA	NA	NA	11	13222576	13283824
MAD_Dr_004_100652	NM_001006661.1 ; Dr.18062 ; ENSDART00000113300	0	1		0	1	10072	NM_001006661.1	NM_001006661	si:busm1-142b24.1	ENSDARG00000042563	368727	si:busm1-142b24.1	Dr.18062	si:busm1-142b24.1	si:busm1-142b24.1	si:busm1-142b24.1	ZDB-GENE-030616-151	si:dkey-11j8.1	17	28594783	28606397
MAD_Dr_004_141858	ENSDART00000073679 ; ENSDART00000114247	1	1	OTTDART00000029005	0	1	141354	NA	NA	NA	ENSDARG00000051959	327407	NA	NA	NA	NA	NA	ZDB-GENE-030131-5618	zgc:66449	25	17484993	17491460
MAD_Dr_004_100676	OTTDART00000044122	4	0	ENSDART00000008593 ; OTTDART00000044121 ; Dr.104975 ; NM_200295.1	0	1	100745	NA	NA	NA	ENSDARG00000007279	393265	NA	NA	NA	NA	zgc:56513	ZDB-GENE-040426-1057	yipf5	21	40907130	40915335
MAD_Dr_004_100681	ENSDART00000063717 ; OTTDART00000035505 ; NM_001111179.1	2	1	Dr.14504 ; Dr.907	0	1	100750	NM_001111179.1	NM_001111179	zgc:171480	ENSDARG00000043402	564733	zgc:171480	NA	NA	NA	zgc:171480	ZDB-GENE-080204-83	zgc:171480	8	15213743	15216095
MAD_Dr_004_502356	ENSDART00000105550	3	1	gi|502356 ; gi|174941 ; gi|100688	1	1	-2	NA	NA	NA	ENSDARG00000071413	564723	NA	NA	NA	NA	NA	ZDB-GENE-050208-795	mier2	22	21491753	21520262
MAD_Dr_004_197488	NM_001081629.1 ; Dr.76168	2	1	OTTDART00000036259 ; ENSDART00000024215	0	1	9780	NM_001081629.1	NM_001081629	smarca5	ENSDARG00000052348	282615	SWI/SNF related, matrix associated, actin dependen	Dr.76168	wu:fj99e09	wu:fj99e09	SWI/SNF related, matrix associated, actin dependent regulator of chromatin, subfamily a, member 5; similar to SWI/SNF related, matrix associated, actin dependent regulator of chromatin, subfamily a, member 5	ZDB-GENE-021125-1	smarca5	1	52157701	52186216
MAD_Dr_004_100696	NM_001006038.1 ; XM_001330946.1 ; ENSDART00000089978 ; ENSDART00000057945	1	0	Dr.91379	0	1	100777	NM_001006038.1	NM_001006038	zgc:103433	ENSDARG00000039642	450017	zgc:103433	NA	NA	NA	hypothetical LOC791921; zgc:103433	ZDB-GENE-041010-133	atp6v0e1	NA	NA	NA
MAD_Dr_004_100712	NM_001110347.1 ; Dr.70147	0	1		0	1	10080	NM_001110347.1	NM_001110347	NA	ENSDARG00000079363	564554	NA	Dr.70147	NA	NA	leucine-rich repeats and immunoglobulin-like domains 3	ZDB-GENE-130530-866	lrig3	15	2978599	3011650
MAD_Dr_004_100715	NM_001008588.1 ; Dr.37833 ; ENSDART00000053180	0	1		0	1	100808	NM_001008588.1	NM_001008588	rabl4	ENSDARG00000036612	494045	RAB, member of RAS oncogene family-like 4	Dr.37833	rabl4	RAB, member of RAS oncogene family-like 4	RAB, member of RAS oncogene family-like 4	ZDB-GENE-041212-9	ift27	NA	NA	NA
MAD_Dr_004_100716	OTTDART00000009263	1	1	ENSDART00000066988	0	1	100809	NA	NA	NA	ENSDARG00000045555	606683	NA	NA	NA	NA	NA	ZDB-GENE-041210-173	sco2	4	18464726	18466504
MAD_Dr_004_114245	OTTDART00000012600	1	1	Dr.78238	0	1	114665	NA	NA	NA	ENSDARG00000071046	795943	NA	NA	NA	NA	BBSome interacting protein 10	ZDB-GENE-050208-445	bbip1	22	29699659	29703161
MAD_Dr_004_181743	OTTDART00000036197	0	-	-	0	1	72660	NA	NA	NA	ENSDARG00000057368	8388607	NA	NA	NA	NA	NA	ZDB-GENE-050522-202	rps8b	8	18157404	18164291
MAD_Dr_004_100744	OTTDART00000008754 ; ENSDART00000014897 ; NM_001030095.1 ; Dr.88269	0	1		0	1	10084	NM_001030095.1	NM_001030095	si:ch211-125a15.2	ENSDARG00000045789	555788	si:ch211-125a15.2	Dr.88269	si:ch211-238a12.4	si:ch211-238a12.4	si:ch211-125a15.2	ZDB-GENE-041210-103	srgap2b	4	9278868	9334119
MAD_Dr_004_100745	Dr.120039	1	1	XM_691701.2	0	1	100840	NA	NA	NA	ENSDARG00000074111	568375	NA	Dr.120039	NA	NA	similar to BCDIN3 domain containing	ZDB-GENE-050208-327	bcdin3d	22	5712327	5714645
MAD_Dr_004_100777	OTTDART00000028461	4	1	ENSDART00000015040 ; Dr.8916 ; NM_001020629.1 ; OTTDART00000028460	0	1	100870	NA	NA	NA	ENSDARG00000005651	553656	NA	NA	NA	NA	-Ha-ras Harvey rat sarcoma viral oncogene homolog, like	ZDB-GENE-050522-466	hrasb	7	49365841	49378572
MAD_Dr_004_189257	Dr.79098	3	1	OTTDART00000031058 ; ENSDART00000035629 ; ENSDART00000033914	0	1	8756	NA	NA	NA	ENSDARG00000025699	334386	NA	Dr.79098	mbd1	methyl-CpG binding domain protein 1	methyl-CpG binding domain protein 1	ZDB-GENE-030131-6318	mbd1b	11	25322456	25338583
MAD_Dr_004_113527	OTTDART00000039216	1	1	OTTDART00000039214	0	1	113942	NA	NA	NA	ENSDARG00000045355	447935	NA	NA	NA	NA	NA	ZDB-GENE-040912-120	tceb1a	24	12839015	12844430
MAD_Dr_004_113269	OTTDART00000045590	1	0	Dr.43565	0	1	113659	NA	NA	NA	ENSDARG00000068305	751639	NA	NA	NA	NA	zgc:153664	ZDB-GENE-060825-75	mrps14	2	35608966	35611727
MAD_Dr_004_123671	NM_001045438.1	2	0	Dr.154389 ; Dr.76391	0	1	124178	NM_001045438.1	NM_001045438	tmem14c	ENSDARG00000075180	751728	transmembrane protein 14C	NA	NA	NA	zgc:153439	ZDB-GENE-060825-156	tmem14ca	24	8596085	8601448
MAD_Dr_004_104539	OTTDART00000029941	1	1	Dr.119508	0	1	104687	NA	NA	NA	ENSDARG00000057529	557834	NA	NA	NA	NA	si:ch73-18j6.1	ZDB-GENE-070705-218	itpa	20	15045284	15053463
MAD_Dr_004_100856	OTTDART00000024244	2	1	ENSDART00000064558 ; OTTDART00000024241	0	1	100944	NA	NA	NA	ENSDARG00000043976	266989	NA	NA	NA	NA	NA	ZDB-GENE-021029-1	etf1b	10	21477336	21486503
MAD_Dr_004_175585	NM_001002551.1	2	0	ENSDART00000049868 ; OTTDART00000027992	0	1	62525	NM_001002551.1	NM_001002551	nsmce1	ENSDARG00000034662	436824	non-SMC element 1 homolog (S. cerevisiae)	NA	NA	NA	non-SMC element 1 homolog (S. cerevisiae)	ZDB-GENE-040718-289	nsmce1	NA	NA	NA
MAD_Dr_004_100863	OTTDART00000030849	4	1	ENSDART00000049514 ; Dr.78139 ; NM_001161351.1 ; OTTDART00000030848	0	1	100950	NA	NA	NA	ENSDARG00000031202	335342	NA	NA	NA	NA	NA	NA	NA	1	28947006	28957155
MAD_Dr_004_151380	OTTDART00000028513	0	-	-	0	1	26321	NA	NA	NA	ENSDARG00000023815	394044	NA	NA	NA	NA	NA	ZDB-GENE-040426-924	uvrag	10	32320997	32550444
MAD_Dr_004_100874	ENSDART00000004023	2	0	XM_696938.3 ; NM_198912.1	0	1	100961	NA	NA	NA	ENSDARG00000018020	337498	NA	NA	NA	NA	peptidase D; hypothetical LOC555021	ZDB-GENE-030131-9444	pepd	NA	NA	NA
MAD_Dr_004_100875	ENSDART00000086001 ; ENSDART00000085997	3	1	Dr.83083 ; XM_684052.3 ; OTTDART00000044096	0	1	100965	NA	NA	NA	ENSDARG00000060775	-	NA	NA	NA	NA	NA	ZDB-GENE-091204-51	arl10	21	36885695	36913319
MAD_Dr_004_100886	NM_178287.5	2	1	Dr.10201 ; ENSDART00000050884	0	1	100980	NM_178287.5	NM_178287	sepw1	ENSDARG00000035136	352915	selenoprotein W, 1	NA	NA	NA	selenoprotein W, 1	ZDB-GENE-030410-5	sepw1	5	61335866	61342425
MAD_Dr_004_197928	NM_001080604.1 ; Dr.43865	1	1	ENSDART00000013605	0	1	9824	NM_001080604.1	NM_001080604	zgc:158317	ENSDARG00000005586	568779	zgc:158317	Dr.43865	zgc:158317	zgc:158317	zgc:158317; hypothetical protein LOC100151514	ZDB-GENE-070112-1992	zbtb20	5	66854811	66982733
MAD_Dr_004_100907	XM_693945.3 ; Dr.78819	0	1		0	1	10100	XM_693945.3	XM_693945	NA	ENSDARG00000067810	570463	NA	Dr.78819	wu:fc25f06	wu:fc25f06	wu:fc25f06	ZDB-GENE-030131-3042	wu:fc25f06	NA	NA	NA
MAD_Dr_004_100940	ENSDART00000051224	1	1	Dr.133419	0	1	10103	NA	NA	NA	ENSDARG00000035352	567170	NA	NA	NA	NA	si:ch211-139a5.3	ZDB-GENE-060526-43	pafah1b2	5	37363067	37373400
MAD_Dr_004_100958	XM_688286.3 ; Dr.54164	0	1		0	1	10105	XM_688286.3	XM_688286	NA	ENSDARG00000074548	564967	NA	Dr.54164	NA	NA	similar to zinc-finger protein	ZDB-GENE-090313-240	zbtb17	23	24311497	24326681
MAD_Dr_004_100966	OTTDART00000039897	1	1	XM_687931.3	0	1	101059	NA	NA	NA	ENSDARG00000073867	-	NA	NA	NA	NA	NA	NA	NA	22	21142118	21151291
MAD_Dr_004_122706	NM_001131053.2	3	1	Dr.121290 ; ENSDART00000061007 ; OTTDART00000015431	0	1	123186	NM_001131053.2	NM_001131053	mt2	ENSDARG00000044491	100174951	metallothionein 2	NA	NA	NA	metallothionein 2; metallothionein; kinesin family member 20A	NA	NA	21	34845295	34892129
MAD_Dr_004_100969	OTTDART00000042247	4	1	ENSDART00000110670 ; Dr.23964 ; XM_001343481.2 ; OTTDART00000042246	0	1	101061	NA	NA	NA	ENSDARG00000078574	8388607	NA	NA	NA	NA	NA	NA	NA	23	25843860	25853454
MAD_Dr_004_100978	ENSDART00000037072	1	1	NM_001003427.1	0	1	101070	NA	NA	NA	ENSDARG00000079243	-	NA	NA	NA	NA	NA	NA	NA	NA	NA	NA
MAD_Dr_004_100982	ENSDART00000077942	3	1	OTTDART00000024629 ; Dr.75187 ; NM_212972.1	0	1	101077	NA	NA	NA	ENSDARG00000055562	406240	NA	NA	NA	NA	myotrophin	ZDB-GENE-040426-2166	mtpn	NA	NA	NA
MAD_Dr_004_100985	XM_001334663.2	0	-	-	0	1	10108	XM_001334663.2	XM_001334663	NA	ENSDARG00000077004	-	NA	NA	NA	NA	NA	NA	NA	6	20008589	20042102
MAD_Dr_004_101001	NM_001005953.1	1	1	OTTDART00000017273	0	1	101100	NM_001005953.1	NM_001005953	zgc:103632	ENSDARG00000036190	449780	zgc:103632	NA	NA	NA	zgc:103632	ZDB-GENE-041010-25	txnl4a	19	21208914	21212587
MAD_Dr_004_147352	OTTDART00000001994	1	1	OTTDART00000024327	0	1	20801	NA	NA	NA	ENSDARG00000038228	378437	NA	NA	NA	NA	selenoprotein W, 2a	ZDB-GENE-030428-1	sepw2a	3	19958479	19968602
MAD_Dr_004_175613	OTTDART00000016464	0	-	-	0	1	6257	NA	NA	NA	ENSDARG00000053127	797342	NA	NA	NA	NA	NA	ZDB-GENE-030729-16	helb	4	12771102	12782333
MAD_Dr_004_102451	ENSDART00000025971	3	1	OTTDART00000024266 ; Dr.78788 ; NM_212684.1	0	1	10259	NA	NA	NA	ENSDARG00000011597	324525	NA	NA	NA	NA	ataxin 2-like	ZDB-GENE-030131-3246	atxn2l	3	15244628	15275891
MAD_Dr_004_172792	OTTDART00000037471	0	-	-	0	1	5839	NA	NA	NA	ENSDARG00000040111	563201	NA	NA	NA	NA	phosphatidylinositol 4-kinase, catalytic, beta polypeptide	ZDB-GENE-061013-96	pi4kb	16	38209700	38249789
MAD_Dr_004_101072	OTTDART00000013925	4	1	ENSDART00000088356 ; OTTDART00000013924 ; Dr.75142 ; XM_678211.3	0	1	101167	NA	NA	NA	ENSDARG00000061735	555643	NA	NA	NA	NA	NA	ZDB-GENE-030131-6898	hnrnpm	22	17506023	17519073
MAD_Dr_004_101075	NM_212672.1 ; Dr.114200	2	1	ENSDART00000017646 ; OTTDART00000024248	0	1	10117	NM_212672.1	NM_212672	atp6v0a1a	ENSDARG00000020847	324307	ATPase, H+ transporting, lysosomal V0 subunit a is	Dr.114200	atp6v0a1a	ATPase, H+ transporting, lysosomal V0 subunit a is	ATPase, H+ transporting, lysosomal V0 subunit a isoform 1	ZDB-GENE-030131-3027	atp6v0a1a	3	16772421	16823331
MAD_Dr_004_101077	OTTDART00000027191	1	1	OTTDART00000027189	0	1	101171	NA	NA	NA	ENSDARG00000008292	327341	NA	NA	NA	NA	NA	ZDB-GENE-030131-5552	eif2s3	24	16838850	16858531
MAD_Dr_004_182022	XM_001923671.1 ; Dr.132741	4	0	ENSDART00000106212 ; OTTDART00000028901 ; Dr.17375 ; NM_199273.1	0	1	7315	XM_001923671.1	XM_001923671	NA	ENSDARG00000071697	321250	NA	Dr.132741	NA	NA	similar to dentin sialophosphoprotein; zgc:66433	ZDB-GENE-030131-9832	zgc:66433	14	20621456	20703366
MAD_Dr_004_178292	ENSDART00000080395	1	1	OTTDART00000043030	0	1	66649	NA	NA	NA	ENSDARG00000057676	798622	NA	NA	NA	NA	golgi autoantigen, golgin subfamily a, 7	ZDB-GENE-040625-142	golga7	10	20406774	20414761
MAD_Dr_004_192202	Dr.76085	1	0	ENSDART00000027313	0	1	91657	NA	NA	NA	ENSDARG00000013044	393720	NA	Dr.76085	zgc:73198	zgc:73198	zgc:73198	ZDB-GENE-040426-1713	ndufv2	2	54911027	54960533
MAD_Dr_004_185317	OTTDART00000040798	1	1	Dr.117582	0	1	78251	NA	NA	NA	ENSDARG00000092483	799312	NA	NA	NA	NA	similar to IQ motif containing C	ZDB-GENE-090313-325	iqcc	13	33167888	33171536
MAD_Dr_004_101104	Dr.29977	3	1	OTTDART00000042443 ; Dr.146702 ; XM_001921534.1	0	1	101199	NA	NA	NA	ENSDARG00000001220	368439	NA	Dr.29977	NA	NA	MYC binding protein 2	ZDB-GENE-030616-132	mycbp2	9	17038154	17278623
MAD_Dr_004_199518	Dr.78600	1	1	NM_001045064.1	0	1	999	NA	NA	NA	ENSDARG00000015990	564853	NA	Dr.78600	hcfc1a	host cell factor C1a	host cell factor C1a	ZDB-GENE-030912-10	hcfc1a	11	25198824	25223720
MAD_Dr_004_101154	Dr.148926 ; NM_001082411.1	4	0	OTTDART00000037431 ; OTTDART00000037432 ; Dr.76364 ; ENSDART00000063775	0	1	101243	NM_001082411.1	NM_001082411	zgc:158773	ENSDARG00000070401	793938	zgc:158773	Dr.148926	zgc:158773	zgc:158773	zgc:158773	ZDB-GENE-070424-9	zgc:158773	11	30381609	30385898
MAD_Dr_004_156316	ENSDART00000052126	2	0	OTTDART00000019207 ; Dr.81609	0	1	34350	NA	NA	NA	ENSDARG00000035913	368235	NA	NA	NA	NA	tyrosyl-tRNA synthetase	ZDB-GENE-030425-2	yars	19	31297393	31307959
MAD_Dr_004_178045	NM_212771.1 ; Dr.76410	2	0	ENSDART00000012974 ; OTTDART00000027248	0	1	66283	NM_212771.1	NM_212771	rab20	ENSDARG00000005049	337199	RAB20, member RAS oncogene family	Dr.76410	rab20	RAB20, member RAS oncogene family	RAB20, member RAS oncogene family	ZDB-GENE-030131-9143	rab20	9	8909198	8916913
MAD_Dr_004_101189	NM_001002534.1	2	1	OTTDART00000029176 ; ENSDART00000065208	0	1	101275	NM_001002534.1	NM_001002534	nop16	ENSDARG00000044402	436807	NOP16 nucleolar protein homolog (yeast)	NA	NA	NA	zgc:92910	ZDB-GENE-040718-267	nop16	21	36927259	36934481
MAD_Dr_004_101217	NM_001039461.1 ; Dr.41439	0	1		0	1	1013	NM_001039461.1	NM_001039461	med12	ENSDARG00000056800	566632	mediator of RNA polymerase II transcription, subun	Dr.41439	med12	mediator of RNA polymerase II transcription, subun	mediator of RNA polymerase II transcription, subunit 12 homolog; hypothetical protein LOC100149450	ZDB-GENE-060125-1	med12	NA	NA	NA
MAD_Dr_004_126877	ENSDART00000100605	1	1	Dr.133583	0	1	126945	NA	NA	NA	ENSDARG00000069241	100004012	NA	NA	NA	NA	si:dkeyp-50f7.3	ZDB-GENE-041014-158	ttc32	20	43849445	43853693
MAD_Dr_004_101254	OTTDART00000030164	4	1	ENSDART00000011004 ; Dr.30980 ; NM_001002713.1 ; OTTDART00000028114	0	1	101333	NA	NA	NA	ENSDARG00000015997	436986	NA	NA	NA	NA	NA	ZDB-GENE-040718-468	mfsd5	23	35688139	35691457
MAD_Dr_004_146327	OTTDART00000034366	1	1	ENSDART00000059670	0	1	19423	NA	NA	NA	ENSDARG00000040730	368478	NA	NA	NA	NA	NA	ZDB-GENE-030616-5	wdr75	9	41318371	41355185
MAD_Dr_004_101258	OTTDART00000038129	4	1	ENSDART00000055054 ; OTTDART00000038128 ; Dr.75329 ; NM_001002641.1	0	1	101337	NA	NA	NA	ENSDARG00000037781	436914	NA	NA	NA	NA	acyl-CoA synthetase short-chain family member 2	ZDB-GENE-040718-388	acss2	23	9295576	9353475
MAD_Dr_004_141194	ENSDART00000077728 ; ENSDART00000105796	1	1	OTTDART00000039987	0	1	140736	NA	NA	NA	ENSDARG00000055385	553626	NA	NA	NA	NA	NA	ZDB-GENE-050522-536	papd4	NA	NA	NA
MAD_Dr_004_198405	NM_200120.1 ; Dr.113919	2	1	OTTDART00000024474 ; ENSDART00000026966	0	1	9873	NM_200120.1	NM_200120	stam	ENSDARG00000002127	386967	signal transducing adaptor molecule (SH3 domain an	Dr.113919	stam	signal transducing adaptor molecule (SH3 domain an	signal transducing adaptor molecule (SH3 domain and ITAM motif) 1	ZDB-GENE-031118-123	stam	2	31454329	31469388
MAD_Dr_004_197347	OTTDART00000025667	2	1	OTTDART00000025668 ; ENSDART00000080604	0	1	97660	NA	NA	NA	ENSDARG00000057854	393693	NA	NA	NA	NA	similar to sin3-associated polypeptide; sin3-associated polypeptide	ZDB-GENE-040426-1679	sap18	9	21455815	21457707
MAD_Dr_004_101280	ENSDART00000111005	4	1	ENSDART00000020116 ; Dr.80165 ; NM_001002871.1 ; OTTDART00000024984	0	1	101361	NA	NA	NA	ENSDARG00000016181	-	NA	NA	NA	NA	tripartite motif-containing 33	ZDB-GENE-030131-2773	trim33	8	10918763	10967034
MAD_Dr_004_101288	XM_001344071.2 ; Dr.86951 ; OTTDART00000033226 ; ENSDART00000005449	0	1		0	1	10137	XM_001344071.2	XM_001344071	NA	ENSDARG00000016788	8388607	NA	Dr.86951	si:ch211-159p3.1	si:ch211-159p3.1	si:ch211-159p3.1	ZDB-GENE-070912-124	zeb1a	2	43954072	43998917
MAD_Dr_004_101298	NM_001045327.1 ; Dr.86483	2	1	OTTDART00000012261 ; OTTDART00000012260	0	1	101382	NM_001045327.1	NM_001045327	zgc:136330	ENSDARG00000056162	724051	zgc:136330	Dr.86483	zgc:136330	zgc:136330	zgc:136330	ZDB-GENE-050208-758	nr2c2ap	22	18131022	18135291
MAD_Dr_004_101381	XM_001334305.2	0	-	-	0	1	10146	XM_001334305.2	XM_001334305	NA	ENSDARG00000045666	-	NA	NA	NA	NA	NA	NA	NA	14	444078	447805
MAD_Dr_004_101556	NM_001002651.1 ; Dr.76343	3	1	ENSDART00000093185 ; OTTDART00000019351 ; ENSDART00000020532	0	1	10165	NM_001002651.1	NM_001002651	limk2	ENSDARG00000005104	436924	LIM domain kinase 2	Dr.76343	limk2	LIM domain kinase 2	LIM domain kinase 2	ZDB-GENE-040718-398	limk2	5	20319609	20359574
MAD_Dr_004_193314	NM_001080057.1 ; Dr.81552	1	0	ENSDART00000099351	0	1	9328	NM_001080057.1	NM_001080057	zgc:152953	ENSDARG00000068636	571919	zgc:152953	Dr.81552	zgc:152953	zgc:152953	zgc:152953	ZDB-GENE-061103-607	ppp1r26	NA	NA	NA
MAD_Dr_004_115078	OTTDART00000001845	3	1	Dr.76389 ; NM_001077770.1 ; Dr.150295	0	1	115520	NA	NA	NA	ENSDARG00000079018	368863	NA	NA	NA	NA	FK506 binding protein 3	ZDB-GENE-030616-419	fkbp3	NA	NA	NA
MAD_Dr_004_154079	OTTDART00000016923 ; OTTDART00000016914	0	1		0	1	30483	NA	NA	NA	ENSDARG00000062954	558981	NA	NA	NA	NA	NA	ZDB-GENE-030131-298	clk2a	19	9231089	9250300
MAD_Dr_004_141285	OTTDART00000029309	1	1	ENSDART00000040190	0	1	140818	NA	NA	NA	ENSDARG00000033361	393423	NA	NA	NA	NA	NA	ZDB-GENE-040426-1152	asl	21	31216455	31237784
MAD_Dr_004_101462	OTTDART00000029599	4	0	OTTDART00000029597 ; Dr.140628 ; NM_205752.1 ; OTTDART00000029598	0	1	101548	NA	NA	NA	ENSDARG00000091902	793362	NA	NA	NA	NA	zgc:113947	ZDB-GENE-050913-158	b3gnt2b	17	24018390	24063963
MAD_Dr_004_101473	NM_001077579.1 ; Dr.132394	2	1	ENSDART00000074256 ; OTTDART00000036675	0	1	10156	NM_001077579.1	NM_001077579	mypt2	ENSDARG00000052423	570218	myosin phosphatase, target subunit 2	Dr.132394	mypt2	myosin phosphatase, target subunit 2	myosin phosphatase, target subunit 2	ZDB-GENE-010724-11	ppp1r12c	6	19527180	19556466
MAD_Dr_004_101477	OTTDART00000040110	0	-	-	0	1	101567	NA	NA	NA	ENSDARG00000051957	352913	NA	NA	NA	NA	selenoprotein M	ZDB-GENE-030410-4	selm	5	68505720	68515198
MAD_Dr_004_116925	ENSDART00000007693	2	0	NM_001013327.1 ; Dr.17323	0	1	117466	NA	NA	NA	ENSDARG00000014289	503749	NA	NA	NA	NA	zgc:110805	ZDB-GENE-050306-30	mettl10	NA	NA	NA
MAD_Dr_004_126589	Dr.150675 ; NM_200030.1	1	1	Dr.75969	0	1	126642	NM_200030.1	NM_200030	zgc:77235	ENSDARG00000018909	336726	zgc:77235	Dr.150675	NA	NA	zgc:77235	ZDB-GENE-030131-8670	rpl27a	NA	NA	NA
MAD_Dr_004_196577	ENSDART00000066704	2	1	OTTDART00000024455 ; OTTDART00000024456	0	1	96882	NA	NA	NA	ENSDARG00000045359	436713	NA	NA	NA	NA	zgc:92635	ZDB-GENE-040718-138	tceb1b	2	30262320	30266252
MAD_Dr_004_101553	OTTDART00000028211	5	1	Dr.151596 ; XM_001918405.1 ; NM_001002388.1 ; ENSDART00000104323 ; Dr.152216	0	1	101647	NA	NA	NA	ENSDARG00000070832	436661	NA	NA	NA	NA	SNF related kinase; hypothetical protein LOC100148716	ZDB-GENE-040718-84	snrka	16	8135085	8219070
MAD_Dr_004_164331	ENSDART00000028946	3	1	OTTDART00000035557 ; Dr.78746 ; NM_212733.1	0	1	45592	NA	NA	NA	ENSDARG00000027154	335107	NA	NA	NA	NA	tumor protein D52-like 2a	ZDB-GENE-030131-7047	tpd52l2a	8	23172973	23190398
MAD_Dr_004_155372	OTTDART00000044169	2	1	Dr.80136 ; XM_682325.3	0	1	3286	NA	NA	NA	ENSDARG00000076791	559027	NA	NA	NA	NA	NA	ZDB-GENE-030131-4975	cdk13	24	988778	1014423
MAD_Dr_004_194723	Dr.86554	2	1	OTTDART00000020076 ; ENSDART00000063719	0	1	94911	NA	NA	NA	ENSDARG00000043404	445136	NA	Dr.86554	rpp21	ribonuclease P 21 subunit	ribonuclease P 21 subunit	ZDB-GENE-040801-37	rpp21	22	15402716	15410859
MAD_Dr_004_163411	OTTDART00000039805	1	0	ENSDART00000115348	0	1	44282	NA	NA	NA	ENSDARG00000077078	-	NA	NA	NA	NA	NA	ZDB-GENE-081030-2	si:ch73-92e7.2	22	2341126	2505590
MAD_Dr_004_101587	Dr.72340	1	0	Dr.116669	0	1	101683	NA	NA	NA	ENSDARG00000076858	558746	NA	Dr.72340	wu:fj58g06	wu:fj58g06	wu:fj58g06	ZDB-GENE-030131-8182	wu:fj58g06	10	20299073	20299794
MAD_Dr_004_175774	OTTDART00000040705	0	-	-	0	1	628	NA	NA	NA	ENSDARG00000011819	794337	NA	NA	NA	NA	NA	ZDB-GENE-081113-6	pcnx	13	35928106	36008633
MAD_Dr_004_126876	NM_001109841.1	7	0	NM_001045417.1 ; ENSDART00000110638 ; ENSDART00000111340 ; OTTDART00000031404 ; OTTDART00000023614 ; Dr.62670 ; ENSDART00000099060	0	1	126943	NM_001109841.1	NM_001109841	zgc:174228	ENSDARG00000074890	100126113	zgc:174228	NA	NA	NA	zgc:152936; zgc:174228; novel galactose binding lectin domain containing protein; si:dkey-240e12.6	ZDB-GENE-071004-93	zgc:174228	NA	NA	NA
MAD_Dr_004_156286	OTTDART00000026902	0	-	-	0	1	34314	NA	NA	NA	ENSDARG00000002347	80374	NA	NA	NA	NA	NA	ZDB-GENE-010306-1	cyp11a1	25	22222392	22237735
MAD_Dr_004_101653	OTTDART00000033641	3	1	OTTDART00000033640 ; Dr.79069 ; XM_691721.3	0	1	101746	NA	NA	NA	ENSDARG00000041904	553307	NA	NA	NA	NA	ankyrin repeat and zinc finger domain containing 1	ZDB-GENE-050309-80	ankzf1	9	12863211	12914063
MAD_Dr_004_101654	OTTDART00000033848	0	-	-	0	1	101747	NA	NA	NA	ENSDARG00000074204	792620	NA	NA	NA	NA	NA	ZDB-GENE-070912-209	commd6	9	30767179	30835123
MAD_Dr_004_129357	OTTDART00000036758 ; ENSDART00000003375	2	1	Dr.74601 ; XM_688692.3	0	1	12924	NA	NA	NA	ENSDARG00000077300	327528	NA	NA	NA	NA	ubiquitin specific peptidase 42	ZDB-GENE-030131-5739	usp42	12	17448801	17470341
MAD_Dr_004_101662	OTTDART00000044049	0	-	-	0	1	101755	NA	NA	NA	ENSDARG00000073961	-	NA	NA	NA	NA	NA	NA	NA	21	32018822	32027735
MAD_Dr_004_110663	OTTDART00000045171	5	1	ENSDART00000060404 ; ENSDART00000109818 ; NM_201195.1 ; OTTDART00000045168 ; OTTDART00000045170	0	1	110948	NA	NA	NA	ENSDARG00000088390	394170	NA	NA	NA	NA	non-metastatic cells 4, protein expressed in	ZDB-GENE-040426-1043	nme4	3	14918508	14932074
MAD_Dr_004_101667	ENSDART00000010143	1	1	Dr.115431	0	1	101760	NA	NA	NA	ENSDARG00000017606	336339	NA	NA	NA	NA	NA	ZDB-GENE-030131-8283	sys1	6	54430247	54436821
MAD_Dr_004_101668	ENSDART00000023336	1	0	Dr.32392	0	1	101762	NA	NA	NA	ENSDARG00000019778	445028	NA	NA	NA	NA	zgc:92237	ZDB-GENE-040801-8	rps6	1	44342464	44348300
MAD_Dr_004_101675	ENSDART00000111797	0	-	-	0	1	101770	NA	NA	NA	ENSDARG00000077782	100331179	NA	NA	NA	NA	NA	ZDB-GENE-121026-1	acer2	7	71275760	71290578
MAD_Dr_004_101680	NM_001002678.2	2	0	ENSDART00000100321 ; Dr.28317	0	1	101778	NM_001002678.2	NM_001002678	timm10	ENSDARG00000069116	436951	translocase of inner mitochondrial membrane 10 hom	NA	NA	NA	hypothetical protein LOC100151356; translocase of inner mitochondrial membrane 10 homolog (yeast)	ZDB-GENE-040718-427	timm10	1	43689167	43693196
MAD_Dr_004_503422	NM_200696.1	3	0	gi|503422 ; gi|106433 ; gi|101742	1	1	-2	NM_200696.1	NM_200696	lsm4	ENSDARG00000023852	393669	LSM4 homolog, U6 small nuclear RNA associated (S.	NA	NA	NA	LSM4 homolog, U6 small nuclear RNA associated (S. cerevisiae)	ZDB-GENE-040426-1652	lsm4	11	6850037	6858635
MAD_Dr_004_160684	ENSDART00000019476	3	1	NM_199591.2 ; Dr.76842 ; OTTDART00000012903	0	1	40522	NA	NA	NA	ENSDARG00000003681	322256	NA	NA	NA	NA	eukaryotic translation initiation factor 5	ZDB-GENE-030131-975	eif5	20	18803168	18814366
MAD_Dr_004_110744	OTTDART00000045773	10	0	OTTDART00000045772 ; ENSDART00000113022 ; ENSDART00000110711 ; ENSDART00000114380 ; OTTDART00000045770 ; OTTDART00000021408 ; OTTDART00000021410 ; NM_131693.1 ; Dr.8283 ; OTTDART00000021409	0	1	111026	NA	NA	NA	ENSDARG00000078945	64674	NA	NA	NA	NA	muscle-specific beta 1 integrin binding protein	ZDB-GENE-030404-1	mibp	NA	NA	NA
MAD_Dr_004_101747	OTTDART00000022498	2	0	ENSDART00000097569 ; Dr.152572	0	1	101842	NA	NA	NA	ENSDARG00000094458	-	NA	NA	NA	NA	NA	ZDB-GENE-060526-325	si:dkey-65b12.12	5	41257297	41260403
MAD_Dr_004_149079	NM_001044343.1 ; Dr.75149 ; ENSDART00000085764 ; OTTDART00000026954 ; ENSDART00000085811	0	1		0	1	23234	NM_001044343.1	NM_001044343	plod3	ENSDARG00000076317	556077	procollagen-lysine, 2-oxoglutarate 5-dioxygenase 3	Dr.75149	plod1b	procollagen-lysine 1, 2-oxoglutarate 5-dioxygenase	procollagen-lysine, 2-oxoglutarate 5-dioxygenase 3	ZDB-GENE-021031-4	plod3	23	45131804	45167158
MAD_Dr_004_174229	OTTDART00000029679 ; OTTDART00000029680	0	1		0	1	60467	NA	NA	NA	ENSDARG00000041689	393266	NA	NA	NA	NA	NA	ZDB-GENE-040426-1072	usf1	15	21316826	21325460
MAD_Dr_004_500980	ENSDART00000007079	3	1	gi|500980 ; gi|165156 ; gi|101755	1	1	-2	NA	NA	NA	ENSDARG00000018190	325704	NA	NA	NA	NA	arsA arsenite transporter, ATP-binding, homolog 1 (bacterial)	ZDB-GENE-040625-120	asna1	1	51503403	51518868
MAD_Dr_004_102516	OTTDART00000030914	1	1	OTTDART00000030915	0	1	102651	NA	NA	NA	ENSDARG00000030636	567483	NA	NA	NA	NA	NA	ZDB-GENE-041210-219	tex30	9	27582722	27585681
MAD_Dr_004_504460	OTTDART00000036589	4	1	gi|504460 ; gi|192229 ; gi|138253 ; gi|101759	1	1	-2	NA	NA	NA	ENSDARG00000058660	324431	NA	NA	NA	NA	NA	ZDB-GENE-030131-3151	ilf3a	6	8130186	8156576
MAD_Dr_004_102612	OTTDART00000044786	3	1	OTTDART00000044784 ; ENSDART00000100527 ; OTTDART00000044785	0	1	102747	NA	NA	NA	ENSDARG00000079110	406281	NA	NA	NA	NA	NA	ZDB-GENE-040426-1943	cluap1	24	37578903	37596409
MAD_Dr_004_101767	ENSDART00000087478	3	1	XM_001918639.1 ; Dr.91606 ; NM_001089496.1	0	1	101862	NA	NA	NA	ENSDARG00000061380	100037341	NA	NA	NA	NA	zgc:162895	ZDB-GENE-070410-106	zgc:162895	NA	NA	NA
MAD_Dr_004_101795	Dr.114554	1	0	XM_001337754.2	0	1	101916	NA	NA	NA	ENSDARG00000087816	-	NA	Dr.114554	NA	NA	NA	NA	NA	NA	NA	NA
MAD_Dr_004_153788	Dr.35540 ; NM_153669.2	2	1	ENSDART00000004664 ; OTTDART00000027150	0	1	30053	NM_153669.2	NM_153669	tram1	ENSDARG00000019137	266757	translocating chain-associating membrane protein 1	Dr.35540	tram1	translocating chain-associating membrane protein 1	translocating chain-associating membrane protein 1	ZDB-GENE-021011-1	tram1	24	14070412	14090405
MAD_Dr_004_189379	OTTDART00000026152	0	-	-	0	1	87808	NA	NA	NA	ENSDARG00000007409	447887	NA	NA	NA	NA	NA	ZDB-GENE-040912-52	ppifa	13	30441722	30445349
MAD_Dr_004_183711	OTTDART00000029814	2	1	OTTDART00000029811 ; Dr.85878	0	1	75815	NA	NA	NA	ENSDARG00000031814	445116	NA	NA	NA	NA	zgc:91936	ZDB-GENE-040801-253	dhrs13b	15	24628239	24633797
MAD_Dr_004_101840	OTTDART00000023606	0	-	-	0	1	10196	NA	NA	NA	ENSDARG00000027689	556456	NA	NA	NA	NA	polymerase (DNA directed), delta 1, catalytic subunit	ZDB-GENE-060429-1	pold1	3	16538030	16569444
MAD_Dr_004_101844	OTTDART00000033082	4	1	XM_001923314.1 ; OTTDART00000033083 ; ENSDART00000098463 ; OTTDART00000033080	0	1	101963	NA	NA	NA	ENSDARG00000060350	8388607	NA	NA	NA	NA	NA	NA	NA	2	37225004	37233532
MAD_Dr_004_168588	ENSDART00000056962 ; ENSDART00000113450	3	0	OTTDART00000026468 ; NM_001003869.1 ; Dr.79262	0	1	51810	NA	NA	NA	ENSDARG00000039020	-	NA	NA	NA	NA	NA	ZDB-GENE-030131-4027	fbxo5	13	46652095	46665352
MAD_Dr_004_176927	OTTDART00000042817	3	1	OTTDART00000042818 ; Dr.75618 ; NM_001110105.2	0	1	64535	NA	NA	NA	ENSDARG00000060392	558193	NA	NA	NA	NA	zgc:171444	ZDB-GENE-030131-494	ash2l	10	2732055	2761621
MAD_Dr_004_192622	NM_001003422.2 ; ENSDART00000066629	2	0	ENSDART00000022839 ; Dr.80492	0	1	92375	NM_001003422.2	NM_001003422	zgc:92241	ENSDARG00000046062	445027	zgc:92241	NA	NA	NA	zgc:92241	ZDB-GENE-040801-7	sumo2b	NA	NA	NA
MAD_Dr_004_101859	ENSDART00000097631 ; XM_001919823.1	0	1		0	1	101979	XM_001919823.1	XM_001919823	NA	ENSDARG00000067784	-	NA	NA	NA	NA	NA	NA	NA	16	51598478	51667387
MAD_Dr_004_190318	XM_001923036.1	1	1	XM_686224.2	0	1	89083	XM_001923036.1	XM_001923036	NA	ENSDARG00000003307	-	NA	NA	NA	NA	NA	NA	NA	6	49724306	49742097
MAD_Dr_004_152134	ENSDART00000078634	3	1	Dr.32300 ; NM_213262.1 ; OTTDART00000027475	0	1	27358	NA	NA	NA	ENSDARG00000056186	406546	NA	NA	NA	NA	zgc:77429	ZDB-GENE-040426-2405	eif5a2	2	26183559	26189703
MAD_Dr_004_141234	ENSDART00000055238 ; ENSDART00000111607	0	1		0	1	140772	NA	NA	NA	ENSDARG00000037897	-	NA	NA	NA	NA	NA	ZDB-GENE-041121-5	glyr1	NA	NA	NA
MAD_Dr_004_101931	OTTDART00000034814	0	-	-	0	1	102062	NA	NA	NA	ENSDARG00000092239	-	NA	NA	NA	NA	NA	ZDB-GENE-081104-388	si:dkey-242k1.4	NA	NA	NA
MAD_Dr_004_101933	OTTDART00000035828	2	1	ENSDART00000013434 ; OTTDART00000025446	0	1	102064	NA	NA	NA	ENSDARG00000013063	442923	NA	NA	NA	NA	NA	ZDB-GENE-040723-3	oxct1a	8	31707943	31809684
MAD_Dr_004_151119	ENSDART00000008847	5	0	OTTDART00000038156 ; ENSDART00000079852 ; OTTDART00000038157 ; Dr.69759 ; NM_001014344.1	0	1	25993	NA	NA	NA	ENSDARG00000017037	541530	NA	NA	NA	NA	inhibitor of kappa light polypeptide gene enhancer in B-cells, kinase gamma	ZDB-GENE-050327-68	ikbkg	23	18647878	18671366
MAD_Dr_004_182017	OTTDART00000022391	0	-	-	0	1	73139	NA	NA	NA	ENSDARG00000004307	447932	NA	NA	NA	NA	LY6/PLAUR domain containing 6	ZDB-GENE-040912-117	lypd6	9	23260280	23307481
MAD_Dr_004_101940	ENSDART00000067803	0	-	-	0	1	102071	NA	NA	NA	ENSDARG00000046119	336550	NA	NA	NA	NA	ribosomal protein S3	ZDB-GENE-030131-8494	rps3	NA	NA	NA
MAD_Dr_004_101971	OTTDART00000005688	0	-	-	0	1	10210	NA	NA	NA	ENSDARG00000004581	568615	NA	NA	NA	NA	NA	ZDB-GENE-041001-122	sel1l	20	27088326	27104208
MAD_Dr_004_101993	OTTDART00000015334	1	1	XM_681838.3	0	1	10212	NA	NA	NA	ENSDARG00000069168	558609	NA	NA	NA	NA	NA	ZDB-GENE-030131-9311	si:dkey-73n10.1	18	18942418	18953032
MAD_Dr_004_106511	ENSDART00000005879	1	1	OTTDART00000026213	0	1	106715	NA	NA	NA	ENSDARG00000001788	335191	NA	NA	NA	NA	ATP synthase, H+ transporting, mitochondrial F1 complex, O subunit	ZDB-GENE-050522-147	atp5o	9	33334776	33338127
MAD_Dr_004_102024	OTTDART00000028031	0	-	-	0	1	102148	NA	NA	NA	ENSDARG00000057899	564984	NA	NA	NA	NA	zgc:114081	ZDB-GENE-050913-78	zgc:114081	23	16880866	16886689
MAD_Dr_004_182689	OTTDART00000028772	2	0	Dr.40716 ; NM_001024412.1	0	1	74146	NA	NA	NA	ENSDARG00000053012	554116	NA	NA	NA	NA	zgc:112045	ZDB-GENE-050522-266	ubxn8	NA	NA	NA
MAD_Dr_004_171152	Dr.75427	3	1	OTTDART00000032740 ; ENSDART00000087714 ; XR_045234.1	0	1	55822	NA	NA	NA	ENSDARG00000061490	567461	NA	Dr.75427	wu:fa03e02	wu:fa03e02	wu:fa03e02	ZDB-GENE-070912-400	u2surp	2	26967743	26987310
MAD_Dr_004_102044	OTTDART00000029181	1	1	Dr.86818	0	1	102167	NA	NA	NA	ENSDARG00000045091	541330	NA	NA	NA	NA	mitochondrial ribosomal protein L10	ZDB-GENE-050320-19	mrpl10	12	28681720	28684740
MAD_Dr_004_102050	OTTDART00000032157	0	-	-	0	1	102174	NA	NA	NA	ENSDARG00000007320	336710	NA	NA	NA	NA	ribosomal protein L7	ZDB-GENE-030131-8654	rpl7	2	30193943	30198820
MAD_Dr_004_142229	ENSDART00000105485	4	0	Dr.78872 ; OTTDART00000017480 ; XM_001345690.2 ; ENSDART00000105317	0	1	141697	NA	NA	NA	ENSDARG00000071378	558738	NA	NA	NA	NA	hypothetical LOC100007213; si:dkey-78l4.14	ZDB-GENE-050309-178	si:dkey-78l4.14	22	19522498	19527825
MAD_Dr_004_102052	NM_001002503.1	1	0	Dr.109068	0	1	102176	NM_001002503.1	NM_001002503	ndfip1l	ENSDARG00000008057	436776	Nedd4 family interacting protein 1, like	NA	NA	NA	Nedd4 family interacting protein 1, like	ZDB-GENE-040718-207	ndfip1l	NA	NA	NA
MAD_Dr_004_103931	ENSDART00000017785 ; OTTDART00000027089	2	0	Dr.78308 ; NM_200646.1	0	1	10405	NA	NA	NA	ENSDARG00000003213	323672	NA	NA	NA	NA	NMDA receptor-regulated gene 1a	ZDB-GENE-030131-2392	naa15a	14	47131542	47167785
MAD_Dr_004_192127	NM_001077299.1 ; Dr.78156	1	1	ENSDART00000074810	0	1	91581	NM_001077299.1	NM_001077299	zgc:153746	ENSDARG00000052875	768156	zgc:153746	Dr.78156	zgc:153746	zgc:153746	zgc:153746	ZDB-GENE-061013-612	tusc2a	NA	NA	NA
MAD_Dr_004_102141	ENSDART00000111709	0	-	-	0	1	102272	NA	NA	NA	ENSDARG00000077528	100329880	NA	NA	NA	NA	NA	NA	NA	NA	NA	NA
MAD_Dr_004_195504	Dr.76713	1	0	OTTDART00000002322	0	1	95768	NA	NA	NA	ENSDARG00000057882	415204	NA	Dr.76713	arpc3	actin related protein 2/3 complex, subunit 3	actin related protein 2/3 complex, subunit 3	ZDB-GENE-040625-107	arpc3	21	16987366	16992828
MAD_Dr_004_102151	OTTDART00000022618	1	1	XM_001921627.1	0	1	102293	NA	NA	NA	ENSDARG00000059689	-	NA	NA	NA	NA	NA	ZDB-GENE-081104-313	mblac2	5	48008236	48013011
MAD_Dr_004_117117	ENSDART00000111744	0	-	-	0	1	117708	NA	NA	NA	ENSDARG00000076892	30083	NA	NA	NA	NA	non-metastatic cells 2, protein (NM23B) expressed in	ZDB-GENE-000210-33	nme2b.2	NA	NA	NA
MAD_Dr_004_102181	ENSDART00000057327	0	-	-	0	1	102323	NA	NA	NA	ENSDARG00000039240	100331116	NA	NA	NA	NA	NA	ZDB-GENE-120104-3	cacng5b	3	56298959	56326582
MAD_Dr_004_143850	OTTDART00000016353	0	-	-	0	1	16253	NA	NA	NA	ENSDARG00000063167	563589	NA	NA	NA	NA	NA	ZDB-GENE-030131-2928	chkb	18	8362146	8380927
MAD_Dr_004_102225	OTTDART00000020803 ; ENSDART00000103296 ; ENSDART00000112004	4	1	ENSDART00000093266 ; ENSDART00000073809 ; Dr.84106 ; NM_001077280.1	0	1	102364	NA	NA	NA	ENSDARG00000070413	768134	NA	NA	NA	NA	si:dkey-184p18.2	ZDB-GENE-060503-55	si:dkey-184p18.2	NA	NA	NA
MAD_Dr_004_154364	OTTDART00000028617	3	1	ENSDART00000098850 ; Dr.77883 ; NM_200128.1	0	1	30835	NA	NA	NA	ENSDARG00000031044	393096	NA	NA	NA	NA	NA	ZDB-GENE-040426-699	lipg	8	32367704	32376810
MAD_Dr_004_102233	OTTDART00000029159 ; OTTDART00000029158	0	1		0	1	102371	NA	NA	NA	ENSDARG00000044636	436971	NA	NA	NA	NA	NA	ZDB-GENE-040718-451	tomm20b	NA	NA	NA
MAD_Dr_004_152866	OTTDART00000029726	1	0	ENSDART00000109822	0	1	28385	NA	NA	NA	ENSDARG00000026170	563067	NA	NA	NA	NA	NA	ZDB-GENE-051113-152	hps1	13	40560243	40590812
MAD_Dr_004_503466	NM_213024.1	5	1	gi|503466 ; gi|191454 ; gi|107055 ; gi|102239 ; gi|100505	1	1	-2	NM_213024.1	NM_213024	dynll1	ENSDARG00000058454	406297	dynein, light chain, LC8-type 1	NA	NA	NA	dynein, light chain, LC8-type 2	ZDB-GENE-040426-1961	dynll1	8	2428707	2432928
MAD_Dr_004_198816	NM_001007059.1	2	1	Dr.37643 ; ENSDART00000023803	0	1	99139	NM_001007059.1	NM_001007059	c1d	ENSDARG00000021112	474329	C1D nuclear receptor co-repressor	NA	NA	NA	C1D nuclear receptor co-repressor	ZDB-GENE-041024-8	c1d	13	4528754	4535741
MAD_Dr_004_195353	Dr.79682	3	1	XM_001921153.1 ; OTTDART00000019007 ; OTTDART00000032923	0	1	95598	NA	NA	NA	ENSDARG00000068820	252913	NA	Dr.79682	h2afv	H2A histone family, member V	H2A histone family, member Z; H2A histone family, member V, like; H2A histone family, member V	ZDB-GENE-020717-1	h2afva	5	13147071	13152470
MAD_Dr_004_102250	ENSDART00000112999 ; NM_001130794.1	1	1	Dr.119446	0	1	102391	NM_001130794.1	NM_001130794	zgc:194224	ENSDARG00000078606	799070	zgc:194224	NA	NA	NA	zgc:194224	ZDB-GENE-081022-79	zgc:194224	20	3874445	3882256
MAD_Dr_004_106921	ENSDART00000058971	2	0	NM_001007357.1 ; Dr.79443	0	1	107112	NA	NA	NA	ENSDARG00000040301	492485	NA	NA	NA	NA	leucine rich repeat containing 20	ZDB-GENE-041114-49	lrrc20	NA	NA	NA
MAD_Dr_004_503996	OTTDART00000024464	5	0	gi|503996 ; gi|176622 ; gi|151687 ; gi|102259 ; gi|176066	1	1	-2	NA	NA	NA	ENSDARG00000078675	568817	NA	NA	NA	NA	dedicator of cytokinesis 7	ZDB-GENE-050302-15	dock7	6	32339160	32417722
MAD_Dr_004_152905	Dr.155160 ; OTTDART00000024786 ; NM_200650.1	0	1		0	1	28462	NM_200650.1	NM_200650	prmt1	ENSDARG00000010246	321974	protein arginine methyltransferase 1	Dr.155160	prmt1	protein arginine methyltransferase 1	protein arginine methyltransferase 1	ZDB-GENE-030131-693	prmt1	3	32225119	32231307
MAD_Dr_004_501499	ENSDART00000060466	18	0	gi|501499 ; gi|106844 ; gi|102305 ; gi|140598 ; gi|140260 ; gi|104016 ; gi|193556 ; gi|121517 ; gi|120941 ; gi|113868 ; gi|164776 ; gi|140599 ; gi|140333 ; gi|105877 ; gi|140600 ; gi|140334 ; gi|140261 ; gi|501332	1	1	-2	NA	NA	NA	ENSDARG00000041248	567708	NA	NA	NA	NA	si:dkey-241l7.6	ZDB-GENE-041014-235	si:dkey-241l7.6	20	54223766	54245097
MAD_Dr_004_146568	OTTDART00000026881	2	1	OTTDART00000026882 ; Dr.94	0	1	19719	NA	NA	NA	ENSDARG00000002659	334728	NA	NA	NA	NA	microtubule-associated protein, RP/EB family, member 1; hypothetical protein LOC100148754	ZDB-GENE-040426-2256	mapre1b	23	9859760	9872614
MAD_Dr_004_102328	OTTDART00000043435	0	-	-	0	1	102462	NA	NA	NA	ENSDARG00000077906	-	NA	NA	NA	NA	NA	ZDB-GENE-091118-64	rnf165a	21	4809691	4842598
MAD_Dr_004_102330	ENSDART00000064112	2	0	Dr.154467 ; Dr.75137	0	1	102464	NA	NA	NA	ENSDARG00000043665	406294	NA	NA	NA	NA	glutaredoxin 5 homolog (S. cerevisiae)	ZDB-GENE-040426-1957	glrx5	20	10496775	10500711
MAD_Dr_004_163722	XM_694904.3	0	-	-	0	1	44728	XM_694904.3	XM_694904	NA	ENSDARG00000008887	-	NA	NA	NA	NA	NA	NA	NA	NA	NA	NA
MAD_Dr_004_162036	NM_201099.1 ; Dr.76170 ; ENSDART00000051184	1	1	OTTDART00000022300	0	1	42412	NM_201099.1	NM_201099	hnrpl	ENSDARG00000035324	394074	heterogeneous nuclear ribonucleoprotein L	Dr.76170	hnrpl	heterogeneous nuclear ribonucleoprotein L	heterogeneous nuclear ribonucleoprotein L	ZDB-GENE-040426-710	hnrpl	5	36299538	36311750
MAD_Dr_004_102399	OTTDART00000034147	2	1	OTTDART00000001940 ; OTTDART00000026515	0	1	102528	NA	NA	NA	ENSDARG00000034677	368684	NA	NA	NA	NA	sciellin	ZDB-GENE-030616-15	scel	9	17298450	17326946
MAD_Dr_004_102406	OTTDART00000043911	2	1	OTTDART00000043912 ; NM_212760.1	0	1	102537	NA	NA	NA	ENSDARG00000057556	336641	NA	NA	NA	NA	zgc:65996	ZDB-GENE-030131-8585	rpl17	21	18960867	19030881
MAD_Dr_004_102410	OTTDART00000006672	1	1	Dr.83707	0	1	102542	NA	NA	NA	ENSDARG00000029587	793910	NA	NA	NA	NA	si:dkey-221h15.1	ZDB-GENE-041014-344	si:dkey-221h15.1	20	39007335	39143302
MAD_Dr_004_102412	ENSDART00000056858	1	1	XM_001345258.2	0	1	102544	NA	NA	NA	ENSDARG00000038950	445131	NA	NA	NA	NA	zgc:100870	ZDB-GENE-040801-32	zgc:100870	NA	NA	NA
MAD_Dr_004_102425	XM_691647.2 ; ENSDART00000078805	1	1	OTTDART00000042179	0	1	10256	XM_691647.2	XM_691647	NA	ENSDARG00000056334	-	NA	NA	NA	NA	NA	ZDB-GENE-060810-45	mlh3	23	24662639	24672415
MAD_Dr_004_194006	OTTDART00000045702	1	1	OTTDART00000045701	0	1	94066	NA	NA	NA	ENSDARG00000071555	768179	NA	NA	NA	NA	zgc:153675	ZDB-GENE-061013-567	zgc:153675	22	795950	800581
MAD_Dr_004_102432	ENSDART00000112891	1	1	XM_001339206.2	0	1	102566	NA	NA	NA	ENSDARG00000073718	-	NA	NA	NA	NA	NA	NA	NA	3	29543466	29557557
MAD_Dr_004_102442	NM_001077330.1	4	1	Dr.78921 ; ENSDART00000084570 ; OTTDART00000038867 ; OTTDART00000038868	0	1	102578	NM_001077330.1	NM_001077330	zgc:153420	ENSDARG00000060199	768187	zgc:153420	NA	NA	NA	zgc:153420	ZDB-GENE-061013-632	mrpl18	14	35159364	35165223
MAD_Dr_004_105072	ENSDART00000011662	3	0	OTTDART00000027872 ; Dr.78485 ; NM_001007313.1	0	1	10522	NA	NA	NA	ENSDARG00000011496	100003481	NA	NA	NA	NA	protein phosphatase 1A, magnesium dependent, alpha isoform	ZDB-GENE-041114-185	ppm1bb	12	25341266	25393949
MAD_Dr_004_163431	NM_199558.1 ; Dr.26724 ; OTTDART00000022570 ; ENSDART00000074789	0	1		0	1	4431	NM_199558.1	NM_199558	zfr	ENSDARG00000027109	321659	zinc finger RNA binding protein	Dr.26724	zfr	zinc finger RNA binding protein	zinc finger RNA binding protein	ZDB-GENE-030131-378	zfr	5	40524583	40542615
MAD_Dr_004_165160	OTTDART00000002245	0	-	-	0	1	46845	NA	NA	NA	ENSDARG00000045257	406623	NA	NA	NA	NA	NA	ZDB-GENE-040426-2612	decr2	24	37821294	37833842
MAD_Dr_004_102504	OTTDART00000005920 ; ENSDART00000024821 ; NM_001045193.1 ; Dr.17472	0	1		0	1	10264	NM_001045193.1	NM_001045193	si:dkey-12h9.13	ENSDARG00000011445	569908	si:dkey-12h9.13	Dr.17472	si:dkey-12h9.13	si:dkey-12h9.13	si:dkey-12h9.13	ZDB-GENE-041001-151	elmsan1a	20	25987401	26003051
MAD_Dr_004_113455	OTTDART00000033825	1	1	OTTDART00000033824	0	1	113876	NA	NA	NA	ENSDARG00000092870	-	NA	NA	NA	NA	NA	ZDB-GENE-070912-346	si:dkey-100n23.4	9	30434891	30437288
MAD_Dr_004_157491	ENSDART00000057223	3	1	OTTDART00000036685 ; Dr.77867 ; NM_001076748.2	0	1	35952	NA	NA	NA	ENSDARG00000039162	767781	NA	NA	NA	NA	ras homolog enriched in brain	ZDB-GENE-000510-1	rhebl1	6	19623766	19634932
MAD_Dr_004_152103	OTTDART00000038229	5	1	ENSDART00000109533 ; ENSDART00000099856 ; Dr.81339 ; NM_001077721.1 ; OTTDART00000038228	0	1	27304	NA	NA	NA	ENSDARG00000068926	777613	NA	NA	NA	NA	si:ch211-137a8.2	ZDB-GENE-061103-172	si:ch211-137a8.2	15	29092019	29138994
MAD_Dr_004_102514	OTTDART00000012616 ; ENSDART00000086336	3	1	ENSDART00000044559 ; Dr.78310 ; NM_213097.1	0	1	10265	NA	NA	NA	ENSDARG00000060921	406370	NA	NA	NA	NA	phospholipase A2, group VI (cytosolic, calcium-independent)	ZDB-GENE-040426-2079	pla2g6	22	29138216	29177683
MAD_Dr_004_102597	OTTDART00000030738 ; OTTDART00000016045	0	1		0	1	102732	NA	NA	NA	ENSDARG00000040443	449992	NA	NA	NA	NA	zgc:103515	ZDB-GENE-041010-106	polr2i	18	40919629	40923109
MAD_Dr_004_102600	OTTDART00000033035	0	-	-	0	1	102735	NA	NA	NA	ENSDARG00000077034	-	NA	NA	NA	NA	NA	NA	NA	2	39097115	39124647
MAD_Dr_004_181866	NM_200970.1 ; Dr.77063	2	1	ENSDART00000015694 ; OTTDART00000037568	0	1	72905	NM_200970.1	NM_200970	rab5ab	ENSDARG00000007257	393945	RAB5A, member RAS oncogene family, b	Dr.77063	rab5ab	RAB5A, member RAS oncogene family, b	RAB5A, member RAS oncogene family like	ZDB-GENE-040122-3	rab5ab	16	49423409	49437413
MAD_Dr_004_102607	OTTDART00000038296	3	1	NM_001024461.1 ; OTTDART00000038294 ; OTTDART00000038293	0	1	102742	NA	NA	NA	ENSDARG00000012592	8388607	NA	NA	NA	NA	NA	ZDB-GENE-041008-1	polr2b	NA	NA	NA
MAD_Dr_004_102618	OTTDART00000009607	1	1	Dr.24294	0	1	102753	NA	NA	NA	ENSDARG00000068996	386920	NA	NA	NA	NA	similar to Histone H4 replacement CG3379-PC; similar to predicted protein; similar to histone cluster 1, H2bc; similar to histone cluster 1, H2bb; similar to histone cluster 2, H2be; hypothetical LOC562547; zgc:154164; zgc:165555; zgc:112234; hypothetical LOC564216; zgc:173585; histone 2, H2, like; zgc:173587; zgc:194989; zgc:171937; histone 1, H4, like; hypothetical LOC100004665; hypothetical LO…	ZDB-GENE-031118-36	hist2h2l	10	29929304	29930127
MAD_Dr_004_160204	Dr.75732 ; NM_213015.1	2	1	ENSDART00000080417 ; OTTDART00000026042	0	1	39877	NM_213015.1	NM_213015	sfrs1a	ENSDARG00000057691	406288	splicing factor, arginine/serine-rich 1a	Dr.75732	sfrs1a	splicing factor, arginine/serine-rich 1a	splicing factor, arginine/serine-rich 1, like; splicing factor, arginine/serine-rich 1 (splicing factor 2, alternate splicing factor)	ZDB-GENE-040426-1950	srsf1a	15	16136058	16140496
MAD_Dr_004_102625	XM_001338327.1 ; ENSDART00000016515	0	1		0	1	102765	XM_001338327.1	XM_001338327	NA	ENSDARG00000004836	797907	NA	NA	NA	NA	similar to DnaJ (Hsp40) homolog, subfamily C, member 5	ZDB-GENE-081021-2	dnajc5ab	23	17546764	17583313
MAD_Dr_004_102626	ENSDART00000080290	0	-	-	0	1	102766	NA	NA	NA	ENSDARG00000057593	-	NA	NA	NA	NA	NA	NA	NA	NA	NA	NA
MAD_Dr_004_102628	NM_131228.1	1	0	Dr.265	0	1	102769	NM_131228.1	NM_131228	erh	ENSDARG00000032866	30475	enhancer of rudimentary homolog (Drosophila)	NA	NA	NA	enhancer of rudimentary homolog (Drosophila)	ZDB-GENE-990415-57	erh	20	33591045	33594249
MAD_Dr_004_102662	Dr.87388 ; NM_001083866.1	0	1		0	1	10280	NM_001083866.1	NM_001083866	tert	ENSDARG00000042637	796551	telomerase reverse transcriptase	Dr.87388	tert	telomerase reverse transcriptase	telomerase reverse transcriptase	ZDB-GENE-080405-1	tert	19	628058	643074
MAD_Dr_004_154029	ENSDART00000057192	3	0	OTTDART00000026346 ; Dr.32320 ; NM_214759.1	0	1	30422	NA	NA	NA	ENSDARG00000039150	406625	NA	NA	NA	NA	legumain	ZDB-GENE-021030-1	lgmn	13	35913844	35924495
MAD_Dr_004_102689	OTTDART00000028347	3	1	Dr.91833 ; ENSDART00000064212 ; NM_001037672.1	0	1	102827	NA	NA	NA	ENSDARG00000043728	553315	NA	NA	NA	NA	zgc:123019	ZDB-GENE-051030-24	srek1ip1	10	11436290	11439352
MAD_Dr_004_102700	ENSDART00000004341	6	1	OTTDART00000025868 ; Dr.23079 ; NM_213394.1 ; OTTDART00000037589 ; Dr.149722 ; NM_001109731.1	0	1	102837	NA	NA	NA	ENSDARG00000087431	799288	NA	NA	NA	NA	glutathione S-transferase, alpha-like; zgc:173962; zgc:173961	ZDB-GENE-071004-68	zgc:173962	NA	NA	NA
MAD_Dr_004_504013	OTTDART00000025211	3	1	gi|504013 ; gi|198860 ; gi|102701	1	1	-2	NA	NA	NA	ENSDARG00000002021	403051	NA	NA	NA	NA	phosphorylase, glycogen; brain	ZDB-GENE-040928-2	pygb	17	21106659	21132337
MAD_Dr_004_102702	ENSDART00000053138	0	-	-	0	1	102840	NA	NA	NA	ENSDARG00000036575	-	NA	NA	NA	NA	NA	ZDB-GENE-140106-25	zmp:0000001065	7	19154615	19168102
MAD_Dr_004_102706	OTTDART00000026613	0	-	-	0	1	102845	NA	NA	NA	ENSDARG00000042993	65223	NA	NA	NA	NA	trypsin	ZDB-GENE-010131-7	try	16	25165732	25181539
MAD_Dr_004_102714	ENSDART00000108895	3	1	Dr.120908 ; Dr.126607 ; NM_001025176.3	0	1	102855	NA	NA	NA	ENSDARG00000077587	100334933	NA	NA	NA	NA	NA	NA	NA	25	34645565	34645975
MAD_Dr_004_102725	XM_689974.3 ; Dr.118007 ; ENSDART00000075170	9	1	OTTDART00000038851 ; OTTDART00000038686 ; Dr.13764 ; OTTDART00000038853 ; OTTDART00000038855 ; OTTDART00000038852 ; OTTDART00000038854 ; OTTDART00000038850 ; OTTDART00000038685	0	1	102867	XM_689974.3	XM_689974	NA	ENSDARG00000075421	566690	NA	Dr.118007	NA	NA	NA	ZDB-GENE-081104-345	pttg1	14	34218166	34220966
MAD_Dr_004_102729	XM_001922995.1 ; XM_001922993.1	0	1		0	1	102871	XM_001922995.1	XM_001922995	NA	ENSDARG00000090152	-	NA	NA	NA	NA	NA	NA	NA	23	43916597	43922406
MAD_Dr_004_181425	ENSDART00000104268	2	0	OTTDART00000042029 ; Dr.106879	0	1	7208	NA	NA	NA	ENSDARG00000057255	565399	NA	NA	NA	NA	NA	ZDB-GENE-060810-98	emc1	23	21334749	21350971
MAD_Dr_004_102738	NM_199957.1	2	0	ENSDART00000061958 ; Dr.78109	0	1	102880	NM_199957.1	NM_199957	ppial	ENSDARG00000042247	335519	peptidylprolyl isomerase A, like	NA	NA	NA	peptidylprolyl isomerase A, like	ZDB-GENE-030131-7459	ppiab	NA	NA	NA
MAD_Dr_004_102748	NM_001080627.1 ; Dr.122598	0	1		0	1	10289	NM_001080627.1	NM_001080627	zgc:158458	ENSDARG00000063706	791145	zgc:158458	Dr.122598	zgc:158458	zgc:158458	zgc:158458	ZDB-GENE-070112-622	pde8a	21	7904735	7953492
MAD_Dr_004_102759	ENSDART00000011416	0	-	-	0	1	1029	NA	NA	NA	ENSDARG00000013892	-	NA	NA	NA	NA	NA	NA	NA	15	21605278	21733886
MAD_Dr_004_102760	NM_001001889.1	2	1	Dr.29035 ; ENSDART00000081675	0	1	10290	NM_001001889.1	NM_001001889	ctnnb2	ENSDARG00000023472	324004	catenin, beta 2	NA	NA	NA	catenin, beta 2; catenin (cadherin-associated protein), beta 1	ZDB-GENE-040426-2575	ctnnb2	19	48326047	48346964
MAD_Dr_004_165380	XM_695608.3 ; Dr.94238	0	1		0	1	47167	XM_695608.3	XM_695608	NA	ENSDARG00000074533	-	NA	Dr.94238	NA	NA	NA	NA	NA	6	7564123	7577984
MAD_Dr_004_138495	OTTDART00000002114 ; ENSDART00000001323 ; NM_001007136.1 ; Dr.43321	0	1		0	1	13795	NM_001007136.1	NM_001007136	NA	ENSDARG00000001162	556290	NA	Dr.43321	NA	NA	hypothetical LOC556124; matrin 3-like	ZDB-GENE-030616-40	matr3l1.1	14	24766073	24781335
MAD_Dr_004_170403	ENSDART00000083070	3	0	OTTDART00000036679 ; Dr.79834 ; NM_001089394.1	0	1	54665	NA	NA	NA	ENSDARG00000059634	561938	NA	NA	NA	NA	zgc:163086	ZDB-GENE-030131-9745	thumpd3	6	19933366	19962414
MAD_Dr_004_173972	NM_001024374.1 ; Dr.82291	2	0	ENSDART00000058351 ; OTTDART00000039169	0	1	60100	NM_001024374.1	NM_001024374	zgc:112267	ENSDARG00000039892	554143	zgc:112267	Dr.82291	zgc:112267	zgc:112267	zgc:112267	ZDB-GENE-050522-450	gnpnat1	17	15205563	15212007
MAD_Dr_004_102838	OTTDART00000042174	1	0	Dr.79490	0	1	102970	NA	NA	NA	ENSDARG00000090634	387006	NA	NA	NA	NA	NA	ZDB-GENE-031118-211	si:dkey-226k3.4	23	3778138	3801935
MAD_Dr_004_102841	OTTDART00000044752	1	1	XM_001339226.2	0	1	102974	NA	NA	NA	ENSDARG00000062576	-	NA	NA	NA	NA	NA	ZDB-GENE-091118-112	rab9b	NA	NA	NA
MAD_Dr_004_155635	OTTDART00000028842	0	-	-	0	1	33420	NA	NA	NA	ENSDARG00000057494	553325	NA	NA	NA	NA	NA	ZDB-GENE-030131-6849	ptcd3	NA	NA	NA
MAD_Dr_004_192480	NM_200300.1	2	1	Dr.15182 ; OTTDART00000036133	0	1	92166	NM_200300.1	NM_200300	zgc:56596	ENSDARG00000007359	393270	zgc:56596	NA	NA	NA	zgc:56596	ZDB-GENE-040426-1089	zgc:56596	8	50964754	50973867
MAD_Dr_004_102846	ENSDART00000061761	3	0	XM_001331555.2 ; Dr.115204 ; NM_200851.1	0	1	102979	NA	NA	NA	ENSDARG00000079495	-	NA	NA	NA	NA	zgc:77869	NA	NA	NA	NA	NA
MAD_Dr_004_189153	XM_689606.3 ; Dr.103454	0	1		0	1	8720	XM_689606.3	XM_689606	NA	ENSDARG00000077987	566334	NA	Dr.103454	NA	NA	similar to zinc finger protein 406	ZDB-GENE-130204-2	zfat	16	25427120	25445933
MAD_Dr_004_102916	OTTDART00000023114	4	1	Dr.88335 ; XM_001920168.1 ; ENSDART00000108661 ; ENSDART00000108484	0	1	103049	NA	NA	NA	ENSDARG00000093281	-	NA	NA	NA	NA	NA	ZDB-GENE-060526-121	nipbla	NA	NA	NA
MAD_Dr_004_102918	OTTDART00000024104	1	1	OTTDART00000024103	0	1	103050	NA	NA	NA	ENSDARG00000010442	393996	NA	NA	NA	NA	NA	ZDB-GENE-040426-1277	rnf11a	1	51496039	51503188
MAD_Dr_004_102919	OTTDART00000024749	1	1	XM_704577.2	0	1	103051	NA	NA	NA	ENSDARG00000097740	192341	NA	NA	NA	NA	transcription elongation factor B (SIII), polypeptide 2 (18kD, elongin B)	ZDB-GENE-020415-1	tceb2	3	30928466	30937626
MAD_Dr_004_503431	NM_200814.1	3	0	gi|503431 ; gi|102921 ; gi|114943	1	1	-2	NM_200814.1	NM_200814	pcbd1	ENSDARG00000031981	393787	6-pyruvoyl-tetrahydropterin synthase/dimerization	NA	NA	NA	6-pyruvoyl-tetrahydropterin synthase/dimerization cofactor of hepatocyte nuclear factor 1 alpha (TCF1)	ZDB-GENE-040426-1787	pcbd1	13	25590519	25596084
MAD_Dr_004_162894	OTTDART00000026677	0	-	-	0	1	43630	NA	NA	NA	ENSDARG00000054191	406696	NA	NA	NA	NA	NA	ZDB-GENE-040426-2711	pgk1	21	37761018	37776965
MAD_Dr_004_104019	OTTDART00000037801	4	1	ENSDART00000062339 ; ENSDART00000101718 ; Dr.79316 ; NM_212706.1	0	1	10414	NA	NA	NA	ENSDARG00000069742	327215	NA	NA	NA	NA	cullin 5	ZDB-GENE-030131-5426	cul5a	15	17208953	17233913
MAD_Dr_004_102928	OTTDART00000035272	0	-	-	0	1	103060	NA	NA	NA	ENSDARG00000041350	-	NA	NA	NA	NA	NA	NA	NA	8	51586595	51592757
MAD_Dr_004_102940	ENSDART00000103399	7	1	ENSDART00000080053 ; ENSDART00000101130 ; Dr.152401 ; XM_001918453.1 ; OTTDART00000036290 ; Dr.78542 ; NM_001008591.1	0	1	103072	NA	NA	NA	ENSDARG00000070449	494048	NA	NA	NA	NA	zgc:101855; hypothetical protein LOC100149360	ZDB-GENE-041212-12	tspan5b	1	11290626	11307910
MAD_Dr_004_110100	ENSDART00000077383	2	1	OTTDART00000022954 ; NM_001039988.1	0	1	110359	NA	NA	NA	ENSDARG00000055070	664759	NA	NA	NA	NA	zgc:114169	ZDB-GENE-050913-112	zgc:114169	13	28481863	28485443
MAD_Dr_004_102951	NM_001037123.1	2	1	Dr.14498 ; OTTDART00000040966	0	1	103089	NM_001037123.1	NM_001037123	zgc:123253	ENSDARG00000058962	641329	zgc:123253	NA	NA	NA	zgc:123253	ZDB-GENE-051030-63	txnl4b	1	518807	522897
MAD_Dr_004_106018	ENSDART00000020174	2	1	OTTDART00000026703 ; NM_001030000.1	0	1	106214	NA	NA	NA	ENSDARG00000005172	373083	NA	NA	NA	NA	NA	ZDB-GENE-050320-132	dynll2b	21	39512375	39521796
MAD_Dr_004_102955	NM_001004011.1	1	1	Dr.88725	0	1	103092	NM_001004011.1	NM_001004011	zgc:100795	ENSDARG00000036775	445510	zgc:100795	NA	NA	NA	zgc:100795	ZDB-GENE-040822-45	dtd2	17	31700229	31702108
MAD_Dr_004_103024	OTTDART00000026541	0	-	-	0	1	103156	NA	NA	NA	ENSDARG00000001676	503756	NA	NA	NA	NA	glycoprotein M6Bb	ZDB-GENE-030710-10	gpm6bb	9	55161688	55250696
MAD_Dr_004_186764	OTTDART00000031490	3	0	OTTDART00000009122 ; XR_044853.1 ; Dr.79794	0	1	80408	NA	NA	NA	ENSDARG00000045574	567234	NA	NA	NA	NA	NA	ZDB-GENE-041210-152	lrmp	4	17263620	17289952
MAD_Dr_004_196641	OTTDART00000029193	1	1	ENSDART00000010512	0	1	96945	NA	NA	NA	ENSDARG00000011026	436733	NA	NA	NA	NA	zgc:92907	ZDB-GENE-040718-161	zgc:92907	14	30627128	30630950
MAD_Dr_004_103038	ENSDART00000057865	1	1	Dr.2869	0	1	103169	NA	NA	NA	ENSDARG00000039601	-	NA	NA	NA	NA	zgc:112367	NA	NA	10	14584652	14587495
MAD_Dr_004_103043	ENSDART00000097651	1	1	XM_001920188.1	0	1	103173	NA	NA	NA	ENSDARG00000039951	-	NA	NA	NA	NA	NA	NA	NA	25	35028851	35037800
MAD_Dr_004_103047	ENSDART00000109757 ; ENSDART00000114769 ; XM_001336254.1	0	1		0	1	103178	XM_001336254.1	XM_001336254	NA	ENSDARG00000079897	796009	NA	NA	NA	NA	similar to LOC525332 protein	ZDB-GENE-131127-626	si:dkey-7k24.5	6	46479142	46492202
MAD_Dr_004_121783	OTTDART00000039087	4	0	OTTDART00000039083 ; OTTDART00000039082 ; NM_212784.1 ; Dr.32450	0	1	122246	NA	NA	NA	ENSDARG00000044093	560828	NA	NA	NA	NA	ribosomal protein L13a	ZDB-GENE-030131-168	rpl13a	17	24596690	24599878
MAD_Dr_004_103057	NM_001130649.1	1	0	ENSDART00000113638	0	1	103194	NM_001130649.1	NM_001130649	zgc:194186	ENSDARG00000078260	100170814	zgc:194186	NA	NA	NA	zgc:194186; zgc:194215	ZDB-GENE-080723-51	zgc:194186	NA	NA	NA
MAD_Dr_004_103058	OTTDART00000039738	1	1	OTTDART00000039739	0	1	103196	NA	NA	NA	ENSDARG00000070166	791752	NA	NA	NA	NA	NA	ZDB-GENE-060825-234	zgc:153499	9	8393930	8433744
MAD_Dr_004_103102	OTTDART00000037473	2	0	Dr.3771 ; NM_131773.1	0	1	10324	NA	NA	NA	ENSDARG00000003927	81593	NA	NA	NA	NA	claudin 12	ZDB-GENE-010328-14	cldn12	16	43137566	43329751
MAD_Dr_004_103151	OTTDART00000026329 ; ENSDART00000080103	0	1		0	1	103284	NA	NA	NA	ENSDARG00000057432	394031	NA	NA	NA	NA	MAX dimerization protein 3	ZDB-GENE-040426-1588	mxd3	NA	NA	NA
MAD_Dr_004_107164	ENSDART00000044690	2	0	Dr.69635 ; NM_001111218.1	0	1	10735	NA	NA	NA	ENSDARG00000020795	795167	NA	NA	NA	NA	zgc:175209	ZDB-GENE-080220-21	rac3b	12	2988149	3007296
MAD_Dr_004_163601	ENSDART00000086985	1	1	OTTDART00000019725	0	1	44548	NA	NA	NA	ENSDARG00000061187	563396	NA	NA	NA	NA	chromobox homolog 5 (HP1 alpha homolog, Drosophila	ZDB-GENE-030131-5553	cbx5	23	36198418	36207553
MAD_Dr_004_197367	NM_200468.1	4	0	OTTDART00000029415 ; OTTDART00000029418 ; OTTDART00000029419 ; ENSDART00000016727	0	1	97683	NM_200468.1	NM_200468	zgc:63631	ENSDARG00000016280	393440	zgc:63631	NA	NA	NA	zgc:63631	ZDB-GENE-040426-1199	eif1ad	14	8144727	8150565
MAD_Dr_004_109088	OTTDART00000040021	2	1	Dr.121252 ; OTTDART00000040020	0	1	109317	NA	NA	NA	ENSDARG00000077070	561124	NA	NA	NA	NA	NA	ZDB-GENE-081104-255	ssna1	NA	NA	NA
MAD_Dr_004_103167	ENSDART00000112372	2	1	OTTDART00000040902 ; XM_685710.2	0	1	103303	NA	NA	NA	ENSDARG00000069332	-	NA	NA	NA	NA	NA	ZDB-GENE-090313-175	tmem72	13	30573911	30582786
MAD_Dr_004_103174	NM_001030199.1	1	1	ENSDART00000051699	0	1	103310	NM_001030199.1	NM_001030199	zgc:114142	ENSDARG00000035652	565700	zgc:114142	NA	NA	NA	hypothetical protein LOC100149842; zgc:114142	ZDB-GENE-050913-41	sat1a.1	5	3999159	4040700
MAD_Dr_004_106331	NM_001003549.2	1	1	Dr.85079	0	1	106546	NM_001003549.2	NM_001003549	zgc:100811	ENSDARG00000039872	445155	zgc:100811	NA	NA	NA	zgc:100811	ZDB-GENE-040801-63	lamtor2	16	46718139	46724490
MAD_Dr_004_181727	ENSDART00000042469	4	0	NM_200736.1 ; ENSDART00000048869 ; OTTDART00000026946 ; Dr.106217	0	1	72636	NA	NA	NA	ENSDARG00000028894	-	NA	NA	NA	NA	c20orf20 homolog (H. sapiens)	NA	NA	23	16143616	16160314
MAD_Dr_004_197219	Dr.149345	0	-	-	0	1	97534	NA	NA	NA	ENSDARG00000028164	573769	NA	Dr.149345	NA	NA	similar to Cystatin-B (Stefin-B) (Liver thiol proteinase inhibitor) (CPI-B)	ZDB-GENE-040426-1065	cst14a	24	20772332	20773993
MAD_Dr_004_103254	OTTDART00000015734	1	1	Dr.79799	0	1	103390	NA	NA	NA	ENSDARG00000002304	554146	NA	NA	NA	NA	GINS complex subunit 2	ZDB-GENE-050419-19	gins2	18	30502776	30521235
MAD_Dr_004_103260	NM_001039993.1	0	-	-	0	1	103399	NM_001039993.1	NM_001039993	zgc:136925	ENSDARG00000069852	664765	zgc:136925	NA	NA	NA	zgc:136925	ZDB-GENE-060312-18	lipt2	15	4964392	4978796
MAD_Dr_004_103326	OTTDART00000006405	0	-	-	0	1	103459	NA	NA	NA	ENSDARG00000054723	566905	NA	NA	NA	NA	si:ch211-242b18.1	ZDB-GENE-030131-1518	si:ch211-242b18.1	20	34634857	34741203
MAD_Dr_004_103332	OTTDART00000025367	1	1	NM_201098.1	0	1	103465	NA	NA	NA	ENSDARG00000019301	394073	NA	NA	NA	NA	SEC14-like 1 (S. cerevisiae)	ZDB-GENE-040426-801	sec14l1	NA	NA	NA
MAD_Dr_004_162283	OTTDART00000027743	3	1	ENSDART00000039265 ; Dr.75948 ; NM_001017632.1	0	1	42768	NA	NA	NA	ENSDARG00000024109	550325	NA	NA	NA	NA	N-acetyltransferase 11	ZDB-GENE-050417-105	naa40	7	24728903	24740440
MAD_Dr_004_114525	OTTDART00000030242	3	1	OTTDART00000030239 ; Dr.53820 ; OTTDART00000030240	0	1	114980	NA	NA	NA	ENSDARG00000019230	337010	NA	NA	NA	NA	ribosomal protein L7a	ZDB-GENE-031001-9	rpl7a	5	32683991	32687538
MAD_Dr_004_168330	NM_001030255.1 ; Dr.78336	0	1		0	1	51433	NM_001030255.1	NM_001030255	pggt1b	ENSDARG00000058613	570808	protein geranylgeranyltransferase type I, beta sub	Dr.78336	pggt1b	protein geranylgeranyltransferase type I, beta sub	protein geranylgeranyltransferase type I, beta subunit	ZDB-GENE-050913-85	pggt1b	NA	NA	NA
MAD_Dr_004_103365	NM_200034.1	1	1	Dr.76296	0	1	103497	NM_200034.1	NM_200034	zgc:56419	ENSDARG00000025493	336797	zgc:56419	NA	NA	NA	zgc:56419	ZDB-GENE-030131-8741	serp1	NA	NA	NA
MAD_Dr_004_103370	XM_001333783.2	2	0	ENSDART00000054069 ; Dr.41995	0	1	103503	XM_001333783.2	XM_001333783	NA	ENSDARG00000037181	794963	NA	NA	NA	NA	UPF0184 protein C9orf16 homolog	NA	NA	NA	NA	NA
MAD_Dr_004_103375	OTTDART00000005543	0	-	-	0	1	10351	NA	NA	NA	ENSDARG00000070433	8388607	NA	NA	NA	NA	NA	ZDB-GENE-020419-33	vps18	20	28455179	28462484
MAD_Dr_004_105601	OTTDART00000013804	2	1	XM_001921961.1 ; NM_001002228.1	0	1	10578	NA	NA	NA	ENSDARG00000036541	798402	NA	NA	NA	NA	zgc:91984; similar to rhomboid family 1	ZDB-GENE-040704-75	rhbdf1	3	54641715	54738425
MAD_Dr_004_103418	OTTDART00000022677	0	-	-	0	1	10355	NA	NA	NA	ENSDARG00000059669	560219	NA	NA	NA	NA	hypothetical LOC794639; hypothetical LOC799754; mannosidase, alpha, class 2A, member 1; hypothetical protein LOC797542; hypothetical LOC794266; hypothetical LOC796198; hypothetical protein LOC100002087	ZDB-GENE-060526-31	man2a1	NA	NA	NA
MAD_Dr_004_173335	ENSDART00000101224	1	1	OTTDART00000023850	0	1	59146	NA	NA	NA	ENSDARG00000006225	325550	NA	NA	NA	NA	DEAD (Asp-Glu-Ala-Asp) box polypeptide 39a	ZDB-GENE-030131-4275	ddx39aa	1	44504617	44514040
MAD_Dr_004_167204	OTTDART00000025185	0	-	-	0	1	49811	NA	NA	NA	ENSDARG00000019732	30655	NA	NA	NA	NA	NA	ZDB-GENE-991008-9	mtch2	7	38395808	38406832
MAD_Dr_004_196529	Dr.86194	2	0	ENSDART00000040723 ; OTTDART00000027990	0	1	96832	NA	NA	NA	ENSDARG00000030897	436802	NA	Dr.86194	psmg3	proteasome (prosome, macropain) assembly chaperone	proteasome (prosome, macropain) assembly chaperone 3	ZDB-GENE-040718-262	psmg3	NA	NA	NA
MAD_Dr_004_111759	OTTDART00000028370	1	1	OTTDART00000028369	0	1	112058	NA	NA	NA	ENSDARG00000036064	550572	NA	NA	NA	NA	NA	ZDB-GENE-050417-425	cnep1r1	7	37987491	37993122
MAD_Dr_004_175390	OTTDART00000029226 ; NM_001007445.1 ; Dr.85356 ; ENSDART00000025612	0	1		0	1	62198	NM_001007445.1	NM_001007445	phyhd1	ENSDARG00000029905	492804	phytanoyl-CoA dioxygenase domain containing 1	Dr.85356	phyhd1	phytanoyl-CoA dioxygenase domain containing 1	phytanoyl-CoA dioxygenase domain containing 1	ZDB-GENE-041114-159	phyhd1	21	4344394	4360515
MAD_Dr_004_144993	NM_001159661.1	2	1	OTTDART00000035846 ; ENSDART00000045295	0	1	17747	NM_001159661.1	NM_001159661	zgc:91897	ENSDARG00000054224	432373	zgc:91897	NA	NA	NA	zgc:91897	ZDB-GENE-040711-1	zgc:91897	8	32019492	32345450
MAD_Dr_004_147534	OTTDART00000020678 ; OTTDART00000020679	0	1		0	1	21050	NA	NA	NA	ENSDARG00000006019	378713	NA	NA	NA	NA	NA	ZDB-GENE-030909-13	tktb	23	20187035	20199914
MAD_Dr_004_186741	ENSDART00000060426	3	0	OTTDART00000045182 ; Dr.133741 ; NM_001002083.1	0	1	80366	NA	NA	NA	ENSDARG00000041223	100000855	NA	NA	NA	NA	zgc:86935	ZDB-GENE-040625-59	fam173a	3	14984360	14994294
MAD_Dr_004_103456	ENSDART00000063943	1	1	Dr.81210	0	1	103586	NA	NA	NA	ENSDARG00000043554	447873	NA	NA	NA	NA	zgc:103495	ZDB-GENE-040912-37	mrpl40	8	2471522	2477283
MAD_Dr_004_103463	ENSDART00000111891	0	-	-	0	1	103594	NA	NA	NA	ENSDARG00000077057	100333282	NA	NA	NA	NA	NA	ZDB-GENE-130530-818	esco1	24	36289316	36308005
MAD_Dr_004_103479	NM_213528.2 ; Dr.80528	0	1		0	1	10361	NM_213528.2	NM_213528	trim36	ENSDARG00000062794	406849	tripartite motif-containing 36	Dr.80528	trim36	tripartite motif-containing 36	tripartite motif-containing 36	ZDB-GENE-040426-2936	trim36	8	389149	410770
MAD_Dr_004_152132	OTTDART00000017391	2	1	ENSDART00000061070 ; Dr.78561	0	1	27355	NA	NA	NA	ENSDARG00000041665	170782	NA	NA	NA	NA	makorin, ring finger protein, 1	ZDB-GENE-020213-1	mkrn1	4	12293425	12308985
MAD_Dr_004_103532	ENSDART00000052938	1	1	XM_693259.3	0	1	10366	NA	NA	NA	ENSDARG00000036442	368385	NA	NA	NA	NA	ATPase, Class VI, type 11C	ZDB-GENE-030616-51	atp11c	14	32165120	32291474
MAD_Dr_004_103540	ENSDART00000100756	2	1	NM_001105597.1 ; Dr.108030	0	1	103670	NA	NA	NA	ENSDARG00000069314	100001648	NA	NA	NA	NA	transmembrane protein 199	ZDB-GENE-050522-150	tmem199	15	24738018	24741050
MAD_Dr_004_103546	NM_200008.1 ; OTTDART00000026979 ; ENSDART00000043076	1	1	OTTDART00000026980	0	1	103679	NM_200008.1	NM_200008	ppdpfb	ENSDARG00000031317	336303	pancreatic progenitor cell differentiation and pro	NA	NA	NA	pancreatic progenitor cell differentiation and proliferation factor b	ZDB-GENE-030131-8247	ppdpfb	23	17501495	17503432
MAD_Dr_004_103568	OTTDART00000043492	0	-	-	0	1	1037	NA	NA	NA	ENSDARG00000019501	-	NA	NA	NA	NA	NA	NA	NA	21	27539063	27583006
MAD_Dr_004_103624	OTTDART00000017333	5	1	ENSDART00000082289 ; OTTDART00000017332 ; Dr.75857 ; NM_001017993.1 ; ENSDART00000038346	0	1	103755	NA	NA	NA	ENSDARG00000018618	327069	NA	NA	NA	NA	NA	ZDB-GENE-030131-5277	cpsf6	4	2195819	2209989
MAD_Dr_004_166186	NM_131874.1	3	0	Dr.76130 ; ENSDART00000051649 ; OTTDART00000020978	0	1	48342	NM_131874.1	NM_131874	xbp1	ENSDARG00000035622	140614	X-box binding protein 1	NA	NA	NA	X-box binding protein 1	ZDB-GENE-011210-2	xbp1	5	15444194	15448703
MAD_Dr_004_181365	ENSDART00000060363	2	0	OTTDART00000030426 ; OTTDART00000031767	0	1	71974	NA	NA	NA	ENSDARG00000041182	337090	NA	NA	NA	NA	ribosomal protein L4	ZDB-GENE-030131-9034	rpl4	18	19462004	19467203
MAD_Dr_004_163059	ENSDART00000006748	1	1	OTTDART00000024382	0	1	43848	NA	NA	NA	ENSDARG00000014474	445484	NA	NA	NA	NA	Yip1 domain family, member 1	ZDB-GENE-040822-35	yipf1	2	26943167	26948684
MAD_Dr_004_103642	ENSDART00000019803	1	1	OTTDART00000025343	0	1	103773	NA	NA	NA	ENSDARG00000014147	-	NA	NA	NA	NA	axin 2 (conductin, axil)	ZDB-GENE-000403-2	axin2	NA	NA	NA
MAD_Dr_004_168567	NM_207090.1 ; Dr.88467	2	0	ENSDART00000093571 ; XM_001331629.1	0	1	51778	NM_207090.1	NM_207090	zgc:77424	ENSDARG00000045207	404622	zgc:77424	Dr.88467	zgc:77424	zgc:77424	zgc:77424; hypothetical LOC792158	ZDB-GENE-040426-2407	camlg	NA	NA	NA
MAD_Dr_004_103644	ENSDART00000074168	3	1	ENSDART00000074169 ; NM_001032366.3 ; OTTDART00000007436	0	1	103775	NA	NA	NA	ENSDARG00000044479	573991	NA	NA	NA	NA	DCN1, defective in cullin neddylation 1, domain co	ZDB-GENE-050626-52	eif2a	NA	NA	NA
MAD_Dr_004_103650	ENSDART00000111442	1	1	ENSDART00000113886	0	1	103783	NA	NA	NA	ENSDARG00000077203	-	NA	NA	NA	NA	NA	NA	NA	NA	NA	NA
MAD_Dr_004_103653	NM_001020752.1	1	1	Dr.83510	0	1	103789	NM_001020752.1	NM_001020752	zgc:110652	ENSDARG00000071878	553790	zgc:110652	NA	NA	NA	zgc:110652	ZDB-GENE-050522-30	trmt112	14	8500113	8508476
MAD_Dr_004_103661	XM_001339460.2	0	-	-	0	1	103796	XM_001339460.2	XM_001339460	NA	ENSDARG00000088768	-	NA	NA	NA	NA	NA	NA	NA	19	11488961	11574452
MAD_Dr_004_107152	NM_212594.1	3	1	OTTDART00000045799 ; OTTDART00000045800 ; Dr.23665	0	1	107338	NM_212594.1	NM_212594	zgc:85702	ENSDARG00000011999	321718	zgc:85702	NA	NA	NA	hypothetical protein LOC100151492; zgc:85702	ZDB-GENE-030131-437	ybey	9	712147	715571
MAD_Dr_004_108516	NM_001159983.1	1	1	Dr.118319	0	1	108780	NM_001159983.1	NM_001159983	NA	ENSDARG00000075528	563525	NA	NA	NA	NA	tripartite motif-containing 59	ZDB-GENE-081022-28	lyrm9	15	30430102	30431212
MAD_Dr_004_180963	ENSDART00000019845	3	0	OTTDART00000024636 ; Dr.13393 ; NM_205537.1	0	1	71045	NA	NA	NA	ENSDARG00000054063	114456	NA	NA	NA	NA	actin related protein 2/3 complex, subunit 4, like; actin related protein 2/3 complex, subunit 4	ZDB-GENE-010724-9	arpc4	6	40764082	40771190
MAD_Dr_004_103740	OTTDART00000028729	1	1	OTTDART00000028728	0	1	103871	NA	NA	NA	ENSDARG00000010738	492784	NA	NA	NA	NA	NA	ZDB-GENE-041114-135	zgc:101716	16	44711586	44721253
MAD_Dr_004_158272	NM_001004573.1 ; Dr.82622	1	1	ENSDART00000043751	0	1	37160	NM_001004573.1	NM_001004573	zgc:92353	ENSDARG00000029609	447834	zgc:92353	Dr.82622	zgc:92353	zgc:92353	zgc:92353	ZDB-GENE-040912-100	macrod1	14	46802162	46980420
MAD_Dr_004_160569	OTTDART00000037048	0	-	-	0	1	40373	NA	NA	NA	ENSDARG00000006389	30639	NA	NA	NA	NA	NA	ZDB-GENE-990603-7	smad2	10	14913017	14985162
MAD_Dr_004_156060	ENSDART00000012531	1	1	Dr.78333	0	1	33994	NA	NA	NA	ENSDARG00000056403	-	NA	NA	NA	NA	WW domain containing adaptor with coiled-coil a	ZDB-GENE-041010-46	wacb	NA	NA	NA
MAD_Dr_004_103780	ENSDART00000024309	0	-	-	0	1	10391	NA	NA	NA	ENSDARG00000006782	777733	NA	NA	NA	NA	retinoblastoma 1	ZDB-GENE-040428-1	rb1	21	22924130	22980873
MAD_Dr_004_103823	NM_001004558.1 ; Dr.152708	1	1	ENSDART00000011652	0	1	10395	NM_001004558.1	NM_001004558	zgc:92279	ENSDARG00000018984	447819	zgc:92279	Dr.152708	zgc:92279	zgc:92279	zgc:92279	ZDB-GENE-040912-24	eya2	6	55925603	56013158
MAD_Dr_004_190090	NM_201323.1	3	0	OTTDART00000031945 ; OTTDART00000031947 ; OTTDART00000030317	0	1	88822	NM_201323.1	NM_201323	sfrs3b	ENSDARG00000059360	100145909	splicing factor, arginine/serine-rich 3b	NA	NA	NA	splicing factor, arginine/serine-rich 3b	ZDB-GENE-071005-2	srsf3b	22	575530	585244
MAD_Dr_004_103843	OTTDART00000036733	1	1	OTTDART00000036732	0	1	103968	NA	NA	NA	ENSDARG00000045167	447853	NA	NA	NA	NA	discs, large (Drosophila) homolog-associated protein 5	ZDB-GENE-040912-160	dlgap5	12	17511480	17533809
MAD_Dr_004_103848	ENSDART00000013607	0	-	-	0	1	103972	NA	NA	NA	ENSDARG00000020201	393319	NA	NA	NA	NA	Vcell division cycle 73, Paf1/RNA polymerase II complex component, homolog (S. cerevisiae)	ZDB-GENE-040426-1309	cdc73	2	12162955	12219576
MAD_Dr_004_103849	ENSDART00000014098	2	0	Dr.8018 ; NM_213005.1	0	1	103973	NA	NA	NA	ENSDARG00000005085	406278	NA	NA	NA	NA	gamma-glutamyl cyclotransferase	ZDB-GENE-040426-1939	ggctb	16	54000890	54023177
MAD_Dr_004_103850	OTTDART00000021539	1	1	Dr.75448	0	1	103974	NA	NA	NA	ENSDARG00000035018	336617	NA	NA	NA	NA	Thy-1 cell surface antigen	ZDB-GENE-030131-8561	thy1	5	29193905	29203140
MAD_Dr_004_103851	ENSDART00000049148	3	1	ENSDART00000036891 ; Dr.78231 ; NM_214780.1	0	1	103975	NA	NA	NA	ENSDARG00000004171	-	NA	NA	NA	NA	Rab acceptor 1 (prenylated)	ZDB-GENE-040625-146	rabac1	16	10937886	10946343
MAD_Dr_004_103859	Dr.78106	2	0	ENSDART00000003847 ; OTTDART00000036908	0	1	103984	NA	NA	NA	ENSDARG00000002589	447930	NA	Dr.78106	zgc:103639	zgc:103639	zgc:103639	ZDB-GENE-040912-115	mylpfb	12	14964454	14972693
MAD_Dr_004_113666	OTTDART00000013419	1	1	ENSDART00000008365	0	1	114085	NA	NA	NA	ENSDARG00000014898	192325	NA	NA	NA	NA	nuclear cap binding protein subunit 2	ZDB-GENE-020419-31	ncbp2	22	38943980	38948244
MAD_Dr_004_103878	OTTDART00000026412 ; NM_131714.2 ; ENSDART00000079583	0	1		0	1	10400	NM_131714.2	NM_131714	ctbp1	ENSDARG00000057007	65229	C-terminal binding protein 1	NA	NA	NA	C-terminal binding protein 1	ZDB-GENE-010130-1	ctbp1	14	21522789	21548936
MAD_Dr_004_167796	OTTDART00000022469	0	-	-	0	1	50661	NA	NA	NA	ENSDARG00000059887	569087	NA	NA	NA	NA	NA	ZDB-GENE-060526-84	eral1	5	41658841	41669952
MAD_Dr_004_167021	OTTDART00000029689	1	1	OTTDART00000029691	0	1	49548	NA	NA	NA	ENSDARG00000002682	393726	NA	NA	NA	NA	zgc:73220	ZDB-GENE-040426-1719	tbcela	15	21008895	21020722
MAD_Dr_004_137963	NM_212940.2	2	1	ENSDART00000105721 ; OTTDART00000031414	0	1	13747	NM_212940.2	NM_212940	lnx2b	ENSDARG00000071478	564464	ligand of numb-protein X 2b	NA	NA	NA	ligand of numb-protein X 2b	ZDB-GENE-040426-2500	lnx2b	14	32578184	32605615
MAD_Dr_004_504507	OTTDART00000038624	4	1	gi|504507 ; gi|195271 ; gi|104438 ; gi|103923	1	1	-2	NA	NA	NA	ENSDARG00000045773	555881	NA	NA	NA	NA	zgc:162634	ZDB-GENE-050506-109	zgc:162634	25	17750654	17753174
MAD_Dr_004_191461	Dr.81568 ; OTTDART00000024098 ; NM_001009898.1 ; ENSDART00000111978 ; ENSDART00000101620	2	1	OTTDART00000041293 ; OTTDART00000041291	0	1	90655	NM_001009898.1	NM_001009898	zgc:92182	ENSDARG00000069700	494160	zgc:92182	Dr.81568	zgc:92182	zgc:92182	zgc:92182	ZDB-GENE-040718-35	cdk2ap2	NA	NA	NA
MAD_Dr_004_177130	OTTDART00000043333 ; ENSDART00000099535	2	1	Dr.29901 ; NM_001004627.1	0	1	64828	NA	NA	NA	ENSDARG00000019707	447888	NA	NA	NA	NA	zgc:101748	ZDB-GENE-040912-53	zgc:101748	21	3644775	3663070
MAD_Dr_004_103932	OTTDART00000044729 ; XM_701099.3 ; Dr.25381	1	1	OTTDART00000044728	0	1	104050	XM_701099.3	XM_701099	NA	ENSDARG00000093612	563325	NA	Dr.25381	si:dkey-92i17.2	si:dkey-92i17.2	si:dkey-92i17.2	ZDB-GENE-030131-6759	si:dkey-92i17.2	14	10301432	10311979
MAD_Dr_004_103933	ENSDART00000006948	2	0	OTTDART00000026218 ; Dr.4091	0	1	104051	NA	NA	NA	ENSDARG00000014867	393686	NA	NA	NA	NA	ribosomal protein L8	ZDB-GENE-040426-1670	rpl8	9	33512349	33519041
MAD_Dr_004_103964	OTTDART00000024977	0	-	-	0	1	10409	NA	NA	NA	ENSDARG00000019038	406635	NA	NA	NA	NA	NA	ZDB-GENE-040426-2635	sgsm3	3	33329361	33362449
MAD_Dr_004_103983	Dr.115522 ; XM_001338780.1	3	0	ENSDART00000103373 ; ENSDART00000073990 ; Dr.124219	0	1	104106	XM_001338780.1	XM_001338780	NA	ENSDARG00000070439	393758	NA	Dr.115522	pde6h	phosphodiesterase 6H, cGMP-specific, cone, gamma	similar to Retinal rod rhodopsin-sensitive cGMP 3,5-cyclic phosphodiesterase subunit gamma (GMP-PDE gamma); zgc:73310	ZDB-GENE-040426-1754	pde6h	NA	NA	NA
MAD_Dr_004_103997	OTTDART00000024288	0	-	-	0	1	10412	NA	NA	NA	ENSDARG00000034825	445403	NA	NA	NA	NA	NA	ZDB-GENE-040930-7	uspl1	10	36495535	36512227
MAD_Dr_004_179915	OTTDART00000026320	1	1	ENSDART00000109470	0	1	69188	NA	NA	NA	ENSDARG00000040666	317644	NA	NA	NA	NA	NA	ZDB-GENE-021231-4	nifk	9	38348775	38352300
MAD_Dr_004_167852	ENSDART00000103934	3	1	Dr.26556 ; NM_212590.1 ; OTTDART00000028086	0	1	50735	NA	NA	NA	ENSDARG00000070644	321577	NA	NA	NA	NA	tocopherol (alpha) transfer protein-like	ZDB-GENE-030131-296	ttpal	23	25942096	25948336
MAD_Dr_004_104030	OTTDART00000030076 ; ENSDART00000108870	2	1	Dr.82461 ; XM_690528.3	0	1	104152	NA	NA	NA	ENSDARG00000092464	-	NA	NA	NA	NA	NA	NA	NA	5	22953301	22981515
MAD_Dr_004_170178	NM_199428.1 ; Dr.43659 ; OTTDART00000024023 ; ENSDART00000100526 ; ENSDART00000021240	0	1		0	1	54359	NM_199428.1	NM_199428	npm1	ENSDARG00000014329	266985	nucleophosmin 1	Dr.43659	npm1	nucleophosmin 1	nucleophosmin 1	ZDB-GENE-021028-1	npm1a	10	22065025	22075667
MAD_Dr_004_104044	OTTDART00000044383	1	1	XM_001341460.2	0	1	104165	NA	NA	NA	ENSDARG00000086362	-	NA	NA	NA	NA	NA	NA	NA	24	9898779	10131826
MAD_Dr_004_196591	Dr.75713	1	1	XM_695476.3	0	1	96899	NA	NA	NA	ENSDARG00000086639	-	NA	Dr.75713	im:6902407	im:6902407	im:6902407	ZDB-GENE-050506-57	siva1	NA	NA	NA
MAD_Dr_004_199232	Dr.13693	1	1	NM_001077468.1	0	1	99566	NA	NA	NA	ENSDARG00000003846	768305	NA	Dr.13693	zgc:153377	zgc:153377	zgc:153377	ZDB-GENE-061027-183	mrpl21	7	72154637	72161865
MAD_Dr_004_104059	OTTDART00000027716	0	-	-	0	1	10418	NA	NA	NA	ENSDARG00000053504	553061	NA	NA	NA	NA	NA	ZDB-GENE-050913-26	cog3	NA	NA	NA
MAD_Dr_004_126680	OTTDART00000028875	2	1	NM_001033102.1 ; Dr.76357	0	1	126734	NA	NA	NA	ENSDARG00000059298	606666	NA	NA	NA	NA	signal peptidase complex subunit 1 homolog (S. cerevisiae)	ZDB-GENE-050809-130	spcs1	11	3970016	3974351
MAD_Dr_004_171969	OTTDART00000033823	1	1	OTTDART00000033837	0	1	57135	NA	NA	NA	ENSDARG00000086911	793886	NA	NA	NA	NA	NA	ZDB-GENE-070912-347	si:dkey-100n23.5	9	30437825	30448766
MAD_Dr_004_172804	ENSDART00000056082	3	1	Dr.2490 ; NM_199619.1 ; OTTDART00000039198	0	1	58401	NA	NA	NA	ENSDARG00000038429	322795	NA	NA	NA	NA	zgc:66340	ZDB-GENE-030131-1515	csrnp1b	24	19563190	19574821
MAD_Dr_004_141435	OTTDART00000039905	1	1	ENSDART00000074975	0	1	140957	NA	NA	NA	ENSDARG00000053013	553772	NA	NA	NA	NA	zgc:110063	ZDB-GENE-050522-367	zgc:110063	NA	NA	NA
MAD_Dr_004_128452	ENSDART00000011809	1	1	OTTDART00000041708	0	1	12842	NA	NA	NA	ENSDARG00000019581	-	NA	NA	NA	NA	USO1 homolog, vesicle docking protein (yeast)	ZDB-GENE-040426-688	uso1	1	25773357	25814430
MAD_Dr_004_104130	OTTDART00000045122	1	1	OTTDART00000045123	0	1	104247	NA	NA	NA	ENSDARG00000086768	449835	NA	NA	NA	NA	NA	ZDB-GENE-041010-93	dut	NA	NA	NA
MAD_Dr_004_104137	ENSDART00000113964	1	0	Dr.154340	0	1	104257	NA	NA	NA	ENSDARG00000074274	100330570	NA	NA	NA	NA	NA	NA	NA	2	56534383	56547576
MAD_Dr_004_104140	XM_682449.2 ; Dr.77533	0	1		0	1	10426	XM_682449.2	XM_682449	NA	ENSDARG00000061114	559134	NA	Dr.77533	NA	NA	similar to Poly(ADP-ribose) glycohydrolase	NA	NA	13	29161629	29217467
MAD_Dr_004_104630	ENSDART00000065590	1	1	NM_200298.2	0	1	104777	NA	NA	NA	ENSDARG00000044638	393268	NA	NA	NA	NA	zgc:56565	ZDB-GENE-040426-1080	map1lc3c	NA	NA	NA
MAD_Dr_004_104181	ENSDART00000089671 ; NM_001115123.1 ; Dr.86282	0	1		0	1	1043	NM_001115123.1	NM_001115123	pcm1	ENSDARG00000074770	321709	pericentriolar material 1	Dr.86282	pcm1	pericentriolar material 1	pericentriolar material 1	ZDB-GENE-030131-428	pcm1	NA	NA	NA
MAD_Dr_004_104219	OTTDART00000017413	11	0	ENSDART00000031485 ; NM_001012491.1 ; Dr.76472 ; XM_001922385.1 ; XM_001919142.1 ; OTTDART00000014338 ; OTTDART00000039812 ; ENSDART00000106428 ; XM_001919079.1 ; OTTDART00000014336 ; XM_001919257.1	0	1	104337	NA	NA	NA	ENSDARG00000071833	-	NA	NA	NA	NA	NA	ZDB-GENE-060503-340	si:dkey-20i20.14	22	2644239	2652516
MAD_Dr_004_115526	OTTDART00000040793	2	0	XM_691595.3 ; OTTDART00000040795	0	1	115957	NA	NA	NA	ENSDARG00000078333	568275	NA	NA	NA	NA	NA	ZDB-GENE-090313-326	tmem234	13	33184223	33186948
MAD_Dr_004_104249	XM_001924015.1	0	-	-	0	1	10437	XM_001924015.1	XM_001924015	NA	ENSDARG00000086269	-	NA	NA	NA	NA	NA	NA	NA	13	21934563	21964856
MAD_Dr_004_104250	ENSDART00000083668	0	-	-	0	1	104370	NA	NA	NA	ENSDARG00000059853	795041	NA	NA	NA	NA	NA	NA	NA	6	55203116	55209049
MAD_Dr_004_104251	ENSDART00000090486	2	0	XM_001340131.2 ; Dr.92656	0	1	104371	NA	NA	NA	ENSDARG00000006848	799852	NA	NA	NA	NA	novel protein similar to vertebrate poly (ADP-ribose) polymerase family	NA	NA	9	23947593	23954611
MAD_Dr_004_104270	ENSDART00000026314 ; XM_689807.3	1	1	OTTDART00000032784	0	1	10440	XM_689807.3	XM_689807	NA	ENSDARG00000006584	566534	NA	NA	NA	NA	NA	ZDB-GENE-060419-1	phf8	23	27665806	27681716
MAD_Dr_004_180727	OTTDART00000019414	0	-	-	0	1	7040	NA	NA	NA	ENSDARG00000035565	561117	NA	NA	NA	NA	NA	ZDB-GENE-060526-4	atp6v0a2b	5	24040062	24064069
MAD_Dr_004_152203	Dr.84734	1	1	OTTDART00000029155	0	1	27459	NA	NA	NA	ENSDARG00000044634	664760	NA	Dr.84734	tbce	tubulin folding cofactor E	zgc:123075	ZDB-GENE-051030-120	tbce	NA	NA	NA
MAD_Dr_004_152213	NM_001007105.2 ; Dr.74606	5	1	ENSDART00000076459 ; OTTDART00000033356 ; OTTDART00000002437 ; ENSDART00000112482 ; OTTDART00000042454	0	1	27470	NM_001007105.2	NM_001007105	acin1a	ENSDARG00000054290	368893	apoptotic chromatin condensation inducer 1a	Dr.74606	acin1a	apoptotic chromatin condensation inducer 1a	apoptotic chromatin condensation inducer 1a; wu:fc12e10	ZDB-GENE-030616-583	acin1a	2	38215492	38243146
MAD_Dr_004_104335	OTTDART00000033725	0	-	-	0	1	104464	NA	NA	NA	ENSDARG00000091870	-	NA	NA	NA	NA	NA	ZDB-GENE-070912-701	si:rp71-29l5.1	9	24941844	25069601
MAD_Dr_004_163842	OTTDART00000042989	0	-	-	0	1	44882	NA	NA	NA	ENSDARG00000069543	791130	NA	NA	NA	NA	NA	ZDB-GENE-070112-172	galt	10	14305565	14530399
MAD_Dr_004_104340	OTTDART00000044800	0	-	-	0	1	104469	NA	NA	NA	ENSDARG00000012493	503939	NA	NA	NA	NA	NA	ZDB-GENE-080204-25	senp6a	NA	NA	NA
MAD_Dr_004_104373	ENSDART00000042514	1	1	XM_692563.3	0	1	10450	NA	NA	NA	ENSDARG00000006420	569196	NA	NA	NA	NA	wu:fj51h04	ZDB-GENE-030131-8092	atrnl1b	12	29727934	29917286
MAD_Dr_004_104410	OTTDART00000020677	2	1	Dr.78526 ; ENSDART00000104334	0	1	104535	NA	NA	NA	ENSDARG00000070834	324153	NA	NA	NA	NA	TAF13 RNA polymerase II, TATA box binding protein (TBP)-associated factor	ZDB-GENE-030131-2873	taf13	23	20502496	20503398
MAD_Dr_004_159514	NM_213333.1 ; Dr.76719 ; ENSDART00000024819	1	1	OTTDART00000028278	0	1	38935	NM_213333.1	NM_213333	sltm	ENSDARG00000052728	406642	SAFB-like, transcription modulator	Dr.76719	sltm	SAFB-like, transcription modulator	SAFB-like, transcription modulator	ZDB-GENE-040426-2647	sltm	7	30267362	30289300
MAD_Dr_004_190247	Dr.80949	1	1	OTTDART00000036950	0	1	89008	NA	NA	NA	ENSDARG00000062971	569482	NA	Dr.80949	zgc:163000	zgc:163000	zgc:163000	ZDB-GENE-030131-7564	sdhaf2	7	13100360	13110021
MAD_Dr_004_181143	ENSDART00000052726	3	1	NM_001160409.1 ; Dr.85986 ; OTTDART00000038044	0	1	71455	NA	NA	NA	ENSDARG00000016724	-	NA	NA	NA	NA	zgc:162339	NA	NA	15	21772051	21781435
MAD_Dr_004_104431	OTTDART00000039696	3	1	OTTDART00000039695 ; Dr.142777 ; XM_001344175.2	0	1	104556	NA	NA	NA	ENSDARG00000055498	8388607	NA	NA	NA	NA	NA	NA	NA	2	5449942	5477837
MAD_Dr_004_104434	OTTDART00000045824	1	1	OTTDART00000045826	0	1	104559	NA	NA	NA	ENSDARG00000026183	445170	NA	NA	NA	NA	polymerase (RNA) II (DNA directed) polypeptide E	ZDB-GENE-040801-83	polr2eb	22	17581610	17586604
MAD_Dr_004_104441	OTTDART00000024734	0	-	-	0	1	10457	NA	NA	NA	ENSDARG00000021225	117507	NA	NA	NA	NA	NA	ZDB-GENE-011105-1	prkci	2	37383094	37419143
MAD_Dr_004_104442	NM_001089413.1	3	1	Dr.117597 ; OTTDART00000037671 ; OTTDART00000037672	0	1	104570	NM_001089413.1	NM_001089413	zgc:163030	ENSDARG00000069192	566959	zgc:163030	NA	NA	NA	zgc:163030	ZDB-GENE-060810-77	zgc:163030	13	33560391	33562149
MAD_Dr_004_153390	ENSDART00000073957	2	0	OTTDART00000024771 ; Dr.79767	0	1	29224	NA	NA	NA	ENSDARG00000011973	445400	NA	NA	NA	NA	solute carrier family 35 (UDP-glucuronic acid/UDP-N-acetylgalactosamine dual transporter), member D1a	ZDB-GENE-040826-5	slc35d1a	6	34863893	34877191
MAD_Dr_004_104518	OTTDART00000042272	4	0	OTTDART00000042270 ; ENSDART00000003412 ; Dr.77387 ; NM_199854.1	0	1	104644	NA	NA	NA	ENSDARG00000089981	334065	NA	NA	NA	NA	ring finger protein 146	ZDB-GENE-030131-5997	rnf146	23	40633081	40643185
MAD_Dr_004_104521	OTTDART00000025015	0	-	-	0	1	104650	NA	NA	NA	ENSDARG00000036394	8388607	NA	NA	NA	NA	NA	ZDB-GENE-041010-88	pop7	7	21620925	21633425
MAD_Dr_004_104527	ENSDART00000113581	3	1	OTTDART00000038626 ; Dr.84231 ; XM_001922513.1	0	1	104671	NA	NA	NA	ENSDARG00000070917	553179	NA	NA	NA	NA	kit ligand a	ZDB-GENE-070424-1	kitlga	25	18022506	18044137
MAD_Dr_004_104554	NM_131432.1	3	1	ENSDART00000040431 ; ENSDART00000081659 ; OTTDART00000025004	0	1	10470	NM_131432.1	NM_131432	tyro3	ENSDARG00000005356	30709	TYRO3 protein tyrosine kinase	NA	NA	NA	developmental receptor tyrosine kinase	ZDB-GENE-990714-13	tyro3	17	10345613	10397504
MAD_Dr_004_104570	Dr.117593 ; OTTDART00000040796 ; NM_001145620.1	1	1	ENSDART00000112097	0	1	104715	NM_001145620.1	NM_001145620	oip5	ENSDARG00000093597	799087	opa interacting protein 5	Dr.117593	oip5	opa interacting protein 5	opa interacting protein 5	ZDB-GENE-090313-328	oip5	13	33126397	33129349
MAD_Dr_004_104606	OTTDART00000016326 ; ENSDART00000100716 ; NM_001079826.1	1	1	Dr.84878	0	1	104751	NM_001079826.1	NM_001079826	bida	ENSDARG00000069290	559425	BH3 interacting domain death agonist	NA	NA	NA	BH3 interacting domain death agonist	ZDB-GENE-050419-35	bida	18	20577751	20583888
MAD_Dr_004_153922	OTTDART00000038012	0	-	-	0	1	30285	NA	NA	NA	ENSDARG00000070371	767644	NA	NA	NA	NA	NA	ZDB-GENE-060929-168	kat7a	3	32758082	32770575
MAD_Dr_004_104628	ENSDART00000036456	1	1	OTTDART00000028151	0	1	104775	NA	NA	NA	ENSDARG00000044562	415158	NA	NA	NA	NA	zgc:86706	ZDB-GENE-040625-38	cycsb	6	10675162	10676997
MAD_Dr_004_104638	Dr.80809	0	-	-	0	1	104785	NA	NA	NA	ENSDARG00000078407	541516	NA	Dr.80809	naa20	N(alpha)-acetyltransferase 20, NatB catalytic subu	N-acetyltransferase 5	ZDB-GENE-050327-47	naa20	NA	NA	NA
MAD_Dr_004_104653	ENSDART00000091772	0	-	-	0	1	1048	NA	NA	NA	ENSDARG00000030945	-	NA	NA	NA	NA	NA	ZDB-GENE-030131-8118	si:ch211-259g3.4	15	16187125	16241581
MAD_Dr_004_104675	Dr.146271	0	-	-	0	1	104820	NA	NA	NA	ENSDARG00000087473	-	NA	Dr.146271	NA	NA	NA	NA	NA	12	48363371	48391431
MAD_Dr_004_104767	Dr.14207	3	1	NM_001040332.2 ; ENSDART00000104112 ; OTTDART00000010368	0	1	10492	NA	NA	NA	ENSDARG00000007737	555349	NA	Dr.14207	si:ch211-11m18.3	si:ch211-11m18.3	si:ch211-11m18.3	ZDB-GENE-041014-17	zyg11	20	16274098	16302296
MAD_Dr_004_122478	OTTDART00000028293	4	0	ENSDART00000075400 ; OTTDART00000028291 ; Dr.155062 ; NM_213502.1	0	1	122968	NA	NA	NA	ENSDARG00000053370	406823	NA	NA	NA	NA	zgc:55443	ZDB-GENE-040426-2900	eif3jb	7	31154835	31160953
MAD_Dr_004_104688	OTTDART00000036617	2	1	OTTDART00000036616 ; Dr.86859	0	1	104834	NA	NA	NA	ENSDARG00000056026	560596	NA	NA	NA	NA	tumor protein p63 regulated 1	ZDB-GENE-070410-113	tprg1	6	28762382	28799758
MAD_Dr_004_503187	NM_001017641.1	3	0	gi|503187 ; gi|110666 ; gi|104708	1	1	-2	NM_001017641.1	NM_001017641	zgc:112385	ENSDARG00000052371	550334	zgc:112385	NA	NA	NA	zgc:112385	ZDB-GENE-050417-119	higd2a	14	45863598	45866755
MAD_Dr_004_108112	OTTDART00000024972	1	0	NM_131630.1	0	1	10835	NA	NA	NA	ENSDARG00000017874	58154	NA	NA	NA	NA	protein-kinase, interferon-inducible double stranded RNA dependent inhibitor	ZDB-GENE-000831-4	dnajc3b	7	20371259	20556843
MAD_Dr_004_133039	ENSDART00000006671	3	1	Dr.76843 ; NM_212599.1 ; OTTDART00000024158	0	1	13261	NA	NA	NA	ENSDARG00000029394	321868	NA	NA	NA	NA	interleukin enhancer binding factor 3	ZDB-GENE-030131-587	ilf3b	NA	NA	NA
MAD_Dr_004_167847	ENSDART00000078975	4	0	OTTDART00000024345 ; NM_001029966.2 ; OTTDART00000024346 ; Dr.5347	0	1	50730	NA	NA	NA	ENSDARG00000056475	791478	NA	NA	NA	NA	tRNA selenocysteine 1 associated protein 1, like	ZDB-GENE-040426-2386	trnau1apb	2	24654984	24661785
MAD_Dr_004_110989	OTTDART00000024722	1	1	OTTDART00000024720	0	1	111269	NA	NA	NA	ENSDARG00000003599	322571	NA	NA	NA	NA	NA	ZDB-GENE-030131-1291	rpl3	3	29736371	29740522
MAD_Dr_004_153082	ENSDART00000010258	0	-	-	0	1	28725	NA	NA	NA	ENSDARG00000010052	327395	NA	NA	NA	NA	N-myc downstream regulated family member 3b	ZDB-GENE-030131-5606	ndrg3b	23	15076417	15234844
MAD_Dr_004_104808	ENSDART00000075176	0	-	-	0	1	10496	NA	NA	NA	ENSDARG00000053200	560362	NA	NA	NA	NA	DIS3 mitotic control homolog (S. cerevisiae)-like	ZDB-GENE-070209-95	dis3l	7	33969013	33985167
MAD_Dr_004_104809	ENSDART00000113353	1	0	Dr.116696	0	1	104960	NA	NA	NA	ENSDARG00000075422	558658	NA	NA	NA	NA	similar to mitochondrial ribosomal protein L49	NA	NA	10	27025174	27028359
MAD_Dr_004_104842	OTTDART00000019806	0	-	-	0	1	104996	NA	NA	NA	ENSDARG00000092987	8388607	NA	NA	NA	NA	NA	ZDB-GENE-081104-333	zmat4a	5	26983292	27147708
MAD_Dr_004_104846	OTTDART00000042239	2	1	Dr.105708 ; XM_001920556.1	0	1	105	NA	NA	NA	ENSDARG00000029146	335186	NA	NA	NA	NA	NA	ZDB-GENE-030131-7126	lrp1ab	23	25526115	25760413
MAD_Dr_004_167857	NM_001014367.1 ; Dr.135387	1	0	OTTDART00000029470	0	1	50743	NM_001014367.1	NM_001014367	zgc:110783	ENSDARG00000070487	378742	zgc:110783	Dr.135387	zgc:110783	zgc:110783	zgc:110783	ZDB-GENE-050327-95	zgc:110783	17	45489356	45499490
MAD_Dr_004_133660	OTTDART00000034680	4	1	ENSDART00000059448 ; Dr.79572 ; NM_182881.2 ; OTTDART00000026440	0	1	13325	NA	NA	NA	ENSDARG00000040614	360133	NA	NA	NA	NA	SEC14 and spectrin domains 1	ZDB-GENE-030801-1	sestd1	9	43348067	43411442
MAD_Dr_004_104898	OTTDART00000042474	0	-	-	0	1	105046	NA	NA	NA	ENSDARG00000078859	568476	NA	NA	NA	NA	zgc:194314	ZDB-GENE-081022-103	g0s2	23	39713197	39714768
MAD_Dr_004_109775	OTTDART00000012167	3	1	ENSDART00000061131 ; Dr.15223 ; NM_001002699.2	0	1	11004	NA	NA	NA	ENSDARG00000041708	562636	NA	NA	NA	NA	cysteine and glycine-rich protein 2 binding protein	ZDB-GENE-040718-452	csrp2bp	22	25038486	25051094
MAD_Dr_004_157007	Dr.1786	1	0	OTTDART00000019192	0	1	35335	NA	NA	NA	ENSDARG00000057234	321491	NA	Dr.1786	zgc:55292	zgc:55292	zgc:55292	ZDB-GENE-030131-210	chtopa	19	24313443	24333913
MAD_Dr_004_141400	ENSDART00000031121	1	1	OTTDART00000028294	0	1	140924	NA	NA	NA	ENSDARG00000021564	393186	NA	NA	NA	NA	NA	ZDB-GENE-040426-954	zgc:56235	10	3299525	3317901
MAD_Dr_004_105002	NM_001020553.1	3	1	Dr.33734 ; ENSDART00000026846 ; OTTDART00000037882	0	1	105152	NM_001020553.1	NM_001020553	zgc:110008	ENSDARG00000004527	553574	zgc:110008	NA	NA	NA	similar to Peptidyl-prolyl cis-trans isomerase NIMA-interacting 4 (Rotamase Pin4) (PPIase Pin4) (Parvulin 14) (Par14) (Peptidyl-prolyl cis/trans isomerase EPVH) (hPar14); zgc:110008	ZDB-GENE-050522-117	pin4	14	28126779	28131468
MAD_Dr_004_105010	NM_001113615.1 ; Dr.106062	0	1		0	1	10516	NM_001113615.1	NM_001113615	ehmt2	ENSDARG00000077703	569250	euchromatic histone-lysine N-methyltransferase 2	Dr.106062	im:6912416	im:6912416	euchromatic histone-lysine N-methyltransferase 2	ZDB-GENE-010501-6	ehmt2	NA	NA	NA
MAD_Dr_004_105021	NM_001004581.1	0	-	-	0	1	10517	NM_001004581.1	NM_001004581	zgc:92303	ENSDARG00000029063	447842	zgc:92303	NA	NA	NA	zgc:92303	ZDB-GENE-040912-143	clpxa	7	13422418	13444542
MAD_Dr_004_107411	OTTDART00000020955	1	0	NM_001080605.1	0	1	10758	NA	NA	NA	ENSDARG00000015905	792832	NA	NA	NA	NA	si:dkey-98f17.2	ZDB-GENE-030131-9564	lztr1	5	12223829	12242995
MAD_Dr_004_174421	NM_001004554.2 ; Dr.77190	1	1	OTTDART00000035717	0	1	6076	NM_001004554.2	NM_001004554	zgc:92164	ENSDARG00000016830	447815	zgc:92164	Dr.77190	zgc:92164	zgc:92164	zgc:92164	ZDB-GENE-040912-20	rimkla	8	26848966	26868169
MAD_Dr_004_177799	OTTDART00000037090	0	-	-	0	1	65925	NA	NA	NA	ENSDARG00000036144	559769	NA	NA	NA	NA	NA	ZDB-GENE-060825-263	zgc:153225	7	32626573	32628693
MAD_Dr_004_105073	OTTDART00000038096	1	1	OTTDART00000038095	0	1	105221	NA	NA	NA	ENSDARG00000062614	561673	NA	NA	NA	NA	NA	ZDB-GENE-060929-596	nars2	NA	NA	NA
MAD_Dr_004_163492	ENSDART00000113735	2	1	XM_677640.3 ; OTTDART00000041878	0	1	44387	NA	NA	NA	ENSDARG00000078546	555187	NA	NA	NA	NA	si:ch211-198k9.5	ZDB-GENE-030131-5564	cars2	1	28376165	28425544
MAD_Dr_004_105079	OTTDART00000045161	5	0	OTTDART00000045156 ; ENSDART00000064028 ; OTTDART00000045160 ; Dr.88445 ; NM_001080686.1	0	1	105227	NA	NA	NA	ENSDARG00000043604	791204	NA	NA	NA	NA	zgc:158860	ZDB-GENE-070112-1692	tmem205	NA	NA	NA
MAD_Dr_004_197786	OTTDART00000036179	0	-	-	0	1	9809	NA	NA	NA	ENSDARG00000055443	317641	NA	NA	NA	NA	zinc finger, CCHC domain containing 7- like	ZDB-GENE-030102-2	zcchc7	1	20917534	21021088
MAD_Dr_004_184205	NM_001077311.1 ; Dr.109645	0	1		0	1	76555	NM_001077311.1	NM_001077311	zgc:152986	ENSDARG00000070611	768168	zgc:152986	Dr.109645	zgc:152986	zgc:152986	zgc:152986; hypothetical LOC558158	ZDB-GENE-061013-762	zgc:152986	6	40470026	40472985
MAD_Dr_004_105091	ENSDART00000111987	0	-	-	0	1	105244	NA	NA	NA	ENSDARG00000078008	100333016	NA	NA	NA	NA	NA	ZDB-GENE-030131-1633	atg7	NA	NA	NA
MAD_Dr_004_105110	Dr.62670 ; ENSDART00000111340	8	0	OTTDART00000023614 ; Dr.123388 ; NM_001045417.1 ; ENSDART00000099060 ; OTTDART00000031404 ; NM_001109841.1 ; ENSDART00000110638 ; Dr.83482	0	1	105290	NA	NA	NA	ENSDARG00000077478	100126117	NA	Dr.62670	si:ch73-189n23.1	si:ch73-189n23.1	si:ch73-189n23.1; zgc:171781	ZDB-GENE-070705-217	si:ch73-189n23.1	NA	NA	NA
MAD_Dr_004_161987	ENSDART00000030211	2	0	OTTDART00000026288 ; NM_213110.1	0	1	42324	NA	NA	NA	ENSDARG00000028327	406384	NA	NA	NA	NA	glia maturation factor, beta	ZDB-GENE-040426-2114	gmfb	13	36459567	36467786
MAD_Dr_004_105189	OTTDART00000042900	2	1	OTTDART00000042899 ; XM_693147.3	0	1	105365	NA	NA	NA	ENSDARG00000060911	-	NA	NA	NA	NA	NA	ZDB-GENE-091204-183	si:ch211-126i22.5	10	11324645	11354104
MAD_Dr_004_105193	OTTDART00000019945	1	1	Dr.81879	0	1	105369	NA	NA	NA	ENSDARG00000026839	406732	NA	NA	NA	NA	mediator complex subunit 21	ZDB-GENE-040426-2763	med21	4	1908149	1910242
MAD_Dr_004_105196	OTTDART00000039209 ; OTTDART00000039210	1	0	Dr.76028	0	1	105371	NA	NA	NA	ENSDARG00000063344	336363	NA	NA	NA	NA	zgc:162943	ZDB-GENE-030131-8307	fam162a	24	20782716	20790247
MAD_Dr_004_105239	OTTDART00000037261	0	-	-	0	1	10541	NA	NA	NA	ENSDARG00000006963	30707	NA	NA	NA	NA	NA	ZDB-GENE-990603-1	cse1l	11	5522383	5543878
MAD_Dr_004_142439	OTTDART00000025463	0	-	-	0	1	14399	NA	NA	NA	ENSDARG00000033707	327437	NA	NA	NA	NA	NA	ZDB-GENE-030131-5648	jade1	17	26809636	26829627
MAD_Dr_004_165620	OTTDART00000027323	1	0	ENSDART00000054987	0	1	47530	NA	NA	NA	ENSDARG00000037746	57934	NA	NA	NA	NA	NA	ZDB-GENE-000329-1	actb1	1	7964988	7968621
MAD_Dr_004_170933	NM_001110120.1 ; Dr.98360	2	0	ENSDART00000111214 ; OTTDART00000034665	0	1	55413	NM_001110120.1	NM_001110120	zgc:171429	ENSDARG00000077119	797867	zgc:171429	Dr.98360	zgc:171429	zgc:171429	zgc:171429	ZDB-GENE-080204-1	carkd	9	8916458	8945285
MAD_Dr_004_105279	OTTDART00000042948	3	1	ENSDART00000111088 ; OTTDART00000042944 ; XM_686358.3	0	1	105447	NA	NA	NA	ENSDARG00000078105	-	NA	NA	NA	NA	NA	ZDB-GENE-091204-356	depdc5	10	17213449	17264175
MAD_Dr_004_163367	OTTDART00000020430 ; ENSDART00000081611 ; NM_001044762.1	1	0	Dr.77163	0	1	4422	NM_001044762.1	NM_001044762	si:dkey-204a24.2	ENSDARG00000058690	8388607	si:dkey-204a24.2	NA	NA	NA	si:dkey-204a24.2	ZDB-GENE-050208-72	cgnb	19	7718016	7761155
MAD_Dr_004_170630	Dr.31830	0	-	-	0	1	54968	NA	NA	NA	ENSDARG00000076772	406250	NA	Dr.31830	actr3	ARP3 actin-related protein 3 homolog (yeast)	ARP3 actin-related protein 3 homolog (yeast)	ZDB-GENE-040428-2	actr3	NA	NA	NA
MAD_Dr_004_105332	NM_199900.1 ; Dr.150767 ; XM_001922580.1 ; Dr.81414 ; ENSDART00000011102 ; ENSDART00000066446	0	1		0	1	1055	NM_199900.1	NM_199900	heatr1	ENSDARG00000020671	334446	HEAT repeat containing 1	Dr.150767	heatr1	HEAT repeat containing 1	HEAT repeat containing 1; similar to BAP28 protein	ZDB-GENE-030131-6378	heatr1	NA	NA	NA
MAD_Dr_004_105333	NM_001017545.1 ; Dr.29884	0	1		0	1	10550	NM_001017545.1	NM_001017545	nr1h3	ENSDARG00000043170	548341	nuclear receptor subfamily 1, group H, member 3	Dr.29884	nr1h3	nuclear receptor subfamily 1, group H, member 3	nuclear receptor subfamily 1, group H, member 3	ZDB-GENE-050410-7	nr1h3	NA	NA	NA
MAD_Dr_004_168387	OTTDART00000026381	0	-	-	0	1	51539	NA	NA	NA	ENSDARG00000012295	394157	NA	NA	NA	NA	NA	ZDB-GENE-040426-938	bcs1l	9	38590117	38597381
MAD_Dr_004_172355	OTTDART00000033622	0	-	-	0	1	57677	NA	NA	NA	ENSDARG00000070028	553803	NA	NA	NA	NA	NA	ZDB-GENE-050522-53	tmem41aa	9	12473291	12484318
MAD_Dr_004_105395	ENSDART00000036741 ; ENSDART00000111731	2	1	Dr.11342 ; NM_199637.1	0	1	105562	NA	NA	NA	ENSDARG00000026875	323326	NA	NA	NA	NA	zgc:73225	ZDB-GENE-030131-2046	fam57ba	3	20892773	20913038
MAD_Dr_004_105396	ENSDART00000057492	3	1	OTTDART00000045185 ; Dr.14216 ; XM_001345097.1	0	1	105563	NA	NA	NA	ENSDARG00000039338	402803	NA	NA	NA	NA	hypothetical protein LOC402803	ZDB-GENE-091204-282	gadd45gip1	3	14541512	14545233
MAD_Dr_004_105402	ENSDART00000114927 ; XR_029112.2	0	1		0	1	10557	XR_029112.2	XR_029112	NA	ENSDARG00000074726	-	NA	NA	NA	NA	NA	NA	NA	17	26700257	26732281
MAD_Dr_004_105407	XM_001343824.2 ; Dr.149190 ; ENSDART00000053460	0	1		0	1	105574	XM_001343824.2	XM_001343824	NA	ENSDARG00000068590	100004600	NA	Dr.149190	NA	NA	NA	NA	NA	8	26352976	26357150
MAD_Dr_004_105464	ENSDART00000112675	0	-	-	0	1	10563	NA	NA	NA	ENSDARG00000074786	326092	NA	NA	NA	NA	NA	ZDB-GENE-030131-3703	scaf8	NA	NA	NA
MAD_Dr_004_145462	OTTDART00000026591	0	-	-	0	1	18327	NA	NA	NA	ENSDARG00000020676	322527	NA	NA	NA	NA	NA	ZDB-GENE-030131-1247	dpp3	21	27299855	27317977
MAD_Dr_004_105486	OTTDART00000032136	0	-	-	0	1	105650	NA	NA	NA	ENSDARG00000067950	564789	NA	NA	NA	NA	similar to mKIAA1744 protein	NA	NA	2	50327706	50365752
MAD_Dr_004_110737	OTTDART00000033664	3	0	XM_693845.3 ; OTTDART00000033663 ; OTTDART00000033669	0	1	111017	NA	NA	NA	ENSDARG00000077967	570370	NA	NA	NA	NA	hypothetical LOC570370	ZDB-GENE-070912-73	si:ch211-140m22.7	9	19678435	19700065
MAD_Dr_004_164058	OTTDART00000045832	0	-	-	0	1	45196	NA	NA	NA	ENSDARG00000002909	373089	NA	NA	NA	NA	tight junction protein 3	ZDB-GENE-030828-10	tjp3	22	17632632	17663895
MAD_Dr_004_125998	OTTDART00000025473	2	1	ENSDART00000038896 ; OTTDART00000025472	0	1	126113	NA	NA	NA	ENSDARG00000021896	664764	NA	NA	NA	NA	NA	ZDB-GENE-050913-39	asap3	17	27172930	27217406
MAD_Dr_004_129627	OTTDART00000037958	3	1	OTTDART00000037957 ; XM_688824.3 ; Dr.75700	0	1	129472	NA	NA	NA	ENSDARG00000038030	449846	NA	NA	NA	NA	ring-box 1	ZDB-GENE-041008-106	rbx1	3	24971412	24977254
MAD_Dr_004_105584	OTTDART00000027606	2	1	OTTDART00000027605 ; ENSDART00000111130	0	1	105747	NA	NA	NA	ENSDARG00000053155	553725	NA	NA	NA	NA	NA	ZDB-GENE-050522-334	alg3	2	45119722	45128346
MAD_Dr_004_105590	OTTDART00000035940	1	1	OTTDART00000035939	0	1	105752	NA	NA	NA	ENSDARG00000016545	562075	NA	NA	NA	NA	NA	ZDB-GENE-061103-289	zgc:154046	8	44932723	44982549
MAD_Dr_004_105594	OTTDART00000042962	1	1	OTTDART00000042961	0	1	105760	NA	NA	NA	ENSDARG00000040620	436987	NA	NA	NA	NA	NA	ZDB-GENE-040718-469	psmg1	10	206996	210703
MAD_Dr_004_199305	ENSDART00000063434	3	1	Dr.81343 ; NM_213078.1 ; OTTDART00000028632	0	1	9965	NA	NA	NA	ENSDARG00000043211	406351	NA	NA	NA	NA	receptor-interacting serine-threonine kinase 4	ZDB-GENE-040426-2042	ripk4	10	35172310	35205656
MAD_Dr_004_105600	NM_001002067.1	1	1	OTTDART00000006507	0	1	105771	NM_001002067.1	NM_001002067	sf3b14	ENSDARG00000009753	415157	splicing factor 3B	NA	NA	NA	splicing factor 3B	ZDB-GENE-040625-36	sf3b6	20	35530313	35535061
MAD_Dr_004_187988	XM_001923824.1 ; OTTDART00000025494	4	0	OTTDART00000025491 ; OTTDART00000025493 ; NM_001002511.1 ; Dr.79020	0	1	82287	XM_001923824.1	XM_001923824	NA	ENSDARG00000002690	436784	NA	NA	NA	NA	RAB interacting factor; similar to RAB interacting factor; hypothetical LOC791824	ZDB-GENE-040718-216	rabif	11	24578051	24580021
MAD_Dr_004_105612	ENSDART00000109487	0	-	-	0	1	10579	NA	NA	NA	ENSDARG00000074645	-	NA	NA	NA	NA	NA	NA	NA	5	68686816	68713084
MAD_Dr_004_105624	NM_201305.1 ; Dr.75173	1	1	ENSDART00000034456	0	1	10580	NM_201305.1	NM_201305	kpna4	ENSDARG00000023190	327373	karyopherin alpha 4 (importin alpha 3)	Dr.75173	kpna4	karyopherin alpha 4 (importin alpha 3)	karyopherin alpha 4 (importin alpha 3)	ZDB-GENE-030131-5584	kpna4	15	1631599	1657576
MAD_Dr_004_105642	Dr.10904	2	1	OTTDART00000012558 ; OTTDART00000012557	0	1	10582	NA	NA	NA	ENSDARG00000040874	556762	NA	Dr.10904	wu:fb30h05	wu:fb30h05	adducin 3 (gamma) a	ZDB-GENE-030131-2721	add3a	22	30098050	30321274
MAD_Dr_004_105671	Dr.148473 ; OTTDART00000016000 ; XM_001918475.1	3	0	ENSDART00000059194 ; NM_001017582.1 ; Dr.129790	0	1	105848	XM_001918475.1	XM_001918475	NA	ENSDARG00000040440	550244	NA	Dr.148473	snrpd2	small nuclear ribonucleoprotein D2 polypeptide	small nuclear ribonucleoprotein D2 polypeptide	ZDB-GENE-040914-10	snrpd2	18	40885681	40893895
MAD_Dr_004_162984	ENSDART00000064500	2	0	Dr.114501 ; NM_131644.1	0	1	43757	NA	NA	NA	ENSDARG00000043923	60642	NA	NA	NA	NA	SRY-box containing gene 9b	ZDB-GENE-001103-2	sox9b	3	62341796	62348451
MAD_Dr_004_105682	OTTDART00000025711	3	0	ENSDART00000010274 ; Dr.78726 ; NM_001018149.1	0	1	10586	NA	NA	NA	ENSDARG00000011141	324416	NA	NA	NA	NA	dihydropyrimidinase-like 5a	ZDB-GENE-030131-3136	dpysl5a	17	36951984	36989064
MAD_Dr_004_105683	NM_213371.1 ; Dr.78785 ; OTTDART00000019755 ; ENSDART00000078401	0	1		0	1	10587	NM_213371.1	NM_213371	tmem161b	ENSDARG00000055989	406680	transmembrane protein 161B	Dr.78785	tmem161b	transmembrane protein 161B	transmembrane protein 161B	ZDB-GENE-040426-2693	tmem161b	5	47376470	47419268
MAD_Dr_004_172185	OTTDART00000023061	0	-	-	0	1	57440	NA	NA	NA	ENSDARG00000030267	445389	NA	NA	NA	NA	NA	ZDB-GENE-041006-1	gtf3aa	5	67302476	67315375
MAD_Dr_004_144629	OTTDART00000023883	0	-	-	0	1	17269	NA	NA	NA	ENSDARG00000017905	140621	NA	NA	NA	NA	NA	ZDB-GENE-011210-1	casp3a	1	16834405	16843370
MAD_Dr_004_119284	OTTDART00000040999	3	1	ENSDART00000058876 ; OTTDART00000040997 ; ENSDART00000112057	0	1	119709	NA	NA	NA	ENSDARG00000040245	569455	NA	NA	NA	NA	karyopherin (importin) beta 3	ZDB-GENE-030424-2	kpnb3	1	2112613	2151759
MAD_Dr_004_105700	OTTDART00000042519	2	1	OTTDART00000028104 ; OTTDART00000042520	0	1	105886	NA	NA	NA	ENSDARG00000003206	449542	NA	NA	NA	NA	NA	ZDB-GENE-040930-2	chchd6a	23	34120882	34258488
MAD_Dr_004_105707	ENSDART00000090644	3	1	XM_001923381.1 ; Dr.106750 ; XM_001923384.1	0	1	105893	NA	NA	NA	ENSDARG00000062568	571648	NA	NA	NA	NA	im:6908224	ZDB-GENE-050809-12	im:6908224	13	51653165	51659384
MAD_Dr_004_105782	OTTDART00000037710	0	-	-	0	1	10598	NA	NA	NA	ENSDARG00000077469	325603	NA	NA	NA	NA	zgc:66298	ZDB-GENE-040426-1598	polr1b	13	41791636	41814507
MAD_Dr_004_160200	OTTDART00000015392	0	-	-	0	1	39873	NA	NA	NA	ENSDARG00000069122	565061	NA	NA	NA	NA	si:ch211-216l23.2	ZDB-GENE-030131-3806	si:ch211-216l23.2	18	17765448	17786522
MAD_Dr_004_105788	OTTDART00000024626	1	1	ENSDART00000077938	0	1	105986	NA	NA	NA	ENSDARG00000055561	337131	NA	NA	NA	NA	NA	ZDB-GENE-030131-9075	c1galt1b	6	39192866	39201534
MAD_Dr_004_105791	OTTDART00000025019	4	1	ENSDART00000101447 ; Dr.10736 ; NM_131843.2 ; OTTDART00000025017	0	1	105989	NA	NA	NA	ENSDARG00000004196	114466	NA	NA	NA	NA	tumor necrosis factor (ligand) superfamily, member 10 like	ZDB-GENE-010801-1	tnfsf10l	7	22643703	22685732
MAD_Dr_004_105793	OTTDART00000027863	4	1	ENSDART00000077631 ; Dr.5298 ; NM_206830.1 ; OTTDART00000027862	0	1	105990	NA	NA	NA	ENSDARG00000055291	325255	NA	NA	NA	NA	NA	ZDB-GENE-030131-3980	rab18a	12	22800258	22812305
MAD_Dr_004_105795	OTTDART00000029467	3	1	ENSDART00000010975 ; NM_200457.1 ; OTTDART00000029466	0	1	105992	NA	NA	NA	ENSDARG00000012271	393429	NA	NA	NA	NA	hypothetical LOC792036; transmembrane protein 206	ZDB-GENE-040426-1173	tmem206	17	45395656	45403882
MAD_Dr_004_105801	XM_001923864.1 ; Dr.76202	1	1	OTTDART00000038190	0	1	106	XM_001923864.1	XM_001923864	NA	ENSDARG00000016782	559439	NA	Dr.76202	huwe1	HECT, UBA and WWE domain containing 1	similar to HECT, UBA and WWE domain containing 1	ZDB-GENE-081104-387	huwe1	23	28563396	28642437
MAD_Dr_004_105806	OTTDART00000038558	1	1	OTTDART00000038555	0	1	106003	NA	NA	NA	ENSDARG00000004937	563708	NA	NA	NA	NA	NA	ZDB-GENE-030219-158	skp2	21	22310484	22322700
MAD_Dr_004_162717	ENSDART00000009484	1	1	OTTDART00000044139	0	1	43384	NA	NA	NA	ENSDARG00000021252	116994	NA	NA	NA	NA	chaperonin containing TCP1, subunit 6A (zeta 1)	ZDB-GENE-011018-2	cct6a	21	41807149	41826474
MAD_Dr_004_105812	NM_131617.1	0	-	-	0	1	10601	NM_131617.1	NM_131617	gart	ENSDARG00000051855	58141	phosphoribosylglycinamide formyltransferase	NA	NA	NA	phosphoribosylglycinamide formyltransferase	ZDB-GENE-000616-14	gart	NA	NA	NA
MAD_Dr_004_105814	ENSDART00000024082	0	-	-	0	1	106011	NA	NA	NA	ENSDARG00000002240	30388	NA	NA	NA	NA	proteasome (prosome, macropain) subunit, beta type, 6	ZDB-GENE-990415-216	psmb6	23	44720406	44729632
MAD_Dr_004_168994	Dr.89926	0	-	-	0	1	52396	NA	NA	NA	ENSDARG00000041944	100034610	NA	Dr.89926	adat2	adenosine deaminase, tRNA-specific 2, TAD2 homolog	adenosine deaminase, tRNA-specific 2, TAD2 homolog (S. cerevisiae)	ZDB-GENE-041014-360	adat2	20	37830302	37857602
MAD_Dr_004_105874	ENSDART00000112368	1	1	XM_001922023.1	0	1	10607	NA	NA	NA	ENSDARG00000077615	562791	NA	NA	NA	NA	NA	ZDB-GENE-100922-32	znf687a	NA	NA	NA
MAD_Dr_004_108311	OTTDART00000024768	6	1	ENSDART00000113814 ; ENSDART00000112882 ; Dr.75208 ; NM_214714.1 ; OTTDART00000024766 ; OTTDART00000024769	0	1	108537	NA	NA	NA	ENSDARG00000074242	335449	NA	NA	NA	NA	NA	ZDB-GENE-030131-7389	serbp1a	6	34948214	34955363
MAD_Dr_004_189241	OTTDART00000025720	0	-	-	0	1	87533	NA	NA	NA	ENSDARG00000033412	282673	NA	NA	NA	NA	Niemann-Pick disease, type C2	ZDB-GENE-021206-13	npc2	NA	NA	NA
MAD_Dr_004_105890	OTTDART00000026017	1	1	OTTDART00000026016	0	1	106085	NA	NA	NA	ENSDARG00000031214	399661	NA	NA	NA	NA	NA	ZDB-GENE-040121-7	arcn1b	15	18166258	18179602
MAD_Dr_004_153030	OTTDART00000027923	1	1	OTTDART00000027924	0	1	28665	NA	NA	NA	ENSDARG00000053474	541541	NA	NA	NA	NA	NA	ZDB-GENE-050327-81	tdrkh	12	33460435	33481399
MAD_Dr_004_112227	OTTDART00000033828	2	1	XM_694954.3 ; OTTDART00000033827	0	1	112543	NA	NA	NA	ENSDARG00000062148	571373	NA	NA	NA	NA	NA	ZDB-GENE-070912-345	si:dkey-100n23.3	9	30407082	30437215
MAD_Dr_004_105897	OTTDART00000034070 ; OTTDART00000034069	1	0	Dr.85616	0	1	106095	NA	NA	NA	ENSDARG00000093452	-	NA	NA	NA	NA	NA	ZDB-GENE-081104-488	si:rp71-68n21.11	9	21392963	21394675
MAD_Dr_004_105899	OTTDART00000035001	2	1	XM_001922310.1 ; ENSDART00000114118	0	1	106097	NA	NA	NA	ENSDARG00000074640	8388607	NA	NA	NA	NA	NA	NA	NA	8	12414034	12431039
MAD_Dr_004_121132	OTTDART00000036306	0	-	-	0	1	12155	NA	NA	NA	ENSDARG00000052025	571876	NA	NA	NA	NA	NA	ZDB-GENE-070112-991	pomgnt1	6	33092149	33111076
MAD_Dr_004_105905	OTTDART00000038531	0	-	-	0	1	106108	NA	NA	NA	ENSDARG00000068973	569404	NA	NA	NA	NA	PDZ and LIM domain 4	ZDB-GENE-070308-5	pdlim4	21	43743222	43806335
MAD_Dr_004_168646	OTTDART00000041162	0	-	-	0	1	51884	NA	NA	NA	ENSDARG00000060383	564760	NA	NA	NA	NA	NA	ZDB-GENE-070928-15	mmaa	1	35224408	35238232
MAD_Dr_004_105910	OTTDART00000041362	1	1	OTTDART00000041361	0	1	106113	NA	NA	NA	ENSDARG00000093237	566247	NA	NA	NA	NA	hypothetical LOC566247	ZDB-GENE-090313-134	si:ch211-89o9.4	1	40751423	40761220
MAD_Dr_004_165282	OTTDART00000011791	2	1	Dr.83316 ; NM_200193.1	0	1	47019	NA	NA	NA	ENSDARG00000014385	393162	NA	NA	NA	NA	CHK1 checkpoint homolog (S. pombe)	ZDB-GENE-040426-896	chek1	NA	NA	NA
MAD_Dr_004_106972	OTTDART00000028250	4	1	OTTDART00000028249 ; ENSDART00000002728 ; Dr.39103 ; NM_001013538.1	0	1	10717	NA	NA	NA	ENSDARG00000016177	541411	NA	NA	NA	NA	eukaryotic translation initiation factor 4E nuclear import factor 1	ZDB-GENE-050320-113	eif4enif1	6	40925036	40950135
MAD_Dr_004_105918	ENSDART00000063976	1	1	NM_001004664.1	0	1	106120	NA	NA	NA	ENSDARG00000043571	447926	NA	NA	NA	NA	zgc:103670	ZDB-GENE-040912-111	zgc:103670	8	12887647	12911230
MAD_Dr_004_158488	OTTDART00000018835 ; ENSDART00000086298	3	0	ENSDART00000113574 ; NM_001102676.2 ; Dr.74227	0	1	3748	NA	NA	NA	ENSDARG00000060917	562517	NA	NA	NA	NA	si:ch211-197n10.2	ZDB-GENE-030131-4486	anln	19	35846035	35863542
MAD_Dr_004_105924	ENSDART00000112166	4	0	Dr.105901 ; XM_696932.3 ; Dr.150524 ; OTTDART00000014468	0	1	106126	NA	NA	NA	ENSDARG00000078118	386721	NA	NA	NA	NA	wu:fi19h12	ZDB-GENE-031114-2	fam60al	7	64735846	64745304
MAD_Dr_004_105926	XM_001918580.1	2	1	Dr.75989 ; NM_001077304.1	0	1	106128	XM_001918580.1	XM_001918580	NA	ENSDARG00000090203	-	NA	NA	NA	NA	NA	NA	NA	NA	NA	NA
MAD_Dr_004_110567	ENSDART00000029579	2	0	NM_001003589.1 ; Dr.31900	0	1	110856	NA	NA	NA	ENSDARG00000023003	793027	NA	NA	NA	NA	coiled-coil domain containing 12	ZDB-GENE-040801-108	ccdc12	16	16621771	16646153
MAD_Dr_004_105949	OTTDART00000040834	2	1	OTTDART00000026156 ; OTTDART00000026157	0	1	10615	NA	NA	NA	ENSDARG00000006497	323706	NA	NA	NA	NA	reticulon 1a	ZDB-GENE-030131-2426	rtn1a	13	31294137	31339989
MAD_Dr_004_179142	ENSDART00000104137 ; NM_001122745.1 ; Dr.144120 ; ENSDART00000063942	0	1		0	1	68059	NM_001122745.1	NM_001122745	ches1	ENSDARG00000043553	555843	checkpoint suppressor 1	Dr.144120	ches1	checkpoint suppressor 1	checkpoint suppressor 1	ZDB-GENE-040217-1	ches1	20	16577987	16649329
MAD_Dr_004_173421	OTTDART00000024002	2	1	Dr.21244 ; NM_131176.1	0	1	59272	NA	NA	NA	ENSDARG00000043154	555812	NA	NA	NA	NA	uncoupling protein 2	ZDB-GENE-990708-8	ucp2	10	36718882	36729630
MAD_Dr_004_105998	OTTDART00000024171	1	1	OTTDART00000024170	0	1	106197	NA	NA	NA	ENSDARG00000003429	406701	NA	NA	NA	NA	NA	ZDB-GENE-040426-2717	hnrpdl	10	5016912	5024216
MAD_Dr_004_161497	ENSDART00000102471 ; OTTDART00000025928 ; ENSDART00000051180	0	1		0	1	41604	NA	NA	NA	ENSDARG00000059303	573096	NA	NA	NA	NA	NA	ZDB-GENE-040426-2707	hnrnpl2	15	5796361	5811333
MAD_Dr_004_106002	NM_212723.1 ; Dr.6680	2	1	OTTDART00000027437 ; ENSDART00000027782	0	1	10620	NM_212723.1	NM_212723	mknk2a	ENSDARG00000011373	334167	MAP kinase-interacting serine/threonine kinase 2a	Dr.6680	mknk2a	MAP kinase-interacting serine/threonine kinase 2a	MAP kinase-interacting serine/threonine kinase 2a	ZDB-GENE-030131-6099	mknk2a	2	23351141	23369301
MAD_Dr_004_160563	OTTDART00000027940	1	1	ENSDART00000053157	0	1	40367	NA	NA	NA	ENSDARG00000036592	564058	NA	NA	NA	NA	NA	ZDB-GENE-050808-2	setd4	1	46415036	46423087
MAD_Dr_004_106007	OTTDART00000032993	4	1	Dr.76791 ; NM_001126482.1 ; ENSDART00000078152 ; OTTDART00000032992	0	1	106204	NA	NA	NA	ENSDARG00000055753	326906	NA	NA	NA	NA	NA	ZDB-GENE-030131-5105	suv39h1b	8	25731824	25742405
MAD_Dr_004_164765	NM_001002639.1 ; Dr.10109	2	1	OTTDART00000028395 ; ENSDART00000042867	0	1	46194	NM_001002639.1	NM_001002639	zgc:92202	ENSDARG00000029783	436912	zgc:92202	Dr.10109	zgc:92202	zgc:92202	zgc:92202	ZDB-GENE-040718-386	dedd	8	14024890	14042829
MAD_Dr_004_106012	OTTDART00000037512	1	1	OTTDART00000037302	0	1	106209	NA	NA	NA	ENSDARG00000062361	563266	NA	NA	NA	NA	NA	ZDB-GENE-070112-2352	zgc:158234	10	24452524	24473099
MAD_Dr_004_106014	OTTDART00000039474 ; OTTDART00000039473	0	1		0	1	106210	NA	NA	NA	ENSDARG00000075765	556730	NA	NA	NA	NA	NA	ZDB-GENE-081104-80	si:ch1073-287p18.1	20	52521067	52526905
MAD_Dr_004_106030	NM_001024407.1	1	1	ENSDART00000082458	0	1	106231	NM_001024407.1	NM_001024407	zgc:109957	ENSDARG00000059357	554106	zgc:109957	NA	NA	NA	zgc:109957	ZDB-GENE-050522-161	sarnp	11	3241006	3250734
MAD_Dr_004_176646	OTTDART00000029256	1	1	ENSDART00000003978	0	1	64106	NA	NA	NA	ENSDARG00000012932	541347	NA	NA	NA	NA	NA	ZDB-GENE-030131-786	mat2b	21	32031966	32048891
MAD_Dr_004_106107	OTTDART00000036625	7	0	ENSDART00000021520 ; OTTDART00000036623 ; NM_214718.1 ; Dr.2876 ; ENSDART00000045775 ; OTTDART00000036622 ; Dr.149788	0	1	106306	NA	NA	NA	ENSDARG00000010194	336619	NA	NA	NA	NA	eukaryotic translation initiation factor 4Bb	ZDB-GENE-030131-8563	eif4bb	6	39067288	39083165
MAD_Dr_004_152311	OTTDART00000038415	0	-	-	0	1	27592	NA	NA	NA	ENSDARG00000006604	541491	NA	NA	NA	NA	NA	ZDB-GENE-050327-14	pvrl3b	21	21412360	21478830
MAD_Dr_004_185755	ENSDART00000091865 ; NM_205663.1 ; Dr.14573	1	1	ENSDART00000005260	0	1	78933	NM_205663.1	NM_205663	zgc:77456	ENSDARG00000009653	402962	zgc:77456	Dr.14573	zgc:77456	zgc:77456	zgc:77456	ZDB-GENE-040426-1839	lhfpl2a	21	284299	308867
MAD_Dr_004_108105	ENSDART00000005639	3	1	Dr.730 ; OTTDART00000025443 ; NM_001003429.1	0	1	108341	NA	NA	NA	ENSDARG00000015394	445035	NA	NA	NA	NA	THO complex 7	ZDB-GENE-040801-17	thoc7	11	19440909	19449014
MAD_Dr_004_106121	Dr.81324	1	1	OTTDART00000007000	0	1	106320	NA	NA	NA	ENSDARG00000014039	799498	NA	Dr.81324	NA	NA	si:dkeyp-93d12.1; similar to Tudor domain-containing protein 6 (Antigen NY-CO-45) (Cancer/testis antigen 41.2) (CT41.2)	ZDB-GENE-041014-303	si:dkeyp-93d12.1	20	42640658	42664630
MAD_Dr_004_182221	OTTDART00000028872	0	-	-	0	1	73487	NA	NA	NA	ENSDARG00000038876	449822	NA	NA	NA	NA	NA	ZDB-GENE-041010-72	zgc:101569	24	7798778	7824910
MAD_Dr_004_106188	OTTDART00000036394	1	1	OTTDART00000036390	0	1	106383	NA	NA	NA	ENSDARG00000052696	550507	NA	NA	NA	NA	NA	ZDB-GENE-050417-343	bdh2	1	43012985	43026412
MAD_Dr_004_175062	OTTDART00000036970	1	1	NM_001006087.1	0	1	61693	NA	NA	NA	ENSDARG00000025555	450067	NA	NA	NA	NA	zgc:101654	ZDB-GENE-041010-190	ormdl3	12	22109193	22116785
MAD_Dr_004_165827	NM_199556.1 ; Dr.5380	1	1	OTTDART00000028118	0	1	47821	NM_199556.1	NM_199556	rprd1b	ENSDARG00000038113	321636	regulation of nuclear pre-mRNA domain containing 1	Dr.5380	rprd1b	regulation of nuclear pre-mRNA domain containing 1	regulation of nuclear pre-mRNA domain containing 1B	ZDB-GENE-030131-355	rprd1b	23	43514585	43561371
MAD_Dr_004_106203	ENSDART00000114118	2	1	XM_001922310.1 ; OTTDART00000035001	0	1	106398	NA	NA	NA	ENSDARG00000093851	100151577	NA	NA	NA	NA	NA	ZDB-GENE-091118-121	si:ch73-332k15.1	8	12413746	12631408
MAD_Dr_004_152536	ENSDART00000097133 ; ENSDART00000097134 ; ENSDART00000076098 ; ENSDART00000034683	2	1	Dr.11719 ; NM_131481.1	0	1	2789	NA	NA	NA	ENSDARG00000026784	-	NA	NA	NA	NA	NA	ZDB-GENE-000209-3	robo1	15	39431053	39755758
MAD_Dr_004_106209	Dr.18298 ; OTTDART00000031089	3	0	ENSDART00000033904 ; OTTDART00000031090 ; NM_173271.1	0	1	106404	NA	NA	NA	ENSDARG00000026448	797134	NA	Dr.18298	med29	mediator complex subunit 29	mediator complex subunit 29	ZDB-GENE-021217-1	med29	15	15296833	15301189
MAD_Dr_004_106215	XM_687404.3	0	-	-	0	1	10641	XM_687404.3	XM_687404	NA	ENSDARG00000090830	-	NA	NA	NA	NA	NA	NA	NA	5	59845417	60013852
MAD_Dr_004_106222	Dr.77532	1	1	OTTDART00000035057	0	1	106416	NA	NA	NA	ENSDARG00000042101	556945	NA	Dr.77532	zgc:162244	zgc:162244	zgc:162244	ZDB-GENE-070410-48	smim15	NA	NA	NA
MAD_Dr_004_106248	OTTDART00000042753 ; ENSDART00000099134	5	1	ENSDART00000039551 ; Dr.3182 ; NM_131312.2 ; OTTDART00000042752 ; OTTDART00000042754	0	1	10644	NA	NA	NA	ENSDARG00000029764	30575	NA	NA	NA	NA	myocyte enhancer factor 2ca	ZDB-GENE-980526-253	mef2ca	10	43716434	43826987
MAD_Dr_004_133763	OTTDART00000015072	2	1	ENSDART00000061435 ; OTTDART00000015070	0	1	133336	NA	NA	NA	ENSDARG00000041921	393727	NA	NA	NA	NA	heat shock factor binding protein 1	ZDB-GENE-040426-1721	hsbp1b	18	14365611	14368949
MAD_Dr_004_161292	OTTDART00000024180 ; ENSDART00000022765	2	0	Dr.77784 ; NM_212995.1	0	1	41300	NA	NA	NA	ENSDARG00000016399	406268	NA	NA	NA	NA	RIO kinase 1 (yeast)	ZDB-GENE-040426-1927	riok1	2	21405598	21418508
MAD_Dr_004_106298	OTTDART00000033604 ; OTTDART00000033605	1	1	Dr.109797	0	1	106489	NA	NA	NA	ENSDARG00000005756	767729	NA	NA	NA	NA	dynein, cytoplasmic 1, intermediate chain 2a	ZDB-GENE-060929-1086	dync1i2a	NA	NA	NA
MAD_Dr_004_172136	OTTDART00000036555	0	-	-	0	1	57362	NA	NA	NA	ENSDARG00000007196	393973	NA	NA	NA	NA	NA	ZDB-GENE-040426-1029	rae1	6	20266405	20273840
MAD_Dr_004_106306	OTTDART00000042584	2	1	Dr.104432 ; XM_678494.3	0	1	106498	NA	NA	NA	ENSDARG00000091031	555850	NA	NA	NA	NA	NA	ZDB-GENE-030131-6830	si:ch211-153a8.4	23	12520284	12551360
MAD_Dr_004_106307	OTTDART00000042636	2	1	OTTDART00000042635 ; OTTDART00000042634	0	1	106499	NA	NA	NA	ENSDARG00000000887	405758	NA	NA	NA	NA	NA	ZDB-GENE-040426-2099	zgc:56699	23	32174671	32181077
MAD_Dr_004_106311	ENSDART00000058258	3	1	OTTDART00000039715 ; Dr.9659 ; Dr.155135	0	1	106503	NA	NA	NA	ENSDARG00000039830	337838	NA	NA	NA	NA	guanine nucleotide binding protein (G protein), ga	ZDB-GENE-030131-9966	gng5	2	6331262	6337281
MAD_Dr_004_106322	ENSDART00000114227	2	1	ENSDART00000046981 ; OTTDART00000029643	0	1	106531	NA	NA	NA	ENSDARG00000021697	550359	NA	NA	NA	NA	MORN repeat containing 3	ZDB-GENE-050417-152	morn3	10	42098309	42111424
MAD_Dr_004_106323	ENSDART00000115181	1	0	OTTDART00000021839	0	1	106536	NA	NA	NA	ENSDARG00000076874	-	NA	NA	NA	NA	NA	ZDB-GENE-070615-1	abhd5a	NA	NA	NA
MAD_Dr_004_106336	OTTDART00000034896	0	-	-	0	1	106553	NA	NA	NA	ENSDARG00000074720	558400	NA	NA	NA	NA	similar to conserved hypothetical protein	ZDB-GENE-081104-235	si:ch211-51h9.7	8	2517450	2520556
MAD_Dr_004_106355	OTTDART00000044565	0	-	-	0	1	10657	NA	NA	NA	ENSDARG00000087483	558387	NA	NA	NA	NA	NA	ZDB-GENE-030131-1550	si:dkey-226l10.6	24	24025740	24032467
MAD_Dr_004_106413	Dr.154687	1	1	ENSDART00000113344	0	1	106623	NA	NA	NA	ENSDARG00000077985	100216472	NA	Dr.154687	kiss2	kisspeptin 2	kisspeptin 2	ZDB-GENE-090526-1	kiss2	4	16838449	16839308
MAD_Dr_004_504048	OTTDART00000026656	2	1	gi|504048 ; gi|160050	1	1	-2	NA	NA	NA	ENSDARG00000055115	394109	NA	NA	NA	NA	NA	ZDB-GENE-040426-1036	dtnbp1a	16	25589077	25620398
MAD_Dr_004_171920	ENSDART00000021683	5	1	ENSDART00000100328 ; NM_001045850.1 ; OTTDART00000035316 ; Dr.41321 ; OTTDART00000035315	0	1	57065	NA	NA	NA	ENSDARG00000034056	-	NA	NA	NA	NA	casein kinase 1, gamma 2b	ZDB-GENE-060825-285	csnk1g2b	8	20463804	20527870
MAD_Dr_004_175394	OTTDART00000037070	0	-	-	0	1	62205	NA	NA	NA	ENSDARG00000002685	494057	NA	NA	NA	NA	NA	ZDB-GENE-041212-23	fam113	7	24559419	24567270
MAD_Dr_004_128440	NR_015622.1	4	1	OTTDART00000041265 ; OTTDART00000041262 ; OTTDART00000041264 ; OTTDART00000041263	0	1	128409	NR_015622.1	NR_015622	NA	ENSDARG00000074176	796588	NA	NA	NA	NA	hypothetical LOC796588	ZDB-GENE-090313-198	si:dkey-167i21.2	NA	NA	NA
MAD_Dr_004_106450	OTTDART00000034164 ; NM_131345.1 ; Dr.75831 ; ENSDART00000017977	0	1		0	1	10666	NM_131345.1	NM_131345	acvr1l	ENSDARG00000014986	30615	activin A receptor, type I like	Dr.75831	acvr1l	activin A receptor, type I like	activin A receptor, type I like	ZDB-GENE-990415-9	acvr1l	2	41674898	41695081
MAD_Dr_004_150841	OTTDART00000027714	1	0	Dr.3523	0	1	25610	NA	NA	NA	ENSDARG00000016687	573723	NA	NA	NA	NA	acyl-Coenzyme A dehydrogenase, very long chain	ZDB-GENE-030131-899	acadvl	7	20046365	20081548
MAD_Dr_004_156708	ENSDART00000111382	2	1	OTTDART00000024758 ; NM_001001941.1	0	1	34908	NA	NA	NA	ENSDARG00000004173	-	NA	NA	NA	NA	coatomer protein complex, subunit alpha	ZDB-GENE-020905-2	copa	2	37194357	37223623
MAD_Dr_004_152360	NM_212748.1	0	-	-	0	1	27657	NM_212748.1	NM_212748	rpn2	ENSDARG00000009724	335985	ribophorin II	NA	NA	NA	ribophorin II	ZDB-GENE-030131-7928	rpn2	11	15090672	15162571
MAD_Dr_004_198350	NM_200303.1	3	0	OTTDART00000039275 ; ENSDART00000048968 ; Dr.83626	0	1	98679	NM_200303.1	NM_200303	zgc:56676	ENSDARG00000029445	393273	zgc:56676	NA	NA	NA	zgc:56676	ZDB-GENE-040426-1109	zgc:56676	24	32603272	32608012
MAD_Dr_004_106519	ENSDART00000108556 ; Dr.38495	3	1	OTTDART00000035952 ; XR_045049.1 ; OTTDART00000035953	0	1	106723	NA	NA	NA	ENSDARG00000076391	797865	NA	Dr.38495	npm2a	nucleophosmin/nucleoplasmin, 2a	nucleophosmin/nucleoplasmin, 2a	ZDB-GENE-060810-57	npm2a	8	37716829	37722476
MAD_Dr_004_106520	ENSDART00000113534	1	1	Dr.85603	0	1	106724	NA	NA	NA	ENSDARG00000075677	447945	NA	NA	NA	NA	mitochondrial ribosomal protein L17	ZDB-GENE-040912-133	mrpl17	16	26147444	26148626
MAD_Dr_004_108493	OTTDART00000023452	2	0	Dr.87290 ; NM_001002046.1	0	1	108757	NA	NA	NA	ENSDARG00000034885	415135	NA	NA	NA	NA	blocked early in transport 1 homolog (S. cerevisiae)	ZDB-GENE-040625-3	bet1	19	41312790	41319041
MAD_Dr_004_126139	ENSDART00000059143	1	1	Dr.87145	0	1	12623	NA	NA	NA	ENSDARG00000040407	-	NA	NA	NA	NA	ubiquitin specific peptidase 22	ZDB-GENE-060512-211	usp22	12	1464323	1497733
MAD_Dr_004_173716	NM_199694.1 ; Dr.3168	1	1	OTTDART00000026771	0	1	59687	NM_199694.1	NM_199694	snupn	ENSDARG00000008395	324743	snurportin 1	Dr.3168	snupn	snurportin 1	snurportin 1	ZDB-GENE-030131-3464	snupn	25	6308297	6320433
MAD_Dr_004_157225	OTTDART00000029462	0	-	-	0	1	35603	NA	NA	NA	ENSDARG00000008200	334420	NA	NA	NA	NA	NA	ZDB-GENE-030131-6352	ugp2b	17	24427417	24452188
MAD_Dr_004_189676	OTTDART00000036803	1	1	OTTDART00000036802	0	1	88197	NA	NA	NA	ENSDARG00000013860	567019	NA	NA	NA	NA	NA	ZDB-GENE-070112-272	ptpmt1	7	38306611	38311356
MAD_Dr_004_125544	OTTDART00000029044	6	0	ENSDART00000017427 ; OTTDART00000044657 ; OTTDART00000029043 ; OTTDART00000044680 ; Dr.79649 ; NM_001039930.1	0	1	125717	NA	NA	NA	ENSDARG00000011247	565672	NA	NA	NA	NA	RNA-binding region (RNP1, RRM) containing 3	ZDB-GENE-060312-35	rnpc3	24	28856041	28888440
MAD_Dr_004_111014	ENSDART00000081778	22	1	ENSDART00000097136 ; Dr.70709 ; XM_001338538.2 ; ENSDART00000101550 ; ENSDART00000106541 ; Dr.108789 ; NM_001114477.1 ; ENSDART00000106261 ; Dr.152321 ; NM_001013332.1 ; XM_001923270.1 ; XR_045171.1 ; ENSDART00000106449 ; XM_001918630.1 ; Dr.149263 ; OTTDART00000028781 ; ENSDART00000101354 ; ENSDART00000106428 ; NM_001045247.1 ; Dr.153174 ; Dr.133502 ; ENSDART00000097135	0	1	111295	NA	NA	NA	ENSDARG00000071402	-	NA	NA	NA	NA	NA	NA	NA	NA	NA	NA
MAD_Dr_004_503156	NM_001006034.1	3	0	gi|503156 ; gi|192600 ; gi|106620	1	1	-2	NM_001006034.1	NM_001006034	zgc:103443	ENSDARG00000042123	450013	zgc:103443	NA	NA	NA	zgc:103443; hypothetical protein LOC100148939	ZDB-GENE-041010-128	nudt3b	6	54146699	54157033
MAD_Dr_004_106626	ENSDART00000110777	4	0	OTTDART00000024915 ; ENSDART00000002962 ; Dr.114076 ; OTTDART00000011473	0	1	106836	NA	NA	NA	ENSDARG00000030053	560745	NA	NA	NA	NA	NA	ZDB-GENE-030131-6544	eef1db	20	52740570	52777029
MAD_Dr_004_106628	ENSDART00000114505	0	-	-	0	1	106838	NA	NA	NA	ENSDARG00000078018	100334900	NA	NA	NA	NA	NA	ZDB-GENE-131119-45	si:dkey-79d12.4	16	24818709	24826368
MAD_Dr_004_106668	OTTDART00000040974	1	0	OTTDART00000045619	0	1	10688	NA	NA	NA	ENSDARG00000002791	64612	NA	NA	NA	NA	NA	ZDB-GENE-001212-1	atp1a1a.1	1	1541972	1701828
MAD_Dr_004_153570	OTTDART00000022528	0	-	-	0	1	29654	NA	NA	NA	ENSDARG00000092979	564149	NA	NA	NA	NA	NA	ZDB-GENE-060424-1	pias2	5	40876290	40885056
MAD_Dr_004_106698	OTTDART00000024086	2	1	ENSDART00000050603 ; OTTDART00000024085	0	1	106908	NA	NA	NA	ENSDARG00000030765	445121	NA	NA	NA	NA	NA	ZDB-GENE-040801-261	hadh	1	49265846	49275216
MAD_Dr_004_106701	OTTDART00000028427	5	1	ENSDART00000011823 ; XM_696834.2 ; OTTDART00000028426 ; Dr.80074 ; NM_001020749.1	0	1	106910	NA	NA	NA	ENSDARG00000003263	553787	NA	NA	NA	NA	processing of precursor 4, ribonuclease P/MRP subunit; hypothetical LOC554559	ZDB-GENE-050522-505	pop4	NA	NA	NA
MAD_Dr_004_106705	OTTDART00000038007	1	1	OTTDART00000038005	0	1	106914	NA	NA	NA	ENSDARG00000059919	555936	NA	NA	NA	NA	NA	ZDB-GENE-070410-89	zgc:162613	3	32731016	32738341
MAD_Dr_004_106710	ENSDART00000039027	2	1	Dr.93540 ; XM_691079.3	0	1	106919	NA	NA	NA	ENSDARG00000022795	567778	NA	NA	NA	NA	si:dkey-13i19.9	NA	NA	4	16798058	16802664
MAD_Dr_004_106711	OTTDART00000024183	3	1	Dr.82354 ; NM_200923.2 ; ENSDART00000023766	0	1	10692	NA	NA	NA	ENSDARG00000006257	393897	NA	NA	NA	NA	NA	ZDB-GENE-040426-803	vldlr	10	15296893	15347025
MAD_Dr_004_106712	ENSDART00000051777	1	1	NM_001006084.1	0	1	106920	NA	NA	NA	ENSDARG00000035700	450064	NA	NA	NA	NA	zgc:101664; hypothetical LOC791695	ZDB-GENE-041010-187	zgc:101664	8	450430	456021
MAD_Dr_004_106713	ENSDART00000113465	1	1	XM_691690.3	0	1	106921	NA	NA	NA	ENSDARG00000040284	568363	NA	NA	NA	NA	NA	NA	NA	16	24904086	24917006
MAD_Dr_004_106715	NM_001017620.1	0	-	-	0	1	106923	NM_001017620.1	NM_001017620	zgc:110256	ENSDARG00000038901	550283	zgc:110256	NA	NA	NA	zgc:110256	ZDB-GENE-050417-92	tmem256	7	22027629	22037887
MAD_Dr_004_106716	OTTDART00000041267	1	1	OTTDART00000041268	0	1	106924	NA	NA	NA	ENSDARG00000079488	8388607	NA	NA	NA	NA	NA	ZDB-GENE-081022-208	zgc:195282	1	18148525	18156092
MAD_Dr_004_106720	Dr.76378	3	1	NM_201191.1 ; OTTDART00000038126 ; OTTDART00000038127	0	1	106928	NA	NA	NA	ENSDARG00000025850	394166	NA	Dr.76378	rps21	ribosomal protein S21	ribosomal protein S21	ZDB-GENE-040426-1102	rps21	23	9285466	9293608
MAD_Dr_004_106772	Dr.148890	2	0	OTTDART00000028920 ; Dr.17325	0	1	106974	NA	NA	NA	ENSDARG00000045352	792225	NA	Dr.148890	zgc:56530	zgc:56530	zgc:56530	ZDB-GENE-040426-1065	cst14a	24	20776144	20777295
MAD_Dr_004_171524	Dr.1214	3	1	ENSDART00000058955 ; NM_201112.1 ; OTTDART00000024741	0	1	56381	NA	NA	NA	ENSDARG00000054578	394087	NA	Dr.1214	arl6ip1	ADP-ribosylation factor-like 6 interacting protein	ADP-ribosylation factor-like 6 interacting protein 1	ZDB-GENE-040426-1087	arl6ip1	3	30974049	30985154
MAD_Dr_004_106790	OTTDART00000029009	1	1	Dr.82163	0	1	106990	NA	NA	NA	ENSDARG00000004925	445299	NA	NA	NA	NA	IMP2 inner mitochondrial membrane peptidase-like (S. cerevisiae)	ZDB-GENE-040808-9	immp2l	25	21200522	21409915
MAD_Dr_004_110927	ENSDART00000033724	4	0	OTTDART00000035549 ; OTTDART00000035548 ; NM_152961.2 ; Dr.6814	0	1	111204	NA	NA	NA	ENSDARG00000023290	171478	NA	NA	NA	NA	fatty acid binding protein 3, muscle and heart	ZDB-GENE-020318-2	fabp3	19	43385843	43423869
MAD_Dr_004_189579	Dr.81806	2	1	ENSDART00000024858 ; OTTDART00000038337	0	1	88072	NA	NA	NA	ENSDARG00000010717	393757	NA	Dr.81806	chchd10	coiled-coil-helix-coiled-coil-helix domain contain	coiled-coil-helix-coiled-coil-helix domain containing 10	ZDB-GENE-040426-1753	chchd10	21	15608579	15612649
MAD_Dr_004_106804	OTTDART00000040253	2	1	Dr.141270 ; ENSDART00000099131	0	1	107002	NA	NA	NA	ENSDARG00000093448	436671	NA	NA	NA	NA	zgc:92707	ZDB-GENE-040718-94	mpc1	13	151013	154950
MAD_Dr_004_106812	OTTDART00000032022	2	0	Dr.82763 ; XM_681405.3	0	1	10701	NA	NA	NA	ENSDARG00000073756	-	NA	NA	NA	NA	NA	ZDB-GENE-070912-696	slc12a7a	2	24372093	24413680
MAD_Dr_004_106889	OTTDART00000001443	5	0	OTTDART00000036023 ; OTTDART00000025501 ; ENSDART00000049230 ; Dr.32075 ; NM_001002435.1	0	1	107081	NA	NA	NA	ENSDARG00000029724	796523	NA	NA	NA	NA	polyglutamine binding protein 1-like	ZDB-GENE-030616-158	pqbp1	8	36550294	36556956
MAD_Dr_004_145314	OTTDART00000027531	0	-	-	0	1	18146	NA	NA	NA	ENSDARG00000038780	393978	NA	NA	NA	NA	NA	ZDB-GENE-040426-1159	ubtfl	2	32374388	32404223
MAD_Dr_004_106909	OTTDART00000037505	0	-	-	0	1	107101	NA	NA	NA	ENSDARG00000056322	794339	NA	NA	NA	NA	NA	ZDB-GENE-040121-6	ldb3a	13	22346315	22422236
MAD_Dr_004_106915	OTTDART00000044469 ; OTTDART00000044470	3	1	OTTDART00000044464 ; OTTDART00000044463 ; ENSDART00000102903	0	1	107107	NA	NA	NA	ENSDARG00000008487	83773	NA	NA	NA	NA	NA	ZDB-GENE-010426-1	dmd	1	10140542	10391292
MAD_Dr_004_155103	OTTDART00000014994 ; OTTDART00000014917	3	0	XR_029398.2 ; ENSDART00000101812 ; XR_045014.1	0	1	31897	NA	NA	NA	ENSDARG00000069780	561376	NA	NA	NA	NA	NA	ZDB-GENE-050419-188	pus7l	4	14177585	14193405
MAD_Dr_004_106933	OTTDART00000033648	1	1	XM_678321.3	0	1	107133	NA	NA	NA	ENSDARG00000019950	555728	NA	NA	NA	NA	novel protein similar to human amyotrophic lateral sclerosis 2 (juvenile) chromosome region, candidate 8 (ALS2CR8)	ZDB-GENE-070912-172	carf	9	13258382	13280124
MAD_Dr_004_189436	Dr.14298 ; OTTDART00000014040	1	0	ENSDART00000062577	0	1	87884	NA	NA	NA	ENSDARG00000042660	431750	NA	Dr.14298	fam32al	family with sequence similarity 32, member A, like	family with sequence similarity 32, member A, like	ZDB-GENE-040704-44	fam32a	22	15694111	15695553
MAD_Dr_004_112391	OTTDART00000028514	2	1	ENSDART00000077978 ; NM_001013495.1	0	1	112707	NA	NA	NA	ENSDARG00000055589	541368	NA	NA	NA	NA	S100 calcium binding protein T	ZDB-GENE-050320-61	s100t	16	22766428	22767996
MAD_Dr_004_107837	ENSDART00000087662	2	0	OTTDART00000018749 ; Dr.77386	0	1	10799	NA	NA	NA	ENSDARG00000061458	555505	NA	NA	NA	NA	si:dkeyp-89d7.1	ZDB-GENE-030131-1796	phf14	19	38580875	38740613
MAD_Dr_004_107006	ENSDART00000053858 ; OTTDART00000004462 ; ENSDART00000104540 ; NM_205758.2 ; Dr.25690	0	1		0	1	10720	NM_205758.2	NM_205758	papolb	ENSDARG00000009585	404041	poly(A) polymerase beta (testis specific)	Dr.25690	papolb	poly(A) polymerase beta (testis specific)	poly(A) polymerase beta (testis specific)	ZDB-GENE-030131-3507	papola	20	4669863	4695220
MAD_Dr_004_168637	OTTDART00000036843	3	1	ENSDART00000076103 ; Dr.75361 ; NM_213517.1	0	1	51872	NA	NA	NA	ENSDARG00000053979	798901	NA	NA	NA	NA	putative breast adenocarcinoma marker	ZDB-GENE-040426-2922	bc2	12	26935951	26939700
MAD_Dr_004_107047	OTTDART00000037703	3	0	NM_200680.1 ; OTTDART00000037702 ; Dr.81484	0	1	107235	NA	NA	NA	ENSDARG00000030608	393653	NA	NA	NA	NA	ras homolog gene family, member Ga	ZDB-GENE-040426-1504	rhogd	14	11863965	11870355
MAD_Dr_004_107049	OTTDART00000038726	0	-	-	0	1	107237	NA	NA	NA	ENSDARG00000063522	768303	NA	NA	NA	NA	NA	ZDB-GENE-060126-2	bbs4	25	2515491	2549545
MAD_Dr_004_107050	OTTDART00000039250	0	-	-	0	1	107238	NA	NA	NA	ENSDARG00000012187	393735	NA	NA	NA	NA	GTP cyclohydrolase I feedback regulator	ZDB-GENE-040426-1731	gchfr	NA	NA	NA
MAD_Dr_004_107051	OTTDART00000039872	1	1	XM_001337351.2	0	1	107239	NA	NA	NA	ENSDARG00000094876	796968	NA	NA	NA	NA	NA	ZDB-GENE-081104-275	si:ch73-299h12.4	NA	NA	NA
MAD_Dr_004_107061	ENSDART00000109622	1	1	XM_686582.3	0	1	107250	NA	NA	NA	ENSDARG00000074444	563218	NA	NA	NA	NA	NA	ZDB-GENE-131125-13	si:rp71-10d19.4	NA	NA	NA
MAD_Dr_004_107064	ENSDART00000051750 ; OTTDART00000018803	0	1		0	1	107255	NA	NA	NA	ENSDARG00000035679	403015	NA	NA	NA	NA	si:rp71-45k5.4; proteasome (prosome, macropain) subunit, alpha type, 2	ZDB-GENE-060503-941	si:rp71-45k5.4	19	35418025	35423123
MAD_Dr_004_107101	NM_194415.2 ; Dr.79532	1	0	ENSDART00000009356	0	1	10729	NM_194415.2	NM_194415	ppp2r5ea	ENSDARG00000069118	373881	protein phosphatase 2, regulatory subunit B`, epsi	Dr.79532	ppp2r5a	protein phosphatase 2, regulatory subunit B`, alph	protein phosphatase 2, regulatory subunit B', epsilon isoform a; protein phosphatase 2, regulatory subunit B', epsilon isoform b	ZDB-GENE-030904-6	ppp2r5eb	13	37295427	37339652
MAD_Dr_004_107130	OTTDART00000008538 ; OTTDART00000008537	0	1		0	1	107316	NA	NA	NA	ENSDARG00000093445	-	NA	NA	NA	NA	NA	ZDB-GENE-041210-75	si:dkey-153k10.7	4	9630042	9633788
MAD_Dr_004_189105	Dr.82645 ; NM_001002526.1 ; ENSDART00000066963	1	1	OTTDART00000009848	0	1	87088	NM_001002526.1	NM_001002526	atp6v1f	ENSDARG00000045543	436799	ATPase, H+ transporting, V1 subunit F	Dr.82645	atp6v1f	ATPase, H+ transporting, V1 subunit F	ATPase, H+ transporting, V1 subunit F	ZDB-GENE-040718-259	atp6v1f	4	20058074	20074258
MAD_Dr_004_107134	XM_689111.2	1	1	OTTDART00000032069	0	1	10732	XM_689111.2	XM_689111	NA	ENSDARG00000078818	565849	NA	NA	NA	NA	novel protein similar to vertebrate protein phosphatase 2 (formerly 2A), regulatory subunit B'', alpha (PPP2R3A)	NA	NA	NA	NA	NA
MAD_Dr_004_153610	OTTDART00000026376	0	-	-	0	1	29730	NA	NA	NA	ENSDARG00000025948	393632	NA	NA	NA	NA	NA	ZDB-GENE-040426-1600	mlh1	13	42476346	42491579
MAD_Dr_004_107140	OTTDART00000033925	2	0	XM_700803.2 ; Dr.91597	0	1	107326	NA	NA	NA	ENSDARG00000093739	-	NA	NA	NA	NA	NA	NA	NA	9	32259211	32260684
MAD_Dr_004_194009	OTTDART00000034659	0	-	-	0	1	94073	NA	NA	NA	ENSDARG00000069846	569993	NA	NA	NA	NA	NA	ZDB-GENE-070424-75	zgc:162944	9	22015855	22020719
MAD_Dr_004_143279	OTTDART00000037700	0	-	-	0	1	15488	NA	NA	NA	ENSDARG00000003035	373085	NA	NA	NA	NA	NA	ZDB-GENE-030828-12	hspa9	14	11836799	11862883
MAD_Dr_004_107162	Dr.90599	0	-	-	0	1	107348	NA	NA	NA	ENSDARG00000043360	553692	NA	Dr.90599	zgc:112231	zgc:112231	zgc:112231	ZDB-GENE-050522-545	dph3	6	15000567	15004256
MAD_Dr_004_107224	OTTDART00000015897 ; OTTDART00000015896	0	1		0	1	107406	NA	NA	NA	ENSDARG00000092119	-	NA	NA	NA	NA	NA	ZDB-GENE-050419-113	si:ch211-235f12.2	18	39204899	39219549
MAD_Dr_004_154441	OTTDART00000024319	1	0	ENSDART00000011865	0	1	30994	NA	NA	NA	ENSDARG00000019360	327268	NA	NA	NA	NA	NA	ZDB-GENE-030131-5479	sec23b	6	6618472	6639184
MAD_Dr_004_163277	ENSDART00000008201	3	1	Dr.9013 ; NM_205602.2 ; OTTDART00000027676	0	1	44106	NA	NA	NA	ENSDARG00000005799	402894	NA	NA	NA	NA	zgc:77713	ZDB-GENE-040426-22	smim14	1	22606884	22617569
MAD_Dr_004_119340	OTTDART00000039386	2	0	OTTDART00000039379 ; ENSDART00000021950	0	1	119758	NA	NA	NA	ENSDARG00000055120	406645	NA	NA	NA	NA	NA	ZDB-GENE-040426-2650	ctsba	17	32670420	32679003
MAD_Dr_004_107246	ENSDART00000089158	2	1	XM_001922002.1 ; OTTDART00000045834	0	1	107427	NA	NA	NA	ENSDARG00000052496	-	NA	NA	NA	NA	NA	ZDB-GENE-140106-47	hmha1a	2	56557814	56632908
MAD_Dr_004_107247	ENSDART00000097135	19	0	XM_001338826.2 ; ENSDART00000106448 ; Dr.149263 ; ENSDART00000097136 ; Dr.152365 ; ENSDART00000106449 ; XM_001918630.1 ; XM_001922731.1 ; Dr.114526 ; XM_001331245.2 ; ENSDART00000101354 ; NM_001045247.1 ; NM_001083822.1 ; ENSDART00000081778 ; ENSDART00000058720 ; XM_001918916.1 ; Dr.101713 ; Dr.153174 ; Dr.133502	0	1	107428	NA	NA	NA	ENSDARG00000089537	-	NA	NA	NA	NA	zgc:158517	NA	NA	NA	NA	NA
MAD_Dr_004_107258	OTTDART00000045008	3	1	XM_001922823.1 ; Dr.65333 ; XM_001922821.1	0	1	10744	NA	NA	NA	ENSDARG00000011609	798356	NA	NA	NA	NA	NA	ZDB-GENE-030131-5310	si:ch211-262e15.1	3	11813072	11861589
MAD_Dr_004_107260	Dr.14079	5	0	OTTDART00000040202 ; ENSDART00000041960 ; OTTDART00000040201 ; NM_212757.1 ; Dr.155159	0	1	107441	NA	NA	NA	ENSDARG00000032575	336610	NA	Dr.14079	NA	NA	tyrosine 3-monooxygenase/tryptophan 5-monooxygenase activation protein, iota polypeptide	ZDB-GENE-030131-8554	ywhaz	19	12244900	12274094
MAD_Dr_004_107302	XM_689219.3 ; Dr.108565 ; OTTDART00000035512	0	1		0	1	10748	XM_689219.3	XM_689219	NA	ENSDARG00000057323	565952	NA	Dr.108565	si:ch211-215h6.2	si:ch211-215h6.2	si:ch211-215h6.2	ZDB-GENE-041111-260	e2f8	7	16324269	16346257
MAD_Dr_004_154879	ENSDART00000098357	4	0	OTTDART00000024817 ; NM_001001591.1 ; ENSDART00000109180 ; Dr.16483	0	1	31598	NA	NA	NA	ENSDARG00000068143	100333432	NA	NA	NA	NA	NA	ZDB-GENE-030131-3023	slc39a6	2	42306868	42324566
MAD_Dr_004_176107	OTTDART00000038576 ; NM_001080176.1 ; Dr.79802 ; ENSDART00000101051	0	1		0	1	63326	NM_001080176.1	NM_001080176	zgc:158856	ENSDARG00000069428	558918	zgc:158856	Dr.79802	zgc:158856	zgc:158856	zgc:158856	ZDB-GENE-070112-1722	zgc:158856	21	30251875	30256891
MAD_Dr_004_187666	ENSDART00000102111	4	0	OTTDART00000041150 ; Dr.116170 ; XM_001334922.2 ; Dr.75674	0	1	81689	NA	NA	NA	ENSDARG00000092693	30723	NA	NA	NA	NA	similar to Translationally-controlled tumor protein (TCTP); translationally controlled tumor protein	ZDB-GENE-990603-10	tpt1	1	33974974	33981243
MAD_Dr_004_107334	ENSDART00000103887	1	1	OTTDART00000032451	0	1	107509	NA	NA	NA	ENSDARG00000070623	550394	NA	NA	NA	NA	mediator of RNA polymerase II transcription, subun	ZDB-GENE-070117-2423	med10	19	28386069	28389928
MAD_Dr_004_107335	NM_130924.1 ; Dr.8290	3	0	ENSDART00000007718 ; ENSDART00000078743 ; ENSDART00000062693	0	1	10751	NM_130924.1	NM_130924	ptpn1	ENSDARG00000007923	30081	protein tyrosine phosphatase, non-receptor type 1	Dr.8290	ptpn1	protein tyrosine phosphatase, non-receptor type 1	protein tyrosine phosphatase 1b	ZDB-GENE-980605-23	ptpn1	8	28343617	28359157
MAD_Dr_004_107356	XM_684913.3	0	-	-	0	1	10753	XM_684913.3	XM_684913	NA	ENSDARG00000076811	-	NA	NA	NA	NA	NA	NA	NA	14	46527170	46571349
MAD_Dr_004_167125	OTTDART00000016058	0	-	-	0	1	49693	NA	NA	NA	ENSDARG00000055250	561391	NA	NA	NA	NA	NA	ZDB-GENE-030131-5453	si:ch211-132b12.8	18	40708358	40718345
MAD_Dr_004_167445	NM_194408.1	3	0	Dr.82150 ; ENSDART00000007066 ; OTTDART00000027132	0	1	50143	NM_194408.1	NM_194408	cdk8	ENSDARG00000016496	373868	cyclin-dependent kinase 8	NA	NA	NA	cyclin-dependent kinase 8	ZDB-GENE-030903-2	cdk8	24	21369109	21394170
MAD_Dr_004_185611	ENSDART00000052952	3	1	Dr.14852 ; NM_001080087.1 ; OTTDART00000018629	0	1	78686	NA	NA	NA	ENSDARG00000013863	-	NA	NA	NA	NA	si:ch211-287b5.3	ZDB-GENE-060503-229	fam133b	19	40748151	40760823
MAD_Dr_004_107435	OTTDART00000036289	1	1	OTTDART00000036288	0	1	107603	NA	NA	NA	ENSDARG00000070454	402802	NA	NA	NA	NA	NA	ZDB-GENE-070410-18	pla2g12a	1	11374484	11377999
MAD_Dr_004_107461	XM_001922630.1	0	-	-	0	1	10763	XM_001922630.1	XM_001922630	NA	ENSDARG00000060751	-	NA	NA	NA	NA	NA	NA	NA	5	14859978	14993966
MAD_Dr_004_107518	OTTDART00000025645	2	1	ENSDART00000061853 ; OTTDART00000025644	0	1	107683	NA	NA	NA	ENSDARG00000054220	368852	NA	NA	NA	NA	NA	ZDB-GENE-030616-404	ap4s1	17	28687008	28691007
MAD_Dr_004_107527	ENSDART00000022605	1	1	Dr.83458	0	1	107691	NA	NA	NA	ENSDARG00000014506	393771	NA	NA	NA	NA	transmembrane protein 126A	ZDB-GENE-040426-1770	tmem126a	10	29383450	29386082
MAD_Dr_004_107536	ENSDART00000103463	3	0	OTTDART00000029844 ; Dr.80721 ; NM_212811.1	0	1	107700	NA	NA	NA	ENSDARG00000070477	403080	NA	NA	NA	NA	DnaJ (Hsp40) homolog, subfamily C, member 2	ZDB-GENE-040426-1912	dnajc2	4	1921687	1935987
MAD_Dr_004_107625	OTTDART00000022328	1	1	OTTDART00000022327	0	1	107786	NA	NA	NA	ENSDARG00000003757	402819	NA	NA	NA	NA	NA	ZDB-GENE-060315-3	cnpy1	2	30002689	30012503
MAD_Dr_004_150993	OTTDART00000024762	0	-	-	0	1	25818	NA	NA	NA	ENSDARG00000041072	321690	NA	NA	NA	NA	mesoderm induction early response 1 homolog a (Xenopus laevis)	ZDB-GENE-030131-409	mier1a	6	34842315	34855028
MAD_Dr_004_107627	OTTDART00000025391	1	1	OTTDART00000025390	0	1	107788	NA	NA	NA	ENSDARG00000006219	321897	NA	NA	NA	NA	NA	ZDB-GENE-030131-616	gnl3	11	3940108	3951648
MAD_Dr_004_107638	OTTDART00000033938	1	0	Dr.112355	0	1	107798	NA	NA	NA	ENSDARG00000093950	-	NA	NA	NA	NA	NA	ZDB-GENE-070912-604	si:dkey-83m22.8	9	32285585	32295034
MAD_Dr_004_183134	ENSDART00000056208	1	1	OTTDART00000034885	0	1	74888	NA	NA	NA	ENSDARG00000038518	553460	NA	NA	NA	NA	si:dkey-178e17.4	ZDB-GENE-041111-226	snap29	8	1834489	1851450
MAD_Dr_004_107644	OTTDART00000038289	6	1	ENSDART00000088520 ; Dr.76162 ; XM_001918717.1 ; OTTDART00000038288 ; Dr.141816 ; NM_001114428.1	0	1	107802	NA	NA	NA	ENSDARG00000073788	564706	NA	NA	NA	NA	NA	ZDB-GENE-080220-18	noa1	NA	NA	NA
MAD_Dr_004_165649	NM_198921.1	1	0	OTTDART00000042827	0	1	47571	NM_198921.1	NM_198921	scarb1	ENSDARG00000042697	387260	scavenger receptor class B, member 1	NA	NA	NA	scavenger receptor class B, member 1	ZDB-GENE-031126-1	scarb1	NA	NA	NA
MAD_Dr_004_107655	ENSDART00000103266	0	-	-	0	1	107812	NA	NA	NA	ENSDARG00000070403	560935	NA	NA	NA	NA	si:rp71-45k5.3	ZDB-GENE-060503-848	wdyhv1	19	35415359	35417827
MAD_Dr_004_107694	OTTDART00000023741	3	0	ENSDART00000015154 ; Dr.79169 ; NM_200621.1	0	1	10785	NA	NA	NA	ENSDARG00000012141	393593	NA	NA	NA	NA	poly(A) polymerase gamma	ZDB-GENE-040426-1256	papolg	13	25693895	25711624
MAD_Dr_004_107716	ENSDART00000078093	1	1	OTTDART00000045077	0	1	10787	NA	NA	NA	ENSDARG00000028086	406724	NA	NA	NA	NA	zinc finger and BTB domain containing 2b	ZDB-GENE-040426-2753	zbtb2b	20	26495234	26508143
MAD_Dr_004_107750	OTTDART00000037123	1	1	OTTDART00000037122	0	1	107902	NA	NA	NA	ENSDARG00000042410	436797	NA	NA	NA	NA	NA	ZDB-GENE-040718-257	rab40b	12	31924275	31951568
MAD_Dr_004_107752	OTTDART00000040267 ; ENSDART00000059837	3	0	OTTDART00000040264 ; OTTDART00000040265 ; NM_001002711.1	0	1	107906	NA	NA	NA	ENSDARG00000040822	436984	NA	NA	NA	NA	FUN14 domain containing 1	ZDB-GENE-040718-466	fundc1	9	33974364	33976015
MAD_Dr_004_107759	ENSDART00000052005	1	1	Dr.3685	0	1	107913	NA	NA	NA	ENSDARG00000035838	393239	NA	NA	NA	NA	oligosaccharyltransferase complex subunit	ZDB-GENE-040426-1079	ostc	NA	NA	NA
MAD_Dr_004_107762	ENSDART00000086733	4	1	Dr.82602 ; XM_001332703.2 ; ENSDART00000086737 ; ENSDART00000086738	0	1	107918	NA	NA	NA	ENSDARG00000074928	-	NA	NA	NA	NA	NA	NA	NA	25	36727100	36732380
MAD_Dr_004_107765	OTTDART00000005173	0	-	-	0	1	107923	NA	NA	NA	ENSDARG00000043847	556137	NA	NA	NA	NA	hypothetical protein LOC556137	ZDB-GENE-040724-54	tmem244	20	2091650	2107914
MAD_Dr_004_107804	OTTDART00000018442	2	1	ENSDART00000073700 ; ENSDART00000052115	0	1	10796	NA	NA	NA	ENSDARG00000077531	8388607	NA	NA	NA	NA	NA	ZDB-GENE-060307-2	bag6l	19	30887769	30923600
MAD_Dr_004_107846	OTTDART00000025402	4	0	ENSDART00000003891 ; OTTDART00000025401 ; NM_131177.1 ; Dr.104748	0	1	107999	NA	NA	NA	ENSDARG00000070787	30415	NA	NA	NA	NA	junction plakoglobin	ZDB-GENE-991207-22	jupa	11	11735954	11797611
MAD_Dr_004_160790	OTTDART00000026670	0	-	-	0	1	40652	NA	NA	NA	ENSDARG00000016173	192327	NA	NA	NA	NA	NA	ZDB-GENE-020419-5	cct3	16	30450770	30463348
MAD_Dr_004_164921	OTTDART00000029330	0	-	-	0	1	46430	NA	NA	NA	ENSDARG00000005551	321556	NA	NA	NA	NA	NA	ZDB-GENE-030131-275	hnrnph1l	21	30132915	30145069
MAD_Dr_004_107879	ENSDART00000067586	3	0	NM_001007394.1 ; Dr.153821 ; Dr.86283	0	1	108028	NA	NA	NA	ENSDARG00000045978	492522	NA	NA	NA	NA	zgc:103414	ZDB-GENE-041114-95	chchd6b	6	1542217	1562292
MAD_Dr_004_107889	OTTDART00000040527 ; XM_685953.2	0	1		0	1	108040	XM_685953.2	XM_685953	NA	ENSDARG00000078163	562573	NA	NA	NA	NA	NA	ZDB-GENE-090313-378	hpse2	13	40377595	40542385
MAD_Dr_004_107905	Dr.68831	1	1	ENSDART00000059882	0	1	10806	NA	NA	NA	ENSDARG00000040853	555476	NA	Dr.68831	si:ch211-197i12.3	si:ch211-197i12.3	si:ch211-197i12.3	ZDB-GENE-050208-523	shoc2	22	29647451	29690986
MAD_Dr_004_107973	NM_001111197.1 ; Dr.82691	2	1	ENSDART00000089834 ; ENSDART00000109558	0	1	10812	NM_001111197.1	NM_001111197	si:ch211-12e1.4	ENSDARG00000062272	569168	si:ch211-12e1.4	Dr.82691	si:ch211-12e1.4	si:ch211-12e1.4	si:ch211-12e1.4	ZDB-GENE-070912-46	afg3l2	2	21794687	21811838
MAD_Dr_004_107989	OTTDART00000031766	2	1	XM_691071.3 ; OTTDART00000031765	0	1	108184	NA	NA	NA	ENSDARG00000079625	567770	NA	NA	NA	NA	ataxia telangiectasia and Rad3 related protein	ZDB-GENE-070912-458	atr	2	16715406	16780917
MAD_Dr_004_107991	XM_001922341.1 ; Dr.84937	0	1		0	1	10819	XM_001922341.1	XM_001922341	NA	ENSDARG00000058015	553392	NA	Dr.84937	NA	NA	TMEM16C protein	ZDB-GENE-111031-3	ano3	25	34840417	34963616
MAD_Dr_004_107995	OTTDART00000034798	2	1	OTTDART00000027652 ; OTTDART00000027651	0	1	108208	NA	NA	NA	ENSDARG00000034989	677660	NA	NA	NA	NA	NA	ZDB-GENE-051113-252	retsatl	9	45193262	45197770
MAD_Dr_004_181724	OTTDART00000036084	0	-	-	0	1	72632	NA	NA	NA	ENSDARG00000008678	563511	NA	NA	NA	NA	NA	ZDB-GENE-030131-921	snx3	20	32503132	32530009
MAD_Dr_004_108000	ENSDART00000101799	1	1	ENSDART00000110820	0	1	10823	NA	NA	NA	ENSDARG00000059741	100333928	NA	NA	NA	NA	NA	ZDB-GENE-140106-68	alpk1	7	956558	981563
MAD_Dr_004_108010	NM_001013344.1 ; ENSDART00000019408	1	1	OTTDART00000029329	0	1	108244	NM_001013344.1	NM_001013344	pfdn1	ENSDARG00000014536	503766	prefoldin subunit 1	NA	NA	NA	prefoldin subunit 1	ZDB-GENE-050306-50	pfdn1	21	30079729	30123716
MAD_Dr_004_108069	ENSDART00000063468 ; XM_691421.3 ; Dr.84070	1	1	ENSDART00000109599	0	1	1083	XM_691421.3	XM_691421	NA	ENSDARG00000087043	-	NA	Dr.84070	urb1	URB1 ribosome biogenesis 1 homolog (S. cerevisiae)	URB1 ribosome biogenesis 1 homolog (S. cerevisiae)	ZDB-GENE-030131-5181	urb1	NA	NA	NA
MAD_Dr_004_198720	Dr.76078	1	0	OTTDART00000011884	0	1	99048	NA	NA	NA	ENSDARG00000019404	335709	NA	Dr.76078	atp5d	ATP synthase, H+ transporting, mitochondrial F1 co	ATP synthase, H+ transporting, mitochondrial F1 complex, delta subunit	ZDB-GENE-030131-7649	atp5d	22	18741083	18754010
MAD_Dr_004_145014	OTTDART00000026428	1	1	NM_152941.1	0	1	17771	NA	NA	NA	ENSDARG00000059809	259195	NA	NA	NA	NA	calcium/calmodulin-dependent serine protein kinase b; calcium/calmodulin-dependent serine protein kinase	ZDB-GENE-020802-4	caska	9	33555035	33799786
MAD_Dr_004_147973	OTTDART00000024250 ; NM_205571.2 ; Dr.78270 ; ENSDART00000030205	0	1		0	1	21745	NM_205571.2	NM_205571	bnip3l	ENSDARG00000028067	554650	BCL2/adenovirus E1B interacting protein 3-like	Dr.78270	bnip3l	BCL2/adenovirus E1B interacting protein 3-like	BCL2/adenovirus E1B interacting protein 3-like	ZDB-GENE-040325-1	bnip3lb	10	18953718	18978511
MAD_Dr_004_108084	OTTDART00000025064	5	1	OTTDART00000034902 ; NM_001003879.1 ; Dr.116025 ; ENSDART00000002764 ; OTTDART00000025063	0	1	108312	NA	NA	NA	ENSDARG00000003749	554204	NA	NA	NA	NA	NA	ZDB-GENE-040830-1	polb	8	2398311	2411218
MAD_Dr_004_108092	OTTDART00000030678 ; ENSDART00000062749	0	1		0	1	108329	NA	NA	NA	ENSDARG00000042753	567046	NA	NA	NA	NA	cathepsin K, like	ZDB-GENE-050208-336	ctskl	22	16380654	16392790
MAD_Dr_004_167159	OTTDART00000022515	0	-	-	0	1	49749	NA	NA	NA	ENSDARG00000035264	407084	NA	NA	NA	NA	NA	ZDB-GENE-040426-2913	riok2	5	41039540	41044905
MAD_Dr_004_108107	OTTDART00000028355	0	-	-	0	1	108343	NA	NA	NA	ENSDARG00000058041	393700	NA	NA	NA	NA	NADH dehydrogenase (ubiquinone) 1 alpha subcomplex, 8	ZDB-GENE-040426-1688	ndufa8	10	9576745	9586435
MAD_Dr_004_108109	OTTDART00000040461	1	1	Dr.117478	0	1	108345	NA	NA	NA	ENSDARG00000079827	8388607	NA	NA	NA	NA	NA	ZDB-GENE-081107-19	srbd1	13	9891872	9897028
MAD_Dr_004_108117	NM_001160291.1	0	-	-	0	1	108354	NM_001160291.1	NM_001160291	lsmd1	ENSDARG00000067677	335819	LSM domain containing 1	NA	NA	NA	LSM domain containing 1	ZDB-GENE-030131-7762	naa38	NA	NA	NA
MAD_Dr_004_108174	OTTDART00000015331 ; OTTDART00000011417	6	0	XM_001922025.1 ; XR_029327.2 ; XM_001922047.1 ; ENSDART00000100425 ; OTTDART00000011412 ; ENSDART00000076695	0	1	108404	NA	NA	NA	ENSDARG00000092569	-	NA	NA	NA	NA	NA	ZDB-GENEP-050419-4	si:dkey-73n10.7p	18	18826588	18832304
MAD_Dr_004_108175	OTTDART00000018623	0	-	-	0	1	108405	NA	NA	NA	ENSDARG00000094075	-	NA	NA	NA	NA	NA	ZDB-GENE-060503-304	si:ch211-208c9.1	20	39699221	39783434
MAD_Dr_004_108176	OTTDART00000019278	3	1	OTTDART00000019277 ; XM_001330918.1 ; NM_001004607.1	0	1	108407	NA	NA	NA	ENSDARG00000003144	447868	NA	NA	NA	NA	zgc:92599; hypothetical LOC791583	ZDB-GENE-040912-184	pxmp2	5	19611974	19619202
MAD_Dr_004_179458	OTTDART00000025127	0	-	-	0	1	68513	NA	NA	NA	ENSDARG00000007693	323099	NA	NA	NA	NA	NA	ZDB-GENE-030131-1819	nfkbiab	17	12788568	12792670
MAD_Dr_004_108182	OTTDART00000025295	5	0	NM_200259.1 ; ENSDART00000006619 ; OTTDART00000025289 ; OTTDART00000025294 ; Dr.81683	0	1	108412	NA	NA	NA	ENSDARG00000079578	393229	NA	NA	NA	NA	RNA binding protein with multiple splicing 2	ZDB-GENE-040426-741	rbpms2b	7	47979862	47990857
MAD_Dr_004_174777	OTTDART00000026524	0	-	-	0	1	61265	NA	NA	NA	ENSDARG00000057089	492512	NA	NA	NA	NA	NA	ZDB-GENE-041114-83	ftsj1	21	21133976	21142115
MAD_Dr_004_108190	NM_200024.1 ; Dr.76186	2	0	ENSDART00000006288 ; OTTDART00000037994	0	1	10842	NM_200024.1	NM_200024	dhx16	ENSDARG00000013150	336645	DEAH (Asp-Glu-Ala-His) box polypeptide 16	Dr.76186	dhx16	DEAH (Asp-Glu-Ala-His) box polypeptide 16	DEAH (Asp-Glu-Ala-His) box polypeptide 16	ZDB-GENE-030131-8589	dhx16	15	35041676	35075591
MAD_Dr_004_138433	ENSDART00000109885	4	1	XM_001922751.1 ; OTTDART00000035823 ; Dr.32574 ; XM_001922748.1	0	1	1379	NA	NA	NA	ENSDARG00000077536	799690	NA	NA	NA	NA	wu:fb63a09	ZDB-GENE-081105-64	snrnp200	8	31021381	31044640
MAD_Dr_004_108194	OTTDART00000037104	4	1	ENSDART00000009477 ; OTTDART00000037103 ; Dr.75181 ; NM_201062.1	0	1	108423	NA	NA	NA	ENSDARG00000008243	394037	NA	NA	NA	NA	NA	ZDB-GENE-040426-876	cct8	10	25367261	25383244
MAD_Dr_004_108200	OTTDART00000043330	1	1	OTTDART00000043329	0	1	108429	NA	NA	NA	ENSDARG00000055113	568298	NA	NA	NA	NA	NA	ZDB-GENE-030131-6557	pom121	10	35225784	35242450
MAD_Dr_004_188735	ENSDART00000066036	4	0	Dr.16501 ; NM_001007353.1 ; OTTDART00000020804 ; ENSDART00000047302	0	1	84046	NA	NA	NA	ENSDARG00000013420	100330679	NA	NA	NA	NA	zgc:103448	ZDB-GENE-041114-42	rp9	NA	NA	NA
MAD_Dr_004_108211	ENSDART00000114987	1	0	Dr.86457	0	1	108442	NA	NA	NA	ENSDARG00000077995	-	NA	NA	NA	NA	NA	NA	NA	NA	NA	NA
MAD_Dr_004_111095	OTTDART00000037125	1	0	NM_001020605.1	0	1	111401	NA	NA	NA	ENSDARG00000053685	798997	NA	NA	NA	NA	zgc:110584	ZDB-GENE-050522-513	gtf2a2	7	29080350	29084934
MAD_Dr_004_108235	OTTDART00000022244 ; OTTDART00000022254	4	1	Dr.7451 ; NM_001044988.1 ; ENSDART00000086583 ; OTTDART00000022253	0	1	10847	NA	NA	NA	ENSDARG00000061023	562545	NA	NA	NA	NA	NA	ZDB-GENE-060531-151	si:dkey-72l14.4	8	25940801	25952413
MAD_Dr_004_108246	OTTDART00000044579	4	1	ENSDART00000084954 ; ENSDART00000004013 ; Dr.120593 ; NM_001128237.1	0	1	10848	NA	NA	NA	ENSDARG00000077532	556797	NA	NA	NA	NA	NA	ZDB-GENE-080204-114	pign	24	23542236	23570923
MAD_Dr_004_108268	NM_212439.2 ; Dr.86022 ; ENSDART00000011082	0	1		0	1	1085	NM_212439.2	NM_212439	per1b	ENSDARG00000012499	406204	period homolog 1b (Drosophila)	Dr.86022	per1b	period homolog 1b (Drosophila)	period homolog 1b (Drosophila)	ZDB-GENE-040419-1	per1b	7	50547395	50571221
MAD_Dr_004_154397	OTTDART00000025230	0	-	-	0	1	30879	NA	NA	NA	ENSDARG00000019326	406369	NA	NA	NA	NA	NA	ZDB-GENE-040426-2077	prpsap2	3	39458704	39471368
MAD_Dr_004_153479	OTTDART00000027291	4	0	ENSDART00000035010 ; ENSDART00000103701 ; Dr.51625 ; NM_213314.1	0	1	29354	NA	NA	NA	ENSDARG00000025754	406606	NA	NA	NA	NA	zgc:77005	ZDB-GENE-040426-2557	ube2f	1	5948542	5966136
MAD_Dr_004_108323	OTTDART00000037734	0	-	-	0	1	108561	NA	NA	NA	ENSDARG00000018048	8388607	NA	NA	NA	NA	NA	ZDB-GENE-070820-16	zgc:171704	16	28857535	28862242
MAD_Dr_004_108346	OTTDART00000026121	3	1	ENSDART00000008854 ; Dr.33037 ; NM_199633.1	0	1	10859	NA	NA	NA	ENSDARG00000021343	323226	NA	NA	NA	NA	WD repeat and SOCS box-containing 1	ZDB-GENE-030131-1946	wsb1	15	31281042	31296583
MAD_Dr_004_172111	OTTDART00000011607	0	-	-	0	1	57323	NA	NA	NA	ENSDARG00000004167	550476	NA	NA	NA	NA	NA	ZDB-GENE-050417-302	zgc:110366	2	7260675	7276843
MAD_Dr_004_153843	OTTDART00000026019	0	-	-	0	1	30134	NA	NA	NA	ENSDARG00000058230	406349	NA	NA	NA	NA	NA	ZDB-GENE-040426-2038	rps6kb1b	15	17470898	17488568
MAD_Dr_004_169283	ENSDART00000023838	1	1	OTTDART00000029235	0	1	52841	NA	NA	NA	ENSDARG00000007108	445105	NA	NA	NA	NA	zgc:91985	ZDB-GENE-040801-242	zgc:91985	21	34910543	34938382
MAD_Dr_004_125452	OTTDART00000036184	1	1	OTTDART00000036183	0	1	125640	NA	NA	NA	ENSDARG00000070109	492707	NA	NA	NA	NA	NA	ZDB-GENE-041111-282	ncapg	1	22868739	22882491
MAD_Dr_004_193868	OTTDART00000037440	2	1	Dr.67086 ; XM_691842.2	0	1	93910	NA	NA	NA	ENSDARG00000086225	568509	NA	NA	NA	NA	synaptogyrin 2b	ZDB-GENE-070424-19	syngr2b	NA	NA	NA
MAD_Dr_004_142634	ENSDART00000089534	3	1	Dr.72843 ; NM_001045013.2 ; OTTDART00000012244	0	1	14658	NA	NA	NA	ENSDARG00000062152	-	NA	NA	NA	NA	chromatin assembly factor 1, subunit A (p150)	ZDB-GENE-030131-5366	chaf1a	22	22251305	22276979
MAD_Dr_004_167429	OTTDART00000038993 ; ENSDART00000085054	2	1	Dr.74539 ; NM_001077285.1	0	1	50121	NA	NA	NA	ENSDARG00000060394	768141	NA	NA	NA	NA	zgc:153910	ZDB-GENE-061013-398	zgc:153910	23	31902101	31986758
MAD_Dr_004_108418	OTTDART00000040363	34	0	ENSDART00000063686 ; OTTDART00000040419 ; OTTDART00000040424 ; OTTDART00000040418 ; OTTDART00000040431 ; OTTDART00000040427 ; OTTDART00000040430 ; XM_001921346.1 ; XR_044889.1 ; OTTDART00000040425 ; XM_001921286.1 ; XM_001333269.2 ; NM_001128820.1 ; XM_001339375.2 ; XM_001338303.2 ; XR_045129.1 ; XM_001923732.1 ; XM_001921275.1 ; XR_029338.2 ; XR_045193.1 ; ENSDART00000113287 ; ENSDART00000102687…	0	1	108673	NA	NA	NA	ENSDARG00000092695	-	NA	NA	NA	NA	NA	ZDB-GENE-081028-44	si:dkey-112g5.9	13	8671104	8677218
MAD_Dr_004_155109	ENSDART00000024386	2	0	OTTDART00000037675 ; Dr.117609	0	1	31904	NA	NA	NA	ENSDARG00000002332	321937	NA	NA	NA	NA	FERM domain containing 6	ZDB-GENE-050522-354	frmd6	13	36832008	36871918
MAD_Dr_004_147947	OTTDART00000045606	0	-	-	0	1	21698	NA	NA	NA	ENSDARG00000005561	558184	NA	NA	NA	NA	NA	ZDB-GENE-060201-3	gfm2	5	33978326	34000557
MAD_Dr_004_108446	ENSDART00000088852	2	0	OTTDART00000043214 ; XR_029866.2	0	1	1087	NA	NA	NA	ENSDARG00000053884	-	NA	NA	NA	NA	NA	ZDB-GENE-070627-13	med13a	10	28143413	28231115
MAD_Dr_004_108474	OTTDART00000020747	1	1	OTTDART00000008623	0	1	108725	NA	NA	NA	ENSDARG00000058366	561722	NA	NA	NA	NA	NA	ZDB-GENE-030131-3658	si:dkey-222f8.3	4	12035024	12041496
MAD_Dr_004_193293	OTTDART00000022996	4	0	ENSDART00000109188 ; OTTDART00000022991 ; OTTDART00000022994 ; OTTDART00000022995	0	1	93247	NA	NA	NA	ENSDARG00000042534	406566	NA	NA	NA	NA	NA	ZDB-GENE-040426-2457	rsrc2	5	66597519	66614321
MAD_Dr_004_164147	NM_199799.1 ; Dr.106647	2	1	ENSDART00000060935 ; OTTDART00000025980	0	1	45324	NM_199799.1	NM_199799	tnfaip1	ENSDARG00000041565	327399	tumor necrosis factor, alpha-induced protein 1 (en	Dr.106647	tnfaip1	tumor necrosis factor, alpha-induced protein 1 (en	tumor necrosis factor, alpha-induced protein 1 (endothelial)	ZDB-GENE-030131-5610	tnfaip1	15	20593465	20605453
MAD_Dr_004_181199	ENSDART00000034054	3	1	Dr.78544 ; NM_001002356.1 ; OTTDART00000035730	0	1	71552	NA	NA	NA	ENSDARG00000027813	436629	NA	NA	NA	NA	zgc:92136	ZDB-GENE-040718-48	nus1	20	42324048	42344346
MAD_Dr_004_171281	NM_001076600.1 ; Dr.89901	0	1		0	1	56004	NM_001076600.1	NM_001076600	zgc:153048	ENSDARG00000067723	767660	zgc:153048	Dr.89901	zgc:153048	zgc:153048	zgc:153048	ZDB-GENE-060929-308	tank	9	52019180	52034070
MAD_Dr_004_108506	NM_001003598.1 ; OTTDART00000017278	1	1	Dr.4049	0	1	108770	NM_001003598.1	NM_001003598	nutf2l	ENSDARG00000014499	445204	nuclear transport factor 2, like	NA	NA	NA	zgc:101555; nuclear transport factor 2	ZDB-GENE-020416-1	nutf2l	19	21193688	21199435
MAD_Dr_004_108520	Dr.82531 ; OTTDART00000039767 ; NM_001164241.1	0	1		0	1	108785	NM_001164241.1	NM_001164241	si:ch73-86n6.2	ENSDARG00000078352	8388607	si:ch73-86n6.2	Dr.82531	si:ch73-86n6.2	si:ch73-86n6.2	si:ch73-86n6.2	ZDB-GENE-081104-295	lyrm4	2	21322100	21323845
MAD_Dr_004_193783	ENSDART00000087991 ; XM_001922795.1 ; Dr.67057	1	1	OTTDART00000044534	0	1	9382	XM_001922795.1	XM_001922795	NA	ENSDARG00000062023	568274	NA	Dr.67057	fndc3bb	fibronectin type III domain containing 3Bb	fibronectin type III domain containing 3Bb	ZDB-GENE-070510-2	fndc3bb	24	26608387	26744163
MAD_Dr_004_108583	OTTDART00000024827	7	1	OTTDART00000024826 ; ENSDART00000056402 ; NM_205735.1 ; OTTDART00000024825 ; ENSDART00000018729 ; OTTDART00000024824 ; Dr.26612	0	1	108841	NA	NA	NA	ENSDARG00000010583	403050	NA	NA	NA	NA	par-3 partitioning defective 3 homolog (C. elegans)	ZDB-GENE-030925-47	pard3	2	43355555	43539830
MAD_Dr_004_150358	OTTDART00000025065	0	-	-	0	1	24938	NA	NA	NA	ENSDARG00000014123	325284	NA	NA	NA	NA	NA	ZDB-GENE-030131-4009	gspt1l	NA	NA	NA
MAD_Dr_004_178299	ENSDART00000112605	3	1	Dr.79363 ; NM_001166015.1 ; OTTDART00000032231	0	1	66659	NA	NA	NA	ENSDARG00000079886	100005714	NA	NA	NA	NA	wu:fc69a03	ZDB-GENE-070912-627	otulinb	2	31959137	31970284
MAD_Dr_004_108594	ENSDART00000007649	1	1	OTTDART00000016987	0	1	108851	NA	NA	NA	ENSDARG00000019302	393805	NA	NA	NA	NA	zgc:73223	ZDB-GENE-040426-1720	mid1ip1b	22	11406765	11408945
MAD_Dr_004_108647	ENSDART00000009321	0	-	-	0	1	10890	NA	NA	NA	ENSDARG00000007294	322670	NA	NA	NA	NA	aconitase 2, mitochondrial	ZDB-GENE-030131-1390	aco2	12	18984697	18997302
MAD_Dr_004_108658	OTTDART00000008237	2	1	Dr.106520 ; XM_689753.3	0	1	10891	NA	NA	NA	ENSDARG00000045885	566484	NA	NA	NA	NA	splicing factor, arginine/serine-rich 2, interacting protein	ZDB-GENE-041210-22	scaf11	4	1770241	1791066
MAD_Dr_004_108667	OTTDART00000004465	1	1	Dr.88921	0	1	108919	NA	NA	NA	ENSDARG00000037073	594863	NA	NA	NA	NA	NA	ZDB-GENE-040724-244	si:dkey-60a16.1	20	5022355	5027411
MAD_Dr_004_108668	OTTDART00000043764	0	-	-	0	1	10892	NA	NA	NA	ENSDARG00000075362	-	NA	NA	NA	NA	NA	ZDB-GENE-091118-27	dfnb31a	21	13884282	14079009
MAD_Dr_004_154526	OTTDART00000025216	0	-	-	0	1	31113	NA	NA	NA	ENSDARG00000036073	140816	NA	NA	NA	NA	NA	ZDB-GENE-020111-5	cebpg	7	37818413	37823927
MAD_Dr_004_108697	NM_001077722.1 ; Dr.133033	0	1		0	1	10895	NM_001077722.1	NM_001077722	zgc:152898	ENSDARG00000068381	777614	zgc:152898	Dr.133033	zgc:152898	zgc:152898	zgc:152898	ZDB-GENE-061103-202	tpcn2	NA	NA	NA
MAD_Dr_004_124628	NM_001089521.1	1	1	ENSDART00000087242	0	1	125144	NM_001089521.1	NM_001089521	zgc:162207	ENSDARG00000067975	100037369	zgc:162207	NA	NA	NA	zgc:162207	ZDB-GENE-070410-36	atpif1a	19	83962	85503
MAD_Dr_004_108755	ENSDART00000109318	2	1	Dr.59637 ; XM_680968.3	0	1	10900	NA	NA	NA	ENSDARG00000078355	557823	NA	NA	NA	NA	NA	ZDB-GENE-100330-1	zc3h4	15	23774064	23786353
MAD_Dr_004_108779	OTTDART00000026781	1	1	OTTDART00000026780	0	1	109021	NA	NA	NA	ENSDARG00000010553	402891	NA	NA	NA	NA	NA	ZDB-GENE-040801-65	mmgt1	14	31275263	31277891
MAD_Dr_004_111773	OTTDART00000043577	5	0	OTTDART00000043569 ; ENSDART00000110387 ; OTTDART00000043573 ; ENSDART00000081614 ; OTTDART00000043557	0	1	112071	NA	NA	NA	ENSDARG00000058693	-	NA	NA	NA	NA	NA	ZDB-GENE-050810-2	cast	21	11473260	11564415
MAD_Dr_004_108786	ENSDART00000008904	0	-	-	0	1	109029	NA	NA	NA	ENSDARG00000018345	556756	NA	NA	NA	NA	NA	ZDB-GENE-060810-178	dapk2b	NA	NA	NA
MAD_Dr_004_503337	NM_001130654.1	9	0	gi|503337 ; gi|194831 ; gi|189798 ; gi|187321 ; gi|187211 ; gi|186013 ; gi|186659 ; gi|191203 ; gi|188453	1	1	-2	NM_001130654.1	NM_001130654	si:dkeyp-2e4.6	ENSDARG00000005010	100170819	si:dkeyp-2e4.6	NA	NA	NA	hypothetical protein LOC100002333; si:dkeyp-2e4.6; similar to novel zinc finger protein	ZDB-GENE-061207-81	si:dkeyp-2e4.8	13	44681543	44682350
MAD_Dr_004_121251	ENSDART00000016216	3	0	OTTDART00000036127 ; Dr.77427 ; NM_213126.1	0	1	121661	NA	NA	NA	ENSDARG00000015887	791742	NA	NA	NA	NA	zgc:64161	ZDB-GENE-040426-2136	b2ml	8	50953262	50961527
MAD_Dr_004_108807	NM_213208.1 ; OTTDART00000024259	1	0	Dr.31918	0	1	109057	NM_213208.1	NM_213208	rpl19	ENSDARG00000013307	406489	ribosomal protein L19	NA	NA	NA	ribosomal protein L19	ZDB-GENE-040426-2290	rpl19	3	16080111	16082642
MAD_Dr_004_108810	Dr.32141	1	1	NM_001003888.1	0	1	109059	NA	NA	NA	ENSDARG00000037570	445412	NA	Dr.32141	zgc:136449	zgc:136449	zgc:136449	ZDB-GENE-040930-4	polr1d	14	8771300	8779335
MAD_Dr_004_159432	OTTDART00000023501	0	-	-	0	1	38840	NA	NA	NA	ENSDARG00000030737	571228	NA	NA	NA	NA	NA	ZDB-GENE-070424-227	znf326	NA	NA	NA
MAD_Dr_004_108899	OTTDART00000034967	0	-	-	0	1	109138	NA	NA	NA	ENSDARG00000094874	-	NA	NA	NA	NA	NA	ZDB-GENE-081104-395	si:dkey-258f14.2	8	13606094	13684977
MAD_Dr_004_108901	OTTDART00000039808	7	0	ENSDART00000106425 ; XM_001919534.1 ; ENSDART00000106406 ; XM_001333292.2 ; ENSDART00000106329 ; Dr.120021 ; OTTDART00000039812	0	1	109140	NA	NA	NA	ENSDARG00000092849	-	NA	NA	NA	NA	NA	ZDB-GENE-081031-48	si:ch73-92e7.4	22	2517248	2522425
MAD_Dr_004_114442	OTTDART00000042688	4	0	NM_001033094.1 ; OTTDART00000042685 ; OTTDART00000042690 ; OTTDART00000042687	0	1	114864	NA	NA	NA	ENSDARG00000078654	-	NA	NA	NA	NA	NA	ZDB-GENE-030131-9652	tpx2	23	32102043	32111690
MAD_Dr_004_108909	NM_001136249.1 ; Dr.118981	1	1	ENSDART00000060538	0	1	10915	NM_001136249.1	NM_001136249	zgc:194204	ENSDARG00000079686	100192212	zgc:194204	Dr.118981	zgc:194204	zgc:194204	similar to N-acetyltransferase 12; zgc:194204	ZDB-GENE-081022-73	naa30	17	44349465	44362947
MAD_Dr_004_119085	ENSDART00000048977 ; ENSDART00000112123	3	1	OTTDART00000018339 ; Dr.155158 ; NM_213186.1	0	1	11952	NA	NA	NA	ENSDARG00000031795	-	NA	NA	NA	NA	NA	ZDB-GENE-050517-31	abcf1	19	30841600	30860324
MAD_Dr_004_151505	ENSDART00000033479	1	1	OTTDART00000012175	0	1	26486	NA	NA	NA	ENSDARG00000024775	-	NA	NA	NA	NA	si:ch211-129c21.1	ZDB-GENE-030131-5796	si:ch211-129c21.1	22	22291748	22315783
MAD_Dr_004_145828	NM_212782.1	0	-	-	0	1	18801	NM_212782.1	NM_212782	slc25a12	ENSDARG00000029218	337675	solute carrier family 25 (mitochondrial carrier, A	NA	NA	NA	solute carrier family 25 (mitochondrial carrier, Aralar), member 12	ZDB-GENE-031006-11	slc25a12	NA	NA	NA
MAD_Dr_004_143799	OTTDART00000030484	0	-	-	0	1	16181	NA	NA	NA	ENSDARG00000019195	503773	NA	NA	NA	NA	zgc:113159	ZDB-GENE-050306-57	vps9d1	18	14665462	14699886
MAD_Dr_004_161711	OTTDART00000038218	1	1	ENSDART00000100108	0	1	41902	NA	NA	NA	ENSDARG00000054748	556847	NA	NA	NA	NA	NA	ZDB-GENE-070424-29	cuedc1b	15	31307275	31356654
MAD_Dr_004_108997	OTTDART00000039392	0	-	-	0	1	109229	NA	NA	NA	ENSDARG00000042529	140429	NA	NA	NA	NA	NA	ZDB-GENE-011128-10	gnat2	8	25206451	25228145
MAD_Dr_004_108999	OTTDART00000039800	1	1	ENSDART00000097868	0	1	109230	NA	NA	NA	ENSDARG00000067916	-	NA	NA	NA	NA	NA	ZDB-GENE-070802-2	tgs1	2	27958137	27996176
MAD_Dr_004_109004	XM_001923020.1	3	0	Dr.140894 ; XM_001923350.1 ; XM_001923321.1	0	1	109236	XM_001923020.1	XM_001923020	NA	ENSDARG00000006260	-	NA	NA	NA	NA	NA	NA	NA	6	6815784	6818938
MAD_Dr_004_110755	OTTDART00000034942	1	1	Dr.11668	0	1	11104	NA	NA	NA	ENSDARG00000052606	768170	NA	NA	NA	NA	zgc:152900	ZDB-GENE-061013-777	dpp9	8	47688216	47733073
MAD_Dr_004_109008	Dr.10575	0	-	-	0	1	109240	NA	NA	NA	ENSDARG00000058148	-	NA	Dr.10575	wu:fa20d06	wu:fa20d06	wu:fa20d06	ZDB-GENE-030131-5255	wu:fa20d06	3	17728441	17759394
MAD_Dr_004_169038	NM_200066.1 ; Dr.5851	2	0	ENSDART00000032344 ; OTTDART00000022397	0	1	52464	NM_200066.1	NM_200066	zgc:65979	ENSDARG00000012222	337461	zgc:65979	Dr.5851	zgc:65979	zgc:65979	zgc:65979	ZDB-GENE-030131-9407	nup35	9	12288266	12298777
MAD_Dr_004_165980	OTTDART00000024541	0	-	-	0	1	48039	NA	NA	NA	ENSDARG00000052816	394021	NA	NA	NA	NA	NA	ZDB-GENE-040426-1558	shmt1	3	40119071	40134213
MAD_Dr_004_116166	OTTDART00000024619	2	0	Dr.127658 ; Dr.103700	0	1	116582	NA	NA	NA	ENSDARG00000044329	492332	NA	NA	NA	NA	NA	ZDB-GENE-041114-7	opa1	NA	NA	NA
MAD_Dr_004_162387	ENSDART00000023814	1	1	OTTDART00000036558	0	1	42921	NA	NA	NA	ENSDARG00000004470	394028	NA	NA	NA	NA	protein kinase C substrate 80K-H	ZDB-GENE-040426-770	prkcsh	3	48810369	48842955
MAD_Dr_004_109098	NM_001109829.1	3	0	OTTDART00000034045 ; OTTDART00000034049 ; Dr.116492	0	1	109335	NM_001109829.1	NM_001109829	si:ch211-125e6.12	ENSDARG00000015081	100126100	si:ch211-125e6.12	NA	NA	NA	hypothetical LOC566620; si:ch211-125e6.14; si:ch211-125e6.12	ZDB-GENE-070912-36	si:ch211-125e6.12	NA	NA	NA
MAD_Dr_004_109135	NM_001080051.1 ; Dr.115399	1	1	ENSDART00000007545	0	1	10937	NM_001080051.1	NM_001080051	zgc:153573	ENSDARG00000019405	571349	zgc:153573	Dr.115399	zgc:153573	zgc:153573	zgc:153573	ZDB-GENE-060929-776	cntn4	NA	NA	NA
MAD_Dr_004_144501	ENSDART00000104570	2	1	XM_695213.3 ; Dr.75487	0	1	17092	NA	NA	NA	ENSDARG00000070939	-	NA	NA	NA	NA	NA	ZDB-GENE-030131-5064	znf740a	11	2229565	2274410
MAD_Dr_004_109157	XM_001335784.2	0	-	-	0	1	10939	XM_001335784.2	XM_001335784	NA	ENSDARG00000073847	-	NA	NA	NA	NA	NA	ZDB-GENE-041008-192	rbm15	8	24769161	24772108
MAD_Dr_004_173166	OTTDART00000028929	2	1	Dr.83945 ; NM_001002160.1	0	1	58925	NA	NA	NA	ENSDARG00000005738	415250	NA	NA	NA	NA	brix domain containing 5	ZDB-GENE-040625-177	rpf1	11	15960026	15981169
MAD_Dr_004_109191	OTTDART00000039105 ; Dr.115673	3	1	OTTDART00000039102 ; OTTDART00000039106 ; OTTDART00000039104	0	1	109421	NA	NA	NA	ENSDARG00000090444	567858	NA	Dr.115673	si:dkey-33c9.4	si:dkey-33c9.4	si:dkey-33c9.4	ZDB-GENE-070727-1	ponzr1	7	20092064	20117901
MAD_Dr_004_109194	OTTDART00000045439	0	-	-	0	1	109425	NA	NA	NA	ENSDARG00000091948	-	NA	NA	NA	NA	NA	ZDB-GENE-081104-66	si:ch1073-109g21.1	8	1486179	1586097
MAD_Dr_004_192917	Dr.86509	2	1	OTTDART00000010754 ; ENSDART00000101504	0	1	92756	NA	NA	NA	ENSDARG00000069649	559491	NA	Dr.86509	si:ch211-113p18.5	si:ch211-113p18.5	si:ch211-113p18.5	ZDB-GENE-060503-851	tmem160	15	8418748	8424020
MAD_Dr_004_112609	OTTDART00000016037	1	1	Dr.37357	0	1	112928	NA	NA	NA	ENSDARG00000011693	492516	NA	NA	NA	NA	zgc:103600; hypothetical protein LOC792049	ZDB-GENE-041114-87	ttc36	18	42782718	42786565
MAD_Dr_004_109215	Dr.82561 ; NM_001020534.1	0	1		0	1	109451	NM_001020534.1	NM_001020534	mrpl13	ENSDARG00000056903	553555	mitochondrial ribosomal protein L13	Dr.82561	mrpl13	mitochondrial ribosomal protein L13	mitochondrial ribosomal protein L13	ZDB-GENE-050522-167	mrpl13	16	15162393	15207393
MAD_Dr_004_170488	OTTDART00000021533	0	-	-	0	1	54791	NA	NA	NA	ENSDARG00000014463	406475	NA	NA	NA	NA	NA	ZDB-GENE-040426-2269	usf1l	5	29203227	29217695
MAD_Dr_004_114716	OTTDART00000026056	2	1	OTTDART00000026057 ; OTTDART00000026055	0	1	115160	NA	NA	NA	ENSDARG00000043453	192297	NA	NA	NA	NA	ribosomal protein S5	ZDB-GENE-020419-12	rps5	15	40117891	40124704
MAD_Dr_004_147454	OTTDART00000032976	2	1	XM_704110.3 ; Dr.32485	0	1	20943	NA	NA	NA	ENSDARG00000092158	567497	NA	NA	NA	NA	chromobox homolog 3b	ZDB-GENE-070628-2	cbx3b	16	21232701	21242053
MAD_Dr_004_186971	ENSDART00000044150	3	0	OTTDART00000036878 ; Dr.123434 ; NM_001002433.1	0	1	80692	NA	NA	NA	ENSDARG00000031293	436706	NA	NA	NA	NA	zgc:92648; similar to DnaJ (Hsp40) homolog, subfamily C, member 9	ZDB-GENE-040718-130	dnajc9	12	9459803	9472560
MAD_Dr_004_176205	OTTDART00000045704	0	-	-	0	1	63458	NA	NA	NA	ENSDARG00000040401	393833	NA	NA	NA	NA	NA	ZDB-GENE-040426-1869	slc25a20	22	132317	136657
MAD_Dr_004_109296	OTTDART00000018505	0	-	-	0	1	109531	NA	NA	NA	ENSDARG00000061377	558421	NA	NA	NA	NA	si:ch211-173p18.9	ZDB-GENE-040914-40	efcab1	19	40595521	40599208
MAD_Dr_004_109348	OTTDART00000020859	9	0	OTTDART00000031255 ; OTTDART00000014764 ; Dr.127122 ; OTTDART00000045790 ; Dr.131865 ; OTTDART00000022848 ; OTTDART00000023378 ; OTTDART00000023379 ; OTTDART00000042184	0	1	109584	NA	NA	NA	ENSDARG00000095550	-	NA	NA	NA	NA	NA	ZDB-GENE-060503-739	si:dkey-72l17.1	NA	NA	NA
MAD_Dr_004_109351	OTTDART00000028146	1	1	OTTDART00000028144	0	1	109588	NA	NA	NA	ENSDARG00000037476	541478	NA	NA	NA	NA	NA	ZDB-GENE-050327-1	sorbs3	8	38286514	38373892
MAD_Dr_004_143366	NM_212663.1 ; Dr.2713	1	1	OTTDART00000015750	0	1	15589	NM_212663.1	NM_212663	cd82	ENSDARG00000026070	324137	CD82 antigen	Dr.2713	cd82	CD82 antigen	CD82 antigen	ZDB-GENE-030131-2857	cd82b	18	27593208	27648151
MAD_Dr_004_159765	OTTDART00000038533 ; NM_001115117.1 ; ENSDART00000045144 ; ENSDART00000109620	1	0	Dr.76784	0	1	39282	NM_001115117.1	NM_001115117	sept8a	ENSDARG00000032606	321590	septin 8a	NA	NA	NA	septin 8a	ZDB-GENE-030131-309	sept8a	21	43333509	43379717
MAD_Dr_004_151025	OTTDART00000025189	0	-	-	0	1	25860	NA	NA	NA	ENSDARG00000036040	393405	NA	NA	NA	NA	NA	ZDB-GENE-040426-1149	atg13	7	38522567	38536570
MAD_Dr_004_175961	OTTDART00000025336	0	-	-	0	1	63108	NA	NA	NA	ENSDARG00000010250	322506	NA	NA	NA	NA	NA	ZDB-GENE-030131-1226	nqo1	7	56401843	56420909
MAD_Dr_004_154443	OTTDART00000026830	0	-	-	0	1	30998	NA	NA	NA	ENSDARG00000013830	334206	NA	NA	NA	NA	NA	ZDB-GENE-030131-6138	osbpl2b	23	9573568	9616997
MAD_Dr_004_111360	ENSDART00000076084	2	1	XM_001918641.1 ; NM_001123007.2	0	1	111672	NA	NA	NA	ENSDARG00000053963	555786	NA	NA	NA	NA	nucleoplasmin 2	ZDB-GENE-070410-125	npm2b	10	44706310	44713501
MAD_Dr_004_120135	ENSDART00000021620	1	1	OTTDART00000038342	0	1	120549	NA	NA	NA	ENSDARG00000006580	81583	NA	NA	NA	NA	claudin d	ZDB-GENE-010328-4	cldnd	21	25740820	25741596
MAD_Dr_004_109477	OTTDART00000034044	0	-	-	0	1	10975	NA	NA	NA	ENSDARG00000078188	8388607	NA	NA	NA	NA	NA	ZDB-GENE-070912-291	fam160a2	9	33084257	33101892
MAD_Dr_004_149647	NM_131250.2 ; Dr.30626	2	0	ENSDART00000064083 ; OTTDART00000025180	0	1	23969	NM_131250.2	NM_131250	otx1b	ENSDARG00000043643	30500	orthodenticle homolog 1b	Dr.30626	otx1b	orthodenticle homolog 1b	orthodenticle homolog 1	ZDB-GENE-091006-4	ehbp1	17	24090611	24296914
MAD_Dr_004_179250	NM_213045.1 ; Dr.31168	2	1	ENSDART00000067082 ; OTTDART00000027508	0	1	68231	NM_213045.1	NM_213045	clta	ENSDARG00000045618	406318	clathrin, light chain (Lca)	Dr.31168	clta	clathrin, light chain (Lca)	clathrin, light chain (Lca)	ZDB-GENE-040426-1986	clta	1	11661413	11675130
MAD_Dr_004_109565	OTTDART00000033354	2	1	NM_001080751.1 ; OTTDART00000024179	0	1	109829	NA	NA	NA	ENSDARG00000013076	394249	NA	NA	NA	NA	B lymphoma Mo-MLV insertion region 1b	ZDB-GENE-040116-4	bmi1b	2	21506868	21512465
MAD_Dr_004_109574	NM_001002544.1	3	1	ENSDART00000103573 ; ENSDART00000053201 ; XM_001330865.1	0	1	109837	NM_001002544.1	NM_001002544	zgc:92790	ENSDARG00000036625	436817	zgc:92790	NA	NA	NA	zgc:92790; hypothetical LOC791979	ZDB-GENE-040718-279	polr2f	3	2032082	2041540
MAD_Dr_004_109610	OTTDART00000043062	0	-	-	0	1	10987	NA	NA	NA	ENSDARG00000077515	8388607	NA	NA	NA	NA	NA	ZDB-GENE-090521-4	letm2	10	20632809	20648605
MAD_Dr_004_152133	OTTDART00000022242	2	1	Dr.25750 ; NM_213143.1	0	1	27356	NA	NA	NA	ENSDARG00000012848	406417	NA	NA	NA	NA	ariadne homolog 2 (Drosophila)	ZDB-GENE-040426-2158	arih2	8	26015484	26038262
MAD_Dr_004_109643	OTTDART00000027204	1	1	OTTDART00000027203	0	1	109901	NA	NA	NA	ENSDARG00000007691	406816	NA	NA	NA	NA	NA	ZDB-GENE-040426-2887	cul1b	24	17220148	17255802
MAD_Dr_004_109649	OTTDART00000033843	0	-	-	0	1	109907	NA	NA	NA	ENSDARG00000062147	794667	NA	NA	NA	NA	NA	ZDB-GENE-070912-422	otc	9	30457294	30463666
MAD_Dr_004_109650	OTTDART00000034066	26	0	OTTDART00000042892 ; OTTDART00000034725 ; Dr.92538 ; OTTDART00000034191 ; OTTDART00000042894 ; OTTDART00000034730 ; OTTDART00000033237 ; OTTDART00000041500 ; OTTDART00000035569 ; OTTDART00000033312 ; OTTDART00000033319 ; Dr.130265 ; OTTDART00000030254 ; OTTDART00000022177 ; OTTDART00000030253 ; OTTDART00000034407 ; Dr.125526 ; OTTDART00000031953 ; OTTDART00000043080 ; OTTDART00000043082 ; OTTDART…	0	1	109908	NA	NA	NA	ENSDARG00000094401	-	NA	NA	NA	NA	NA	ZDB-GENE-070912-440	si:dkey-216e24.5	9	33436456	33440260
MAD_Dr_004_193264	Dr.84344	0	-	-	0	1	93215	NA	NA	NA	ENSDARG00000043030	550594	NA	Dr.84344	zgc:110609	zgc:110609	zgc:110609	ZDB-GENE-050417-454	commd10	NA	NA	NA
MAD_Dr_004_109673	OTTDART00000011915 ; OTTDART00000011914	0	1		0	1	109944	NA	NA	NA	ENSDARG00000071410	561930	NA	NA	NA	NA	si:dkey-94n12.2	ZDB-GENE-050208-508	cks2	22	21288341	21321375
MAD_Dr_004_109834	NM_001017590.1	1	1	Dr.43027	0	1	110099	NM_001017590.1	NM_001017590	mrps25	ENSDARG00000041306	550252	mitochondrial ribosomal protein S25	NA	NA	NA	zgc:110709	ZDB-GENE-050417-52	mrps25	8	53264632	53273514
MAD_Dr_004_173191	ENSDART00000005913	3	0	OTTDART00000026915 ; Dr.20106 ; NM_199540.1	0	1	58959	NA	NA	NA	ENSDARG00000033597	-	NA	NA	NA	NA	apoptosis inhibitor 5	ZDB-GENE-030131-395	api5	25	29688048	29709032
MAD_Dr_004_158693	NM_001077535.1 ; Dr.76280	2	1	ENSDART00000079518 ; OTTDART00000031818	0	1	37810	NM_001077535.1	NM_001077535	zgc:152779	ENSDARG00000001940	553324	zgc:152779	Dr.76280	zgc:152779	zgc:152779	zgc:152779	ZDB-GENE-061103-529	dnajc1	2	21516936	21524499
MAD_Dr_004_109747	OTTDART00000036478	0	-	-	0	1	110011	NA	NA	NA	ENSDARG00000009447	81541	NA	NA	NA	NA	ATP synthase, H+ transporting, mitochondrial F0 complex, subunit c (subunit 9)	ZDB-GENE-020814-1	atp5g3b	6	10595417	10600495
MAD_Dr_004_119224	NM_001045448.1	5	1	ENSDART00000087842 ; OTTDART00000037878 ; OTTDART00000037881 ; OTTDART00000037880 ; OTTDART00000037879	0	1	119658	NM_001045448.1	NM_001045448	nxt2	ENSDARG00000061527	751738	nuclear transport factor 2-like export factor 2	NA	NA	NA	nuclear transport factor 2-like export factor 2	ZDB-GENE-050521-1	nxt2	14	28153476	28158003
MAD_Dr_004_109750	OTTDART00000043245	4	1	OTTDART00000043241 ; Dr.14817 ; XM_001924003.1 ; OTTDART00000043244	0	1	110014	NA	NA	NA	ENSDARG00000069139	798001	NA	NA	NA	NA	NA	ZDB-GENE-030131-6502	grik1a	10	25441299	25608934
MAD_Dr_004_109754	ENSDART00000065105	1	1	XM_688357.3	0	1	110018	NA	NA	NA	ENSDARG00000044328	100329397	NA	NA	NA	NA	wu:fc14c10	NA	NA	21	43482761	43490175
MAD_Dr_004_109756	NM_001012368.2	0	-	-	0	1	11002	NM_001012368.2	NM_001012368	ext1a	ENSDARG00000020373	497279	exostoses (multiple) 1a	NA	NA	NA	exostoses (multiple) 1a	ZDB-GENE-050211-3	ext1a	NA	NA	NA
MAD_Dr_004_109757	ENSDART00000112584	1	0	Dr.87541	0	1	110020	NA	NA	NA	ENSDARG00000076379	564644	NA	NA	NA	NA	similar to non-SMC element 2, MMS21 homolog	ZDB-GENE-081022-128	zgc:194590	16	25749046	25757568
MAD_Dr_004_194981	OTTDART00000026286	0	-	-	0	1	95177	NA	NA	NA	ENSDARG00000039130	402796	NA	NA	NA	NA	cyclin-dependent kinase inhibitor 3	ZDB-GENE-060427-2	cdkn3	13	36487098	36496094
MAD_Dr_004_163450	ENSDART00000058637	1	1	OTTDART00000028663	0	1	44335	NA	NA	NA	ENSDARG00000041190	641492	NA	NA	NA	NA	zgc:123285	ZDB-GENE-051120-57	sh3d21	NA	NA	NA
MAD_Dr_004_128648	NM_200845.1	2	1	OTTDART00000028782 ; Dr.76089	0	1	128601	NM_200845.1	NM_200845	zgc:77702	ENSDARG00000035756	393818	zgc:77702	NA	NA	NA	zgc:77702; zgc:114188	ZDB-GENE-040426-1852	rps17	NA	NA	NA
MAD_Dr_004_163954	NM_201109.1 ; Dr.82489	2	1	ENSDART00000100194 ; ENSDART00000050649	0	1	45037	NM_201109.1	NM_201109	msi2b	ENSDARG00000032614	394084	musashi homolog 2b (Drosophila)	Dr.82489	msi2b	musashi homolog 2b (Drosophila)	musashi homolog 2b (Drosophila)	ZDB-GENE-040426-1268	msi2b	15	30543904	30952156
MAD_Dr_004_109823	OTTDART00000042965	2	0	ENSDART00000101651 ; OTTDART00000042964	0	1	110086	NA	NA	NA	ENSDARG00000059048	550595	NA	NA	NA	NA	zgc:110608	ZDB-GENE-050417-455	mpzl1l	10	213878	223885
MAD_Dr_004_109827	OTTDART00000044911	1	0	OTTDART00000044910	0	1	110090	NA	NA	NA	ENSDARG00000074765	378479	NA	NA	NA	NA	hypothetical LOC571647; major histocompatibility complex class I ZE gene; similar to MHC class I antigen	NA	NA	3	615199	634091
MAD_Dr_004_109901	OTTDART00000028628	3	1	OTTDART00000028627 ; ENSDART00000063425 ; OTTDART00000028629	0	1	110163	NA	NA	NA	ENSDARG00000043209	406690	NA	NA	NA	NA	NA	ZDB-GENE-040426-2476	nsun5	10	35209068	35219752
MAD_Dr_004_109919	ENSDART00000082519	0	-	-	0	1	110180	NA	NA	NA	ENSDARG00000059406	-	NA	NA	NA	NA	NA	ZDB-GENE-090826-2	raf1b	11	479967	513754
MAD_Dr_004_109931	NM_213400.1	0	-	-	0	1	110194	NM_213400.1	NM_213400	fam136a	ENSDARG00000040148	406709	family with sequence similarity 136, member A	NA	NA	NA	family with sequence similarity 136, member A	ZDB-GENE-040426-2729	fam136a	NA	NA	NA
MAD_Dr_004_161322	OTTDART00000026621	2	1	Dr.20331 ; NM_212572.1	0	1	41347	NA	NA	NA	ENSDARG00000037846	259190	NA	NA	NA	NA	histocompatibility (minor) 13	ZDB-GENE-020802-3	hm13	23	467630	480591
MAD_Dr_004_151540	ENSDART00000054981	1	1	OTTDART00000027330	0	1	26524	NA	NA	NA	ENSDARG00000037739	503706	NA	NA	NA	NA	zgc:112980	ZDB-GENE-050306-1	zgc:112980	1	7855560	7869187
MAD_Dr_004_110000	OTTDART00000039064	4	0	ENSDART00000066703 ; OTTDART00000039062 ; Dr.96890 ; NM_001080583.1	0	1	110262	NA	NA	NA	ENSDARG00000058730	562840	NA	NA	NA	NA	retinol dehydrogenase 10a	ZDB-GENE-070112-2242	rdh10a	24	13107061	13128424
MAD_Dr_004_112697	ENSDART00000086060	4	0	OTTDART00000044092 ; OTTDART00000044091 ; Dr.119915 ; NM_001122621.1	0	1	113000	NA	NA	NA	ENSDARG00000060798	100142645	NA	NA	NA	NA	zgc:171911	ZDB-GENE-080303-28	mrpl22	21	36701606	36711120
MAD_Dr_004_110006	ENSDART00000042594	2	0	NM_205613.1 ; Dr.105647	0	1	110268	NA	NA	NA	ENSDARG00000029419	402906	NA	NA	NA	NA	zgc:73237	ZDB-GENE-030131-2784	hn1b	NA	NA	NA
MAD_Dr_004_110007	ENSDART00000047212	3	1	OTTDART00000039464 ; Dr.121547 ; NM_001002384.1	0	1	110269	NA	NA	NA	ENSDARG00000028971	436657	NA	NA	NA	NA	cleavage and polyadenylation specific factor 2	ZDB-GENE-040718-79	cpsf2	20	50249890	50283091
MAD_Dr_004_110010	NM_212996.1 ; OTTDART00000025329 ; ENSDART00000027623	2	0	OTTDART00000025330 ; Dr.75603	0	1	110272	NM_212996.1	NM_212996	h3f3a	ENSDARG00000020504	406269	H3 histone, family 3A	NA	NA	NA	zgc:110292; H3 histone, family 3A; zgc:56418; H3 histone, family 3C	ZDB-GENE-040426-1928	h3f3a	3	47824036	47825789
MAD_Dr_004_115732	OTTDART00000043532	1	1	Dr.76254	0	1	116154	NA	NA	NA	ENSDARG00000016754	394029	NA	NA	NA	NA	tubulin cofactor a	ZDB-GENE-040426-962	tbca	21	7807394	7833100
MAD_Dr_004_110040	OTTDART00000026383 ; XM_684142.2 ; Dr.84083	0	1		0	1	1103	XM_684142.2	XM_684142	NA	ENSDARG00000021402	436589	NA	Dr.84083	mcm3ap	MCM3 minichromosome maintenance deficient 3 (S. ce	MCM3 minichromosome maintenance deficient 3 (S. ce	ZDB-GENE-040715-1	mcm3ap	9	38647919	38671686
MAD_Dr_004_143568	OTTDART00000039802	0	-	-	0	1	1586	NA	NA	NA	ENSDARG00000055900	8388607	NA	NA	NA	NA	NA	ZDB-GENE-030925-30	zswim5	2	27835432	27888308
MAD_Dr_004_110078	OTTDART00000012628	5	1	OTTDART00000012627 ; ENSDART00000007346 ; ENSDART00000109285 ; Dr.3103 ; NM_201184.1	0	1	110334	NA	NA	NA	ENSDARG00000003189	554967	NA	NA	NA	NA	proteasome (prosome, macropain) 26S subunit, non-ATPase, 1	ZDB-GENE-040426-810	psmd1	22	37696218	37781619
MAD_Dr_004_167942	OTTDART00000028749	1	1	ENSDART00000064195	0	1	50876	NA	NA	NA	ENSDARG00000028159	405773	NA	NA	NA	NA	NA	ZDB-GENE-040426-2101	tead1a	25	16259683	16335199
MAD_Dr_004_148735	NM_001020625.1 ; Dr.75383 ; OTTDART00000028980 ; ENSDART00000022279	0	1		0	1	22786	NM_001020625.1	NM_001020625	zgc:110687	ENSDARG00000013719	553652	zgc:110687	Dr.75383	zgc:110687	zgc:110687	zgc:110687	ZDB-GENE-050522-493	gtse1	25	19496346	19510447
MAD_Dr_004_110092	OTTDART00000035053	2	1	OTTDART00000035052 ; OTTDART00000035051	0	1	110350	NA	NA	NA	ENSDARG00000054400	8388607	NA	NA	NA	NA	NA	ZDB-GENE-050411-52	si:ch211-198n5.11	8	16641182	16652799
MAD_Dr_004_503215	NM_001037226.1	6	1	gi|503215 ; gi|184803 ; gi|183738 ; gi|179068 ; gi|179061 ; gi|178838	1	1	-2	NM_001037226.1	NM_001037226	zgc:123096	ENSDARG00000069671	552941	zgc:123096	NA	NA	NA	similar to Uncharacterized protein C2orf47, mitochondrial; zgc:123096	ZDB-GENE-050506-22	zgc:123096	9	24310167	24313062
MAD_Dr_004_159165	OTTDART00000037290	3	1	ENSDART00000027014 ; Dr.12260 ; NM_200928.1	0	1	38470	NA	NA	NA	ENSDARG00000020497	393902	NA	NA	NA	NA	RAB7, member RAS oncogene family	ZDB-GENE-040426-1352	rab7	11	16044454	16080508
MAD_Dr_004_110101	OTTDART00000027299	1	0	Dr.76548	0	1	110360	NA	NA	NA	ENSDARG00000058463	573619	NA	NA	NA	NA	zgc:92607	ZDB-GENE-040801-1	ndufab1a	1	8433989	8439354
MAD_Dr_004_112646	ENSDART00000004655	3	1	OTTDART00000038159 ; Dr.107753 ; NM_001004295.2	0	1	11296	NA	NA	NA	ENSDARG00000017659	-	NA	NA	NA	NA	selenophosphate synthetase 2	ZDB-GENE-030327-5	sps2	23	18634523	18642179
MAD_Dr_004_110200	ENSDART00000113179	2	1	Dr.78249 ; NM_200281.1	0	1	110467	NA	NA	NA	ENSDARG00000074554	393251	NA	NA	NA	NA	sarcoma amplified sequence	ZDB-GENE-040426-1123	sas	23	36608252	36627840
MAD_Dr_004_110203	OTTDART00000041401 ; NM_001145577.1 ; Dr.134166	0	1		0	1	11047	NM_001145577.1	NM_001145577	si:ch211-157h5.2	ENSDARG00000074275	561940	si:ch211-157h5.2	Dr.134166	si:ch211-157h5.2	si:ch211-157h5.2	si:ch211-157h5.2	ZDB-GENE-090312-153	limch1a	1	18272813	18373390
MAD_Dr_004_110204	OTTDART00000026031	1	1	ENSDART00000060051	0	1	110470	NA	NA	NA	ENSDARG00000040982	497642	NA	NA	NA	NA	NA	ZDB-GENE-060506-1	fgf14	9	32027298	32104677
MAD_Dr_004_110232	OTTDART00000017882	0	-	-	0	1	110500	NA	NA	NA	ENSDARG00000056572	8388607	NA	NA	NA	NA	NA	NA	NA	19	28772530	28783190
MAD_Dr_004_110271	OTTDART00000037474	0	-	-	0	1	11054	NA	NA	NA	ENSDARG00000061375	8388607	NA	NA	NA	NA	NA	ZDB-GENE-070410-24	sgpl1	13	25597444	25620460
MAD_Dr_004_194477	OTTDART00000026204	0	-	-	0	1	9465	NA	NA	NA	ENSDARG00000060633	569700	NA	NA	NA	NA	NA	ZDB-GENE-030131-4153	usp16	15	41333552	41353899
MAD_Dr_004_110282	OTTDART00000034730	26	0	OTTDART00000042892 ; OTTDART00000034725 ; Dr.92538 ; OTTDART00000034191 ; OTTDART00000042894 ; OTTDART00000034066 ; OTTDART00000033237 ; OTTDART00000033312 ; OTTDART00000033319 ; Dr.130265 ; OTTDART00000031953 ; OTTDART00000043080 ; OTTDART00000043082 ; OTTDART00000031954 ; Dr.125526 ; OTTDART00000022177 ; OTTDART00000041500 ; OTTDART00000035569 ; OTTDART00000034407 ; OTTDART00000030254 ; OTTDART…	0	1	110559	NA	NA	NA	ENSDARG00000094260	8388607	NA	NA	NA	NA	NA	ZDB-GENE-081105-28	si:ch211-286e11.3	8	40074111	40077884
MAD_Dr_004_176811	OTTDART00000034806	0	-	-	0	1	64353	NA	NA	NA	ENSDARG00000043701	550404	NA	NA	NA	NA	NA	ZDB-GENE-050417-209	gpd1a	8	6989501	7008945
MAD_Dr_004_170441	ENSDART00000049180	2	1	OTTDART00000040913 ; OTTDART00000040914	0	1	54727	NA	NA	NA	ENSDARG00000031888	562720	NA	NA	NA	NA	zgc:172209	ZDB-GENE-080218-17	mapk8a	13	31017068	31036155
MAD_Dr_004_110299	OTTDART00000034049	1	1	Dr.116492	0	1	110575	NA	NA	NA	ENSDARG00000055833	560034	NA	NA	NA	NA	novel protein containing lectin C-type domains	ZDB-GENE-070912-438	si:dkey-216e24.3	9	33426098	33427503
MAD_Dr_004_110319	XM_001920489.1 ; Dr.26309 ; NM_001003547.2	0	1		0	1	1106	XM_001920489.1	XM_001920489	NA	ENSDARG00000054973	445153	NA	Dr.26309	si:ch211-175f11.2	si:ch211-175f11.2	si:ch211-175f11.2	ZDB-GENE-050309-102	itsn2b	17	30456544	30504080
MAD_Dr_004_110377	OTTDART00000026292	1	1	OTTDART00000026291	0	1	110661	NA	NA	NA	ENSDARG00000039125	334565	NA	NA	NA	NA	NA	ZDB-GENE-030131-6497	map4k5	13	36579753	36655744
MAD_Dr_004_147957	OTTDART00000026571	0	-	-	0	1	21712	NA	NA	NA	ENSDARG00000018738	393110	NA	NA	NA	NA	NA	ZDB-GENE-040426-800	zw10	21	22999709	23010001
MAD_Dr_004_164794	NM_214706.1 ; Dr.35374	2	0	ENSDART00000052512 ; OTTDART00000026975	0	1	46225	NM_214706.1	NM_214706	hnrnpa0	ENSDARG00000036162	334222	heterogeneous nuclear ribonucleoprotein A0	Dr.35374	hnrnpa0	heterogeneous nuclear ribonucleoprotein A0	heterogeneous nuclear ribonucleoprotein A0	ZDB-GENE-030131-6154	hnrnpa0b	14	38505360	38507852
MAD_Dr_004_110397	OTTDART00000023981	1	0	Dr.75822	0	1	110680	NA	NA	NA	ENSDARG00000043848	30553	NA	NA	NA	NA	superoxide dismutase 1, soluble	ZDB-GENE-990415-258	sod1	10	25732682	25737741
MAD_Dr_004_110400	ENSDART00000109523	1	1	XM_689208.3	0	1	110683	NA	NA	NA	ENSDARG00000075313	-	NA	NA	NA	NA	NA	NA	NA	NA	NA	NA
MAD_Dr_004_141304	OTTDART00000025972 ; ENSDART00000111462	0	1		0	1	140835	NA	NA	NA	ENSDARG00000076815	327515	NA	NA	NA	NA	NA	ZDB-GENE-030131-5726	eif3s10	13	19152954	19186587
MAD_Dr_004_184043	OTTDART00000036760	0	-	-	0	1	76294	NA	NA	NA	ENSDARG00000011462	436773	NA	NA	NA	NA	NA	ZDB-GENE-040718-204	otub1b	7	24544652	24557730
MAD_Dr_004_110481	OTTDART00000025254	1	0	OTTDART00000025255	0	1	110768	NA	NA	NA	ENSDARG00000042905	323305	NA	NA	NA	NA	ribosomal protein L10a	ZDB-GENE-030131-2025	rpl10a	8	23716883	23721746
MAD_Dr_004_110536	Dr.133502 ; Dr.153174 ; ENSDART00000097136	20	1	Dr.70709 ; XM_001338538.2 ; ENSDART00000101550 ; ENSDART00000106541 ; Dr.108789 ; NM_001114477.1 ; ENSDART00000106261 ; Dr.152321 ; NM_001013332.1 ; XM_001923270.1 ; XR_045171.1 ; ENSDART00000106449 ; XM_001918630.1 ; Dr.149263 ; OTTDART00000028781 ; ENSDART00000101354 ; ENSDART00000106428 ; NM_001045247.1 ; ENSDART00000081778 ; ENSDART00000097135	0	1	110826	NA	NA	NA	ENSDARG00000092093	100334938	NA	Dr.133502	NA	NA	zgc:158517	ZDB-GENE-050913-134	zgc:113443	NA	NA	NA
MAD_Dr_004_173806	OTTDART00000021361	1	1	OTTDART00000016324	0	1	59831	NA	NA	NA	ENSDARG00000069274	556484	NA	NA	NA	NA	immunoglobulin mu binding protein 2, like	ZDB-GENE-050419-258	ighmbp2	18	20527459	20543274
MAD_Dr_004_110557	OTTDART00000011459	1	0	NM_001024467.1	0	1	110846	NA	NA	NA	ENSDARG00000023963	406437	NA	NA	NA	NA	tropomyosin 4	ZDB-GENE-040426-2185	tpm4a	22	15552293	15576521
MAD_Dr_004_110568	ENSDART00000039952	3	1	ENSDART00000103638 ; Dr.13580 ; NM_200951.2	0	1	110857	NA	NA	NA	ENSDARG00000030278	-	NA	NA	NA	NA	isocitrate dehydrogenase 3 (NAD+) alpha	ZDB-GENE-040426-1007	idh3a	25	25670955	25734031
MAD_Dr_004_110569	ENSDART00000053568	0	-	-	0	1	110858	NA	NA	NA	ENSDARG00000036895	58094	NA	NA	NA	NA	death associated protein 1b	ZDB-GENE-000511-4	dap1b	9	52836301	52864179
MAD_Dr_004_111355	OTTDART00000042926 ; ENSDART00000075485	3	1	Dr.84297 ; OTTDART00000028689 ; NM_001020540.1	0	1	111668	NA	NA	NA	ENSDARG00000053446	553561	NA	NA	NA	NA	zgc:109973	ZDB-GENE-050522-151	sub1a	10	8132444	8139399
MAD_Dr_004_151893	ENSDART00000090254	3	1	OTTDART00000034996 ; Dr.2851 ; XM_001343717.2	0	1	2698	NA	NA	NA	ENSDARG00000058000	-	NA	NA	NA	NA	NA	NA	NA	8	14521673	14571579
MAD_Dr_004_110601	OTTDART00000039681	2	1	Dr.54003 ; NM_001045317.1	0	1	11089	NA	NA	NA	ENSDARG00000012005	724012	NA	NA	NA	NA	zgc:136844	ZDB-GENE-060616-319	mob2b	18	49974950	50043682
MAD_Dr_004_150610	NM_212635.1	1	1	OTTDART00000025664	0	1	25284	NM_212635.1	NM_212635	myst2	ENSDARG00000031770	323181	MYST histone acetyltransferase 2	NA	NA	NA	MYST histone acetyltransferase 2	ZDB-GENE-030131-1901	kat7b	12	5947749	5965354
MAD_Dr_004_147319	ENSDART00000035761	2	1	NM_001164394.1 ; OTTDART00000026752	0	1	2076	NA	NA	NA	ENSDARG00000018192	334627	NA	NA	NA	NA	ubiquitin protein ligase E3 component n-recognin 5	ZDB-GENE-030131-6559	ubr5	16	52656291	52761183
MAD_Dr_004_152698	ENSDART00000049504	1	1	OTTDART00000026890	0	1	28143	NA	NA	NA	ENSDARG00000025535	323870	NA	NA	NA	NA	clathrin interactor 1	ZDB-GENE-030131-2590	clint1a	14	35029665	35048201
MAD_Dr_004_113332	OTTDART00000037593	3	1	ENSDART00000087114 ; OTTDART00000037592 ; OTTDART00000037594	0	1	113719	NA	NA	NA	ENSDARG00000061235	751635	NA	NA	NA	NA	NA	ZDB-GENE-030131-6586	alg5	10	35040751	35058871
MAD_Dr_004_110660	OTTDART00000040636	0	-	-	0	1	110944	NA	NA	NA	ENSDARG00000092895	8388607	NA	NA	NA	NA	NA	ZDB-GENE-090313-209	si:dkey-188i13.11	13	37524783	37530800
MAD_Dr_004_112384	ENSDART00000088023	2	1	XM_001922658.1 ; Dr.75736	0	1	1127	NA	NA	NA	ENSDARG00000005867	555764	NA	NA	NA	NA	wu:fb99g07	ZDB-GENE-070117-2447	gon4l	16	29060086	29090146
MAD_Dr_004_128206	ENSDART00000042850	4	0	Dr.87912 ; OTTDART00000037876 ; OTTDART00000037875 ; OTTDART00000037877	0	1	128188	NA	NA	NA	ENSDARG00000034610	-	NA	NA	NA	NA	preproinsulin b	ZDB-GENE-040113-2	insb	14	28257123	28262194
MAD_Dr_004_112875	ENSDART00000087909	3	1	OTTDART00000037429 ; Dr.40978 ; NM_001077341.1	0	1	11317	NA	NA	NA	ENSDARG00000061553	768199	NA	NA	NA	NA	zgc:153943	ZDB-GENE-061013-692	tmem246	11	30389167	30395462
MAD_Dr_004_110741	OTTDART00000038492	4	1	ENSDART00000076715 ; OTTDART00000038490 ; Dr.122081 ; NM_001002319.1	0	1	111020	NA	NA	NA	ENSDARG00000044492	792145	NA	NA	NA	NA	NA	ZDB-GENE-040718-3	ublcp1	21	35270484	35291051
MAD_Dr_004_110748	ENSDART00000015094	0	-	-	0	1	111031	NA	NA	NA	ENSDARG00000036284	-	NA	NA	NA	NA	NA	NA	NA	16	44756853	44762825
MAD_Dr_004_195081	OTTDART00000007210	0	-	-	0	1	9530	NA	NA	NA	ENSDARG00000008184	567041	NA	NA	NA	NA	NA	ZDB-GENE-041014-270	mia3	20	51946487	52019921
MAD_Dr_004_504336	OTTDART00000033710	2	1	gi|504336 ; gi|153902	1	1	-2	NA	NA	NA	ENSDARG00000086317	558404	NA	NA	NA	NA	NA	ZDB-GENE-070912-311	si:ch211-67e16.4	9	14052183	14070084
MAD_Dr_004_113682	OTTDART00000043211	2	1	OTTDART00000043209 ; OTTDART00000043208	0	1	114101	NA	NA	NA	ENSDARG00000093382	558925	NA	NA	NA	NA	hypothetical LOC558925	ZDB-GENE-030131-8451	uqcc3	10	27044553	27047871
MAD_Dr_004_169787	OTTDART00000015165 ; ENSDART00000090446 ; Dr.24473	0	1		0	1	5375	NA	NA	NA	ENSDARG00000062506	555770	NA	Dr.24473	si:ch211-218c6.1	si:ch211-218c6.1	si:ch211-218c6.1	ZDB-GENE-050419-13	zc3h18	18	17090121	17158534
MAD_Dr_004_175847	NM_001002623.1 ; Dr.84875 ; OTTDART00000029411 ; ENSDART00000025549	1	0	ENSDART00000105403	0	1	62913	NM_001002623.1	NM_001002623	zgc:92249	ENSDARG00000076563	436896	zgc:92249	Dr.84875	zgc:92249	zgc:92249	zgc:92249	ZDB-GENE-040718-368	zgc:92249	14	46578599	46584472
MAD_Dr_004_110919	OTTDART00000042334	2	0	Dr.75082 ; NM_131439.1	0	1	111197	NA	NA	NA	ENSDARG00000096415	30716	NA	NA	NA	NA	v-raf-1 murine leukemia viral oncogene homolog 1	ZDB-GENE-990415-41	raf1a	23	4773818	4811692
MAD_Dr_004_142464	OTTDART00000042530	0	-	-	0	1	14438	NA	NA	NA	ENSDARG00000060306	8388607	NA	NA	NA	NA	NA	ZDB-GENE-030131-2523	tfcp2	23	33730474	33753734
MAD_Dr_004_110924	OTTDART00000044314	3	0	OTTDART00000044311 ; OTTDART00000044313 ; NM_199587.1	0	1	111201	NA	NA	NA	ENSDARG00000041997	322226	NA	NA	NA	NA	leucine zipper transcription factor-like 1	ZDB-GENE-030131-945	lztfl1	NA	NA	NA
MAD_Dr_004_110928	ENSDART00000041114	1	1	Dr.80734	0	1	111205	NA	NA	NA	ENSDARG00000031511	436882	NA	NA	NA	NA	proteasome (prosome, macropain) subunit, beta type, 2	ZDB-GENE-040718-353	psmb2	19	47835136	47864494
MAD_Dr_004_178764	NM_001005985.1 ; Dr.78666	1	0	OTTDART00000028531	0	1	67487	NM_001005985.1	NM_001005985	zgc:103545	ENSDARG00000068256	449812	zgc:103545	Dr.78666	zgc:103545	zgc:103545	zgc:103545	ZDB-GENE-041010-61	rwdd	7	60971682	60978731
MAD_Dr_004_123550	ENSDART00000074757 ; NM_001033718.1 ; Dr.78229	1	1	OTTDART00000025227	0	1	12405	NM_001033718.1	NM_001033718	znf598	ENSDARG00000014945	407728	zinc finger protein 598	Dr.78229	znf598	zinc finger protein 598	zinc finger protein 598	ZDB-GENE-060602-3	znf598	3	40043395	40060749
MAD_Dr_004_191699	OTTDART00000020431 ; ENSDART00000046225 ; NM_001033111.2 ; Dr.106008	0	1		0	1	9100	NM_001033111.2	NM_001033111	pygo2	ENSDARG00000036772	613247	pygopus homolog 2 (Drosophila)	Dr.106008	pygo2	pygopus homolog 2 (Drosophila)	pygopus homolog 2 (Drosophila)	ZDB-GENE-050809-108	pygo2	19	7708145	7714137
MAD_Dr_004_167040	NM_213293.1 ; Dr.76775	2	1	ENSDART00000062146 ; OTTDART00000028774	0	1	49578	NM_213293.1	NM_213293	ppp2cb	ENSDARG00000053020	406582	protein phosphatase 2 (formerly 2A), catalytic sub	Dr.76775	ppp2cb	protein phosphatase 2 (formerly 2A), catalytic sub	protein phosphatase 2 (formerly 2A), catalytic subunit, beta isoform	ZDB-GENE-040426-2487	ppp2cb	NA	NA	NA
MAD_Dr_004_110992	OTTDART00000035057	1	1	Dr.77532	0	1	111272	NA	NA	NA	ENSDARG00000086699	556945	NA	NA	NA	NA	zgc:162244	ZDB-GENE-070410-48	smim15	8	16690674	16694656
MAD_Dr_004_110994	OTTDART00000036449	0	-	-	0	1	111274	NA	NA	NA	ENSDARG00000045850	556080	NA	NA	NA	NA	si:ch211-214j24.7	ZDB-GENE-041210-79	si:ch211-214j24.7	4	5246471	5265268
MAD_Dr_004_154422	ENSDART00000053562	3	1	OTTDART00000038774 ; Dr.2613 ; NM_001077719.1	0	1	30956	NA	NA	NA	ENSDARG00000036888	777611	NA	NA	NA	NA	zgc:153935	ZDB-GENE-061103-148	zgc:153935	25	27271730	27292561
MAD_Dr_004_111009	OTTDART00000038170	4	0	OTTDART00000038176 ; OTTDART00000038169 ; OTTDART00000038171 ; Dr.75581	0	1	111289	NA	NA	NA	ENSDARG00000025581	-	NA	NA	NA	NA	NA	ZDB-GENE-030131-8656	rpl10	23	19786214	19789516
MAD_Dr_004_114003	ENSDART00000058424	2	1	Dr.38295 ; NM_001077806.1	0	1	11442	NA	NA	NA	ENSDARG00000039943	777768	NA	NA	NA	NA	family with sequence similarity 46, member B	ZDB-GENE-061110-129	fam46ba	16	34092703	34102413
MAD_Dr_004_172683	OTTDART00000023532	1	1	OTTDART00000023534	0	1	58187	NA	NA	NA	ENSDARG00000030781	445288	NA	NA	NA	NA	NA	ZDB-GENE-040808-64	acads	10	44152466	44170868
MAD_Dr_004_111094	ENSDART00000057262	1	0	Dr.82615	0	1	111400	NA	NA	NA	ENSDARG00000039193	393784	NA	NA	NA	NA	zgc:73380	ZDB-GENE-040426-1784	cfap20	NA	NA	NA
MAD_Dr_004_111103	OTTDART00000015796 ; NM_001044862.1 ; Dr.12216	2	1	ENSDART00000088541 ; ENSDART00000088504	0	1	11141	NM_001044862.1	NM_001044862	si:dkey-12o15.1	ENSDARG00000061796	558453	si:dkey-12o15.1	Dr.12216	si:dkey-12o15.1	si:dkey-12o15.1	si:dkey-12o15.1	ZDB-GENE-050419-110	rasgrp4	18	35761830	35821475
MAD_Dr_004_154608	Dr.78425	0	-	-	0	1	31224	NA	NA	NA	ENSDARG00000086795	555382	NA	Dr.78425	NA	NA	NA	ZDB-GENE-110411-73	ttf2	NA	NA	NA
MAD_Dr_004_111136	NM_001114426.1 ; Dr.77630	1	0	ENSDART00000055491	0	1	11144	NM_001114426.1	NM_001114426	smurf2	ENSDARG00000038067	563633	SMAD specific E3 ubiquitin protein ligase 2	Dr.77630	smurf2	SMAD specific E3 ubiquitin protein ligase 2	SMAD specific E3 ubiquitin protein ligase 2	ZDB-GENE-030131-1830	smurf2	3	25151399	25239009
MAD_Dr_004_111167	OTTDART00000036544	3	0	ENSDART00000060547 ; Dr.15516 ; NM_200375.1	0	1	111470	NA	NA	NA	ENSDARG00000041311	393346	NA	NA	NA	NA	syntaxin 8	ZDB-GENE-040426-1360	stx8	NA	NA	NA
MAD_Dr_004_111172	ENSDART00000066452	2	1	Dr.91722 ; NM_001004681.2	0	1	111475	NA	NA	NA	ENSDARG00000045202	-	NA	NA	NA	NA	zgc:103591	ZDB-GENE-040912-131	selk	NA	NA	NA
MAD_Dr_004_127015	OTTDART00000036956	3	0	OTTDART00000036955 ; OTTDART00000036954 ; Dr.117231	0	1	127067	NA	NA	NA	ENSDARG00000071573	563948	NA	NA	NA	NA	zgc:171959	ZDB-GENE-070822-23	zgc:171959	12	13293223	13298734
MAD_Dr_004_111174	OTTDART00000031761	1	1	Dr.149194	0	1	111477	NA	NA	NA	ENSDARG00000092225	-	NA	NA	NA	NA	NA	ZDB-GENE-070912-636	si:dkeyp-13a3.10	2	16916959	16927006
MAD_Dr_004_111179	OTTDART00000035617	1	1	OTTDART00000035616	0	1	111484	NA	NA	NA	ENSDARG00000078917	565483	NA	NA	NA	NA	NA	ZDB-GENE-081022-200	zgc:195245	8	23755331	23759163
MAD_Dr_004_111674	NM_214772.1 ; Dr.75143	3	1	NM_214745.1 ; ENSDART00000017110 ; OTTDART00000045082	0	1	11197	NM_214772.1	NM_214772	zgc:77202	ENSDARG00000011408	406800	zgc:77202	Dr.75143	zgc:77202	zgc:77202	zgc:77202	ZDB-GENE-040426-2462	lsm14ab	NA	NA	NA
MAD_Dr_004_111252	OTTDART00000006698	2	1	OTTDART00000006697 ; ENSDART00000097823	0	1	111552	NA	NA	NA	ENSDARG00000004877	321070	NA	NA	NA	NA	rho-associated, coiled-coil containing protein kinase 2b	ZDB-GENE-060125-2	rock2b	20	33672573	33802165
MAD_Dr_004_111256	OTTDART00000025690	1	1	OTTDART00000025689	0	1	111556	NA	NA	NA	ENSDARG00000069853	336625	NA	NA	NA	NA	NA	ZDB-GENE-030131-8569	txndc9	9	22008213	22013778
MAD_Dr_004_168706	ENSDART00000092241	1	1	OTTDART00000036869	0	1	5197	NA	NA	NA	ENSDARG00000063247	564048	NA	NA	NA	NA	zgc:158281	ZDB-GENE-030131-2752	plekhm1	NA	NA	NA
MAD_Dr_004_501580	ENSDART00000064754	4	1	gi|501848 ; gi|501580 ; gi|197427 ; gi|111264	1	1	-2	NA	NA	NA	ENSDARG00000044102	-	NA	NA	NA	NA	zinc finger protein 593	ZDB-GENE-040426-1789	znf593	17	24666377	24668415
MAD_Dr_004_111273	OTTDART00000015108	0	-	-	0	1	11158	NA	NA	NA	ENSDARG00000093864	327060	NA	NA	NA	NA	WEE1 homolog (S. pombe)	ZDB-GENE-030131-5268	wee1	18	16929360	16935155
MAD_Dr_004_111286	NM_199945.1	4	1	Dr.28291 ; ENSDART00000036157 ; OTTDART00000035184 ; OTTDART00000035185	0	1	111603	NM_199945.1	NM_199945	zgc:73373	ENSDARG00000022684	335335	zgc:73373	NA	NA	NA	zgc:73373	ZDB-GENE-030131-7275	fkbp1aa	8	49180999	49183731
MAD_Dr_004_115609	NM_001017700.1 ; ENSDART00000056405	2	1	OTTDART00000028720 ; Dr.43183	0	1	116043	NM_001017700.1	NM_001017700	magoh	ENSDARG00000038635	100005893	mago-nashi homolog, proliferation-associated (Dros	NA	NA	NA	mago-nashi homolog, proliferation-associated (Drosophila)	ZDB-GENE-041216-1	magoh	8	21101222	21103647
MAD_Dr_004_111343	OTTDART00000030764	5	1	OTTDART00000030765 ; ENSDART00000031108 ; Dr.105784 ; NM_199782.1 ; OTTDART00000030762	0	1	111656	NA	NA	NA	ENSDARG00000039208	799570	NA	NA	NA	NA	NA	ZDB-GENE-030131-5511	nasp	6	33926464	33932098
MAD_Dr_004_167770	NM_200067.1 ; Dr.79340	0	1		0	1	50610	NM_200067.1	NM_200067	zgc:56653	ENSDARG00000028976	337487	zgc:56653	Dr.79340	zgc:56653	zgc:56653	zgc:56653	ZDB-GENE-030131-9433	pus3	24	36429472	36441728
MAD_Dr_004_165132	OTTDART00000012324	1	1	Dr.41906	0	1	468	NA	NA	NA	ENSDARG00000061308	566841	NA	NA	NA	NA	CREB binding protein a	ZDB-GENE-050208-439	crebbpa	NA	NA	NA
MAD_Dr_004_502311	ENSDART00000104657	3	0	gi|502311 ; gi|123670 ; gi|180245	1	1	-2	NA	NA	NA	ENSDARG00000070985	100073334	NA	NA	NA	NA	zgc:163126	ZDB-GENE-070615-13	mrps21	19	9039209	9043981
MAD_Dr_004_111392	ENSDART00000041293 ; ENSDART00000087194	3	1	OTTDART00000026004 ; ENSDART00000111802 ; ENSDART00000112187	0	1	11170	NA	NA	NA	ENSDARG00000019345	-	NA	NA	NA	NA	NA	ZDB-GENE-030131-6232	mark3	13	15449766	15537751
MAD_Dr_004_175227	OTTDART00000005300	1	1	ENSDART00000063498	0	1	61934	NA	NA	NA	ENSDARG00000043257	140744	NA	NA	NA	NA	NA	ZDB-GENE-020103-2	ckbb	20	20917074	20922116
MAD_Dr_004_111421	OTTDART00000024302 ; ENSDART00000041842	0	1		0	1	111725	NA	NA	NA	ENSDARG00000028889	393703	NA	NA	NA	NA	NADH dehydrogenase (ubiquinone) 1 beta subcomplex, 10	ZDB-GENE-040426-1691	ndufb10	3	18255396	18261228
MAD_Dr_004_111422	OTTDART00000024957	0	-	-	0	1	111726	NA	NA	NA	ENSDARG00000013031	326078	NA	NA	NA	NA	NA	ZDB-GENE-030131-4803	mta2	7	17656063	17691942
MAD_Dr_004_111435	OTTDART00000008057	1	0	Dr.85590	0	1	111741	NA	NA	NA	ENSDARG00000045913	565937	NA	NA	NA	NA	si:ch211-51e12.6	ZDB-GENE-040914-39	mrps10	4	311580	317300
MAD_Dr_004_111436	ENSDART00000080025	1	1	NR_027705.1	0	1	111742	NA	NA	NA	ENSDARG00000057378	-	NA	NA	NA	NA	NA	ZDB-GENE-030131-2459	fam213aa	13	18528333	18538583
MAD_Dr_004_178213	OTTDART00000043881	4	1	ENSDART00000017937 ; Dr.76789 ; NM_213355.1 ; OTTDART00000043879	0	1	66554	NA	NA	NA	ENSDARG00000020730	793294	NA	NA	NA	NA	sphingomyelin phosphodiesterase 4	ZDB-GENE-040426-2672	smpd4	21	18870508	18890264
MAD_Dr_004_158307	OTTDART00000019417	0	-	-	0	1	37219	NA	NA	NA	ENSDARG00000002830	334936	NA	NA	NA	NA	NA	ZDB-GENE-030131-6876	trmt2a	5	24028601	24039726
MAD_Dr_004_161286	OTTDART00000027050	0	-	-	0	1	41295	NA	NA	NA	ENSDARG00000070657	323462	NA	NA	NA	NA	NA	ZDB-GENE-030131-2182	pa2g4b	23	25365350	25374934
MAD_Dr_004_111512	OTTDART00000040174	1	1	ENSDART00000109545	0	1	111822	NA	NA	NA	ENSDARG00000011648	192331	NA	NA	NA	NA	small nuclear ribonucleoprotein D1 polypeptide	ZDB-GENE-020419-14	snrpd1	19	1922939	1927891
MAD_Dr_004_111514	OTTDART00000042526	0	-	-	0	1	111824	NA	NA	NA	ENSDARG00000093922	323197	NA	NA	NA	NA	Rac GTPase-activating protein 1	ZDB-GENE-100513-1	si:ch211-210c8.5	23	33833216	33834134
MAD_Dr_004_111588	OTTDART00000025643	3	1	NM_001002504.2 ; ENSDART00000076344 ; OTTDART00000025640	0	1	111893	NA	NA	NA	ENSDARG00000054213	8388607	NA	NA	NA	NA	NA	ZDB-GENE-030616-153	hectd1	17	28653169	28684320
MAD_Dr_004_111589	OTTDART00000028326	2	1	OTTDART00000028324 ; ENSDART00000065017	0	1	111894	NA	NA	NA	ENSDARG00000044282	566749	NA	NA	NA	NA	NA	ZDB-GENE-061013-288	smc5	10	15659969	15686821
MAD_Dr_004_183246	OTTDART00000029636	0	-	-	0	1	75116	NA	NA	NA	ENSDARG00000022832	568155	NA	NA	NA	NA	NA	ZDB-GENE-051113-212	bnip4	17	20211965	20216473
MAD_Dr_004_172290	NM_213542.1 ; Dr.4764	3	1	NM_213294.1 ; ENSDART00000081643 ; OTTDART00000029889	0	1	57586	NM_213542.1	NM_213542	akirin2	ENSDARG00000058729	406855	akirin 2	Dr.4764	akirin2	akirin 2	akirin 2	ZDB-GENE-040426-2944	akirin2	20	2699210	2709191
MAD_Dr_004_111604	NM_001002505.1	1	1	OTTDART00000022567	0	1	111907	NM_001002505.1	NM_001002505	sub1	ENSDARG00000007720	436778	SUB1 homolog (S. cerevisiae)	NA	NA	NA	SUB1 homolog (S. cerevisiae)	ZDB-GENE-040718-209	sub1b	5	40543410	40551177
MAD_Dr_004_111608	NM_001045362.1	1	1	Dr.51949	0	1	111910	NM_001045362.1	NM_001045362	zgc:153260	ENSDARG00000070386	751643	zgc:153260	NA	NA	NA	zgc:153260	ZDB-GENE-060825-91	krtcap2	16	23468284	23473587
MAD_Dr_004_112042	ENSDART00000085335	1	1	NM_001110026.1	0	1	11237	NA	NA	NA	ENSDARG00000060515	560095	NA	NA	NA	NA	zgc:136936	ZDB-GENE-071004-8	zdhhc9	14	33185039	33227020
MAD_Dr_004_163497	Dr.75125	1	1	OTTDART00000022042	0	1	44396	NA	NA	NA	ENSDARG00000037870	57935	NA	Dr.75125	bactin2	bactin2	bactin2; zgc:123289	ZDB-GENE-000329-3	actb2	3	40384249	40387946
MAD_Dr_004_186609	OTTDART00000022689	2	1	Dr.115093 ; XM_001333595.2	0	1	80187	NA	NA	NA	ENSDARG00000095415	795181	NA	NA	NA	NA	NA	ZDB-GENE-070705-92	si:ch211-202f5.2	5	56783585	56810443
MAD_Dr_004_111686	OTTDART00000030495 ; NM_001003447.1 ; OTTDART00000030496	2	1	OTTDART00000030494 ; Dr.104576	0	1	111985	NM_001003447.1	NM_001003447	rpl15	ENSDARG00000009285	445053	ribosomal protein L15	NA	NA	NA	ribosomal protein L15	ZDB-GENE-040801-183	rpl15	19	17899379	17934819
MAD_Dr_004_111700	OTTDART00000034344	0	-	-	0	1	112003	NA	NA	NA	ENSDARG00000094003	8388607	NA	NA	NA	NA	NA	ZDB-GENE-081104-143	serp2	9	18708773	18713704
MAD_Dr_004_111760	OTTDART00000028852	0	-	-	0	1	112059	NA	NA	NA	ENSDARG00000013016	553610	NA	NA	NA	NA	hypothetical LOC791816; zgc:110337	ZDB-GENE-050522-309	zgc:110337	11	6200021	6209370
MAD_Dr_004_196506	OTTDART00000029459	2	1	OTTDART00000029461 ; OTTDART00000029460	0	1	96806	NA	NA	NA	ENSDARG00000094258	562660	NA	NA	NA	NA	si:ch211-154e15.3	ZDB-GENE-070424-139	commd9	17	24600239	24604595
MAD_Dr_004_113342	ENSDART00000004075	2	1	Dr.9621 ; NM_200758.1	0	1	113729	NA	NA	NA	ENSDARG00000011272	393731	NA	NA	NA	NA	hypothetical LOC554535; zgc:73238	ZDB-GENE-040426-1726	uqcc2	6	40575829	40579573
MAD_Dr_004_111809	Dr.111217	2	0	NM_001105148.1 ; ENSDART00000102751	0	1	112104	NA	NA	NA	ENSDARG00000074538	100007187	NA	Dr.111217	si:dkey-179j5.5	si:dkey-179j5.5	si:dkey-179j5.5	ZDB-GENE-070705-320	si:dkey-179j5.5	22	24963011	24964893
MAD_Dr_004_111841	OTTDART00000014291	0	-	-	0	1	112133	NA	NA	NA	ENSDARG00000094388	560426	NA	NA	NA	NA	cadherin, EGF LAG seven-pass G-type receptor 2	ZDB-GENE-070122-2	celsr2	22	427546	430714
MAD_Dr_004_166907	OTTDART00000027827	0	-	-	0	1	49392	NA	NA	NA	ENSDARG00000045172	394075	NA	NA	NA	NA	NA	ZDB-GENE-040426-888	minpp1b	12	17360733	17371011
MAD_Dr_004_125447	OTTDART00000029481	4	0	OTTDART00000029477 ; OTTDART00000029478 ; NM_001020574.1 ; Dr.86812	0	1	125635	NA	NA	NA	ENSDARG00000057075	553597	NA	NA	NA	NA	MAPK scaffold protein 1	ZDB-GENE-050522-345	lamtor3	13	12346789	12353601
MAD_Dr_004_111852	OTTDART00000035818	1	1	OTTDART00000025412	0	1	112144	NA	NA	NA	ENSDARG00000068415	799964	NA	NA	NA	NA	NA	ZDB-GENE-040426-1063	ptgesl	8	30999055	31004432
MAD_Dr_004_111857	ENSDART00000063775	3	0	OTTDART00000037432 ; Dr.76364 ; NM_001082411.1	0	1	112150	NA	NA	NA	ENSDARG00000043442	768299	NA	NA	NA	NA	zgc:153665	ZDB-GENE-061027-365	zgc:153665	11	30383721	30388979
MAD_Dr_004_111868	XM_688417.3 ; ENSDART00000110112	0	1		0	1	112168	XM_688417.3	XM_688417	NA	ENSDARG00000076464	100329656	NA	NA	NA	NA	NA	ZDB-GENE-130819-1	lamtor1	15	44046695	44054447
MAD_Dr_004_144727	OTTDART00000032892	2	1	Dr.88184 ; XM_001920817.1	0	1	17403	NA	NA	NA	ENSDARG00000060030	556535	NA	NA	NA	NA	SET domain containing 1A	ZDB-GENE-080521-4	setd1a	3	32582443	32610864
MAD_Dr_004_111902	OTTDART00000002380	3	1	ENSDART00000018142 ; Dr.26666 ; XM_679764.3	0	1	1122	NA	NA	NA	ENSDARG00000017901	556842	NA	NA	NA	NA	talin 2	ZDB-GENE-040724-263	tln2a	7	29592391	29674161
MAD_Dr_004_111921	OTTDART00000027586	1	1	NM_001020560.1	0	1	112218	NA	NA	NA	ENSDARG00000078854	553582	NA	NA	NA	NA	tumor suppressor candidate 3	ZDB-GENE-050522-381	tusc3	1	15441312	15527298
MAD_Dr_004_111939	ENSDART00000112789	2	1	Dr.9078 ; XM_679462.3	0	1	112240	NA	NA	NA	ENSDARG00000079994	-	NA	NA	NA	NA	NA	ZDB-GENE-030131-6253	si:dkey-187e18.1	25	11013437	11211798
MAD_Dr_004_111945	NM_001045378.1	0	-	-	0	1	112246	NM_001045378.1	NM_001045378	zgc:153405	ENSDARG00000051727	751661	zgc:153405	NA	NA	NA	zgc:153405	ZDB-GENE-060825-170	zgc:153405	NA	NA	NA
MAD_Dr_004_501892	ENSDART00000085282	2	1	gi|501892 ; gi|114727	1	1	-2	NA	NA	NA	ENSDARG00000060489	751730	NA	NA	NA	NA	zgc:153328	ZDB-GENE-060825-188	mrpl32	16	43441392	43443206
MAD_Dr_004_115015	ENSDART00000061117	3	0	OTTDART00000012164 ; NM_199431.1 ; Dr.13516	0	1	11546	NA	NA	NA	ENSDARG00000041703	567029	NA	NA	NA	NA	ribosome binding protein 1 homolog (dog)	ZDB-GENE-030429-36	rrbp1b	22	25059297	25082243
MAD_Dr_004_111966	XM_001919637.1	1	1	XR_045032.1	0	1	11227	XM_001919637.1	XM_001919637	NA	ENSDARG00000091512	-	NA	NA	NA	NA	NA	NA	NA	21	25209594	25235811
MAD_Dr_004_171816	NM_199719.1 ; Dr.78153	3	0	Dr.123862 ; ENSDART00000008490 ; OTTDART00000013658	0	1	56904	NM_199719.1	NM_199719	zgc:55512	ENSDARG00000003017	325470	zgc:55512	Dr.78153	zgc:55512	zgc:55512	zgc:55512	ZDB-GENE-030131-4195	zgc:55512	9	8990372	8994433
MAD_Dr_004_111995	OTTDART00000024263	1	0	OTTDART00000024262	0	1	112296	NA	NA	NA	ENSDARG00000011360	337574	NA	NA	NA	NA	NA	ZDB-GENE-030131-9520	nfatc2ip	3	15326736	15337311
MAD_Dr_004_178262	OTTDART00000026208	2	0	Dr.81546 ; NM_200661.1	0	1	66610	NA	NA	NA	ENSDARG00000033171	393634	NA	NA	NA	NA	trafficking protein particle complex 6b-like	ZDB-GENE-040426-1602	trappc6bl	15	14140047	14147183
MAD_Dr_004_112004	OTTDART00000027900 ; NM_200732.1	1	1	OTTDART00000027898	0	1	112303	NM_200732.1	NM_200732	rpl23	ENSDARG00000053457	336812	ribosomal protein L23	NA	NA	NA	similar to ribosomal protein L23; ribosomal protein L23	ZDB-GENE-030131-8756	rpl23	3	33292272	33296089
MAD_Dr_004_112005	OTTDART00000029795	4	1	OTTDART00000029793 ; ENSDART00000059369 ; Dr.26098 ; NM_001037557.1	0	1	112304	NA	NA	NA	ENSDARG00000040566	557205	NA	NA	NA	NA	NA	ZDB-GENE-051127-33	zgc:123007	15	23508367	23518325
MAD_Dr_004_182807	ENSDART00000075294 ; ENSDART00000057886	4	1	OTTDART00000041029 ; OTTDART00000041026 ; Dr.113643 ; XM_688442.3	0	1	74302	NA	NA	NA	ENSDARG00000039616	565144	NA	NA	NA	NA	SoxLZ/Sox6 leucine zipper binding protein	ZDB-GENE-090313-204	cenpk	1	30776171	30783544
MAD_Dr_004_112014	OTTDART00000041723 ; OTTDART00000041720	0	1		0	1	112312	NA	NA	NA	ENSDARG00000006434	553733	NA	NA	NA	NA	NA	ZDB-GENE-050522-251	polr1e	1	18944375	18955290
MAD_Dr_004_165020	OTTDART00000042409	0	-	-	0	1	466	NA	NA	NA	ENSDARG00000074201	562529	NA	NA	NA	NA	NA	ZDB-GENE-030131-2145	flna	23	19827579	19882684
MAD_Dr_004_142958	OTTDART00000043517	2	1	Dr.29297 ; XM_681460.2	0	1	15062	NA	NA	NA	ENSDARG00000079905	562231	NA	NA	NA	NA	NA	ZDB-GENE-030131-4145	mark2a	21	27167051	27236452
MAD_Dr_004_112022	NM_001080585.1 ; Dr.74587	1	1	ENSDART00000074285	0	1	11232	NM_001080585.1	NM_001080585	syngr2a	ENSDARG00000052429	563028	synaptogyrin 2a	Dr.74587	syngr2a	synaptogyrin 2a	synaptogyrin 2a	ZDB-GENE-070112-1292	syngr2a	3	57696103	57709277
MAD_Dr_004_161022	OTTDART00000030897	4	0	ENSDART00000101756 ; ENSDART00000080005 ; OTTDART00000030896 ; Dr.34301	0	1	40951	NA	NA	NA	ENSDARG00000012942	563556	NA	NA	NA	NA	integrin, beta 5	ZDB-GENE-030131-6022	itgb5	9	22866634	22937146
MAD_Dr_004_112032	ENSDART00000109636	0	-	-	0	1	112336	NA	NA	NA	ENSDARG00000079603	-	NA	NA	NA	NA	NA	NA	NA	3	58034375	58045790
MAD_Dr_004_112040	OTTDART00000015073	0	-	-	0	1	112367	NA	NA	NA	ENSDARG00000062964	-	NA	NA	NA	NA	NA	ZDB-GENE-050419-100	si:dkey-246g23.2	18	14373814	14452724
MAD_Dr_004_112062	NM_207048.1 ; Dr.455	0	1		0	1	11239	NM_207048.1	NM_207048	ccnf	ENSDARG00000034763	266981	cyclin F	Dr.455	ccnf	cyclin F	cyclin F	ZDB-GENE-021030-2	ccnf	NA	NA	NA
MAD_Dr_004_144938	ENSDART00000102449 ; NM_001115139.1 ; Dr.66786 ; ENSDART00000012381	2	1	ENSDART00000102445 ; OTTDART00000034333	0	1	1768	NM_001115139.1	NM_001115139	NA	ENSDARG00000010280	562077	NA	Dr.66786	NA	NA	cytoplasmic linker associated protein-like	ZDB-GENE-081104-520	clasp1a	9	38354081	38482020
MAD_Dr_004_500169	Dr.121842	250	0	gi|503018 ; gi|500169 ; gi|157068 ; gi|128604 ; gi|108621 ; gi|182460 ; gi|178515 ; gi|156891 ; gi|156886 ; gi|191734 ; gi|108736 ; gi|108628 ; gi|105151 ; gi|500624 ; gi|500621 ; gi|199556 ; gi|198070 ; gi|193468 ; gi|192000 ; gi|180077 ; gi|177599 ; gi|164537 ; gi|153736 ; gi|122525 ; gi|119911 ; gi|110699 ; gi|110043 ; gi|107578 ; gi|107472 ; gi|107094 ; gi|188319 ; gi|118738 ; gi|106054 ; gi|…	1	1	-2	NA	NA	NA	ENSDARG00000087837	-	NA	Dr.121842	wu:fc11c07	wu:fc11c07	wu:fc11c07	ZDB-GENE-030131-2553	wu:fc11c07	4	42228513	42240454
MAD_Dr_004_162068	Dr.78638	3	1	ENSDART00000016614 ; OTTDART00000025735 ; NM_201487.1	0	1	42455	NA	NA	NA	ENSDARG00000014230	368262	NA	Dr.78638	dlst	dihydrolipoamide S-succinyltransferase	dihydrolipoamide S-succinyltransferase	ZDB-GENE-030326-1	dlst	17	52438055	52467147
MAD_Dr_004_112091	OTTDART00000035601	2	1	Dr.81463 ; ENSDART00000077895	0	1	112416	NA	NA	NA	ENSDARG00000055524	503534	NA	NA	NA	NA	ring finger protein 7	ZDB-GENE-050220-12	rnf7	18	41767071	41775906
MAD_Dr_004_199016	OTTDART00000040633	2	0	OTTDART00000040630 ; Dr.126014	0	1	99335	NA	NA	NA	ENSDARG00000079840	-	NA	NA	NA	NA	NA	ZDB-GENE-070202-9	kcnma1a	13	16390976	16758119
MAD_Dr_004_119222	XM_694070.2 ; XM_001337473.1	11	0	XM_001336913.2 ; Dr.114091 ; ENSDART00000098169 ; XM_687836.3 ; XM_694699.3 ; XM_680863.2 ; XM_001922838.1 ; XM_001922853.1 ; Dr.75877 ; NM_212587.2 ; Dr.141158	0	1	119654	XM_694070.2	XM_694070	NA	ENSDARG00000075508	-	NA	NA	NA	NA	NA	NA	NA	25	34545427	34546047
MAD_Dr_004_112101	NM_001013476.1	3	1	Dr.80762 ; OTTDART00000028200 ; ENSDART00000060594	0	1	112427	NM_001013476.1	NM_001013476	zgc:110255	ENSDARG00000041340	797002	zgc:110255	NA	NA	NA	zgc:110255	ZDB-GENE-050320-40	zgc:110255	16	4711692	4717682
MAD_Dr_004_188926	NM_131612.1 ; Dr.77329	1	0	ENSDART00000004751	0	1	8605	NM_131612.1	NM_131612	pbx2	ENSDARG00000019717	58136	pre-B-cell leukemia transcription factor 2	Dr.77329	pbx2	pre-B-cell leukemia transcription factor 2	pre-B-cell leukemia transcription factor 2	ZDB-GENE-000405-5	pbx2	16	48674202	48701154
MAD_Dr_004_112130	Dr.130342	0	-	-	0	1	112454	NA	NA	NA	ENSDARG00000004176	-	NA	Dr.130342	NA	NA	NA	NA	NA	16	6002497	6281439
MAD_Dr_004_112136	OTTDART00000026087	0	-	-	0	1	11246	NA	NA	NA	ENSDARG00000041252	324754	NA	NA	NA	NA	NA	ZDB-GENE-050522-188	gemin4	15	24648417	24653384
MAD_Dr_004_112147	ENSDART00000061843	3	1	OTTDART00000006527 ; Dr.77149 ; NM_001044809.1	0	1	11247	NA	NA	NA	ENSDARG00000042187	558578	NA	NA	NA	NA	SMEK homolog 1, suppressor of mek1 (Dictyostelium)	ZDB-GENE-030131-3958	smek1	20	33564282	33584850
MAD_Dr_004_172248	Dr.84860	2	1	ENSDART00000047358 ; OTTDART00000022721	0	1	57533	NA	NA	NA	ENSDARG00000030133	402839	NA	Dr.84860	si:dkey-189h5.5	si:dkey-189h5.5	si:dkey-189h5.5	ZDB-GENE-050302-4	fkbp6	5	55314053	55319556
MAD_Dr_004_189040	OTTDART00000024448	0	-	-	0	1	8685	NA	NA	NA	ENSDARG00000020625	30280	NA	NA	NA	NA	NA	ZDB-GENE-980526-142	jak1	6	31381157	31442247
MAD_Dr_004_112154	OTTDART00000025978	3	0	ENSDART00000114464 ; Dr.79087 ; NM_131403.1	0	1	112476	NA	NA	NA	ENSDARG00000073872	30677	NA	NA	NA	NA	NA	ZDB-GENE-000210-10	tpst1	15	20716925	20795871
MAD_Dr_004_112163	OTTDART00000038618	2	1	OTTDART00000038617 ; XM_684664.3	0	1	112484	NA	NA	NA	ENSDARG00000042116	334149	NA	NA	NA	NA	NA	ZDB-GENE-030131-6081	trim35-40	25	17399215	17406993
MAD_Dr_004_147506	OTTDART00000033886	0	-	-	0	1	21013	NA	NA	NA	ENSDARG00000020447	560605	NA	NA	NA	NA	NA	ZDB-GENE-070912-148	tmtc4	9	31687155	31714329
MAD_Dr_004_112239	ENSDART00000063337	2	1	Dr.77313 ; NM_001007456.1	0	1	112554	NA	NA	NA	ENSDARG00000043137	492815	NA	NA	NA	NA	cell division cycle associated 8	ZDB-GENE-041114-171	cdca8	19	48144551	48154856
MAD_Dr_004_112261	Dr.86155 ; OTTDART00000024969	0	1		0	1	112578	NA	NA	NA	ENSDARG00000039390	563956	NA	Dr.86155	si:busm1-265n4.4	si:busm1-265n4.4	si:busm1-265n4.4	NA	NA	13	28134384	28135469
MAD_Dr_004_181887	ENSDART00000007981	3	1	Dr.15095 ; OTTDART00000038611 ; OTTDART00000038610	0	1	72931	NA	NA	NA	ENSDARG00000074955	-	NA	NA	NA	NA	NA	ZDB-GENE-040426-1180	nup98	21	40331228	40375086
MAD_Dr_004_112290	Dr.132213	1	1	NM_001002553.1	0	1	112605	NA	NA	NA	ENSDARG00000037835	436826	NA	Dr.132213	polr3k	polymerase (RNA) III (DNA directed) polypeptide K	polymerase (RNA) III (DNA directed) polypeptide K	ZDB-GENE-040718-291	polr3k	3	48427752	48431813
MAD_Dr_004_164718	NM_213416.1 ; Dr.80539	2	1	ENSDART00000081216 ; OTTDART00000029248	0	1	46127	NM_213416.1	NM_213416	elovl1b	ENSDARG00000058356	406725	elongation of very long chain fatty acids (FEN1/El	Dr.80539	elovl1b	elongation of very long chain fatty acids (FEN1/El	elongation of very long chain fatty acids (FEN1/Elo2, SUR4/Elo3, yeast)-like 1b	ZDB-GENE-040426-2755	elovl1b	NA	NA	NA
MAD_Dr_004_112320	OTTDART00000036114	5	1	NM_212758.1 ; ENSDART00000025620 ; OTTDART00000036113 ; Dr.104642 ; OTTDART00000036116	0	1	112635	NA	NA	NA	ENSDARG00000009212	336612	NA	NA	NA	NA	peptidylprolyl isomerase A (cyclophilin A)	ZDB-GENE-030131-8556	ppiaa	8	45746992	45752208
MAD_Dr_004_112325	ENSDART00000064817	1	1	XM_683513.3	0	1	11264	NA	NA	NA	ENSDARG00000044144	-	NA	NA	NA	NA	NA	ZDB-GENE-131010-1	wapala	17	25838280	25867081
MAD_Dr_004_131649	ENSDART00000018822	2	1	Dr.1428 ; OTTDART00000024550	0	1	131318	NA	NA	NA	ENSDARG00000010160	-	NA	NA	NA	NA	ribosomal protein S15a	ZDB-GENE-030131-8708	rps15a	3	26214861	26220785
MAD_Dr_004_115308	OTTDART00000025636 ; OTTDART00000025635	0	1		0	1	115739	NA	NA	NA	ENSDARG00000035650	58003	NA	NA	NA	NA	Enah/Vasp-like a	ZDB-GENE-000607-65	evla	17	30883528	30959015
MAD_Dr_004_142469	ENSDART00000104629	2	1	XM_001919963.1 ; OTTDART00000036293	0	1	14444	NA	NA	NA	ENSDARG00000070971	566591	NA	NA	NA	NA	furin (paired basic amino acid cleaving enzyme) b	ZDB-GENE-040901-2	furinb	25	8678922	8839849
MAD_Dr_004_124200	ENSDART00000101462 ; ENSDART00000109178	1	1	OTTDART00000018508	0	1	124712	NA	NA	NA	ENSDARG00000069624	-	NA	NA	NA	NA	NA	ZDB-GENE-060503-609	mrps18c	21	19292211	19293697
MAD_Dr_004_140661	ENSDART00000111454	1	1	OTTDART00000041753	0	1	14024	NA	NA	NA	ENSDARG00000080019	567370	NA	NA	NA	NA	NA	ZDB-GENE-090312-139	si:dkey-82j4.2	1	19156231	19195265
MAD_Dr_004_112468	OTTDART00000042069	0	-	-	0	1	112788	NA	NA	NA	ENSDARG00000077353	569081	NA	NA	NA	NA	NA	ZDB-GENE-060718-1	rerea	23	22858405	23001305
MAD_Dr_004_112472	OTTDART00000045081 ; OTTDART00000045080	1	1	Dr.34159	0	1	112792	NA	NA	NA	ENSDARG00000039777	550446	NA	NA	NA	NA	zgc:112097	ZDB-GENE-050417-268	ss18l2	NA	NA	NA
MAD_Dr_004_112474	ENSDART00000086738	4	1	Dr.82602 ; XM_001332703.2 ; ENSDART00000086737 ; ENSDART00000086733	0	1	112794	NA	NA	NA	ENSDARG00000097677	-	NA	NA	NA	NA	NA	NA	NA	25	36724307	36751116
MAD_Dr_004_164053	OTTDART00000002432	1	1	OTTDART00000002433	0	1	45191	NA	NA	NA	ENSDARG00000003251	64809	NA	NA	NA	NA	zinc finger and BTB domain containing 22	ZDB-GENE-010110-4	zbtb22b	19	7082245	7088229
MAD_Dr_004_112503	XM_685721.2 ; ENSDART00000031976	0	1		0	1	112827	XM_685721.2	XM_685721	NA	ENSDARG00000024920	562331	NA	NA	NA	NA	NA	ZDB-GENE-000607-58	tmem136a	15	22499658	22509019
MAD_Dr_004_167608	OTTDART00000025587	0	-	-	0	1	5037	NA	NA	NA	ENSDARG00000010281	324342	NA	NA	NA	NA	NA	ZDB-GENE-030131-3062	xpo4	9	21496031	21546972
MAD_Dr_004_112537	OTTDART00000026073	2	1	OTTDART00000021358 ; NM_212578.1	0	1	112859	NA	NA	NA	ENSDARG00000055314	321119	NA	NA	NA	NA	NA	ZDB-GENE-030131-9676	mcmbp	13	25404534	25418432
MAD_Dr_004_150927	OTTDART00000026489	0	-	-	0	1	25728	NA	NA	NA	ENSDARG00000021556	405782	NA	NA	NA	NA	ubiquitin-like 3	ZDB-GENE-040630-4	ubl3b	14	30514239	30536394
MAD_Dr_004_119748	OTTDART00000038193	1	1	OTTDART00000038192	0	1	120136	NA	NA	NA	ENSDARG00000055655	246726	NA	NA	NA	NA	baculoviral IAP repeat-containing 5B	ZDB-GENE-030826-2	birc5b	23	28396445	28399305
MAD_Dr_004_112560	Dr.75190	2	1	NM_001024817.1 ; ENSDART00000099265	0	1	11288	NA	NA	NA	ENSDARG00000053439	321948	NA	Dr.75190	wu:fj67d06	wu:fj67d06	DEAD (Asp-Glu-Ala-Asp) box polypeptide 46	ZDB-GENE-120926-1	sec24a	NA	NA	NA
MAD_Dr_004_112611	OTTDART00000005693 ; ENSDART00000020710 ; NM_001025551.1 ; Dr.86733	0	1		0	1	11293	NM_001025551.1	NM_001025551	btbd7	ENSDARG00000003069	568372	BTB (POZ) domain containing 7	Dr.86733	btbd7	BTB (POZ) domain containing 7	BTB (POZ) domain containing 7	ZDB-GENE-030131-4477	btbd7	20	27215777	27291303
MAD_Dr_004_112622	OTTDART00000010830	0	-	-	0	1	11294	NA	NA	NA	ENSDARG00000043055	406848	NA	NA	NA	NA	hippocampus abundant transcript 1b	ZDB-GENE-040426-2935	hiat1b	22	10684031	10705566
MAD_Dr_004_112638	Dr.124301 ; OTTDART00000041415	0	1		0	1	112953	NA	NA	NA	ENSDARG00000036687	449616	NA	Dr.124301	NA	NA	NA	ZDB-GENE-090313-135	bcl9	1	46640412	46717831
MAD_Dr_004_154878	ENSDART00000081143	0	-	-	0	1	31597	NA	NA	NA	ENSDARG00000058292	324947	NA	NA	NA	NA	selenophosphate synthetase 1	ZDB-GENE-030131-3670	sephs1	18	8409583	8422101
MAD_Dr_004_170216	ENSDART00000044043 ; ENSDART00000110388	3	1	Dr.82331 ; NM_200915.1 ; OTTDART00000019980	0	1	54406	NA	NA	NA	ENSDARG00000031346	-	NA	NA	NA	NA	NA	ZDB-GENE-040426-817	rbm17	4	25507906	25526393
MAD_Dr_004_165112	NM_001037419.1 ; Dr.88672	1	0	XM_001331211.2	0	1	46772	NM_001037419.1	NM_001037419	zgc:123296	ENSDARG00000040387	641478	zgc:123296	Dr.88672	zgc:123296	zgc:123296	zgc:123296	ZDB-GENE-051120-39	mmd	3	11581973	11609794
MAD_Dr_004_128922	OTTDART00000017938	1	1	OTTDART00000017937	0	1	128852	NA	NA	NA	ENSDARG00000040557	751632	NA	NA	NA	NA	exosome component 5	ZDB-GENE-060503-675	exosc5	18	36079287	36085079
MAD_Dr_004_112717	Dr.83570	1	1	OTTDART00000036242	0	1	11302	NA	NA	NA	ENSDARG00000024785	567500	NA	Dr.83570	ctnna2	catenin (cadherin-associated protein), alpha 2	catenin (cadherin-associated protein), alpha 2	ZDB-GENE-060815-3	ctnna2	1	41523896	42334565
MAD_Dr_004_112760	OTTDART00000029433	0	-	-	0	1	113059	NA	NA	NA	ENSDARG00000012336	393290	NA	NA	NA	NA	zgc:56117	ZDB-GENE-040426-909	cog6	NA	NA	NA
MAD_Dr_004_155630	OTTDART00000033534	3	1	ENSDART00000025885 ; Dr.76907 ; NM_201192.1	0	1	33414	NA	NA	NA	ENSDARG00000013184	321844	NA	NA	NA	NA	NA	ZDB-GENE-030131-563	pcbp2	NA	NA	NA
MAD_Dr_004_112772	NM_001098481.1	2	0	ENSDART00000099891 ; OTTDART00000018947	0	1	113077	NM_001098481.1	NM_001098481	atp5i	ENSDARG00000068940	767750	ATP synthase, H+ transporting, mitochondrial F0 co	NA	NA	NA	ATP synthase, H+ transporting, mitochondrial F0 complex, subunit e	ZDB-GENE-051130-1	atp5ib	5	8565744	8568795
MAD_Dr_004_182178	OTTDART00000025360	0	-	-	0	1	73407	NA	NA	NA	ENSDARG00000059177	406779	NA	NA	NA	NA	NA	ZDB-GENE-040426-2830	tax1bp3	11	6138965	6147903
MAD_Dr_004_112837	OTTDART00000026095	1	1	OTTDART00000026093	0	1	113135	NA	NA	NA	ENSDARG00000007885	406255	NA	NA	NA	NA	NA	ZDB-GENE-040426-1045	fancl	13	26573447	26650347
MAD_Dr_004_162467	OTTDART00000036655	0	-	-	0	1	43039	NA	NA	NA	ENSDARG00000016345	447849	NA	NA	NA	NA	NA	ZDB-GENE-040912-155	ncoa5	6	55417603	55425766
MAD_Dr_004_176076	ENSDART00000078567 ; Dr.84518 ; ENSDART00000100931	0	1		0	1	63284	NA	NA	NA	ENSDARG00000069386	100150980	NA	Dr.84518	gtpbpl	GTP binding protein like	GTP binding protein like	ZDB-GENE-031110-2	mtg1	13	21543995	21552426
MAD_Dr_004_125740	NM_001012316.1	4	1	OTTDART00000026148 ; OTTDART00000026149 ; OTTDART00000040938 ; OTTDART00000040939	0	1	125878	NM_001012316.1	NM_001012316	rps24	ENSDARG00000039347	394194	ribosomal protein S24	NA	NA	NA	ribosomal protein S24	ZDB-GENE-040109-5	rps24	13	30094812	30104770
MAD_Dr_004_185959	NM_001020768.1 ; Dr.88075	0	1		0	1	79213	NM_001020768.1	NM_001020768	zgc:112372	ENSDARG00000076968	553806	zgc:112372	Dr.88075	zgc:112372	zgc:112372	zgc:112372	ZDB-GENE-050522-185	ubald2	NA	NA	NA
MAD_Dr_004_120669	OTTDART00000038075	0	-	-	0	1	121101	NA	NA	NA	ENSDARG00000037356	393777	NA	NA	NA	NA	zgc:73356	ZDB-GENE-040426-1776	pam16	NA	NA	NA
MAD_Dr_004_112887	ENSDART00000087926	2	1	Dr.15337 ; XM_689729.3	0	1	11318	NA	NA	NA	ENSDARG00000061579	566459	NA	NA	NA	NA	NA	ZDB-GENE-090429-3	myo1c	15	28335259	28420021
MAD_Dr_004_112904	OTTDART00000023309	1	1	NM_001083565.1	0	1	113198	NA	NA	NA	ENSDARG00000059484	562138	NA	NA	NA	NA	zgc:158784	ZDB-GENE-070209-59	hip1rb	NA	NA	NA
MAD_Dr_004_118307	OTTDART00000028264	2	0	OTTDART00000028265 ; Dr.76043	0	1	118879	NA	NA	NA	ENSDARG00000029533	445038	NA	NA	NA	NA	zgc:92872	ZDB-GENE-040801-165	rpl18	16	17069809	17083831
MAD_Dr_004_112906	XM_001332226.2	0	-	-	0	1	11320	XM_001332226.2	XM_001332226	NA	ENSDARG00000074074	-	NA	NA	NA	NA	NA	NA	NA	15	23421335	23423542
MAD_Dr_004_112909	OTTDART00000035373	5	0	ENSDART00000062254 ; Dr.79437 ; XM_680008.3 ; OTTDART00000035372 ; NM_001017595.1	0	1	113202	NA	NA	NA	ENSDARG00000042456	550258	NA	NA	NA	NA	hypothetical protein LOC100148874; zgc:110299; similar to Mitotic spindle assembly checkpoint protein MAD2B (MAD2-like 2) (hREV7)	ZDB-GENE-050417-61	zgc:110299	8	22324043	22327152
MAD_Dr_004_181897	ENSDART00000099476	0	-	-	0	1	72940	NA	NA	NA	ENSDARG00000068709	798908	NA	NA	NA	NA	si:ch211-196l7.3	ZDB-GENE-050419-78	fam174b	18	25016771	25024375
MAD_Dr_004_121257	NM_001004005.2	3	1	ENSDART00000112793 ; ENSDART00000097396 ; Dr.79565	0	1	121675	NM_001004005.2	NM_001004005	cdc26	ENSDARG00000067640	445501	cell division cycle 26 homolog	NA	NA	NA	cell division cycle 26 homolog	ZDB-GENE-040822-18	cdc26	NA	NA	NA
MAD_Dr_004_112967	NM_200267.1	0	-	-	0	1	113267	NM_200267.1	NM_200267	imp3	ENSDARG00000069287	393237	IMP3, U3 small nucleolar ribonucleoprotein, homolo	NA	NA	NA	hypothetical protein LOC100149257; zgc:56526	ZDB-GENE-040426-1062	imp3	2	10185259	10192127
MAD_Dr_004_112976	OTTDART00000028643	3	0	ENSDART00000063588 ; OTTDART00000028641 ; ENSDART00000032375	0	1	113278	NA	NA	NA	ENSDARG00000043313	450043	NA	NA	NA	NA	NA	ZDB-GENE-041010-165	ank2b	7	57583734	57796505
MAD_Dr_004_175525	OTTDART00000029020	2	1	OTTDART00000029018 ; ENSDART00000018651	0	1	62440	NA	NA	NA	ENSDARG00000017741	335512	NA	NA	NA	NA	NA	ZDB-GENE-030131-7452	g3bp1	14	25626128	25637922
MAD_Dr_004_180590	OTTDART00000041349	0	-	-	0	1	70194	NA	NA	NA	ENSDARG00000052520	556193	NA	NA	NA	NA	NA	ZDB-GENE-070730-2	sgms2	1	49289826	49306817
MAD_Dr_004_173572	NM_200495.1 ; Dr.116873	1	0	XM_001331520.1	0	1	59496	NM_200495.1	NM_200495	zgc:66127	ENSDARG00000011020	393467	zgc:66127	Dr.116873	zgc:66127	zgc:66127	zgc:66127	ZDB-GENE-040426-1546	hnrnpa1a	11	2062910	2227366
MAD_Dr_004_112988	XM_001922245.1 ; Dr.89835	0	1		0	1	11329	XM_001922245.1	XM_001922245	NA	ENSDARG00000015552	569383	NA	Dr.89835	zgc:123224	zgc:123224	zgc:123224	ZDB-GENE-051030-69	phactr4a	19	15238121	15325059
MAD_Dr_004_113103	NM_001045456.1	3	0	ENSDART00000057774 ; OTTDART00000037590 ; Dr.84512	0	1	113394	NM_001045456.1	NM_001045456	zgc:153390	ENSDARG00000039543	751746	zgc:153390	NA	NA	NA	hypothetical protein LOC100148795; zgc:153390	ZDB-GENE-060825-59	mrps6	13	4866847	4872153
MAD_Dr_004_113106	ENSDART00000083062	0	-	-	0	1	1134	NA	NA	NA	ENSDARG00000059631	100334329	NA	NA	NA	NA	integrator complex subunit 1	ZDB-GENE-030131-6523	ints1	NA	NA	NA
MAD_Dr_004_196845	Dr.117113	1	0	ENSDART00000108699	0	1	97158	NA	NA	NA	ENSDARG00000074312	100141351	NA	Dr.117113	zgc:171846	zgc:171846	zgc:171846	ZDB-GENE-060810-187	coa3	NA	NA	NA
MAD_Dr_004_147551	OTTDART00000040103	4	1	ENSDART00000017188 ; Dr.75207 ; NM_001076652.2 ; OTTDART00000040102	0	1	21070	NA	NA	NA	ENSDARG00000002710	767714	NA	NA	NA	NA	nucleolin	ZDB-GENE-030131-6986	ncl	22	36704303	36721742
MAD_Dr_004_113186	OTTDART00000042571	1	0	Dr.152363	0	1	113584	NA	NA	NA	ENSDARG00000093306	-	NA	NA	NA	NA	NA	ZDB-GENE-060810-62	si:dkey-149i8.3	23	28464566	28492966
MAD_Dr_004_113191	ENSDART00000025550	3	0	Dr.79693 ; NM_001001838.1 ; Dr.120656	0	1	113589	NA	NA	NA	ENSDARG00000027824	-	NA	NA	NA	NA	NA	ZDB-GENE-040624-2	top1mt	24	42133360	42144919
MAD_Dr_004_113192	ENSDART00000051906	1	1	Dr.52310	0	1	113590	NA	NA	NA	ENSDARG00000035770	566441	NA	NA	NA	NA	zgc:123190	ZDB-GENE-051030-48	ube2c	6	55278010	55287461
MAD_Dr_004_113194	NM_001002742.1	1	1	Dr.87380	0	1	113592	NM_001002742.1	NM_001002742	trappc1	ENSDARG00000039005	437015	trafficking protein particle complex 1	NA	NA	NA	trafficking protein particle complex 1	ZDB-GENE-040718-242	trappc1	23	44729799	44734013
MAD_Dr_004_113211	Dr.84999	1	1	NM_001098480.1	0	1	113606	NA	NA	NA	ENSDARG00000070333	768140	NA	Dr.84999	anapc11	APC11 anaphase promoting complex subunit 11 homolo	APC11 anaphase promoting complex subunit 11 homolog (yeast)	ZDB-GENE-061013-383	anapc11	NA	NA	NA
MAD_Dr_004_113237	OTTDART00000016081	0	-	-	0	1	11363	NA	NA	NA	ENSDARG00000060885	571276	NA	NA	NA	NA	NA	ZDB-GENE-030131-9613	znf592	18	26816916	26830619
MAD_Dr_004_113260	OTTDART00000006634	3	1	ENSDART00000018413 ; ENSDART00000061445 ; OTTDART00000006617	0	1	113649	NA	NA	NA	ENSDARG00000016743	562704	NA	NA	NA	NA	NA	ZDB-GENE-030131-6498	angel2	20	38017217	38031457
MAD_Dr_004_113262	OTTDART00000015735	1	1	Dr.76095	0	1	113650	NA	NA	NA	ENSDARG00000032970	326975	NA	NA	NA	NA	cytochrome c oxidase subunit IV isoform 1	ZDB-GENE-030131-5175	cox4i1	18	30529585	30531987
MAD_Dr_004_147042	ENSDART00000013571	1	1	OTTDART00000026295	0	1	20371	NA	NA	NA	ENSDARG00000010411	-	NA	NA	NA	NA	epsin 1	ZDB-GENE-040426-2680	epn1	16	12840212	12866408
MAD_Dr_004_113267	OTTDART00000037806	2	0	OTTDART00000037805 ; NM_207060.1	0	1	113657	NA	NA	NA	ENSDARG00000012450	336789	NA	NA	NA	NA	transmembrane protein 49	ZDB-GENE-030131-8733	vmp1	15	17407297	17437330
MAD_Dr_004_113270	ENSDART00000089640	2	0	Dr.88533 ; XM_686791.3	0	1	11366	NA	NA	NA	ENSDARG00000062190	563432	NA	NA	NA	NA	NA	NA	NA	7	27431120	27527510
MAD_Dr_004_113271	ENSDART00000102518	2	1	Dr.78736 ; XM_690871.2	0	1	113661	NA	NA	NA	ENSDARG00000070059	567573	NA	NA	NA	NA	NA	ZDB-GENE-030131-3152	wu:fc28f08	11	14254601	14261428
MAD_Dr_004_113277	Dr.79365	0	-	-	0	1	113669	NA	NA	NA	ENSDARG00000033143	436782	NA	Dr.79365	zgc:92824	zgc:92824	zgc:92824	ZDB-GENE-040718-214	supt4h1	NA	NA	NA
MAD_Dr_004_113279	Dr.82141	0	-	-	0	1	113670	NA	NA	NA	ENSDARG00000041011	798703	NA	Dr.82141	NA	NA	similar to gemin 7	NA	NA	18	48764129	48765678
MAD_Dr_004_121631	ENSDART00000020740	3	0	OTTDART00000028844 ; Dr.66503 ; NM_001029962.1	0	1	12206	NA	NA	NA	ENSDARG00000005273	567774	NA	NA	NA	NA	zgc:114085	ZDB-GENE-050913-75	ergic1	NA	NA	NA
MAD_Dr_004_150234	NM_212947.1 ; Dr.121066	1	0	XM_001331669.2	0	1	24768	NM_212947.1	NM_212947	zgc:85700	ENSDARG00000033987	405883	zgc:85700	Dr.121066	zgc:85700	zgc:85700	zgc:85700; hypothetical LOC791927	ZDB-GENE-040426-2374	rsrc1	15	2226657	2451863
MAD_Dr_004_113350	OTTDART00000026352	0	-	-	0	1	11377	NA	NA	NA	ENSDARG00000074297	406393	NA	NA	NA	NA	NA	ZDB-GENE-040426-2125	slc25a28	NA	NA	NA
MAD_Dr_004_113404	OTTDART00000045286	2	1	ENSDART00000081989 ; NM_001098264.1	0	1	113822	NA	NA	NA	ENSDARG00000058996	8388607	NA	NA	NA	NA	NA	ZDB-GENE-031204-3	jam2a	1	599405	613068
MAD_Dr_004_113459	OTTDART00000043132	2	1	ENSDART00000066154 ; Dr.19071	0	1	113880	NA	NA	NA	ENSDARG00000086416	8388607	NA	NA	NA	NA	NA	ZDB-GENE-091207-2	med11	10	22942799	22946644
MAD_Dr_004_116434	OTTDART00000022456	1	1	Dr.80205	0	1	116949	NA	NA	NA	ENSDARG00000067777	790918	NA	NA	NA	NA	zgc:158640	ZDB-GENE-061215-15	zgc:158640	5	43206850	43208189
MAD_Dr_004_116186	OTTDART00000040283 ; OTTDART00000040284	1	1	Dr.84538	0	1	116601	NA	NA	NA	ENSDARG00000075730	561810	NA	NA	NA	NA	similar to putative c-Myc-responsive	ZDB-GENE-081107-5	dnph1	13	4089833	4095459
MAD_Dr_004_113480	ENSDART00000087247	1	1	Dr.152779	0	1	11390	NA	NA	NA	ENSDARG00000061282	-	NA	NA	NA	NA	NA	NA	NA	25	36648751	36678336
MAD_Dr_004_180597	OTTDART00000023855	0	-	-	0	1	70201	NA	NA	NA	ENSDARG00000012672	334854	NA	NA	NA	NA	general transcription factor IIE, polypeptide 2, beta	ZDB-GENE-030131-6794	gtf2e2	1	22161006	22181535
MAD_Dr_004_176604	OTTDART00000031750	0	-	-	0	1	64054	NA	NA	NA	ENSDARG00000087277	-	NA	NA	NA	NA	NA	ZDB-GENE-030131-4163	selj	2	16492316	16503678
MAD_Dr_004_113524	NM_001014320.1 ; OTTDART00000015794	0	1		0	1	11394	NM_001014320.1	NM_001014320	ppp1r13l	ENSDARG00000013777	541507	protein phosphatase 1, regulatory (inhibitor) subu	NA	NA	NA	protein phosphatase 1, regulatory (inhibitor) subu	ZDB-GENE-050327-33	ppp1r13l	18	35861925	35917813
MAD_Dr_004_157184	OTTDART00000037705	1	1	ENSDART00000054626	0	1	35554	NA	NA	NA	ENSDARG00000037514	393965	NA	NA	NA	NA	NA	ZDB-GENE-040426-847	hdac3	14	11872901	11899851
MAD_Dr_004_113530	ENSDART00000043555	2	1	Dr.67809 ; XM_001340767.1	0	1	113945	NA	NA	NA	ENSDARG00000025326	337084	NA	NA	NA	NA	si:dkey-216e9.5; similar to 19.9kD myosin light chain	ZDB-GENE-030131-9028	myl12.2	2	30926611	30929389
MAD_Dr_004_128373	ENSDART00000029646	5	0	NM_200029.1 ; OTTDART00000040177 ; Dr.76031 ; OTTDART00000040178 ; ENSDART00000102277	0	1	128334	NA	NA	NA	ENSDARG00000021864	336719	NA	NA	NA	NA	ribosomal protein, large, P1	ZDB-GENE-030131-8663	rplp1	19	1902223	1905513
MAD_Dr_004_113617	ENSDART00000105140	2	1	XM_001922729.1 ; XM_001920321.1	0	1	114035	NA	NA	NA	ENSDARG00000071211	553695	NA	NA	NA	NA	zgc:112255	ZDB-GENE-050522-57	zgc:112255	11	38843065	38850387
MAD_Dr_004_121126	NM_001017878.1	1	1	Dr.84482	0	1	121543	NM_001017878.1	NM_001017878	zgc:110659	ENSDARG00000013822	550576	zgc:110659	NA	NA	NA	zgc:110659	ZDB-GENE-050417-430	anapc16	12	48335899	48344277
MAD_Dr_004_174476	OTTDART00000029507	0	-	-	0	1	60832	NA	NA	NA	ENSDARG00000027465	553810	NA	NA	NA	NA	NA	ZDB-GENE-050522-21	rmnd1	17	7638381	7661813
MAD_Dr_004_184124	Dr.82823	3	1	ENSDART00000100420 ; NM_001045854.1 ; OTTDART00000031440	0	1	76443	NA	NA	NA	ENSDARG00000069147	566742	NA	Dr.82823	zgc:153402	zgc:153402	zgc:153402	ZDB-GENE-060825-289	pex11b	19	24484000	24490874
MAD_Dr_004_113683	OTTDART00000044917	1	1	OTTDART00000044916	0	1	114102	NA	NA	NA	ENSDARG00000028541	-	NA	NA	NA	NA	NA	ZDB-GENE-070705-23	si:ch211-121a2.4	20	7132153	7141316
MAD_Dr_004_113685	ENSDART00000009411	2	1	Dr.84069 ; OTTDART00000027977	0	1	114104	NA	NA	NA	ENSDARG00000017084	445383	NA	NA	NA	NA	BUD31 homolog (yeast)	ZDB-GENE-040720-3	bud31	3	40142740	40145983
MAD_Dr_004_113689	ENSDART00000111833	0	-	-	0	1	114110	NA	NA	NA	ENSDARG00000073985	566726	NA	NA	NA	NA	zgc:195139	ZDB-GENE-081022-182	pctp	3	10437948	10455400
MAD_Dr_004_114043	NM_212950.1	3	0	Dr.86325 ; ENSDART00000067292 ; OTTDART00000038625	0	1	114459	NM_212950.1	NM_212950	pth1a	ENSDARG00000045775	405886	parathyroid hormone 1a	NA	NA	NA	parathyroid hormone 1a	ZDB-GENE-040623-1	pth1a	NA	NA	NA
MAD_Dr_004_113754	ENSDART00000078921	2	1	XM_001341313.1 ; Dr.120041	0	1	114169	NA	NA	NA	ENSDARG00000077252	-	NA	NA	NA	NA	NA	NA	NA	22	5796401	5809877
MAD_Dr_004_114327	OTTDART00000035665	3	1	ENSDART00000007482 ; Dr.75384 ; NM_200055.1	0	1	11474	NA	NA	NA	ENSDARG00000005015	337214	NA	NA	NA	NA	zgc:66430	ZDB-GENE-030131-9158	zgc:66430	8	25688928	25696935
MAD_Dr_004_113806	OTTDART00000029219	0	-	-	0	1	11423	NA	NA	NA	ENSDARG00000059301	541479	NA	NA	NA	NA	NA	ZDB-GENE-051108-1	hmgcrb	NA	NA	NA
MAD_Dr_004_144604	OTTDART00000020549	3	1	ENSDART00000104564 ; Dr.6354 ; OTTDART00000020548	0	1	17236	NA	NA	NA	ENSDARG00000019842	327627	NA	NA	NA	NA	CCR4-NOT transcription complex, subunit 3b	ZDB-GENE-030131-5838	cnot3b	19	10336298	10376248
MAD_Dr_004_113868	OTTDART00000007556	4	0	OTTDART00000007552 ; OTTDART00000007553 ; ENSDART00000022481 ; OTTDART00000022448	0	1	114291	NA	NA	NA	ENSDARG00000088989	565442	NA	NA	NA	NA	NA	ZDB-GENE-041014-237	si:dkey-241l7.5	20	54228559	54229838
MAD_Dr_004_503659	OTTDART00000009611	3	1	gi|503659 ; gi|185895 ; gi|167602	1	1	-2	NA	NA	NA	ENSDARG00000043542	406382	NA	NA	NA	NA	NA	ZDB-GENE-040426-2110	zpr1	10	29933832	29945604
MAD_Dr_004_166724	NM_205665.1 ; Dr.80947	0	1		0	1	49116	NM_205665.1	NM_205665	zgc:77396	ENSDARG00000046072	402964	zgc:77396	Dr.80947	zgc:77396	zgc:77396	zgc:77396	ZDB-GENE-040426-1832	snx16	24	42193639	42199321
MAD_Dr_004_113889	NM_213417.1	4	0	Dr.150384 ; Dr.2979 ; ENSDART00000104059 ; ENSDART00000055721	0	1	114316	NM_213417.1	NM_213417	ndufa4l	ENSDARG00000038212	406726	NADH dehydrogenase (ubiquinone) 1 alpha subcomplex	NA	NA	NA	NADH dehydrogenase (ubiquinone) 1 alpha subcomplex 4, like; hypothetical protein LOC100151166	ZDB-GENE-040426-2756	ndufa4l	NA	NA	NA
MAD_Dr_004_117414	ENSDART00000060898	3	0	OTTDART00000016979 ; NM_001077790.1 ; Dr.14825	0	1	118012	NA	NA	NA	ENSDARG00000041538	777746	NA	NA	NA	NA	zgc:152965	ZDB-GENE-061110-52	mrps28	22	26261235	26270991
MAD_Dr_004_122373	ENSDART00000043933	2	1	OTTDART00000041138 ; OTTDART00000041139	0	1	122866	NA	NA	NA	ENSDARG00000033789	393821	NA	NA	NA	NA	zgc:77820	ZDB-GENE-040426-1886	ndufb7	1	55102477	55108071
MAD_Dr_004_117109	OTTDART00000040143	3	1	ENSDART00000091031 ; Dr.6935 ; NM_212999.2	0	1	11770	NA	NA	NA	ENSDARG00000002748	406272	NA	NA	NA	NA	sema domain, transmembrane domain (TM), and cytoplasmic domain, (semaphorin) 6D	ZDB-GENE-040426-1933	sema6d	19	390090	417174
MAD_Dr_004_116436	ENSDART00000097857	1	1	OTTDART00000032517	0	1	116950	NA	NA	NA	ENSDARG00000067908	751751	NA	NA	NA	NA	zgc:153383	ZDB-GENE-060825-178	zgc:153383	NA	NA	NA
MAD_Dr_004_114017	OTTDART00000039339	5	0	OTTDART00000039340 ; ENSDART00000080671 ; Dr.33635 ; NM_001025453.1 ; OTTDART00000039318	0	1	114433	NA	NA	NA	ENSDARG00000057912	322599	NA	NA	NA	NA	eukaryotic translation initiation factor 1A, X-linked, b	ZDB-GENE-030131-1319	eif1axb	24	24019053	24023359
MAD_Dr_004_114033	OTTDART00000025780 ; ENSDART00000101770 ; NM_001126461.1 ; Dr.11545	0	1		0	1	11445	NM_001126461.1	NM_001126461	etv5	ENSDARG00000069763	337626	ets variant gene 5 (ets-related molecule)	Dr.11545	etv5	ets variant gene 5 (ets-related molecule)	ets variant gene 5 (ets-related molecule)	ZDB-GENE-030131-9572	etv5a	9	22820918	22838182
MAD_Dr_004_114091	OTTDART00000012037 ; OTTDART00000012036 ; OTTDART00000012035	0	1		0	1	114501	NA	NA	NA	ENSDARG00000078457	562807	NA	NA	NA	NA	NA	ZDB-GENE-030131-6052	si:ch211-250e5.16	22	25734129	25735394
MAD_Dr_004_167135	OTTDART00000024607	0	-	-	0	1	49705	NA	NA	NA	ENSDARG00000018106	394049	NA	NA	NA	NA	NA	ZDB-GENE-040426-1039	eif2b3	2	34025737	34088834
MAD_Dr_004_114102	ENSDART00000078423	1	0	Dr.2860	0	1	114513	NA	NA	NA	ENSDARG00000056008	406301	NA	NA	NA	NA	zgc:73293; similar to ATP synthase, H+ transporting, mitochondrial F0 complex, subunit c (subunit 9)	ZDB-GENE-040426-1966	atp5g1	3	23468742	23473848
MAD_Dr_004_114106	NM_199535.1	3	0	Dr.106039 ; ENSDART00000029133 ; XM_001331438.1	0	1	114517	NM_199535.1	NM_199535	nhp2l1	ENSDARG00000023299	321114	NHP2 non-histone chromosome protein 2-like 1 (S. c	NA	NA	NA	NHP2 non-histone chromosome protein 2-like 1 (S. cerevisiae); hypothetical LOC791846	ZDB-GENE-030131-9670	nhp2l1b	12	10405942	10409335
MAD_Dr_004_114149	OTTDART00000007341	2	1	ENSDART00000060706 ; OTTDART00000007339	0	1	114559	NA	NA	NA	ENSDARG00000041411	406487	NA	NA	NA	NA	NA	ZDB-GENE-040426-2286	rad51	20	46524243	46538417
MAD_Dr_004_143359	OTTDART00000022517	1	0	OTTDART00000022527	0	1	15580	NA	NA	NA	ENSDARG00000020008	327197	NA	NA	NA	NA	NA	ZDB-GENE-030131-5408	vcp	5	40910234	40920827
MAD_Dr_004_116863	OTTDART00000029829	2	1	ENSDART00000097494 ; OTTDART00000029828	0	1	117383	NA	NA	NA	ENSDARG00000067690	798688	NA	NA	NA	NA	histidine triad nucleotide binding protein 2	ZDB-GENE-070410-139	hint2	NA	NA	NA
MAD_Dr_004_114166	ENSDART00000078412	2	1	OTTDART00000024373 ; OTTDART00000024378	0	1	114574	NA	NA	NA	ENSDARG00000055996	407690	NA	NA	NA	NA	ribosomal protein S8	ZDB-GENE-030131-8626	rps8a	2	26842812	26846234
MAD_Dr_004_181010	OTTDART00000026843	0	-	-	0	1	71136	NA	NA	NA	ENSDARG00000010721	322694	NA	NA	NA	NA	septin 6	ZDB-GENE-030131-1414	2006-09-01	14	32957467	32987717
MAD_Dr_004_142915	OTTDART00000045762 ; NM_212586.1 ; Dr.76751	1	1	ENSDART00000053045	0	1	15005	NM_212586.1	NM_212586	zgc:55690	ENSDARG00000036510	321464	zgc:55690	Dr.76751	zgc:55690	zgc:55690	zgc:55690	ZDB-GENE-030131-183	ccnt2b	22	12132767	12147026
MAD_Dr_004_174424	ENSDART00000112696	0	-	-	0	1	60765	NA	NA	NA	ENSDARG00000077631	-	NA	NA	NA	NA	NA	ZDB-GENE-091204-446	si:ch73-353p21.5	22	5680157	5683947
MAD_Dr_004_114227	OTTDART00000024238	0	-	-	0	1	114633	NA	NA	NA	ENSDARG00000025635	393675	NA	NA	NA	NA	ATP synthase, H+ transporting, mitochondrial F0 complex, subunit d	ZDB-GENE-040426-1658	atp5h	NA	NA	NA
MAD_Dr_004_141091	ENSDART00000087047	3	1	Dr.77273 ; NM_001040348.1 ; OTTDART00000027655	0	1	14064	NA	NA	NA	ENSDARG00000061208	678600	NA	NA	NA	NA	RAB40c, member RAS oncogene family	ZDB-GENE-030515-1	rab40c	3	26620990	26656559
MAD_Dr_004_114308	ENSDART00000111580	1	1	ENSDART00000113960	0	1	114722	NA	NA	NA	ENSDARG00000076393	100005403	NA	NA	NA	NA	zgc:194294	ZDB-GENE-081022-99	tmem65	19	177065	187781
MAD_Dr_004_114361	NM_201145.1 ; Dr.118394	2	0	OTTDART00000042165 ; ENSDART00000026978	0	1	11477	NM_201145.1	NM_201145	zgc:55746	ENSDARG00000016256	394120	zgc:55746	Dr.118394	zgc:55746	zgc:55746	zgc:55746	ZDB-GENE-040426-792	nudt3a	23	3768043	3778541
MAD_Dr_004_183642	ENSDART00000006604	1	1	OTTDART00000004902	0	1	75719	NA	NA	NA	ENSDARG00000020679	553713	NA	NA	NA	NA	ClpP caseinolytic peptidase, ATP-dependent, proteo	ZDB-GENE-030131-7860	clpp	3	33999997	34007270
MAD_Dr_004_114374	OTTDART00000032047	0	-	-	0	1	114783	NA	NA	NA	ENSDARG00000093243	-	NA	NA	NA	NA	NA	ZDB-GENE-070912-706	si:rp71-39b20.6	2	24828624	24842190
MAD_Dr_004_114376	OTTDART00000043714	1	1	ENSDART00000109816	0	1	114787	NA	NA	NA	ENSDARG00000077962	-	NA	NA	NA	NA	NA	ZDB-GENE-091118-80	gltpb	10	40399881	40408794
MAD_Dr_004_114377	OTTDART00000014036	0	-	-	0	1	114789	NA	NA	NA	ENSDARG00000071468	8388607	NA	NA	NA	NA	NA	ZDB-GENE-050208-381	mrpl54	22	15693077	15694077
MAD_Dr_004_114381	Dr.84766	1	1	ENSDART00000012268	0	1	114792	NA	NA	NA	ENSDARG00000002264	553805	NA	Dr.84766	mrpl41	mitochondrial ribosomal protein L41	zgc:112362	ZDB-GENE-050522-200	mrpl41	5	24569094	24571379
MAD_Dr_004_114428	ENSDART00000090534	1	1	XM_685806.3	0	1	11485	NA	NA	NA	ENSDARG00000062518	100170793	NA	NA	NA	NA	unc-51-like kinase 1a (C. elegans)	ZDB-GENE-080723-31	ulk1a	8	43741528	43782435
MAD_Dr_004_114443	OTTDART00000044717	2	1	ENSDART00000037359 ; XM_001341528.2	0	1	114866	NA	NA	NA	ENSDARG00000092857	-	NA	NA	NA	NA	NA	NA	NA	NA	NA	NA
MAD_Dr_004_114444	ENSDART00000038120	1	0	XM_695308.3	0	1	114867	NA	NA	NA	ENSDARG00000021885	-	NA	NA	NA	NA	NA	NA	NA	13	50012247	50032585
MAD_Dr_004_114466	ENSDART00000022043	4	1	Dr.33631 ; NM_001126477.1 ; ENSDART00000051333 ; OTTDART00000021709	0	1	11492	NA	NA	NA	ENSDARG00000014003	-	NA	NA	NA	NA	si:ch211-124k10.2	ZDB-GENE-030131-9447	stard8	5	35186081	35266020
MAD_Dr_004_114517	OTTDART00000008605	1	0	XM_681936.3	0	1	114972	NA	NA	NA	ENSDARG00000095332	558690	NA	NA	NA	NA	NA	ZDB-GENE-041210-86	si:dkey-14d8.1	4	5354339	5363069
MAD_Dr_004_114523	OTTDART00000028404	2	0	OTTDART00000028403 ; NM_001003471.1	0	1	114978	NA	NA	NA	ENSDARG00000040695	445077	NA	NA	NA	NA	FK506 binding protein 14	ZDB-GENE-040801-210	fkbp14	16	20489157	20499285
MAD_Dr_004_167757	OTTDART00000040152	0	-	-	0	1	50588	NA	NA	NA	ENSDARG00000016350	334527	NA	NA	NA	NA	NA	ZDB-GENE-030131-6459	cap1	19	44120314	44141474
MAD_Dr_004_114541	Dr.85554	2	0	NM_001020680.1 ; OTTDART00000027986	0	1	114996	NA	NA	NA	ENSDARG00000032985	553709	NA	Dr.85554	zgc:112322	zgc:112322	zgc:112322	ZDB-GENE-050522-129	mrpl27	12	21563020	21566868
MAD_Dr_004_114595	ENSDART00000093609	2	0	Dr.32366 ; Dr.140668	0	1	115043	NA	NA	NA	ENSDARG00000063908	140540	NA	NA	NA	NA	cytochrome c oxidase II, mitochondrial	ZDB-GENE-011205-15	mt-co2	MT	8130	8820
MAD_Dr_004_114597	NM_001002139.1	1	1	Dr.32573	0	1	115046	NM_001002139.1	NM_001002139	rpl11	ENSDARG00000043509	415229	ribosomal protein L11	NA	NA	NA	ribosomal protein L11	ZDB-GENE-040625-147	rpl11	19	44185328	44191343
MAD_Dr_004_114612	ENSDART00000026195 ; NM_001098256.2 ; Dr.80699	0	1		0	1	11506	NM_001098256.2	NM_001098256	slc9a6a	ENSDARG00000009209	792983	solute carrier family 9 (sodium/hydrogen exchanger	Dr.80699	slc9a6a	solute carrier family 9 (sodium/hydrogen exchanger	solute carrier family 9 (sodium/hydrogen exchanger	ZDB-GENE-070424-104	slc9a6a	14	31278668	31302813
MAD_Dr_004_183510	NM_199924.1 ; Dr.75357 ; OTTDART00000015374	0	1		0	1	75511	NM_199924.1	NM_199924	zgc:65774	ENSDARG00000041631	334752	zgc:65774	Dr.75357	zgc:65774	zgc:65774	zgc:65774	ZDB-GENE-030131-6692	fam192a	18	17718622	17732752
MAD_Dr_004_114637	OTTDART00000028880	0	-	-	0	1	115083	NA	NA	NA	ENSDARG00000088383	554101	NA	NA	NA	NA	cytochrome c oxidase subunit Vaa	ZDB-GENE-050522-133	cox5aa	25	28631943	28636923
MAD_Dr_004_114639	OTTDART00000032263	1	1	OTTDART00000032262	0	1	115085	NA	NA	NA	ENSDARG00000074435	564788	NA	NA	NA	NA	NA	ZDB-GENE-070912-490	ttc19	2	32492576	32502862
MAD_Dr_004_114640	OTTDART00000033352	2	0	Dr.134898 ; Dr.131792	0	1	115086	NA	NA	NA	ENSDARG00000095038	-	NA	NA	NA	NA	NA	ZDB-GENE-070912-540	si:dkey-48k17.29	2	15110514	15111485
MAD_Dr_004_194438	Dr.133359	2	0	ENSDART00000110239 ; ENSDART00000110862	0	1	94600	NA	NA	NA	ENSDARG00000078293	405801	NA	Dr.133359	rbm24a	RNA binding motif protein 24a	RNA binding motif protein 24; similar to RNA binding motif protein 24	ZDB-GENE-040628-1	rbm24a	NA	NA	NA
MAD_Dr_004_114670	NM_001130775.1	0	-	-	0	1	115119	NM_001130775.1	NM_001130775	si:dkey-202c5.1	ENSDARG00000069014	560234	si:dkey-202c5.1	NA	NA	NA	similar to nephroretinin; si:dkey-202c5.1	ZDB-GENE-060503-715	nphp4	8	21956658	22253010
MAD_Dr_004_116752	OTTDART00000021355	4	0	ENSDART00000087553 ; ENSDART00000113928 ; Dr.31695 ; NM_001077379.1	0	1	11728	NA	NA	NA	ENSDARG00000061413	560750	NA	NA	NA	NA	SEC23 interacting protein	ZDB-GENE-030131-5259	sec23ip	13	25418974	25435858
MAD_Dr_004_503178	NM_001013330.1	2	0	gi|503178 ; gi|163500	1	1	-2	NM_001013330.1	NM_001013330	ptrh1	ENSDARG00000031047	503752	peptidyl-tRNA hydrolase 1 homolog (S. cerevisiae)	NA	NA	NA	novel protein similar to human and mouse peptidyl-tRNA hydrolase 1 homolog (S. cerevisiae) (PTRH1; zgc:112961); peptidyl-tRNA hydrolase 1 homolog (S. cerevisiae)	ZDB-GENE-050306-33	ptrh1	NA	NA	NA
MAD_Dr_004_114715	OTTDART00000024428	4	1	OTTDART00000024427 ; OTTDART00000024424 ; ENSDART00000065373 ; OTTDART00000024423	0	1	115159	NA	NA	NA	ENSDARG00000044521	335370	NA	NA	NA	NA	NA	ZDB-GENE-030131-7310	eef1b2	6	12967027	12972720
MAD_Dr_004_191081	ENSDART00000113088	2	0	ENSDART00000109128 ; Dr.152584	0	1	90130	NA	NA	NA	ENSDARG00000079654	553279	NA	NA	NA	NA	ST3 beta-galactoside alpha-2,3-sialyltransferase 1	ZDB-GENE-060321-1	st3gal1	19	4857224	4876847
MAD_Dr_004_114765	OTTDART00000006213	1	1	ENSDART00000062436	0	1	115206	NA	NA	NA	ENSDARG00000042566	393725	NA	NA	NA	NA	ribosomal protein S7	ZDB-GENE-040426-1718	rps7	20	30469473	30474342
MAD_Dr_004_114775	ENSDART00000021406	0	-	-	0	1	115217	NA	NA	NA	ENSDARG00000015422	558042	NA	NA	NA	NA	peptidylprolyl isomerase (cyclophilin)-like 1	ZDB-GENE-051009-1	ppil1	6	40650252	40660136
MAD_Dr_004_114778	OTTDART00000040753	1	1	XM_682882.3	0	1	11522	NA	NA	NA	ENSDARG00000078759	559535	NA	NA	NA	NA	novel protein similar to vertebrate DNA replication helicase 2 homolog (yeast) (DNA2)	ZDB-GENE-090313-71	dna2	13	22691258	22709317
MAD_Dr_004_114779	ENSDART00000062324 ; ENSDART00000108902	1	0	Dr.29040	0	1	115220	NA	NA	NA	ENSDARG00000042502	-	NA	NA	NA	NA	NA	ZDB-GENE-050506-24	h2afvb	NA	NA	NA
MAD_Dr_004_114829	ENSDART00000112016	3	0	NM_001003944.1 ; ENSDART00000105522 ; Dr.31830	0	1	115269	NA	NA	NA	ENSDARG00000091138	-	NA	NA	NA	NA	ARP3 actin-related protein 3 homolog (yeast)	NA	NA	9	56738417	56743357
MAD_Dr_004_117004	OTTDART00000043746 ; ENSDART00000114294	3	0	Dr.75875 ; Dr.151342 ; NM_199760.1	0	1	117544	NA	NA	NA	ENSDARG00000076283	327011	NA	NA	NA	NA	small nuclear ribonucleoprotein D3 polypeptide, like	ZDB-GENE-030131-5219	snrpd3l	21	13230539	13234042
MAD_Dr_004_114861	ENSDART00000065556	1	1	XM_689345.3	0	1	1153	NA	NA	NA	ENSDARG00000044622	-	NA	NA	NA	NA	si:rp71-1p14.5	NA	NA	21	22813046	22835296
MAD_Dr_004_173163	XM_683316.3 ; OTTDART00000016399	0	1		0	1	58922	XM_683316.3	XM_683316	NA	ENSDARG00000022160	558875	NA	NA	NA	NA	NA	ZDB-GENE-050419-126	ttc23	18	20836349	20864682
MAD_Dr_004_114928	OTTDART00000011415 ; OTTDART00000015340 ; OTTDART00000011418	36	0	OTTDART00000011416 ; ENSDART00000115332 ; ENSDART00000113896 ; ENSDART00000112514 ; ENSDART00000111311 ; ENSDART00000097502 ; ENSDART00000100879 ; Dr.151544 ; Dr.135135 ; XM_001923436.1 ; Dr.78774 ; XM_001923439.1 ; Dr.149550 ; XM_001923438.1 ; Dr.152595 ; Dr.141406 ; XM_702459.3 ; XM_001922517.1 ; XM_001923567.1 ; XM_001922990.1 ; Dr.153956 ; XM_001923532.1 ; XM_001922988.1 ; OTTDART00000015327 …	0	1	115364	NA	NA	NA	ENSDARG00000087830	-	NA	NA	NA	NA	NA	ZDB-GENE-050419-2	si:ch211-223o1.2	18	18744081	18745293
MAD_Dr_004_168651	ENSDART00000086765	0	-	-	0	1	5189	NA	NA	NA	ENSDARG00000061095	566154	NA	NA	NA	NA	zgc:152944	ZDB-GENE-030912-6	stk36	5	29791995	29811012
MAD_Dr_004_148887	OTTDART00000001846	1	0	OTTDART00000045021	0	1	22985	NA	NA	NA	ENSDARG00000042080	368864	NA	NA	NA	NA	PRP39 pre-mRNA processing factor 39 homolog (yeast)	ZDB-GENE-030616-420	prpf39	NA	NA	NA
MAD_Dr_004_114989	OTTDART00000027867	2	1	Dr.76185 ; NM_200023.1	0	1	115433	NA	NA	NA	ENSDARG00000031435	336637	NA	NA	NA	NA	zgc:56493	ZDB-GENE-030131-8581	zgc:56493	1	39545598	39552488
MAD_Dr_004_155865	ENSDART00000112640	1	1	OTTDART00000036719	0	1	33731	NA	NA	NA	ENSDARG00000071694	-	NA	NA	NA	NA	kinetochore associated 2-like	ZDB-GENE-030131-904	ndc80	12	10315490	10328126
MAD_Dr_004_115001	ENSDART00000093612	1	0	Dr.122620	0	1	115446	NA	NA	NA	ENSDARG00000063911	140519	NA	NA	NA	NA	NA	ZDB-GENE-011205-18	mt-atp6	MT	9052	9735
MAD_Dr_004_115002	OTTDART00000021092 ; XM_001918921.1	0	1		0	1	115447	XM_001918921.1	XM_001918921	NA	ENSDARG00000069731	8388607	NA	NA	NA	NA	NA	ZDB-GENE-060503-478	unc13c	NA	NA	NA
MAD_Dr_004_145147	ENSDART00000101765	1	1	OTTDART00000030893	0	1	17941	NA	NA	NA	ENSDARG00000069758	567482	NA	NA	NA	NA	si:dkey-189g17.2	ZDB-GENE-030131-5562	si:dkey-189g17.2	9	22846107	22861957
MAD_Dr_004_115028	ENSDART00000113905	0	-	-	0	1	11547	NA	NA	NA	ENSDARG00000079672	568741	NA	NA	NA	NA	NA	ZDB-GENE-130103-6	eftud1	7	11893133	12118245
MAD_Dr_004_115064	OTTDART00000023138	1	1	Dr.47954	0	1	115504	NA	NA	NA	ENSDARG00000067564	751678	NA	NA	NA	NA	zgc:153044	ZDB-GENE-060825-247	zgc:153044	5	68763530	68765506
MAD_Dr_004_162304	NM_199912.1 ; Dr.10870 ; OTTDART00000025795	1	1	OTTDART00000025794	0	1	42795	NM_199912.1	NM_199912	mta3	ENSDARG00000054903	8388607	metastasis associated family, member 3	Dr.10870	mta3	metastasis associated family, member 3	metastasis associated family, member 3	ZDB-GENE-030131-6485	mta3	12	25132439	25193150
MAD_Dr_004_151318	OTTDART00000026815	0	-	-	0	1	26240	NA	NA	NA	ENSDARG00000015006	393896	NA	NA	NA	NA	NA	ZDB-GENE-040426-1556	dnm1l	25	20131919	20161028
MAD_Dr_004_115076	ENSDART00000103798	2	1	OTTDART00000005128 ; Dr.7209	0	1	115518	NA	NA	NA	ENSDARG00000016138	58120	NA	NA	NA	NA	nucleoside diphosphate kinase-Z6	ZDB-GENE-000710-3	nme6	20	19662800	19675982
MAD_Dr_004_115089	ENSDART00000064017 ; OTTDART00000034983	2	1	Dr.116012 ; XM_681865.3	0	1	11553	NA	NA	NA	ENSDARG00000043593	558635	NA	NA	NA	NA	NA	ZDB-GENE-081105-26	rapgef1a	8	11741842	11806637
MAD_Dr_004_115118	OTTDART00000027694	5	1	OTTDART00000027692 ; ENSDART00000053278 ; ENSDART00000021502 ; Dr.78637 ; NM_001017819.1	0	1	115555	NA	NA	NA	ENSDARG00000006754	550517	NA	NA	NA	NA	myeloid/lymphoid or mixed lineage-leukemia translocation to 3 homolog (Drosophila)	ZDB-GENE-050417-356	mllt3	7	18527288	18629091
MAD_Dr_004_115119	OTTDART00000027971	1	1	OTTDART00000027970	0	1	115556	NA	NA	NA	ENSDARG00000060457	678607	NA	NA	NA	NA	NA	ZDB-GENE-060421-4337	pmp22b	12	37100594	37124929
MAD_Dr_004_171550	NM_200921.2 ; Dr.20040 ; ENSDART00000020550	1	1	OTTDART00000026433	0	1	56417	NM_200921.2	NM_200921	ube2e3	ENSDARG00000012244	321689	ubiquitin-conjugating enzyme E2E 3 (UBC4/5 homolog	Dr.20040	ube2e3	ubiquitin-conjugating enzyme E2E 3 (UBC4/5 homolog	ubiquitin-conjugating enzyme E2E 3 (UBC4/5 homolog	ZDB-GENE-030131-408	ube2e3	9	43996115	44078539
MAD_Dr_004_144391	NM_001077716.1 ; Dr.9008 ; ENSDART00000100367	1	1	OTTDART00000037535	0	1	16945	NM_001077716.1	NM_001077716	zgc:153126	ENSDARG00000069129	777608	zgc:153126	Dr.9008	zgc:153126	zgc:153126	zgc:153126	ZDB-GENE-061103-76	fhdc3	10	26229094	26241053
MAD_Dr_004_115132	NM_001130697.1	4	0	Dr.104772 ; ENSDART00000104475 ; ENSDART00000109651 ; Dr.132125	0	1	115570	NM_001130697.1	NM_001130697	zgc:195154	ENSDARG00000076511	793949	zgc:195154	NA	NA	NA	zgc:195154	ZDB-GENE-030131-8304	tmsb4x	NA	NA	NA
MAD_Dr_004_185119	NM_001111195.1 ; Dr.5620	1	1	OTTDART00000024633	0	1	77985	NM_001111195.1	NM_001111195	pfdn5	ENSDARG00000035043	568182	prefoldin 5	Dr.5620	pfdn5	prefoldin 5	prefoldin 5	ZDB-GENE-030131-6858	pfdn5	6	39664052	39669186
MAD_Dr_004_198702	OTTDART00000025170	1	1	NM_200079.1	0	1	99018	NA	NA	NA	ENSDARG00000007682	338304	NA	NA	NA	NA	pancreatic progenitor cell differentiation and proliferation factor a	ZDB-GENE-030219-204	ppdpfa	8	23192081	23194796
MAD_Dr_004_180822	OTTDART00000024914	1	1	OTTDART00000024913	0	1	70586	NA	NA	NA	ENSDARG00000014582	334015	NA	NA	NA	NA	NA	ZDB-GENE-030131-5947	exoc3	2	50370581	50392107
MAD_Dr_004_198460	NM_001114932.1	1	1	ENSDART00000032195	0	1	98783	NM_001114932.1	NM_001114932	zgc:171432	ENSDARG00000029768	100141368	zgc:171432	NA	NA	NA	zgc:171432	NA	NA	12	11611843	11725355
MAD_Dr_004_115187	ENSDART00000075178	4	1	XM_001332343.2 ; Dr.151424 ; NM_001123045.1 ; ENSDART00000101132	0	1	115621	NA	NA	NA	ENSDARG00000086033	-	NA	NA	NA	NA	zgc:158284	ZDB-GENE-041010-145	tspan5a	7	69254125	69399342
MAD_Dr_004_116562	ENSDART00000030125	2	1	NM_200273.1 ; Dr.86039	0	1	117092	NA	NA	NA	ENSDARG00000023950	393243	NA	NA	NA	NA	zgc:56688	ZDB-GENE-040426-1114	znhit3	5	3604536	3614262
MAD_Dr_004_115200	NM_173262.2	2	0	OTTDART00000019118 ; ENSDART00000080919	0	1	115634	NM_173262.2	NM_173262	rpl36a	ENSDARG00000058105	195819	ribosomal protein L36A	NA	NA	NA	ribosomal protein L36A	ZDB-GENE-020423-1	rpl36a	5	22006839	22011386
MAD_Dr_004_115211	Dr.91956	1	1	OTTDART00000030534	0	1	115643	NA	NA	NA	ENSDARG00000073916	100004942	NA	Dr.91956	si:dkey-171o17.8	si:dkey-171o17.8	similar to Chromosome 1 open reading frame 76	ZDB-GENE-070705-312	si:dkey-171o17.8	NA	NA	NA
MAD_Dr_004_180483	OTTDART00000025986	3	0	Dr.30295 ; OTTDART00000025988 ; Dr.132023	0	1	70010	NA	NA	NA	ENSDARG00000092553	192321	NA	NA	NA	NA	hypothetical protein LOC100149912; hypothetical protein LOC100149679; solute carrier family 25 alpha, member 5	ZDB-GENE-020419-9	slc25a5	14	32541308	32543824
MAD_Dr_004_166518	OTTDART00000028953 ; ENSDART00000065955	2	0	Dr.37609 ; NM_001007295.1	0	1	4882	NA	NA	NA	ENSDARG00000044874	492329	NA	NA	NA	NA	zgc:92107	ZDB-GENE-041114-4	zgc:92107	11	24757089	24804188
MAD_Dr_004_115273	OTTDART00000016367	0	-	-	0	1	11571	NA	NA	NA	ENSDARG00000043718	562515	NA	NA	NA	NA	NA	ZDB-GENE-060503-897	si:dkey-114g7.4	NA	NA	NA
MAD_Dr_004_115301	Dr.151348	0	-	-	0	1	115732	NA	NA	NA	ENSDARG00000089893	-	NA	Dr.151348	NA	NA	NA	NA	NA	22	39020840	39060036
MAD_Dr_004_115325	ENSDART00000112714	1	1	OTTDART00000005886	0	1	115759	NA	NA	NA	ENSDARG00000056099	751713	NA	NA	NA	NA	general transcription factor IIH, polypeptide 5	ZDB-GENE-041001-144	gtf2h5	20	26146163	26148697
MAD_Dr_004_115361	OTTDART00000009646	1	1	OTTDART00000009644	0	1	115796	NA	NA	NA	ENSDARG00000068992	573376	NA	NA	NA	NA	heat shock protein 8	ZDB-GENE-990415-92	hspa8	10	29963106	29967488
MAD_Dr_004_145790	OTTDART00000044566 ; ENSDART00000066628	2	1	Dr.79625 ; NM_001008578.1	0	1	18749	NA	NA	NA	ENSDARG00000045304	494035	NA	NA	NA	NA	mitochondrial fission regulator 1	ZDB-GENE-041212-86	mtfr1	24	24581782	24588081
MAD_Dr_004_115382	ENSDART00000074199	0	-	-	0	1	115821	NA	NA	NA	ENSDARG00000052360	571193	NA	NA	NA	NA	NA	ZDB-GENE-131127-98	cacng1b	3	60811186	60832467
MAD_Dr_004_115413	NM_201097.1 ; Dr.114796	1	1	ENSDART00000008898	0	1	11585	NM_201097.1	NM_201097	foxm1l	ENSDARG00000003200	394072	forkhead box M1-like	Dr.114796	foxm1l	forkhead box M1-like	forkhead box M1-like	ZDB-GENE-040426-1275	foxm1	4	5799394	5822952
MAD_Dr_004_193577	ENSDART00000007906	3	0	NM_001040375.1 ; OTTDART00000018045 ; Dr.52664	0	1	93577	NA	NA	NA	ENSDARG00000004169	678630	NA	NA	NA	NA	stathmin 1a	ZDB-GENE-031006-14	stmn1a	19	17303653	17306398
MAD_Dr_004_192549	ENSDART00000104322	2	1	Dr.47891 ; OTTDART00000027302	0	1	92263	NA	NA	NA	ENSDARG00000030177	554104	NA	NA	NA	NA	ubiquitin carboxyl-terminal esterase L3 (ubiquitin	ZDB-GENE-050522-158	uchl3	9	22160391	22165801
MAD_Dr_004_115449	OTTDART00000037842	1	1	OTTDART00000037841	0	1	115883	NA	NA	NA	ENSDARG00000059983	562478	NA	NA	NA	NA	NA	ZDB-GENE-070209-211	zufsp	16	32230455	32242741
MAD_Dr_004_115455	ENSDART00000104475	4	0	Dr.104772 ; ENSDART00000109651 ; NM_001130697.1 ; Dr.132125	0	1	115889	NA	NA	NA	ENSDARG00000077777	793949	NA	NA	NA	NA	zgc:195154	ZDB-GENE-030131-8304	tmsb4x	9	54612562	54614146
MAD_Dr_004_115457	ENSDART00000114732	1	0	XM_001922675.1	0	1	115891	NA	NA	NA	ENSDARG00000078835	100149182	NA	NA	NA	NA	NA	NA	NA	12	273019	276618
MAD_Dr_004_115458	NM_001024403.1	2	1	Dr.78089 ; OTTDART00000028880	0	1	115892	NM_001024403.1	NM_001024403	cox5aa	ENSDARG00000017906	554101	cytochrome c oxidase subunit Vaa	NA	NA	NA	cytochrome c oxidase subunit Vaa	ZDB-GENE-050522-133	cox5aa	NA	NA	NA
MAD_Dr_004_115461	NM_001134868.2 ; OTTDART00000012015	22	0	ENSDART00000105298 ; OTTDART00000012016 ; Dr.75687 ; ENSDART00000112323 ; ENSDART00000115415 ; ENSDART00000112224 ; ENSDART00000108570 ; ENSDART00000110238 ; ENSDART00000109517 ; ENSDART00000113381 ; ENSDART00000105155 ; OTTDART00000012032 ; OTTDART00000012033 ; OTTDART00000012034 ; NM_212994.1 ; ENSDART00000111143 ; ENSDART00000110660 ; OTTDART00000012027 ; ENSDART00000115357 ; ENSDART0000010997…	0	1	115895	NM_001134868.2	NM_001134868	NA	ENSDARG00000077498	798039	NA	NA	NA	NA	novel rhamnose binding lectin; si:dkeyp-98a7.5; hypothetical LOC564145	NA	NA	NA	NA	NA
MAD_Dr_004_502047	ENSDART00000098031	3	0	gi|502047 ; gi|120525 ; gi|115467	1	1	-2	NA	NA	NA	ENSDARG00000008703	321028	NA	NA	NA	NA	hypothetical LOC791739; similar to acylpeptide hydrolase; acylpeptide hydrolase	ZDB-GENE-030131-9870	apeh	8	53981770	53999263
MAD_Dr_004_158529	ENSDART00000006805	1	1	NM_213091.1	0	1	37545	NA	NA	NA	ENSDARG00000019258	406364	NA	NA	NA	NA	engulfment and cell motility 1 (ced-12 homolog, C. elegans)	ZDB-GENE-040426-2069	elmo1	NA	NA	NA
MAD_Dr_004_142384	ENSDART00000075326 ; NM_001130192.1 ; Dr.70123	1	1	OTTDART00000037488	0	1	14330	NM_001130192.1	NM_001130192	pnrc2	ENSDARG00000053291	565522	proline-rich nuclear receptor coactivator 2	Dr.70123	pnrc2	proline-rich nuclear receptor coactivator 2	proline-rich nuclear receptor coactivator 2	ZDB-GENE-030131-5475	pnrc2	16	33147821	33151647
MAD_Dr_004_115519	OTTDART00000038625	3	1	ENSDART00000067292 ; NM_212950.1 ; Dr.86325	0	1	115949	NA	NA	NA	ENSDARG00000093738	405886	NA	NA	NA	NA	parathyroid hormone 1a	ZDB-GENE-040623-1	pth1a	25	17764377	17765305
MAD_Dr_004_115539	OTTDART00000040858	0	-	-	0	1	11597	NA	NA	NA	ENSDARG00000018382	8388607	NA	NA	NA	NA	NA	ZDB-GENE-080402-5	prkcha	13	31586370	31618520
MAD_Dr_004_183971	OTTDART00000028477	1	1	ENSDART00000029939	0	1	7619	NA	NA	NA	ENSDARG00000013575	503590	NA	NA	NA	NA	NA	ZDB-GENE-050227-4	rfx2	8	20040902	20106166
MAD_Dr_004_145476	ENSDART00000101994	4	0	OTTDART00000037846 ; OTTDART00000037847 ; NM_001083837.1 ; Dr.76955	0	1	18348	NA	NA	NA	ENSDARG00000069855	563938	NA	NA	NA	NA	splicing factor, arginine/serine-rich 18	ZDB-GENE-030131-362	pnisr	16	32710320	32718853
MAD_Dr_004_115597	OTTDART00000025099	0	-	-	0	1	11603	NA	NA	NA	ENSDARG00000018165	8388607	NA	NA	NA	NA	NA	ZDB-GENE-030131-9827	depdc1a	8	16677104	16689861
MAD_Dr_004_177327	OTTDART00000036251	1	1	OTTDART00000036255	0	1	65127	NA	NA	NA	ENSDARG00000025566	322362	NA	NA	NA	NA	solute carrier family 25 (mitochondrial carrier; phosphate carrier), member 3	ZDB-GENE-040426-1916	slc25a3b	25	3180945	3195621
MAD_Dr_004_115666	ENSDART00000100759	7	0	ENSDART00000110388 ; ENSDART00000044043 ; Dr.82331 ; NM_200915.1 ; OTTDART00000019980 ; OTTDART00000019982 ; ENSDART00000115120	0	1	116096	NA	NA	NA	ENSDARG00000075620	-	NA	NA	NA	NA	NA	NA	NA	NA	NA	NA
MAD_Dr_004_115668	ENSDART00000114062	1	1	Dr.92228	0	1	116099	NA	NA	NA	ENSDARG00000045935	795154	NA	NA	NA	NA	IMP1 inner mitochondrial membrane peptidase-like (	ZDB-GENE-070522-4	immp1l	7	15781950	15812712
MAD_Dr_004_187994	OTTDART00000032846	1	1	XR_045135.1	0	1	823	NA	NA	NA	ENSDARG00000075543	568214	NA	NA	NA	NA	NA	ZDB-GENE-030131-6320	chd8	2	38105186	38133405
MAD_Dr_004_115670	Dr.76970	0	-	-	0	1	11610	NA	NA	NA	ENSDARG00000043046	322181	NA	Dr.76970	im:7146436	im:7146436	F-box and leucine-rich repeat protein 5	ZDB-GENE-030131-900	fbxl5	23	46024219	46040986
MAD_Dr_004_118134	OTTDART00000028208	1	0	NM_001017880.1	0	1	118690	NA	NA	NA	ENSDARG00000041314	573021	NA	NA	NA	NA	NADH dehydrogenase (ubiquinone) 1 beta subcomplex, 9	ZDB-GENE-030131-8364	ndufb9	16	6446261	6450601
MAD_Dr_004_115717	ENSDART00000114752	2	1	Dr.79258 ; XM_001337853.2	0	1	11614	NA	NA	NA	ENSDARG00000075509	-	NA	NA	NA	NA	NA	NA	NA	15	24613789	24627777
MAD_Dr_004_160019	ENSDART00000007053	1	1	XM_001923606.1	0	1	39637	NA	NA	NA	ENSDARG00000024184	436614	NA	NA	NA	NA	nuclear prelamin A recognition factor	ZDB-GENE-040718-31	narf	12	33359811	33373046
MAD_Dr_004_115735	ENSDART00000110507	2	1	OTTDART00000039371 ; OTTDART00000039374	0	1	116157	NA	NA	NA	ENSDARG00000015998	436999	NA	NA	NA	NA	WD repeat and HMG-box DNA binding protein 1	ZDB-GENE-030131-1665	wdhd1	17	15141832	15181464
MAD_Dr_004_115736	OTTDART00000034045	3	0	NM_001109829.1 ; OTTDART00000034049 ; Dr.116492	0	1	116158	NA	NA	NA	ENSDARG00000092090	8388607	NA	NA	NA	NA	NA	ZDB-GENE-070912-36	si:ch211-125e6.12	9	33406199	33407523
MAD_Dr_004_115739	NM_200502.1 ; ENSDART00000050809	0	1		0	1	116165	NM_200502.1	NM_200502	zgc:66168	ENSDARG00000032725	337810	zgc:66168	NA	NA	NA	zgc:66168	ZDB-GENE-030131-10018	rps27a	6	6113517	6116350
MAD_Dr_004_115745	Dr.84230	0	-	-	0	1	11617	NA	NA	NA	ENSDARG00000040717	558777	NA	Dr.84230	macc1	metastasis associated in colon cancer 1	hypothetical LOC558777	ZDB-GENE-091006-3	macc1	16	19831626	19838633
MAD_Dr_004_185731	XM_001923195.1 ; Dr.5568	0	1		0	1	789	XM_001923195.1	XM_001923195	NA	ENSDARG00000042236	323299	NA	Dr.5568	wu:fb72g09	wu:fb72g09	alpha thalassemia/mental retardation syndrome X-linked, like; alpha thalassemia/mental retardation syndrome X-linked homolog (human)	ZDB-GENE-030912-11	atrx	14	10350961	10431884
MAD_Dr_004_115797	NM_199554.1 ; Dr.76732	1	1	ENSDART00000050847	0	1	11622	NM_199554.1	NM_199554	gldc	ENSDARG00000035120	321621	glycine dehydrogenase (decarboxylating)	Dr.76732	im:7139157	im:7139157	glycine dehydrogenase (decarboxylating)	ZDB-GENE-030131-340	gldc	5	65491315	65523643
MAD_Dr_004_115798	ENSDART00000109768	0	-	-	0	1	116221	NA	NA	NA	ENSDARG00000079061	100331220	NA	NA	NA	NA	NA	NA	NA	NA	NA	NA
MAD_Dr_004_136474	XM_687940.3	49	0	Dr.115635 ; Dr.110775 ; ENSDART00000110324 ; ENSDART00000108706 ; XM_693883.1 ; Dr.150095 ; Dr.154548 ; NM_001089569.1 ; ENSDART00000112008 ; ENSDART00000114775 ; Dr.150094 ; NM_001076749.1 ; Dr.23435 ; Dr.16044 ; NM_207100.2 ; ENSDART00000108746 ; XM_702708.3 ; Dr.91529 ; ENSDART00000114073 ; ENSDART00000111543 ; ENSDART00000112557 ; Dr.135741 ; Dr.121491 ; Dr.150092 ; XM_684085.2 ; XM_683555.1 …	0	1	136035	XM_687940.3	XM_687940	NA	ENSDARG00000076042	564610	NA	NA	NA	NA	similar to Histone H4 replacement CG3379-PC; similar to predicted protein; similar to histone cluster 1, H2bc; similar to histone cluster 1, H2bb; similar to histone cluster 2, H2be; hypothetical LOC562547; zgc:154164; zgc:165555; zgc:112234; hypothetical LOC564216; zgc:173585; histone 2, H2, like; zgc:173587; zgc:194989; zgc:171937; histone 1, H4, like; hypothetical LOC100004665; hypothetical LO…	NA	NA	NA	NA	NA
MAD_Dr_004_115804	ENSDART00000114194	1	1	XM_001341273.1	0	1	116227	NA	NA	NA	ENSDARG00000077696	-	NA	NA	NA	NA	NA	NA	NA	8	18470429	18480673
MAD_Dr_004_115811	Dr.76051	0	-	-	0	1	116234	NA	NA	NA	ENSDARG00000068265	497181	NA	Dr.76051	tomm5	translocase of outer mitochondrial membrane 5 homo	translocase of outer mitochondrial membrane 5 homolog (yeast)	ZDB-GENE-040724-90	tomm5	14	44312795	44316182
MAD_Dr_004_185452	OTTDART00000045795	1	1	Dr.150626	0	1	7848	NA	NA	NA	ENSDARG00000040990	768201	NA	NA	NA	NA	zgc:152882	ZDB-GENE-061013-802	usp37	9	715590	746553
MAD_Dr_004_126718	ENSDART00000113678	2	1	XM_684183.3 ; OTTDART00000044093	0	1	12680	NA	NA	NA	ENSDARG00000076041	560785	NA	NA	NA	NA	NA	ZDB-GENE-091118-8	wwc1	21	36780561	36886559
MAD_Dr_004_115860	OTTDART00000023764 ; ENSDART00000092479	0	1		0	1	116282	NA	NA	NA	ENSDARG00000063341	555997	NA	NA	NA	NA	si:ch211-284b7.3	ZDB-GENE-061207-34	si:ch211-284b7.3	2	6130157	6139954
MAD_Dr_004_115862	OTTDART00000025872	4	1	ENSDART00000066233 ; Dr.23391 ; NM_212708.1 ; OTTDART00000025871	0	1	116284	NA	NA	NA	ENSDARG00000045051	327276	NA	NA	NA	NA	solute carrier family 16 (monocarboxylic acid transporters), member 3	ZDB-GENE-030131-5487	slc16a3	12	33249273	33258671
MAD_Dr_004_115869	OTTDART00000037027	2	1	OTTDART00000037024 ; NM_001139438.1	0	1	116290	NA	NA	NA	ENSDARG00000061201	751707	NA	NA	NA	NA	acyl-CoA synthetase family member 2	ZDB-GENE-060825-7	acsf2	12	26405807	26447463
MAD_Dr_004_153194	Dr.79878 ; OTTDART00000030409	2	1	OTTDART00000030408 ; ENSDART00000031120	0	1	28888	NA	NA	NA	ENSDARG00000031761	404040	NA	Dr.79878	dab2	disabled homolog 2 (Drosophila)	disabled homolog 2 (Drosophila)	ZDB-GENE-040303-1	dab2	5	31723622	31738713
MAD_Dr_004_115878	ENSDART00000061961	2	1	ENSDART00000103958 ; XM_688592.3	0	1	11630	NA	NA	NA	ENSDARG00000042261	565314	NA	NA	NA	NA	similar to congenital dyserythropoietic anemia type I (human)	ZDB-GENE-110411-280	cdan1	17	38499888	38525885
MAD_Dr_004_149312	OTTDART00000015105	0	-	-	0	1	23547	NA	NA	NA	ENSDARG00000057286	562490	NA	NA	NA	NA	NA	ZDB-GENE-030131-3587	swap70b	18	16887767	16927774
MAD_Dr_004_115924	OTTDART00000019581	0	-	-	0	1	116342	NA	NA	NA	ENSDARG00000093430	-	NA	NA	NA	NA	NA	ZDB-GENE-070705-539	si:dkeyp-34f6.4	19	32285995	32308282
MAD_Dr_004_115927	OTTDART00000037684	0	-	-	0	1	116345	NA	NA	NA	ENSDARG00000040180	8388607	NA	NA	NA	NA	NA	NA	NA	20	2651939	2664115
MAD_Dr_004_147862	OTTDART00000039180	0	-	-	0	1	21570	NA	NA	NA	ENSDARG00000060113	571403	NA	NA	NA	NA	NA	ZDB-GENE-061215-52	znf395a	17	16082227	16100451
MAD_Dr_004_115929	OTTDART00000044966	0	-	-	0	1	116347	NA	NA	NA	ENSDARG00000093795	-	NA	NA	NA	NA	NA	ZDB-GENE-091204-261	si:dkey-30k5.1	NA	NA	NA
MAD_Dr_004_153067	NM_001005931.2 ; Dr.76729 ; ENSDART00000025496	1	1	OTTDART00000027812	0	1	28708	NM_001005931.2	NM_001005931	rras	ENSDARG00000006553	449660	related RAS viral (r-ras) oncogene homolog	Dr.76729	rras	related RAS viral (r-ras) oncogene homolog	related RAS viral (r-ras) oncogene homolog	ZDB-GENE-041010-217	rras	3	32279032	32284407
MAD_Dr_004_172260	NM_001002080.1 ; Dr.31071	0	1		0	1	5755	NM_001002080.1	NM_001002080	slc12a2	ENSDARG00000010640	415170	solute carrier family 12 (potassium/chloride trans	Dr.31071	slc12a2	solute carrier family 12 (potassium/chloride trans	solute carrier family 12 (potassium/chloride transporters), member 2	ZDB-GENE-040625-53	slc12a2	NA	NA	NA
MAD_Dr_004_115993	OTTDART00000044395	6	1	OTTDART00000044396 ; XM_689122.3 ; OTTDART00000044394 ; Dr.84962 ; XM_001333331.2 ; ENSDART00000030409	0	1	116403	NA	NA	NA	ENSDARG00000039729	-	NA	NA	NA	NA	NA	ZDB-GENE-091112-16	asap1b	24	10761048	10910973
MAD_Dr_004_119379	OTTDART00000028340	2	0	NM_200219.1 ; Dr.85121	0	1	119793	NA	NA	NA	ENSDARG00000028523	393188	NA	NA	NA	NA	zgc:56259	ZDB-GENE-040426-961	inip	10	11361733	11364896
MAD_Dr_004_157211	Dr.18323	1	1	OTTDART00000026716	0	1	35587	NA	NA	NA	ENSDARG00000012399	192305	NA	Dr.18323	adssl	adenylosuccinate synthase, like	adenylosuccinate synthase, like	ZDB-GENE-020419-28	adssl	21	26485876	26494840
MAD_Dr_004_116059	OTTDART00000041343	1	1	Dr.112412	0	1	116477	NA	NA	NA	ENSDARG00000095566	-	NA	NA	NA	NA	NA	ZDB-GENE-090313-61	si:ch211-188m17.3	1	40158903	40198970
MAD_Dr_004_116064	ENSDART00000059013	2	0	Dr.75889 ; NM_001002527.1	0	1	116483	NA	NA	NA	ENSDARG00000076568	791986	NA	NA	NA	NA	Sec61 beta subunit	ZDB-GENE-040718-260	sec61b	16	27289445	27297036
MAD_Dr_004_116067	OTTDART00000006173	1	0	Dr.82543	0	1	116489	NA	NA	NA	ENSDARG00000016122	563207	NA	NA	NA	NA	si:dkey-34f16.5	ZDB-GENE-081110-2	ptrhd1	20	36894733	36897123
MAD_Dr_004_116105	OTTDART00000004361	1	1	XM_001339963.1	0	1	116523	NA	NA	NA	ENSDARG00000043967	613193	NA	NA	NA	NA	similar to Guanine nucleotide exchange factor DBS (DBLs big sister) (MCF2-transforming sequence-like protein) (OST oncogene); si:ch211-241j12.4	NA	NA	NA	NA	NA
MAD_Dr_004_116114	OTTDART00000042593	0	-	-	0	1	116532	NA	NA	NA	ENSDARG00000075842	556667	NA	NA	NA	NA	similar to phosphatidylinositol glycan anchor biosynthesis, class T	ZDB-GENE-090313-46	pigt	23	12426929	12479112
MAD_Dr_004_116122	Dr.85340 ; OTTDART00000026427	0	1		0	1	116543	NA	NA	NA	ENSDARG00000068886	394122	NA	Dr.85340	mrpl14	mitochondrial ribosomal protein L14	similar to mitochondrial ribosomal protein L14; mitochondrial ribosomal protein L14	ZDB-GENE-040426-1066	mrpl14	13	42550142	42552981
MAD_Dr_004_116194	OTTDART00000033130	0	-	-	0	1	11661	NA	NA	NA	ENSDARG00000038563	406808	NA	NA	NA	NA	NA	ZDB-GENE-040426-2876	pitrm1	2	48234893	48265245
MAD_Dr_004_501525	ENSDART00000062348	4	0	gi|501525 ; gi|118930 ; gi|116198 ; gi|100897	1	1	-2	NA	NA	NA	ENSDARG00000042517	553711	NA	NA	NA	NA	mitochondrial ribosomal protein S24	ZDB-GENE-050522-393	mrps24	NA	NA	NA
MAD_Dr_004_116219	Dr.116699	1	1	XM_700000.3	0	1	116633	NA	NA	NA	ENSDARG00000078621	558782	NA	Dr.116699	zgc:193742	zgc:193742	zgc:193742	ZDB-GENE-081022-37	zgc:193742	NA	NA	NA
MAD_Dr_004_116252	OTTDART00000023759	1	1	ENSDART00000081663	0	1	116665	NA	NA	NA	ENSDARG00000058734	541344	NA	NA	NA	NA	NA	ZDB-GENE-050320-35	prdx1	2	6194609	6203806
MAD_Dr_004_116256	OTTDART00000034057	5	0	OTTDART00000034056 ; OTTDART00000034045 ; OTTDART00000034049 ; NM_001109829.1 ; Dr.116492	0	1	116670	NA	NA	NA	ENSDARG00000094370	566620	NA	NA	NA	NA	hypothetical LOC566620; si:ch211-125e6.14; si:ch211-125e6.12	ZDB-GENE-070912-37	si:ch211-125e6.13	9	33406199	33410924
MAD_Dr_004_122182	ENSDART00000085758	4	1	Dr.106569 ; XM_679337.2 ; Dr.77555 ; XM_001342172.1	0	1	12267	NA	NA	NA	ENSDARG00000060679	558450	NA	NA	NA	NA	wu:fb82e06; lysine (K)-specific demethylase 1	ZDB-GENE-030131-7828	kdm1a	17	28067429	28085026
MAD_Dr_004_116268	NM_001013554.1	0	-	-	0	1	116716	NM_001013554.1	NM_001013554	znrd1	ENSDARG00000036070	541428	zinc ribbon domain containing 1	NA	NA	NA	zinc ribbon domain containing 1	ZDB-GENE-050320-131	znrd1	19	27750304	27755649
MAD_Dr_004_116269	NM_201060.1	1	0	OTTDART00000008072	0	1	116717	NM_201060.1	NM_201060	rpl18a	ENSDARG00000025073	394035	ribosomal protein L18a	NA	NA	NA	ribosomal protein L18a	ZDB-GENE-040426-1071	rpl18a	4	377849	385003
MAD_Dr_004_192715	ENSDART00000047580	4	0	OTTDART00000005251 ; ENSDART00000018500 ; Dr.75612 ; NM_200233.1	0	1	9249	NA	NA	NA	ENSDARG00000034293	393202	NA	NA	NA	NA	hypoxia-inducible factor 1, alpha subunit (basic helix-loop-helix transcription factor) b	ZDB-GENE-040426-706	hif1ab	20	20426938	20455904
MAD_Dr_004_116312	ENSDART00000108962	2	1	NM_001033098.1 ; Dr.88501	0	1	116759	NA	NA	NA	ENSDARG00000073971	606662	NA	NA	NA	NA	zgc:110385	ZDB-GENE-050809-125	plgrkt	NA	NA	NA
MAD_Dr_004_116362	OTTDART00000015930	1	1	ENSDART00000078064	0	1	116810	NA	NA	NA	ENSDARG00000068407	-	NA	NA	NA	NA	NA	ZDB-GENE-990621-11	six9	18	37256565	37260412
MAD_Dr_004_144782	NM_131427.1	4	1	ENSDART00000024062 ; ENSDART00000098904 ; OTTDART00000025298 ; Dr.75838	0	1	17478	NM_131427.1	NM_131427	zorba	ENSDARG00000008454	30702	Orb/CPEB-related RNA-binding protein	NA	NA	NA	Orb/CPEB-related RNA-binding protein	ZDB-GENE-990927-1	cpeb1b	7	47967931	47978459
MAD_Dr_004_192478	NM_001045373.1 ; Dr.85498	2	1	OTTDART00000044021 ; ENSDART00000100892	0	1	92163	NM_001045373.1	NM_001045373	crcp	ENSDARG00000069373	751656	calcitonin gene-related peptide-receptor component	Dr.85498	crcp	calcitonin gene-related peptide-receptor component	calcitonin gene-related peptide-receptor component protein	ZDB-GENE-060825-150	crcp	21	31207785	31215463
MAD_Dr_004_189785	OTTDART00000024912	4	1	ENSDART00000013076 ; Dr.76883 ; NM_199659.2 ; OTTDART00000024911	0	1	88336	NA	NA	NA	ENSDARG00000019239	323883	NA	NA	NA	NA	NA	ZDB-GENE-030131-2603	cul1a	2	50494953	50537847
MAD_Dr_004_116398	ENSDART00000059198	1	1	OTTDART00000027385	0	1	11690	NA	NA	NA	ENSDARG00000040445	-	NA	NA	NA	NA	si:ch211-219a4.3	ZDB-GENE-070424-157	si:ch211-219a4.3	9	23954718	23968628
MAD_Dr_004_145634	OTTDART00000010331	2	0	NM_205627.2 ; Dr.76381	0	1	18544	NA	NA	NA	ENSDARG00000000853	402922	NA	NA	NA	NA	dual serine/threonine and tyrosine protein kinase	ZDB-GENE-040826-2	dstyk	22	435537	469215
MAD_Dr_004_503042	ENSDART00000114528	2	1	gi|503042 ; gi|116475	1	1	-2	NA	NA	NA	ENSDARG00000074623	563134	NA	NA	NA	NA	WD repeat domain 67	ZDB-GENE-061218-4	tbc1d31	16	25381357	25400104
MAD_Dr_004_145498	ENSDART00000110697	1	1	OTTDART00000034539	0	1	18376	NA	NA	NA	ENSDARG00000074727	557858	NA	NA	NA	NA	DnaJ (Hsp40) homolog, subfamily C, member 10	ZDB-GENE-070327-1	dnajc10	9	45069013	45096601
MAD_Dr_004_116514	ENSDART00000099593 ; ENSDART00000013454	1	0	NM_199518.2	0	1	117036	NA	NA	NA	ENSDARG00000011683	30765	NA	NA	NA	NA	phosphoribosyl transferase domain containing 1	ZDB-GENE-980526-324	prtfdc1	2	12471976	12496870
MAD_Dr_004_116516	ENSDART00000113297	3	0	ENSDART00000066715 ; OTTDART00000026993 ; Dr.143491	0	1	117046	NA	NA	NA	ENSDARG00000045367	-	NA	NA	NA	NA	tubulin, alpha 1	ZDB-GENE-030822-1	tuba1b	23	35614754	35617716
MAD_Dr_004_129512	OTTDART00000022789	0	-	-	0	1	129368	NA	NA	NA	ENSDARG00000094097	-	NA	NA	NA	NA	NA	ZDB-GENE-060531-32	si:ch211-209a2.1	5	60665262	60669808
MAD_Dr_004_116560	OTTDART00000042842	2	1	OTTDART00000042841 ; ENSDART00000111830	0	1	117090	NA	NA	NA	ENSDARG00000075747	-	NA	NA	NA	NA	NA	ZDB-GENE-091116-62	zfyve16	10	2948797	2999352
MAD_Dr_004_116621	OTTDART00000031139	1	1	OTTDART00000031140	0	1	117149	NA	NA	NA	ENSDARG00000069865	-	NA	NA	NA	NA	NA	NA	NA	13	9108303	9110919
MAD_Dr_004_503134	NM_001002724.1	4	0	gi|503134 ; gi|116629 ; gi|124201 ; gi|114465	1	1	-2	NM_001002724.1	NM_001002724	zgc:92591	ENSDARG00000071420	436997	zgc:92591	NA	NA	NA	zgc:92591; similar to Histone H2B	ZDB-GENE-040718-483	zgc:92591	NA	NA	NA
MAD_Dr_004_130512	OTTDART00000032450	2	1	OTTDART00000032449 ; Dr.123433	0	1	130282	NA	NA	NA	ENSDARG00000092677	8388607	NA	NA	NA	NA	NA	NA	NA	4	4823574	4826047
MAD_Dr_004_165164	NM_199771.1	2	0	ENSDART00000106172 ; Dr.4711	0	1	46850	NM_199771.1	NM_199771	rac1	ENSDARG00000006112	327204	ras-related C3 botulinum toxin substrate 1 (rho fa	NA	NA	NA	zgc:63504; ras-related C3 botulinum toxin substrate 1 (rho family, small GTP binding protein Rac1)	ZDB-GENE-040426-1138	myof	12	10479630	10529345
MAD_Dr_004_116677	OTTDART00000014963	2	1	Dr.91069 ; OTTDART00000014964	0	1	117200	NA	NA	NA	ENSDARG00000093983	-	NA	NA	NA	NA	NA	ZDB-GENE-050420-21	si:ch211-285d14.3	4	16020460	16023902
MAD_Dr_004_116688	OTTDART00000025797	1	1	Dr.76230	0	1	117212	NA	NA	NA	ENSDARG00000054907	335751	NA	NA	NA	NA	cytochrome c oxidase subunit VIIa polypeptide 2 like	ZDB-GENE-030131-7691	cox7a3	12	25106023	25110216
MAD_Dr_004_117055	OTTDART00000036746	1	0	NM_201321.1	0	1	117592	NA	NA	NA	ENSDARG00000007989	368667	NA	NA	NA	NA	hypothetical LOC791668; neural precursor cell expressed, developmentally down-regulated 8	ZDB-GENE-030616-588	nedd8	7	23933877	23936631
MAD_Dr_004_116718	OTTDART00000004946	0	-	-	0	1	11724	NA	NA	NA	ENSDARG00000005789	562399	NA	NA	NA	NA	NA	ZDB-GENE-040724-172	enpp1	20	13507301	13625030
MAD_Dr_004_116751	OTTDART00000038939	1	1	Dr.133490	0	1	117278	NA	NA	NA	ENSDARG00000070589	767758	NA	NA	NA	NA	mitochondrial ribosomal protein L35	ZDB-GENE-060929-1082	mrpl35	17	43522338	43527004
MAD_Dr_004_116756	ENSDART00000113865	0	-	-	0	1	117287	NA	NA	NA	ENSDARG00000077328	-	NA	NA	NA	NA	NA	NA	NA	NA	NA	NA
MAD_Dr_004_165115	ENSDART00000020434	2	1	Dr.80530 ; XM_686352.3	0	1	4678	NA	NA	NA	ENSDARG00000035540	-	NA	NA	NA	NA	NA	NA	NA	5	22470183	22517004
MAD_Dr_004_161960	ENSDART00000006778 ; ENSDART00000062541	2	1	OTTDART00000006057 ; ENSDART00000113784	0	1	42280	NA	NA	NA	ENSDARG00000007127	-	NA	NA	NA	NA	NA	ZDB-GENE-990714-22	acat2	20	31019716	31028267
MAD_Dr_004_187397	Dr.76345 ; ENSDART00000089965	4	1	OTTDART00000029559 ; OTTDART00000029560 ; NM_001023581.2 ; OTTDART00000029561	0	1	81245	NA	NA	NA	ENSDARG00000035914	541340	NA	Dr.76345	tmem167a	transmembrane protein 167A	transmembrane protein 167A	ZDB-GENE-050320-29	tmem167a	10	43282408	43289264
MAD_Dr_004_129624	OTTDART00000018950	4	0	Dr.31691 ; XM_702162.3 ; OTTDART00000018949 ; ENSDART00000007453	0	1	129469	NA	NA	NA	ENSDARG00000023479	562438	NA	NA	NA	NA	NA	ZDB-GENE-060526-27	si:ch211-12e13.2	5	8674940	8712120
MAD_Dr_004_196215	Dr.117007	3	1	ENSDART00000103273 ; OTTDART00000029077 ; OTTDART00000029076	0	1	96495	NA	NA	NA	ENSDARG00000025554	393689	NA	Dr.117007	zgc:73111	zgc:73111	zgc:73111	ZDB-GENE-040426-1674	zgc:73111	11	30497082	30500652
MAD_Dr_004_116827	NM_001002702.2	0	-	-	0	1	117352	NM_001002702.2	NM_001002702	zgc:92620	ENSDARG00000007441	436975	zgc:92620	NA	NA	NA	zgc:92620	ZDB-GENE-040718-456	crebl2	NA	NA	NA
MAD_Dr_004_116835	XM_681567.3 ; Dr.30707 ; OTTDART00000025874	0	1		0	1	11736	XM_681567.3	XM_681567	NA	ENSDARG00000063572	494479	NA	Dr.30707	perp	PERP, TP53 apoptosis effector	PERP, TP53 apoptosis effector	ZDB-GENE-050104-1	perp	13	1025245	1040404
MAD_Dr_004_116864	OTTDART00000030354	4	1	Dr.33975 ; NM_001003579.1 ; ENSDART00000074450 ; OTTDART00000030353	0	1	117385	NA	NA	NA	ENSDARG00000043271	445185	NA	NA	NA	NA	zgc:101052	ZDB-GENE-040801-98	morc3b	1	46487297	46510931
MAD_Dr_004_155060	OTTDART00000036566	0	-	-	0	1	31832	NA	NA	NA	ENSDARG00000052170	322513	NA	NA	NA	NA	NA	ZDB-GENE-030131-1233	uap1	6	35052811	35068789
MAD_Dr_004_116877	NM_200513.1	0	-	-	0	1	117412	NM_200513.1	NM_200513	pfdn6	ENSDARG00000037108	393485	prefoldin subunit 6	NA	NA	NA	zgc:66282	ZDB-GENE-040426-1589	pfdn6	14	30210616	30216813
MAD_Dr_004_116882	Dr.84440	2	0	NM_001172634.1 ; ENSDART00000101044	0	1	117417	NA	NA	NA	ENSDARG00000069425	541432	NA	Dr.84440	zgc:113055	zgc:113055	zgc:113055	ZDB-GENE-050320-136	hsbp1a	7	26357955	26362866
MAD_Dr_004_116919	ENSDART00000089853	1	1	OTTDART00000015356	0	1	11746	NA	NA	NA	ENSDARG00000062269	565458	NA	NA	NA	NA	si:ch211-201b11.2	ZDB-GENE-030131-6225	fan1	18	21699197	21736572
MAD_Dr_004_155148	ENSDART00000056844	2	1	Dr.81510 ; XM_001918944.1	0	1	31952	NA	NA	NA	ENSDARG00000038938	553255	NA	NA	NA	NA	Ssfa2 protein	ZDB-GENE-090824-1	ssfa2	9	44503238	44618638
MAD_Dr_004_116928	ENSDART00000099626	49	0	ENSDART00000102112 ; XM_001921090.1 ; ENSDART00000114185 ; OTTDART00000043351 ; OTTDART00000040419 ; OTTDART00000040418 ; XM_001921346.1 ; XM_001921286.1 ; NM_001128820.1 ; XM_001335165.2 ; XM_001338303.2 ; XM_001923732.1 ; XR_045193.1 ; XR_045206.1 ; OTTDART00000031125 ; ENSDART00000102687 ; ENSDART00000102121 ; ENSDART00000113011 ; ENSDART00000082266 ; ENSDART00000109783 ; XM_001920516.1 ; OTTD…	0	1	117469	NA	NA	NA	ENSDARG00000068800	-	NA	NA	NA	NA	NA	NA	NA	10	34180561	34203385
MAD_Dr_004_116943	NM_001003609.2 ; OTTDART00000039008	0	1		0	1	11749	NM_001003609.2	NM_001003609	mastl	ENSDARG00000055566	445215	microtubule associated serine/threonine kinase-lik	NA	NA	NA	microtubule associated serine/threonine kinase-lik	ZDB-GENE-040801-128	mastl	24	5863797	5878951
MAD_Dr_004_148607	NM_001001822.2 ; Dr.150341	3	1	ENSDART00000079144 ; ENSDART00000079138 ; OTTDART00000002052	0	1	22628	NM_001001822.2	NM_001001822	ptenb	ENSDARG00000056623	368415	phosphatase and tensin homolog B (mutated in multi	Dr.150341	ptenb	phosphatase and tensin homolog B (mutated in multi	phosphatase and tensin homolog B (mutated in multiple advanced cancers 1)	ZDB-GENE-030616-47	ptenb	12	17277978	17302300
MAD_Dr_004_116990	OTTDART00000010898	1	1	OTTDART00000010897	0	1	117531	NA	NA	NA	ENSDARG00000000183	407634	NA	NA	NA	NA	NA	ZDB-GENE-030131-6259	ptpn4b	22	11750166	11803650
MAD_Dr_004_177936	OTTDART00000015131	3	1	ENSDART00000079758 ; Dr.36043 ; NM_001013443.2	0	1	6613	NA	NA	NA	ENSDARG00000057167	334618	NA	NA	NA	NA	eukaryotic translation initiation factor 4, gamma 2b	ZDB-GENE-030131-6550	eif4g2b	18	16726798	16737142
MAD_Dr_004_117007	OTTDART00000044640	2	1	Dr.79864 ; XM_001919306.1	0	1	11755	NA	NA	NA	ENSDARG00000079167	-	NA	NA	NA	NA	NA	NA	NA	24	26234400	26284643
MAD_Dr_004_126079	OTTDART00000019234	1	1	OTTDART00000019233	0	1	126184	NA	NA	NA	ENSDARG00000035871	336713	NA	NA	NA	NA	ribosomal protein L30	ZDB-GENE-030131-8657	rpl30	19	33268019	33273660
MAD_Dr_004_169594	ENSDART00000023054	1	1	OTTDART00000023365	0	1	53304	NA	NA	NA	ENSDARG00000004270	449995	NA	NA	NA	NA	atlastin 3	ZDB-GENE-041010-109	atl3	14	30433718	30454510
MAD_Dr_004_159809	OTTDART00000036722	1	1	ENSDART00000100779	0	1	39345	NA	NA	NA	ENSDARG00000069326	406839	NA	NA	NA	NA	NA	ZDB-GENE-040426-2923	mus81	7	19598946	19628298
MAD_Dr_004_117059	ENSDART00000110429	3	0	ENSDART00000113238 ; Dr.123624 ; Dr.124342	0	1	117605	NA	NA	NA	ENSDARG00000078423	793726	NA	NA	NA	NA	zgc:194297	ZDB-GENE-081022-97	zgc:194285	14	46609291	46613303
MAD_Dr_004_126163	ENSDART00000110638	9	0	ENSDART00000111340 ; NM_001045417.1 ; OTTDART00000023614 ; Dr.62670 ; Dr.123388 ; ENSDART00000099060 ; OTTDART00000031404 ; NM_001109841.1 ; Dr.83482	0	1	126255	NA	NA	NA	ENSDARG00000088923	100126138	NA	NA	NA	NA	NA	ZDB-GENE-091118-43	si:ch211-12h2.8	22	25591517	25592783
MAD_Dr_004_117089	OTTDART00000013331	0	-	-	0	1	117639	NA	NA	NA	ENSDARG00000095602	-	NA	NA	NA	NA	NA	ZDB-GENE-050208-369	si:dkey-1b17.3	NA	NA	NA
MAD_Dr_004_148884	OTTDART00000027159	0	-	-	0	1	22975	NA	NA	NA	ENSDARG00000007271	327167	NA	NA	NA	NA	NA	ZDB-GENE-030131-5378	mynn	24	26183746	26198361
MAD_Dr_004_117098	OTTDART00000029797	4	1	ENSDART00000080740 ; Dr.116618 ; NM_001017861.1 ; ENSDART00000110408	0	1	117669	NA	NA	NA	ENSDARG00000057973	550559	NA	NA	NA	NA	zgc:110702	ZDB-GENE-050417-411	dph1	15	25975236	26153799
MAD_Dr_004_117114	OTTDART00000029187	1	0	Dr.30886	0	1	117704	NA	NA	NA	ENSDARG00000054164	553580	NA	NA	NA	NA	zgc:110031	ZDB-GENE-050522-390	zgc:110031	21	37726360	37733658
MAD_Dr_004_117121	NM_182938.1	1	1	OTTDART00000036756	0	1	117714	NM_182938.1	NM_182938	pvalb9	ENSDARG00000071601	360209	parvalbumin 9	NA	NA	NA	parvalbumin 9	ZDB-GENE-030805-4	pvalb9	12	17574233	17576643
MAD_Dr_004_117154	ENSDART00000089845	0	-	-	0	1	11775	NA	NA	NA	ENSDARG00000062267	569458	NA	NA	NA	NA	NA	ZDB-GENE-101007-4	kdm3b	14	21325632	21363352
MAD_Dr_004_179244	OTTDART00000042786 ; XM_694344.3 ; XM_001922512.1 ; Dr.79498 ; Dr.153755	0	1		0	1	6822	XM_694344.3	XM_694344	NA	ENSDARG00000042071	570822	NA	Dr.79498	si:dkeyp-35f12.2	si:dkeyp-35f12.2	si:dkeyp-35f12.2	ZDB-GENE-090313-384	pam	NA	NA	NA
MAD_Dr_004_117166	ENSDART00000030453	1	1	Dr.83437	0	1	117760	NA	NA	NA	ENSDARG00000021582	394163	NA	NA	NA	NA	hypothetical LOC791827; dynein, light chain, roadblock-type 1	ZDB-GENE-040426-989	dynlrb1	11	26366608	26371020
MAD_Dr_004_152417	OTTDART00000031196	0	-	-	0	1	27742	NA	NA	NA	ENSDARG00000038476	566190	NA	NA	NA	NA	NA	ZDB-GENE-070912-672	si:dkeyp-68b7.7	2	57777903	57785674
MAD_Dr_004_129171	OTTDART00000028700	0	-	-	0	1	129080	NA	NA	NA	ENSDARG00000036684	445042	NA	NA	NA	NA	zgc:92850	ZDB-GENE-040801-169	ndufa7	8	47815292	47822963
MAD_Dr_004_117204	XM_691095.3 ; ENSDART00000102468	0	1		0	1	11780	XM_691095.3	XM_691095	NA	ENSDARG00000052723	-	NA	NA	NA	NA	NA	NA	NA	NA	NA	NA
MAD_Dr_004_117229	Dr.134419	0	-	-	0	1	117822	NA	NA	NA	ENSDARG00000011818	564589	NA	Dr.134419	si:ch211-153j24.4	si:ch211-153j24.4	si:ch211-153j24.4	ZDB-GENE-041014-291	batf	20	46668830	46742836
MAD_Dr_004_179481	XM_001345106.2	0	-	-	0	1	68556	XM_001345106.2	XM_001345106	NA	ENSDARG00000039004	-	NA	NA	NA	NA	NA	NA	NA	NA	NA	NA
MAD_Dr_004_125281	OTTDART00000013058 ; OTTDART00000013057	0	1		0	1	12551	NA	NA	NA	ENSDARG00000042623	406270	NA	NA	NA	NA	acyl-Coenzyme A binding domain containing 3	ZDB-GENE-040426-1930	acbd3	20	30799646	30819003
MAD_Dr_004_117274	XM_684666.2 ; ENSDART00000064400	6	0	Dr.155313 ; ENSDART00000049135 ; ENSDART00000073452 ; Dr.29194 ; Dr.154547 ; NM_001089531.1	0	1	117862	XM_684666.2	XM_684666	NA	ENSDARG00000051718	573073	NA	NA	NA	NA	NA	ZDB-GENE-121214-122	si:ch211-113a14.24	25	35818739	35819338
MAD_Dr_004_117278	NM_001159911.1	1	1	Dr.8203	0	1	117866	NM_001159911.1	NM_001159911	timm9	ENSDARG00000043865	282678	translocase of inner mitochondrial membrane 9 homo	NA	NA	NA	translocase of inner mitochondrial membrane 9 homolog	ZDB-GENE-021206-14	timm9	17	11218465	11223129
MAD_Dr_004_117319	OTTDART00000005157	0	-	-	0	1	1179	NA	NA	NA	ENSDARG00000019383	567039	NA	NA	NA	NA	NA	ZDB-GENE-030131-3647	cdc42bpb	20	18492277	18635919
MAD_Dr_004_117321	OTTDART00000012226	1	1	ENSDART00000105432	0	1	117901	NA	NA	NA	ENSDARG00000071339	558180	NA	NA	NA	NA	novel protein similar to vertebrate MADS box transcription enhancer factor 2 family; MADS box transcription enhancer factor 2, polypeptide B (myocyte enhancer factor 2B)	ZDB-GENE-050208-757	mef2bnb	22	18141621	18150400
MAD_Dr_004_191392	Dr.123483	1	0	NM_001003567.1	0	1	90546	NA	NA	NA	ENSDARG00000037182	445173	NA	Dr.123483	zgc:101084	zgc:101084	zgc:101084	ZDB-GENE-040801-86	zgc:101084	5	1153310	1164551
MAD_Dr_004_175736	NM_199712.1 ; Dr.79270	0	1		0	1	62751	NM_199712.1	NM_199712	pigp	ENSDARG00000038805	325316	phosphatidylinositol glycan, class P	Dr.79270	pigp	phosphatidylinositol glycan, class P	phosphatidylinositol glycan, class P	ZDB-GENE-030131-4041	pigp	10	110868	115336
MAD_Dr_004_121380	ENSDART00000099224	2	1	Dr.75102 ; NM_130955.2	0	1	12181	NA	NA	NA	ENSDARG00000020219	30138	NA	NA	NA	NA	deltaD	ZDB-GENE-990415-47	dld	13	5947112	5953343
MAD_Dr_004_117364	ENSDART00000046359	0	-	-	0	1	11796	NA	NA	NA	ENSDARG00000000103	555454	NA	NA	NA	NA	similar to nonmuscle myosin heavy chain; myosin, heavy polypeptide 10, non-muscle	ZDB-GENE-030616-162	myh10	6	7395916	7501116
MAD_Dr_004_117373	Dr.120436	4	0	OTTDART00000042469 ; OTTDART00000042395 ; ENSDART00000115004 ; ENSDART00000086491	0	2	117966	NA	NA	NA	ENSDARG00000074811	568173	NA	Dr.120436	NA	NA	similar to suppressor of IKK epsilon	ZDB-GENE-090313-312	si:dkey-3p8.4	NA	NA	NA
MAD_Dr_004_145098	ENSDART00000106147	3	1	Dr.106021 ; NM_199897.1 ; OTTDART00000026409	0	1	17879	NA	NA	NA	ENSDARG00000037393	100331795	NA	NA	NA	NA	solute carrier family 43, member 1a	ZDB-GENE-030131-6327	slc43a1a	14	21779351	21800766
MAD_Dr_004_126468	OTTDART00000020655	1	1	Dr.81452	0	1	126533	NA	NA	NA	ENSDARG00000006290	553660	NA	NA	NA	NA	NADH dehydrogenase (ubiquinone) Fe-S protein 5	ZDB-GENE-050522-437	ndufs5	19	35770076	35774436
MAD_Dr_004_117458	OTTDART00000034489	0	-	-	0	1	118052	NA	NA	NA	ENSDARG00000079133	8388607	NA	NA	NA	NA	NA	ZDB-GENE-081104-302	si:dkey-10c21.1	9	42467250	42470637
MAD_Dr_004_117459	ENSDART00000105176	1	0	Dr.4264	0	1	118053	NA	NA	NA	ENSDARG00000010113	393829	NA	NA	NA	NA	NADH dehydrogenase (ubiquinone) 1 beta subcomplex,	ZDB-GENE-040426-1858	ndufb8	12	48486420	48493711
MAD_Dr_004_117466	NM_200508.2 ; Dr.132598	2	1	OTTDART00000027379 ; ENSDART00000017172	0	1	11806	NM_200508.2	NM_200508	eftud2	ENSDARG00000012261	393480	elongation factor Tu GTP binding domain containing	Dr.132598	eftud2	elongation factor Tu GTP binding domain containing	elongation factor Tu GTP binding domain containing 2	ZDB-GENE-040426-1569	eftud2	3	16239206	16263835
MAD_Dr_004_117497	Dr.151488	0	-	-	0	1	118087	NA	NA	NA	ENSDARG00000077076	-	NA	Dr.151488	NA	NA	NA	NA	NA	NA	NA	NA
MAD_Dr_004_171831	ENSDART00000062350	1	1	OTTDART00000006095	0	1	56931	NA	NA	NA	ENSDARG00000042522	325430	NA	NA	NA	NA	si:ch211-150c22.2	ZDB-GENE-030131-4155	katnbl1	20	29306736	29313357
MAD_Dr_004_117500	NM_213441.1 ; Dr.77656	1	1	ENSDART00000006703	0	1	11809	NM_213441.1	NM_213441	maf1	ENSDARG00000013122	406750	MAF1 homolog (S. cerevisiae)	Dr.77656	maf1	MAF1 homolog (S. cerevisiae)	MAF1 homolog (S. cerevisiae)	ZDB-GENE-040426-2788	maf1	11	23808322	23818752
MAD_Dr_004_117503	OTTDART00000021973	1	1	OTTDART00000021972	0	1	118092	NA	NA	NA	ENSDARG00000014709	493609	NA	NA	NA	NA	NA	ZDB-GENE-041121-1	grb2a	NA	NA	NA
MAD_Dr_004_117513	OTTDART00000042486	0	-	-	0	1	118104	NA	NA	NA	ENSDARG00000090963	561786	NA	NA	NA	NA	NA	ZDB-GENE-050208-117	si:ch211-222g5.3	23	19632231	19657471
MAD_Dr_004_117515	OTTDART00000044965	4	1	XM_692625.3 ; ENSDART00000008197 ; Dr.84074 ; OTTDART00000044963	0	1	118106	NA	NA	NA	ENSDARG00000004926	407727	NA	NA	NA	NA	sb:cb157	ZDB-GENE-030131-9686	slbp	NA	NA	NA
MAD_Dr_004_164851	NM_183069.1 ; Dr.79580 ; ENSDART00000011332	1	1	OTTDART00000022646	0	1	46310	NM_183069.1	NM_183069	zmynd19	ENSDARG00000006686	325735	zinc finger, MYND domain containing 19	Dr.79580	zmynd19	zinc finger, MYND domain containing 19	zinc finger, MYND domain containing 19	ZDB-GENE-030131-4460	zmynd19	NA	NA	NA
MAD_Dr_004_151405	OTTDART00000026445	0	-	-	0	1	26353	NA	NA	NA	ENSDARG00000056691	393956	NA	NA	NA	NA	cytoplasmic polyadenylation element binding protein 4	ZDB-GENE-040426-1557	cpeb4	14	23799328	23813594
MAD_Dr_004_118836	NM_001077563.1 ; Dr.80439	1	0	ENSDART00000101885	0	1	11929	NM_001077563.1	NM_001077563	zdhhc18	ENSDARG00000069807	564062	zinc finger, DHHC-type containing 18	Dr.80439	zdhhc18	zinc finger, DHHC-type containing 18	zinc finger, DHHC-type containing 18	ZDB-GENE-060929-424	zdhhc18a	16	34038289	34052305
MAD_Dr_004_117620	ENSDART00000113368	2	1	Dr.119248 ; XM_001333283.2	0	1	118192	NA	NA	NA	ENSDARG00000075606	-	NA	NA	NA	NA	NA	NA	NA	19	1298885	1307636
MAD_Dr_004_117623	NM_001099257.1	1	1	Dr.74684	0	1	118197	NM_001099257.1	NM_001099257	si:dkey-261i16.3	ENSDARG00000070607	100093703	si:dkey-261i16.3	NA	NA	NA	si:dkey-261i16.3	ZDB-GENE-060503-821	mrpl36	19	28699897	28705990
MAD_Dr_004_170231	NM_200017.1 ; Dr.75615 ; ENSDART00000105405 ; NM_001040321.1 ; OTTDART00000012147 ; ENSDART00000105404	2	1	OTTDART00000012148 ; OTTDART00000012146	0	1	54427	NM_200017.1	NM_200017	cirbp	ENSDARG00000013351	678563	cold inducible RNA binding protein	Dr.75615	wu:fk93e10	wu:fk93e10	cold inducible RNA binding protein	ZDB-GENE-030131-5841	cirbpb	22	18517032	18521296
MAD_Dr_004_117687	OTTDART00000023444	0	-	-	0	1	118236	NA	NA	NA	ENSDARG00000002613	393196	NA	NA	NA	NA	zgc:56310	ZDB-GENE-040426-977	rpa3	19	25880802	25882962
MAD_Dr_004_139862	OTTDART00000025904	2	0	Dr.77183 ; NM_201085.1	0	1	13930	NA	NA	NA	ENSDARG00000052738	394060	NA	NA	NA	NA	3-hydroxy-3-methylglutaryl-Coenzyme A synthase 1 (soluble)	ZDB-GENE-040426-1042	hmgcs1	NA	NA	NA
MAD_Dr_004_117693	OTTDART00000027750	1	1	OTTDART00000027749	0	1	118242	NA	NA	NA	ENSDARG00000036293	541381	NA	NA	NA	NA	NA	ZDB-GENE-050320-77	gnb1l	5	14721794	14783292
MAD_Dr_004_170749	OTTDART00000035193 ; OTTDART00000035192	0	1		0	1	55146	NA	NA	NA	ENSDARG00000062423	767707	NA	NA	NA	NA	zgc:153901	ZDB-GENE-060929-820	zgc:153901	9	24397664	24402015
MAD_Dr_004_117701	OTTDART00000038549	2	1	ENSDART00000022187 ; OTTDART00000038548	0	1	118259	NA	NA	NA	ENSDARG00000014274	503748	NA	NA	NA	NA	NA	ZDB-GENE-050306-29	rfc2	21	25169684	25177011
MAD_Dr_004_147385	Dr.78410	3	1	ENSDART00000021997 ; NM_213073.2 ; OTTDART00000043874	0	1	20852	NA	NA	NA	ENSDARG00000014292	406346	NA	Dr.78410	med15	mediator complex subunit 15	mediator complex subunit 15	ZDB-GENE-040426-2032	med15	21	18892683	18910012
MAD_Dr_004_117705	OTTDART00000044552	1	0	OTTDART00000044551	0	1	118268	NA	NA	NA	ENSDARG00000056960	571836	NA	NA	NA	NA	NA	ZDB-GENE-090402-1	tmem56a	NA	NA	NA
MAD_Dr_004_503429	NM_200807.1	2	1	gi|503429 ; gi|117709	1	1	-2	NM_200807.1	NM_200807	zgc:73369	ENSDARG00000045351	393780	zgc:73369	NA	NA	NA	zgc:73369	ZDB-GENE-040426-1780	ccdc58	24	20778125	20782393
MAD_Dr_004_157095	OTTDART00000036770	0	-	-	0	1	35442	NA	NA	NA	ENSDARG00000077409	326875	NA	NA	NA	NA	chibby homolog 1 (Drosophila)	ZDB-GENE-030131-5074	cby1	12	19066668	19069805
MAD_Dr_004_117712	ENSDART00000111828	2	1	Dr.114370 ; XM_683529.3	0	1	118274	NA	NA	NA	ENSDARG00000078092	560139	NA	NA	NA	NA	NA	ZDB-GENE-120906-1	limd2	3	31719137	31743424
MAD_Dr_004_117716	NM_199865.2	3	1	ENSDART00000058737 ; Dr.1474 ; OTTDART00000023641	0	1	118278	NM_199865.2	NM_199865	cdc42l	ENSDARG00000040158	793158	cell division cycle 42, like	NA	NA	NA	cell division cycle 42, like	ZDB-GENE-030131-6069	cdc42l	16	31859656	31868937
MAD_Dr_004_117759	OTTDART00000030183	2	1	OTTDART00000030180 ; OTTDART00000030182	0	1	118308	NA	NA	NA	ENSDARG00000026582	550498	NA	NA	NA	NA	NA	ZDB-GENE-050417-332	iscub	5	31259890	31268694
MAD_Dr_004_117769	NM_001003987.1 ; Dr.141393	0	1		0	1	11833	NM_001003987.1	NM_001003987	zgc:92004	ENSDARG00000002255	445478	zgc:92004	Dr.141393	zgc:92004	zgc:92004	zgc:92004	ZDB-GENE-040822-8	epb41l3a	24	42055974	42102897
MAD_Dr_004_117774	NM_001123010.1	3	0	OTTDART00000040607 ; ENSDART00000090712 ; Dr.77087	0	1	11834	NM_001123010.1	NM_001123010	zgc:174575	ENSDARG00000062593	568146	zgc:174575	NA	NA	NA	zgc:174575	ZDB-GENE-030925-2	stox1	13	18340556	18376788
MAD_Dr_004_173679	NM_001082919.1 ; Dr.84144	1	0	XM_001338456.2	0	1	59644	NM_001082919.1	NM_001082919	zgc:162948	ENSDARG00000036570	445404	zgc:162948	Dr.84144	zgc:162948	zgc:162948	small nuclear ribonucleoprotein polypeptide F-like	ZDB-GENE-040930-9	snrpf	NA	NA	NA
MAD_Dr_004_117825	Dr.89030 ; ENSDART00000083218	0	1		0	1	11839	NA	NA	NA	ENSDARG00000059685	567031	NA	Dr.89030	wdr47	WD repeat domain 47	WD repeat domain 47	ZDB-GENE-121114-10	wdr47b	NA	NA	NA
MAD_Dr_004_117840	Dr.117152	0	-	-	0	1	11840	NA	NA	NA	ENSDARG00000032459	323621	NA	Dr.117152	med24	mediator complex subunit 24	mediator complex subunit 24	ZDB-GENE-030131-2341	med24	NA	NA	NA
MAD_Dr_004_148763	ENSDART00000010140	3	1	OTTDART00000017208 ; Dr.8280 ; NM_131491.2	0	1	22813	NA	NA	NA	ENSDARG00000010266	30967	NA	NA	NA	NA	insulin-like growth factor 2 mRNA binding protein 3	ZDB-GENE-000308-1	igf2bp3	19	20616730	20661173
MAD_Dr_004_158656	OTTDART00000026259	0	-	-	0	1	3775	NA	NA	NA	ENSDARG00000009953	336923	NA	NA	NA	NA	NA	ZDB-GENE-030131-8867	med14	9	34588625	34614872
MAD_Dr_004_143303	NM_201461.1 ; Dr.77265 ; ENSDART00000033494	1	1	OTTDART00000044218	0	1	15520	NM_201461.1	NM_201461	copeb	ENSDARG00000029072	280650	core promoter element binding protein	Dr.77265	copeb	core promoter element binding protein	core promoter element binding protein	ZDB-GENE-021115-9	klf6a	24	4109697	4117128
MAD_Dr_004_146391	OTTDART00000031133	0	-	-	0	1	19498	NA	NA	NA	ENSDARG00000057890	560112	NA	NA	NA	NA	si:dkey-33c12.4	ZDB-GENE-030131-2527	si:dkey-33c12.4	13	9007896	9036512
MAD_Dr_004_140018	OTTDART00000014162 ; OTTDART00000014163	0	1		0	1	13944	NA	NA	NA	ENSDARG00000061757	-	NA	NA	NA	NA	NA	NA	NA	22	17287075	17429479
MAD_Dr_004_189113	Dr.113445	1	1	OTTDART00000041101	0	1	87096	NA	NA	NA	ENSDARG00000074379	792608	NA	Dr.113445	zgc:195152	zgc:195152	zgc:195152	ZDB-GENE-081022-187	knstrn	1	10423577	10433819
MAD_Dr_004_117936	Dr.75992	0	-	-	0	2	118492	NA	NA	NA	ENSDARG00000077075	564534	NA	Dr.75992	wu:fa56c09	wu:fa56c09	similar to Fas-activated serine/threonine kinase (FAST kinase)	ZDB-GENE-070912-680	fastk	2	32595799	32611559
MAD_Dr_004_118825	OTTDART00000035026	2	1	Dr.7906 ; NM_001005592.1	0	1	119264	NA	NA	NA	ENSDARG00000022438	335774	NA	NA	NA	NA	cytochrome c oxidase subunit VIa polypeptide 1	ZDB-GENE-030131-7715	cox6a1	8	39726484	39732222
MAD_Dr_004_180897	NM_199586.1 ; Dr.76952	0	1		0	1	7089	NM_199586.1	NM_199586	actn4	ENSDARG00000089776	322221	actinin, alpha 4	Dr.76952	actn4	actinin, alpha 4	actinin, alpha 4	ZDB-GENE-030131-940	actn4	NA	NA	NA
MAD_Dr_004_170847	NM_001002625.1 ; Dr.108054	0	1		0	1	55287	NM_001002625.1	NM_001002625	supt3h	ENSDARG00000002776	436898	suppressor of Ty 3 homolog (S. cerevisiae)	Dr.108054	supt3h	suppressor of Ty 3 homolog (S. cerevisiae)	suppressor of Ty 3 homolog (S. cerevisiae)	ZDB-GENE-040718-370	supt3h	NA	NA	NA
MAD_Dr_004_177612	ENSDART00000066863	1	1	OTTDART00000026871	0	1	65595	NA	NA	NA	ENSDARG00000045463	393993	NA	NA	NA	NA	v-ral simian leukemia viral oncogene homolog A (ras related)	ZDB-GENE-040426-1344	ralaa	24	1015114	1027140
MAD_Dr_004_118069	OTTDART00000028003	1	1	OTTDART00000028002	0	1	118626	NA	NA	NA	ENSDARG00000069937	559334	NA	NA	NA	NA	NA	ZDB-GENE-050913-84	dnm2a	3	50320272	50402475
MAD_Dr_004_118070	OTTDART00000032055	1	0	OTTDART00000032053	0	1	118627	NA	NA	NA	ENSDARG00000026053	324585	NA	NA	NA	NA	NA	ZDB-GENE-030131-3306	hltf	2	25288406	25306368
MAD_Dr_004_199523	ENSDART00000015547	1	1	OTTDART00000041094	0	1	99905	NA	NA	NA	ENSDARG00000003701	81586	NA	NA	NA	NA	claudin g	ZDB-GENE-010328-7	cldng	1	32912476	32914601
MAD_Dr_004_118077	OTTDART00000045677	1	1	OTTDART00000045674	0	1	118633	NA	NA	NA	ENSDARG00000074381	8388607	NA	NA	NA	NA	NA	NA	NA	1	2154148	2298326
MAD_Dr_004_124150	ENSDART00000085247	1	0	NM_001045450.1	0	1	124671	NA	NA	NA	ENSDARG00000060472	751740	NA	NA	NA	NA	zgc:153425	ZDB-GENE-060825-43	anapc15	NA	NA	NA
MAD_Dr_004_128133	OTTDART00000037752	2	1	OTTDART00000037751 ; NM_001002163.1	0	1	128116	NA	NA	NA	ENSDARG00000015978	415253	NA	NA	NA	NA	zgc:86599	ZDB-GENE-040625-180	zgc:86599	10	42546390	42550144
MAD_Dr_004_118105	Dr.117233	7	1	ENSDART00000110574 ; ENSDART00000115236 ; NM_001172637.1 ; XM_683022.3 ; OTTDART00000043948 ; NM_001110169.1 ; Dr.119789	0	1	118663	NA	NA	NA	ENSDARG00000074105	795693	NA	Dr.117233	zgc:171957	zgc:171957	zgc:171957	ZDB-GENE-071004-10	zgc:171957	NA	NA	NA
MAD_Dr_004_153383	OTTDART00000022132	0	-	-	0	1	29215	NA	NA	NA	ENSDARG00000016059	405821	NA	NA	NA	NA	NA	ZDB-GENE-040426-2593	rab5b	9	27939771	27965887
MAD_Dr_004_166128	NM_205588.2 ; Dr.531	1	1	OTTDART00000042823	0	1	48261	NM_205588.2	NM_205588	dcps	ENSDARG00000009862	402850	mRNA decapping enzyme	Dr.531	dcps	mRNA decapping enzyme	mRNA decapping enzyme	ZDB-GENE-040311-1	dcps	10	39362498	39373238
MAD_Dr_004_118188	ENSDART00000063618	2	1	Dr.84480 ; NM_001017585.1	0	1	118744	NA	NA	NA	ENSDARG00000043336	550247	NA	NA	NA	NA	zgc:110717	ZDB-GENE-050417-47	exosc7	NA	NA	NA
MAD_Dr_004_503402	NM_198073.1	10	0	gi|503402 ; gi|121655 ; gi|195305 ; gi|194443 ; gi|121792 ; gi|114984 ; gi|103827 ; gi|501217 ; gi|118197 ; gi|122680	1	1	-2	NM_198073.1	NM_198073	hbbe1.1	ENSDARG00000069747	81538	hemoglobin beta embryonic-1.1	NA	NA	NA	similar to embryonic 1 beta-globin; hemoglobin beta embryonic-1; si:busm1-118j2.5; embryonic 1 beta-globin family member	NA	NA	NA	NA	NA
MAD_Dr_004_118236	XM_001919955.1 ; Dr.79298	0	1		0	1	1188	XM_001919955.1	XM_001919955	NA	ENSDARG00000077184	558626	NA	Dr.79298	NA	NA	similar to DENN/MADD domain containing 4C	ZDB-GENE-120727-13	dennd4c	NA	NA	NA
MAD_Dr_004_118253	OTTDART00000022943 ; ENSDART00000044647	0	1		0	1	118816	NA	NA	NA	ENSDARG00000033370	415236	NA	NA	NA	NA	zgc:86715	ZDB-GENE-040625-159	zgc:86715	5	64170822	64174869
MAD_Dr_004_151448	NM_001003847.1 ; Dr.77325 ; ENSDART00000115408 ; OTTDART00000026221 ; ENSDART00000054611	2	1	OTTDART00000026227 ; ENSDART00000106626	0	1	2641	NM_001003847.1	NM_001003847	thoc2	ENSDARG00000037503	368417	THO complex 2	Dr.77325	thoc2	THO complex 2	THO complex 2	ZDB-GENE-030616-54	thoc2	14	12085892	12180608
MAD_Dr_004_126685	OTTDART00000041424	1	1	OTTDART00000041427	0	1	12676	NA	NA	NA	ENSDARG00000003631	352927	NA	NA	NA	NA	clock homolog 3 (mouse)	ZDB-GENE-030408-2	clockb	1	18740067	18773516
MAD_Dr_004_118274	Dr.117027	2	1	OTTDART00000029127 ; NM_201004.1	0	1	118848	NA	NA	NA	ENSDARG00000033175	393979	NA	Dr.117027	snrpe	small nuclear ribonucleoprotein polypeptide E	small nuclear ribonucleoprotein polypeptide E	ZDB-GENE-040426-1112	snrpe	11	37453347	37458996
MAD_Dr_004_174624	ENSDART00000099315	1	1	OTTDART00000044882	0	1	61040	NA	NA	NA	ENSDARG00000045857	550440	NA	NA	NA	NA	zgc:112104	ZDB-GENE-050417-261	cebpz	20	3272730	3292516
MAD_Dr_004_188112	OTTDART00000027678 ; Dr.29079	2	1	OTTDART00000027680 ; OTTDART00000027682	0	1	82500	NA	NA	NA	ENSDARG00000037350	336702	NA	Dr.29079	rpl9	ribosomal protein L9	ribosomal protein L9	ZDB-GENE-030131-8646	rpl9	1	22578764	22583765
MAD_Dr_004_152352	ENSDART00000099827	1	1	OTTDART00000028546	0	1	27644	NA	NA	NA	ENSDARG00000014430	-	NA	NA	NA	NA	RAB guanine nucleotide exchange factor (GEF) 1	ZDB-GENE-040426-1486	rabgef1	10	32913056	32936440
MAD_Dr_004_161481	OTTDART00000042313 ; ENSDART00000013797	2	0	Dr.26472 ; NM_199770.1	0	1	41583	NA	NA	NA	ENSDARG00000003383	327200	NA	NA	NA	NA	ankyrin repeat and SOCS box-containing 8	ZDB-GENE-030131-5411	asb8	23	27571416	27579620
MAD_Dr_004_118318	ENSDART00000110451	4	1	Dr.88886 ; XM_680636.3 ; Dr.80682 ; XM_001921405.1	0	1	11889	NA	NA	NA	ENSDARG00000077788	-	NA	NA	NA	NA	Rho guanine nucleotide exchange factor (GEF) 10	ZDB-GENE-030131-6210	arhgef10	17	25178779	25264318
MAD_Dr_004_142577	OTTDART00000021020	0	-	-	0	1	14589	NA	NA	NA	ENSDARG00000008592	-	NA	NA	NA	NA	NA	NA	NA	5	21523788	21549052
MAD_Dr_004_118353	OTTDART00000022146	8	0	OTTDART00000033918 ; Dr.126216 ; ENSDART00000078593 ; OTTDART00000017713 ; Dr.95521 ; XM_001919844.1 ; OTTDART00000033921 ; OTTDART00000006697	0	1	118913	NA	NA	NA	ENSDARG00000094948	-	NA	NA	NA	NA	NA	ZDB-GENE-070912-710	si:rp71-45g20.5	9	28023699	28033882
MAD_Dr_004_118418	OTTDART00000031401	0	-	-	0	1	118980	NA	NA	NA	ENSDARG00000094634	-	NA	NA	NA	NA	NA	ZDB-GENE-070424-119	si:ch211-120e1.7	19	41354432	41398199
MAD_Dr_004_118421	OTTDART00000036131 ; ENSDART00000111429	2	1	Dr.119895 ; XM_690158.3	0	1	118984	NA	NA	NA	ENSDARG00000063159	566871	NA	NA	NA	NA	similar to dynamin 1-like	ZDB-GENE-081105-41	si:dkey-32e23.4	8	50989996	51038519
MAD_Dr_004_152191	OTTDART00000037054	1	1	Dr.76201	0	1	27444	NA	NA	NA	ENSDARG00000044265	569357	NA	NA	NA	NA	CDC37 cell division cycle 37 homolog (S. cerevisiae)-like 1	ZDB-GENE-030131-8865	cdc37l1	10	11014557	11040261
MAD_Dr_004_118423	OTTDART00000037240	1	1	ENSDART00000109882	0	1	118986	NA	NA	NA	ENSDARG00000079815	8388607	NA	NA	NA	NA	NA	NA	NA	10	4964159	4968904
MAD_Dr_004_196497	OTTDART00000045073	3	1	OTTDART00000045072 ; Dr.152795 ; OTTDART00000045074	0	1	96795	NA	NA	NA	ENSDARG00000008218	402951	NA	NA	NA	NA	NA	ZDB-GENE-040426-1817	znf410	20	54559957	54570807
MAD_Dr_004_169894	NM_130941.2 ; Dr.75779	0	1		0	1	5394	NM_130941.2	NM_130941	pl10	ENSDARG00000005774	30116	pl10	Dr.75779	pl10	pl10	pl10	ZDB-GENE-980526-150	pl10	6	59900573	59918191
MAD_Dr_004_118455	OTTDART00000033950	0	-	-	0	1	11901	NA	NA	NA	ENSDARG00000078311	564498	NA	NA	NA	NA	NA	ZDB-GENE-090206-2	dcaf6	9	34356879	34410180
MAD_Dr_004_118509	OTTDART00000022771	0	-	-	0	1	119037	NA	NA	NA	ENSDARG00000035146	554099	NA	NA	NA	NA	polymerase (RNA) II (DNA directed) polypeptide J	ZDB-GENE-050522-120	polr2j	5	60774701	60780307
MAD_Dr_004_118513	OTTDART00000024360	2	1	ENSDART00000078866 ; OTTDART00000024359	0	1	119040	NA	NA	NA	ENSDARG00000056378	336503	NA	NA	NA	NA	NA	ZDB-GENE-030131-8447	ifi30	2	25106933	25111836
MAD_Dr_004_501328	ENSDART00000048599	3	1	gi|503426 ; gi|501328 ; gi|118514	1	1	-2	NA	NA	NA	ENSDARG00000030602	393723	NA	NA	NA	NA	ribosomal protein S19	ZDB-GENE-040426-1716	rps19	16	24274933	24280294
MAD_Dr_004_118534	Dr.78253	1	1	NM_001003868.2	0	1	119061	NA	NA	NA	ENSDARG00000089426	445391	NA	Dr.78253	nop10	NOP10 ribonucleoprotein homolog (yeast)	NOP10 ribonucleoprotein homolog (yeast)	ZDB-GENE-041007-4	nop10	NA	NA	NA
MAD_Dr_004_118602	OTTDART00000027147	1	1	ENSDART00000105690	0	1	119095	NA	NA	NA	ENSDARG00000094704	570772	NA	NA	NA	NA	NA	ZDB-GENE-051012-1	bcl2a	24	28058051	28150459
MAD_Dr_004_179005	OTTDART00000039608 ; NM_200587.2 ; Dr.8251	0	1		0	1	6784	NM_200587.2	NM_200587	gmps	ENSDARG00000079848	393559	guanine monphosphate synthetase	Dr.8251	gmps	guanine monphosphate synthetase	guanine monphosphate synthetase	ZDB-GENE-040426-1503	gmps	18	34205451	34239033
MAD_Dr_004_118622	OTTDART00000038597	3	0	XM_001331137.1 ; NM_001024402.1 ; OTTDART00000024102	0	1	119113	NA	NA	NA	ENSDARG00000057055	554100	NA	NA	NA	NA	hypothetical LOC791908; zgc:109991	ZDB-GENE-050522-131	ndufs8b	14	21373862	21381672
MAD_Dr_004_118718	OTTDART00000016062	3	1	ENSDART00000026767 ; Dr.151154 ; NM_198146.2	0	1	11918	NA	NA	NA	ENSDARG00000011219	378972	NA	NA	NA	NA	v-akt murine thymoma viral oncogene homolog 2	ZDB-GENE-031007-5	akt2	18	40720996	40763391
MAD_Dr_004_118697	OTTDART00000043980	17	0	OTTDART00000043979 ; OTTDART00000030254 ; OTTDART00000030253 ; OTTDART00000034407 ; OTTDART00000042892 ; OTTDART00000033237 ; OTTDART00000034725 ; Dr.92538 ; OTTDART00000041500 ; OTTDART00000035569 ; OTTDART00000034191 ; OTTDART00000042894 ; OTTDART00000034730 ; OTTDART00000034066 ; OTTDART00000030255 ; OTTDART00000022177 ; Dr.125526	0	1	119165	NA	NA	NA	ENSDARG00000091943	-	NA	NA	NA	NA	NA	ZDB-GENE-091120-6	si:ch211-119c24.2	21	33721620	33730755
MAD_Dr_004_118701	OTTDART00000023024	1	1	XM_001338467.1	0	1	119169	NA	NA	NA	ENSDARG00000059474	798052	NA	NA	NA	NA	novel protein similar to human and mouse MLX interactin protein (MLXIP)	ZDB-GENE-060526-8	mlxip	5	66637447	66671547
MAD_Dr_004_118737	OTTDART00000021356 ; ENSDART00000087604 ; NM_001126432.1 ; Dr.88641	0	1		0	1	11919	NM_001126432.1	NM_001126432	inpp5f	ENSDARG00000061437	570007	inositol polyphosphate-5-phosphatase F	Dr.88641	inpp5f	inositol polyphosphate-5-phosphatase F	inositol polyphosphate-5-phosphatase F	ZDB-GENE-041111-194	inpp5f	13	25375130	25402235
MAD_Dr_004_118772	OTTDART00000037765	1	1	OTTDART00000037764	0	1	119213	NA	NA	NA	ENSDARG00000003869	436717	NA	NA	NA	NA	NA	ZDB-GENE-040718-142	decr1	16	36794654	36806272
MAD_Dr_004_182510	OTTDART00000024981	0	-	-	0	1	73916	NA	NA	NA	ENSDARG00000055797	568776	NA	NA	NA	NA	NA	ZDB-GENE-060315-5	cnpy4	7	20207703	20212500
MAD_Dr_004_118828	OTTDART00000045443	1	1	OTTDART00000045441	0	1	119267	NA	NA	NA	ENSDARG00000010051	436724	NA	NA	NA	NA	NA	ZDB-GENE-040718-150	ufd1l	8	4704977	4720128
MAD_Dr_004_118833	ENSDART00000112810	18	0	XM_001922728.1 ; XR_045033.1 ; XR_045233.1 ; Dr.125324 ; NM_001109855.1 ; Dr.117846 ; XM_689267.3 ; Dr.152733 ; XM_001923918.1 ; XM_001923282.1 ; Dr.123002 ; XM_001922914.1 ; NM_001114454.1 ; XM_001923102.1 ; XM_001921408.1 ; Dr.92652 ; XM_001337882.2 ; ENSDART00000111987	0	1	119280	NA	NA	NA	ENSDARG00000088382	-	NA	NA	NA	NA	NA	NA	NA	NA	NA	NA
MAD_Dr_004_118838	ENSDART00000115025	2	1	Dr.113886 ; OTTDART00000031826	0	1	119293	NA	NA	NA	ENSDARG00000077323	-	NA	NA	NA	NA	si:ch211-105d4.5	ZDB-GENE-070912-5	thap4	2	22997472	23003799
MAD_Dr_004_118888	NM_001105134.1	19	0	OTTDART00000014178 ; OTTDART00000014181 ; ENSDART00000037286 ; ENSDART00000114167 ; ENSDART00000105297 ; OTTDART00000013896 ; ENSDART00000105276 ; NM_001102634.1 ; Dr.75545 ; OTTDART00000013900 ; NM_001110386.1 ; OTTDART00000014177 ; Dr.120188 ; NM_001110388.1 ; OTTDART00000012169 ; ENSDART00000111340 ; OTTDART00000031404 ; OTTDART00000023614 ; Dr.62670	0	1	119340	NM_001105134.1	NM_001105134	zgc:171717	ENSDARG00000078677	795141	zgc:171717	NA	NA	NA	si:ch211-226h8.4; si:ch211-154a22.8; zgc:174165; hypothetical LOC566890; zgc:171717; si:ch211-226h8.11; similar to Bromodomain containing 7	ZDB-GENE-071004-25	zgc:171717	NA	NA	NA
MAD_Dr_004_118927	OTTDART00000023893	7	1	OTTDART00000023892 ; OTTDART00000023891 ; Dr.84135 ; NM_214724.1 ; ENSDART00000022546 ; OTTDART00000023890 ; ENSDART00000101536	0	1	119374	NA	NA	NA	ENSDARG00000036774	378970	NA	NA	NA	NA	NA	ZDB-GENE-031006-13	rgs12b	1	40498799	40587799
MAD_Dr_004_118934	OTTDART00000030534	1	1	Dr.91956	0	1	119380	NA	NA	NA	ENSDARG00000093021	8388607	NA	NA	NA	NA	NA	NA	NA	22	17260571	17274347
MAD_Dr_004_120332	OTTDART00000037414 ; NM_001080596.2 ; ENSDART00000088177	1	0	Dr.84360	0	1	12075	NM_001080596.2	NM_001080596	zgc:158271	ENSDARG00000061656	565773	zgc:158271	NA	NA	NA	zgc:158271	ZDB-GENE-070112-632	ptpdc1	11	27264031	27290499
MAD_Dr_004_119000	ENSDART00000106292	4	0	Dr.152330 ; XM_001346257.2 ; XM_001919566.1 ; XM_001919155.1	0	1	119443	NA	NA	NA	ENSDARG00000079735	561973	NA	NA	NA	NA	NA	NA	NA	NA	NA	NA
MAD_Dr_004_129101	ENSDART00000007334	5	0	NM_200737.1 ; OTTDART00000045016 ; OTTDART00000045018 ; OTTDART00000045017 ; Dr.75580	0	1	129011	NA	NA	NA	ENSDARG00000014830	393710	NA	NA	NA	NA	Finkel-Biskis-Reilly murine sarcoma virus (FBR-MuSV) ubiquitously expressed (fox derived); ribosomal protein S30	ZDB-GENE-040426-1700	faua	NA	NA	NA
MAD_Dr_004_119097	ENSDART00000057959	1	0	Dr.34751	0	1	11953	NA	NA	NA	ENSDARG00000057430	-	NA	NA	NA	NA	NA	ZDB-GENE-050417-401	atg16l1	NA	NA	NA
MAD_Dr_004_119131	OTTDART00000010745	0	-	-	0	1	119554	NA	NA	NA	ENSDARG00000075334	-	NA	NA	NA	NA	NA	NA	NA	15	19100645	19192973
MAD_Dr_004_124483	OTTDART00000024365	6	1	ENSDART00000004716 ; Dr.1508 ; NM_214773.1 ; OTTDART00000024361 ; OTTDART00000024364 ; OTTDART00000024366	0	1	124990	NA	NA	NA	ENSDARG00000019763	406801	NA	NA	NA	NA	acid phosphatase 5a, tartrate resistant	ZDB-GENE-040426-2864	acp5a	6	8119583	8126977
MAD_Dr_004_158436	OTTDART00000043102	7	0	ENSDART00000029122 ; OTTDART00000043103 ; NM_001111176.1 ; XM_001922877.1 ; XM_001346770.2 ; XM_001918832.1 ; XM_001922514.1	0	1	37397	NA	NA	NA	ENSDARG00000027639	564373	NA	NA	NA	NA	zgc:165539	ZDB-GENE-030131-5478	zgc:165539	10	21584544	21587736
MAD_Dr_004_127541	OTTDART00000017886	0	-	-	0	1	127560	NA	NA	NA	ENSDARG00000056583	447913	NA	NA	NA	NA	NADH dehydrogenase (ubiquinone) Fe-S protein 6	ZDB-GENE-040912-86	ndufs6	19	28696978	28699654
MAD_Dr_004_119197	OTTDART00000034407	26	0	OTTDART00000030254 ; OTTDART00000030253 ; OTTDART00000041500 ; OTTDART00000035569 ; OTTDART00000030255 ; OTTDART00000022177 ; OTTDART00000042892 ; OTTDART00000033237 ; OTTDART00000034725 ; Dr.92538 ; OTTDART00000034191 ; OTTDART00000042894 ; OTTDART00000034730 ; OTTDART00000034066 ; OTTDART00000043980 ; OTTDART00000043979 ; OTTDART00000022145 ; OTTDART00000033312 ; OTTDART00000033319 ; Dr.130265 …	0	1	119614	NA	NA	NA	ENSDARG00000091889	-	NA	NA	NA	NA	NA	ZDB-GENE-081105-74	si:dkey-225d17.2	9	39200637	39204803
MAD_Dr_004_181298	OTTDART00000040954	1	1	OTTDART00000040955	0	1	71835	NA	NA	NA	ENSDARG00000041570	334588	NA	NA	NA	NA	NA	ZDB-GENE-030131-6520	mrpl39	1	537628	596152
MAD_Dr_004_119204	ENSDART00000055713	1	1	XM_681362.3	0	1	119622	NA	NA	NA	ENSDARG00000062377	100335005	NA	NA	NA	NA	zgc:113045	NA	NA	2	2721293	2766213
MAD_Dr_004_119210	OTTDART00000017415	11	0	XM_001334691.2 ; OTTDART00000017383 ; ENSDART00000106237 ; Dr.120024 ; NM_001128243.1 ; OTTDART00000017382 ; ENSDART00000106253 ; OTTDART00000017409 ; OTTDART00000017407 ; XM_001919805.1 ; XM_001919764.1	0	1	119629	NA	NA	NA	ENSDARG00000095455	-	NA	NA	NA	NA	NA	ZDB-GENE-060503-905	si:dkey-20i20.10	22	2752970	2757542
MAD_Dr_004_119307	OTTDART00000045061	2	1	ENSDART00000047993 ; NM_200073.1	0	1	11973	NA	NA	NA	ENSDARG00000037574	337670	NA	NA	NA	NA	ribosomal protein S6 kinase, like	ZDB-GENE-140106-28	zmp:0000001068	14	8634312	8696391
MAD_Dr_004_169930	OTTDART00000032395	0	-	-	0	1	53987	NA	NA	NA	ENSDARG00000003058	415215	NA	NA	NA	NA	NA	ZDB-GENE-090417-1	fgfr1op	20	30676088	30707293
MAD_Dr_004_119352	ENSDART00000109978	2	1	Dr.91815 ; XM_682645.3	0	1	11977	NA	NA	NA	ENSDARG00000075165	559312	NA	NA	NA	NA	NA	ZDB-GENE-120727-18	unm_hu7905	13	47543660	47548321
MAD_Dr_004_119364	NM_001018150.1 ; Dr.106921 ; ENSDART00000041942	1	1	OTTDART00000028276	0	1	11978	NM_001018150.1	NM_001018150	zgc:110586	ENSDARG00000003754	378854	zgc:110586	Dr.106921	zgc:110586	zgc:110586	zgc:110586	ZDB-GENE-050522-511	tspan2	6	49108395	49160554
MAD_Dr_004_155454	OTTDART00000015389 ; OTTDART00000015390	1	0	NM_001025537.1	0	1	33145	NA	NA	NA	ENSDARG00000024314	565499	NA	NA	NA	NA	homocysteine-inducible, endoplasmic reticulum stress-inducible, ubiquitin-like domain member 1	ZDB-GENE-050913-47	herpud1	18	17611573	17619512
MAD_Dr_004_119401	OTTDART00000039920	1	1	XM_001920701.1	0	1	119816	NA	NA	NA	ENSDARG00000094470	-	NA	NA	NA	NA	NA	ZDB-GENE-081104-217	txnrd2	5	14811374	14821234
MAD_Dr_004_119406	OTTDART00000022440	0	-	-	0	1	119821	NA	NA	NA	ENSDARG00000052840	573689	NA	NA	NA	NA	NADH dehydrogenase (ubiquinone) Fe-S protein 4, (NADH-coenzyme Q reductase)	ZDB-GENE-050522-421	ndufs4	5	39885350	39901579
MAD_Dr_004_119429	OTTDART00000032979	3	1	ENSDART00000036277 ; Dr.104588 ; NM_001039358.2	0	1	11984	NA	NA	NA	ENSDARG00000041204	568877	NA	NA	NA	NA	NA	ZDB-GENE-061013-95	hdac4	NA	NA	NA
MAD_Dr_004_169167	OTTDART00000024944 ; ENSDART00000036813 ; NM_001110833.1 ; Dr.82487	0	1		0	1	52653	NM_001110833.1	NM_001110833	ccdc94	ENSDARG00000026185	393117	coiled-coil domain containing 94	Dr.82487	ccdc94	coiled-coil domain containing 94	coiled-coil domain containing 94	ZDB-GENE-040426-841	ccdc94	2	52456477	52470678
MAD_Dr_004_120867	NM_001002155.1	1	1	OTTDART00000027134	0	1	121292	NM_001002155.1	NM_001002155	rpl21	ENSDARG00000010516	336568	ribosomal protein L21	NA	NA	NA	ribosomal protein L21	ZDB-GENE-030131-8512	rpl21	24	21476480	21480351
MAD_Dr_004_119470	ENSDART00000062096	2	1	Dr.140971 ; OTTDART00000005679	0	1	119876	NA	NA	NA	ENSDARG00000042345	568418	NA	NA	NA	NA	si:dkeyp-55f12.3	ZDB-GENE-041001-118	si:dkeyp-55f12.3	20	27191818	27193200
MAD_Dr_004_168485	NM_207185.1	4	1	ENSDART00000044190 ; ENSDART00000006726 ; Dr.83685 ; NM_207184.1	0	1	51661	NM_207185.1	NM_207185	irx1a	ENSDARG00000009510	403019	iroquois homeobox protein 1, a	NA	NA	NA	iroquois homeobox protein 1, a	ZDB-GENE-040707-1	irx1a	NA	NA	NA
MAD_Dr_004_119500	ENSDART00000099566	0	-	-	0	1	11991	NA	NA	NA	ENSDARG00000068759	561487	NA	NA	NA	NA	si:ch211-244o22.2	ZDB-GENE-030131-3271	si:ch211-244o22.2	5	13977065	14000405
MAD_Dr_004_119522	OTTDART00000024151	1	1	OTTDART00000024149	0	1	119929	NA	NA	NA	ENSDARG00000020192	406353	NA	NA	NA	NA	NA	ZDB-GENE-040426-2044	cdc20	NA	NA	NA
MAD_Dr_004_175196	ENSDART00000115022	1	1	OTTDART00000027414	0	1	61889	NA	NA	NA	ENSDARG00000026453	-	NA	NA	NA	NA	zgc:66474	NA	NA	3	15496392	15517913
MAD_Dr_004_119524	OTTDART00000029743	1	1	NM_001007132.1	0	1	119931	NA	NA	NA	ENSDARG00000017489	403118	NA	NA	NA	NA	zgc:123068	ZDB-GENE-051030-98	zgc:123068	13	37480006	37482551
MAD_Dr_004_121006	NM_213377.1	3	0	OTTDART00000036549 ; OTTDART00000036550 ; OTTDART00000035707	0	1	121422	NM_213377.1	NM_213377	rps11	ENSDARG00000053058	406686	ribosomal protein S11	NA	NA	NA	ribosomal protein S11	ZDB-GENE-040426-2701	rps11	3	37645371	37647386
MAD_Dr_004_119528	ENSDART00000083505	2	1	OTTDART00000021840 ; Dr.114083	0	1	119935	NA	NA	NA	ENSDARG00000059791	566527	NA	NA	NA	NA	defender against cell death 1	ZDB-GENE-060503-233	dad1	NA	NA	NA
MAD_Dr_004_119581	OTTDART00000036635	6	1	OTTDART00000036634 ; OTTDART00000036636 ; ENSDART00000077662 ; OTTDART00000036632 ; NM_001005955.1 ; OTTDART00000036637	0	1	119983	NA	NA	NA	ENSDARG00000008494	798632	NA	NA	NA	NA	zgc:103624	ZDB-GENE-041010-28	myl6	6	39876641	39895990
MAD_Dr_004_119600	OTTDART00000031927	5	0	ENSDART00000113228 ; ENSDART00000111222 ; OTTDART00000031890 ; Dr.114077 ; OTTDART00000021843	0	1	120000	NA	NA	NA	ENSDARG00000093757	-	NA	NA	NA	NA	NA	ZDB-GENE-070705-106	si:ch211-215e19.8	NA	NA	NA
MAD_Dr_004_121663	NM_001159825.1	2	1	OTTDART00000036951 ; Dr.13705	0	1	122097	NM_001159825.1	NM_001159825	zgc:112305	ENSDARG00000058349	553705	zgc:112305	NA	NA	NA	zgc:112305	ZDB-GENE-050522-181	polr2l	7	13111178	13118764
MAD_Dr_004_119649	OTTDART00000042167	3	1	XM_695882.3 ; ENSDART00000111245 ; OTTDART00000042166	0	1	120043	NA	NA	NA	ENSDARG00000076752	572194	NA	NA	NA	NA	NA	ZDB-GENE-080716-1	tmem67	16	27629647	27646865
MAD_Dr_004_119651	NM_001122942.1	1	1	Dr.84088	0	1	120047	NM_001122942.1	NM_001122942	NA	ENSDARG00000075918	570084	NA	NA	NA	NA	ovary oogenesis-like	ZDB-GENE-100715-1	nfr	NA	NA	NA
MAD_Dr_004_503390	NM_173258.1	3	0	gi|503390 ; gi|160943 ; gi|119654	1	1	-2	NM_173258.1	NM_173258	ddx19	ENSDARG00000005699	192339	DEAD/H (Asp-Glu-Ala-Asp/His) box polypeptide 19 (D	NA	NA	NA	DEAD/H (Asp-Glu-Ala-Asp/His) box polypeptide 19 (DBP5 homolog, yeast)	ZDB-GENE-020419-30	ddx19	11	3503971	3516194
MAD_Dr_004_119655	ENSDART00000109889	0	-	-	0	1	120051	NA	NA	NA	ENSDARG00000075984	799177	NA	NA	NA	NA	heat shock factor binding protein 1-like	NA	NA	19	11484117	11486132
MAD_Dr_004_144526	OTTDART00000030846 ; ENSDART00000088290 ; NM_001128244.1	2	1	Dr.86742 ; XM_001341186.2	0	1	1713	NM_001128244.1	NM_001128244	si:dkey-1h24.3	ENSDARG00000061732	560319	si:dkey-1h24.3	NA	NA	NA	si:dkey-1h24.3	ZDB-GENE-090311-54	si:dkey-1h24.3	1	28860405	28939709
MAD_Dr_004_119694	OTTDART00000022560	2	0	OTTDART00000022558 ; OTTDART00000022559	0	1	120085	NA	NA	NA	ENSDARG00000060102	777729	NA	NA	NA	NA	NA	ZDB-GENE-060526-215	kank1	5	44246213	44340737
MAD_Dr_004_119739	OTTDART00000001924	1	1	OTTDART00000029629	0	1	120124	NA	NA	NA	ENSDARG00000039411	541505	NA	NA	NA	NA	NA	ZDB-GENE-030616-565	cep68	13	24283967	24298656
MAD_Dr_004_174165	NM_001083812.2 ; Dr.77474	1	1	OTTDART00000026482	0	1	6037	NM_001083812.2	NM_001083812	ell2	ENSDARG00000006251	322997	elongation factor, RNA polymerase II, 2	Dr.77474	ell2	elongation factor, RNA polymerase II, 2	elongation factor, RNA polymerase II, 2	ZDB-GENE-030131-1717	ell2	21	11656469	11682336
MAD_Dr_004_119764	OTTDART00000038808	2	0	Dr.120885 ; NM_173281.2	0	1	120156	NA	NA	NA	ENSDARG00000070280	8388607	NA	NA	NA	NA	NA	NA	NA	25	35798682	35799293
MAD_Dr_004_119767	ENSDART00000038495	2	1	NM_131059.2 ; Dr.10259	0	1	12016	NA	NA	NA	ENSDARG00000014571	100333945	NA	NA	NA	NA	catenin (cadherin-associated protein), beta 1	ZDB-GENE-980526-362	ctnnb1	16	6281340	6304825
MAD_Dr_004_119826	ENSDART00000053892	1	0	XM_001923070.1	0	1	120223	NA	NA	NA	ENSDARG00000074266	100330660	NA	NA	NA	NA	NA	NA	NA	3	1459483	1463735
MAD_Dr_004_160890	ENSDART00000061753	3	0	OTTDART00000024848 ; Dr.78499 ; NM_213508.1	0	1	40778	NA	NA	NA	ENSDARG00000006899	406829	NA	NA	NA	NA	fatty acyl CoA reductase 1	ZDB-GENE-040426-2908	far1	25	15983513	16033278
MAD_Dr_004_169226	NM_001037371.1	2	1	OTTDART00000038882 ; ENSDART00000054681	0	1	52744	NM_001037371.1	NM_001037371	zgc:123113	ENSDARG00000037551	553216	zgc:123113	NA	NA	NA	zgc:123113	ZDB-GENE-051120-102	pm20d1.1	23	18094585	18104060
MAD_Dr_004_125321	ENSDART00000003298 ; ENSDART00000088961	3	1	Dr.11486 ; NM_201189.1 ; OTTDART00000024663	0	1	12554	NA	NA	NA	ENSDARG00000025094	-	NA	NA	NA	NA	NA	ZDB-GENE-040426-808	edem1	6	42935221	42951648
MAD_Dr_004_119932	OTTDART00000028744	2	1	ENSDART00000073555 ; OTTDART00000028742	0	1	120349	NA	NA	NA	ENSDARG00000051851	445166	NA	NA	NA	NA	NA	ZDB-GENE-040801-79	ctu2	7	54991548	55024301
MAD_Dr_004_119933	OTTDART00000030137 ; OTTDART00000009956	0	1		0	1	120350	NA	NA	NA	ENSDARG00000017163	393399	NA	NA	NA	NA	siaz-interacting nuclear protein	ZDB-GENE-050913-2	sinup	4	20455168	20456893
MAD_Dr_004_121834	OTTDART00000038737	2	1	ENSDART00000066730 ; OTTDART00000038735	0	1	122315	NA	NA	NA	ENSDARG00000045381	550376	NA	NA	NA	NA	NA	ZDB-GENE-050417-170	cib1	NA	NA	NA
MAD_Dr_004_127896	ENSDART00000016608	2	1	OTTDART00000039402 ; OTTDART00000039401	0	1	127893	NA	NA	NA	ENSDARG00000007285	393748	NA	NA	NA	NA	mitochondrial ribosomal protein 63	ZDB-GENE-040426-1745	mrpl57	17	26590119	26592471
MAD_Dr_004_119938	OTTDART00000039845	2	1	ENSDART00000098562 ; Dr.91774	0	1	120355	NA	NA	NA	ENSDARG00000003470	751743	NA	NA	NA	NA	zgc:153304	ZDB-GENE-060825-313	slc25a42	NA	NA	NA
MAD_Dr_004_119988	ENSDART00000080477	1	1	XM_696123.3	0	1	12040	NA	NA	NA	ENSDARG00000057729	572411	NA	NA	NA	NA	NA	ZDB-GENE-100922-51	ephb6	16	12443246	12579167
MAD_Dr_004_170898	NM_001018083.1 ; OTTDART00000029399	2	1	ENSDART00000023806 ; Dr.29779	0	1	55370	NM_001018083.1	NM_001018083	zgc:110319	ENSDARG00000021404	796111	zgc:110319	NA	NA	NA	zgc:110319	ZDB-GENE-050417-345	zgc:110319	13	18223678	18228604
MAD_Dr_004_147597	OTTDART00000029614	0	-	-	0	1	21131	NA	NA	NA	ENSDARG00000056832	406778	NA	NA	NA	NA	NA	ZDB-GENE-040426-2828	exo1	17	22545867	22553535
MAD_Dr_004_165208	NM_200917.1 ; Dr.11532	1	1	OTTDART00000026615	0	1	46905	NM_200917.1	NM_200917	fbxo32	ENSDARG00000040277	393891	F-box protein 32	Dr.11532	fbxo32	F-box protein 32	F-box protein 32	ZDB-GENE-040426-1040	fbxo32	16	25344281	25357601
MAD_Dr_004_163532	OTTDART00000040190	0	-	-	0	1	44457	NA	NA	NA	ENSDARG00000075567	-	NA	NA	NA	NA	NA	ZDB-GENE-081031-27	fbxl20	19	4911765	4934925
MAD_Dr_004_120080	ENSDART00000105427	0	-	-	0	1	120496	NA	NA	NA	ENSDARG00000071336	751093	NA	NA	NA	NA	macrophage migration inhibitory factor	ZDB-GENE-080708-1	mif	14	49972321	49982453
MAD_Dr_004_120146	ENSDART00000105123 ; OTTDART00000012038	1	0	Dr.79304	0	1	120559	NA	NA	NA	ENSDARG00000092219	562807	NA	NA	NA	NA	NA	ZDB-GENE-030131-6052	si:ch211-250e5.16	NA	NA	NA
MAD_Dr_004_124115	ENSDART00000103733	3	1	ENSDART00000103737 ; Dr.79165 ; XM_683989.3	0	1	12463	NA	NA	NA	ENSDARG00000070568	-	NA	NA	NA	NA	si:ch211-11k18.10	ZDB-GENE-070912-20	atad5a	3	26113482	26135593
MAD_Dr_004_120185	OTTDART00000023614	7	0	ENSDART00000111340 ; Dr.62670 ; ENSDART00000099060 ; OTTDART00000031404 ; NM_001109841.1 ; NM_001045417.1 ; ENSDART00000110638	0	1	120603	NA	NA	NA	ENSDARG00000093841	-	NA	NA	NA	NA	NA	ZDB-GENE-091117-31	si:ch211-12h2.6	22	25332747	25434626
MAD_Dr_004_153763	ENSDART00000002501	3	1	Dr.76762 ; NM_201470.1 ; OTTDART00000024653	0	1	30022	NA	NA	NA	ENSDARG00000008310	322041	NA	NA	NA	NA	inositol hexaphosphate kinase 2	ZDB-GENE-030131-760	ip6k2	6	42411546	42420689
MAD_Dr_004_198803	OTTDART00000039283	3	0	ENSDART00000025535 ; Dr.107017 ; NM_199988.1	0	1	99124	NA	NA	NA	ENSDARG00000013843	335925	NA	NA	NA	NA	NA	ZDB-GENE-030131-7868	sept5a	8	4532180	4562614
MAD_Dr_004_120194	OTTDART00000041432	1	1	Dr.43460	0	1	120611	NA	NA	NA	ENSDARG00000079632	571834	NA	NA	NA	NA	NA	ZDB-GENE-050506-118	si:dkey-28b4.7	1	44005751	44009634
MAD_Dr_004_153800	OTTDART00000026202	3	1	OTTDART00000045084 ; Dr.77686 ; NM_199516.2	0	1	30068	NA	NA	NA	ENSDARG00000037556	394230	NA	NA	NA	NA	ST3 beta-galactoside alpha-2,3-sialyltransferase 5	ZDB-GENE-060322-1	st3gal5	14	9175425	9193206
MAD_Dr_004_174500	ENSDART00000012994	1	1	NM_001017580.1	0	1	60872	NA	NA	NA	ENSDARG00000006577	-	NA	NA	NA	NA	NA	ZDB-GENE-050417-39	nadka	8	53173122	53183438
MAD_Dr_004_120202	NM_214746.1 ; Dr.10524	1	1	ENSDART00000073985	0	1	12063	NM_214746.1	NM_214746	rbm9	ENSDARG00000052182	406569	RNA binding motif protein 9	Dr.10524	rbm9	RNA binding motif protein 9	zgc:85694	ZDB-GENE-040426-2464	rbfox2	6	299081	322319
MAD_Dr_004_120219	NM_213122.2 ; Dr.76585 ; OTTDART00000017993 ; ENSDART00000026992	0	1		0	1	12065	NM_213122.2	NM_213122	sox4a	ENSDARG00000004588	336346	SRY-box containing gene 4a	Dr.76585	sox4a	SRY-box containing gene 4a	SRY-box containing gene 4a	ZDB-GENE-030131-8290	sox4a	19	29201926	29205186
MAD_Dr_004_164276	OTTDART00000035362	2	1	Dr.76182 ; XM_702926.3	0	1	4549	NA	NA	NA	ENSDARG00000074758	336679	NA	NA	NA	NA	NA	ZDB-GENE-030131-8623	csde1	8	22500490	22521306
MAD_Dr_004_159138	OTTDART00000029624	0	-	-	0	1	38429	NA	NA	NA	ENSDARG00000052721	407653	NA	NA	NA	NA	NA	ZDB-GENE-050522-471	prim2	13	23357832	23481919
MAD_Dr_004_159248	NM_001037397.1	0	-	-	0	1	38590	NM_001037397.1	NM_001037397	zgc:123046	ENSDARG00000089225	568429	zgc:123046	NA	NA	NA	zgc:123046	ZDB-GENE-051113-300	trove2	2	12140016	12162337
MAD_Dr_004_500831	Dr.80739	5	0	gi|503277 ; gi|500831 ; gi|143898 ; gi|143817 ; gi|120276	1	1	-2	NA	NA	NA	ENSDARG00000007172	567422	NA	Dr.80739	plxna3	plexin A3	plexin A3	ZDB-GENE-070613-1	plxna3	8	9184099	9531926
MAD_Dr_004_121713	OTTDART00000025862	1	1	OTTDART00000025857	0	1	122142	NA	NA	NA	ENSDARG00000057484	406691	NA	NA	NA	NA	NA	ZDB-GENE-040426-2706	srsf2a	12	31605771	31611846
MAD_Dr_004_190759	NM_200109.2 ; Dr.75971	2	1	OTTDART00000040075 ; ENSDART00000104684	0	1	8964	NM_200109.2	NM_200109	tsc22d2	ENSDARG00000041839	378875	TSC22 domain family 2	Dr.75971	tsc22d2	TSC22 domain family 2	TSC22 domain family 2	ZDB-GENE-031001-12	tsc22d2	22	35229268	35287631
MAD_Dr_004_120374	ENSDART00000078012	0	-	-	0	1	12079	NA	NA	NA	ENSDARG00000055622	566129	NA	NA	NA	NA	zgc:153345	ZDB-GENE-061103-487	zgc:153345	10	33449969	33459662
MAD_Dr_004_121812	ENSDART00000076399	4	0	OTTDART00000045315 ; OTTDART00000030538 ; Dr.78480 ; NM_200644.1	0	1	12229	NA	NA	NA	ENSDARG00000054259	393617	NA	NA	NA	NA	N-acetyltransferase 10	ZDB-GENE-040426-1543	nat10	18	38235802	38263863
MAD_Dr_004_168904	OTTDART00000026894 ; OTTDART00000026895	0	1		0	1	52267	NA	NA	NA	ENSDARG00000045661	393650	NA	NA	NA	NA	interferon regulatory factor 7	ZDB-GENE-040426-1518	irf7	25	25451711	25455877
MAD_Dr_004_165475	OTTDART00000027284	0	-	-	0	1	47316	NA	NA	NA	ENSDARG00000027992	393455	NA	NA	NA	NA	NA	ZDB-GENE-040426-1239	hao2	9	21335993	21353748
MAD_Dr_004_153944	NM_200658.1 ; OTTDART00000036425	0	1		0	1	30314	NM_200658.1	NM_200658	ccdc43	ENSDARG00000054446	393631	coiled-coil domain containing 43	NA	NA	NA	coiled-coil domain containing 43	ZDB-GENE-040426-1587	ccdc43	3	31468879	31473617
MAD_Dr_004_120404	OTTDART00000042144	3	0	ENSDART00000109134 ; OTTDART00000042143 ; XM_001919921.1	0	1	120819	NA	NA	NA	ENSDARG00000078850	564823	NA	NA	NA	NA	NA	ZDB-GENE-081022-169	plekhm2	23	24276008	24299982
MAD_Dr_004_186012	ENSDART00000066084	1	1	Dr.79168	0	1	7930	NA	NA	NA	ENSDARG00000018889	-	NA	NA	NA	NA	zgc:109736	NA	NA	NA	NA	NA
MAD_Dr_004_120450	ENSDART00000064738	1	1	OTTDART00000039081	0	1	120888	NA	NA	NA	ENSDARG00000044092	558368	NA	NA	NA	NA	si:ch211-15d5.5	ZDB-GENE-050506-113	atpif1b	17	24594854	24596323
MAD_Dr_004_183768	ENSDART00000051529	0	-	-	0	1	75902	NA	NA	NA	ENSDARG00000035549	404623	NA	NA	NA	NA	uracil phosphoribosyltransferase (FUR1) homolog (S	ZDB-GENE-040426-2411	uprt	5	22604004	22614490
MAD_Dr_004_120491	OTTDART00000028571	2	1	OTTDART00000035778 ; OTTDART00000028570	0	1	120923	NA	NA	NA	ENSDARG00000014041	557875	NA	NA	NA	NA	NA	ZDB-GENE-050522-499	smarcad1	8	29626736	29643183
MAD_Dr_004_181296	OTTDART00000034364 ; OTTDART00000034362	1	1	OTTDART00000034363	0	1	71831	NA	NA	NA	ENSDARG00000009267	678627	NA	NA	NA	NA	NA	ZDB-GENE-060421-2858	zgc:136439	9	41278242	41281394
MAD_Dr_004_120496	OTTDART00000034898	1	1	XM_001336725.1	0	1	120933	NA	NA	NA	ENSDARG00000025846	-	NA	NA	NA	NA	NA	ZDB-GENE-081104-233	fam102aa	NA	NA	NA
MAD_Dr_004_120501	OTTDART00000043925	0	-	-	0	1	120938	NA	NA	NA	ENSDARG00000093473	-	NA	NA	NA	NA	NA	ZDB-GENE-091118-51	si:dkey-163i6.7	21	22330676	22338370
MAD_Dr_004_120509	ENSDART00000113669	1	1	XM_681196.3	0	1	120957	NA	NA	NA	ENSDARG00000074323	558031	NA	NA	NA	NA	EF-hand calcium binding domain 2	ZDB-GENE-070521-5	efcab2	17	11346556	11351004
MAD_Dr_004_120510	OTTDART00000026101	0	-	-	0	1	12096	NA	NA	NA	ENSDARG00000055635	445234	NA	NA	NA	NA	v-crk sarcoma virus CT10 oncogene homolog (avian)	ZDB-GENE-040801-148	crk	15	24802334	24809655
MAD_Dr_004_120512	ENSDART00000049135	11	0	ENSDART00000064400 ; XM_684666.2 ; Dr.155313 ; ENSDART00000073452 ; Dr.29194 ; ENSDART00000111706 ; ENSDART00000073395 ; NM_001045378.1 ; Dr.154547 ; NM_001089531.1 ; XM_680863.2	0	1	120965	NA	NA	NA	ENSDARG00000032637	560910	NA	NA	NA	NA	NA	ZDB-GENE-131126-58	si:dkey-261m9.12	25	34636570	34637169
MAD_Dr_004_120552	OTTDART00000032874	0	-	-	0	1	1210	NA	NA	NA	ENSDARG00000075461	569041	NA	NA	NA	NA	suppressor of variegation 4-20 homolog 2 (Drosophila)	ZDB-GENE-080523-2	suv420h2	3	30737484	30757573
MAD_Dr_004_120583	ENSDART00000082151	1	1	NM_001037108.2	0	1	121026	NA	NA	NA	ENSDARG00000059128	566723	NA	NA	NA	NA	ubiquinol-cytochrome c reductase hinge protein	ZDB-GENE-051030-93	uqcrh	6	3348920	3354637
MAD_Dr_004_120588	Dr.77548	0	-	-	0	1	121032	NA	NA	NA	ENSDARG00000051780	553698	NA	Dr.77548	zgc:112271	zgc:112271	zgc:112271	ZDB-GENE-050522-443	zgc:112271	NA	NA	NA
MAD_Dr_004_120615	Dr.114981	4	1	OTTDART00000023270 ; OTTDART00000023262 ; OTTDART00000023266 ; Dr.33836	0	1	121053	NA	NA	NA	ENSDARG00000067852	793802	NA	Dr.114981	NA	NA	hypothetical LOC793992; hypothetical LOC794063; hypothetical protein LOC793802	ZDB-GENE-060526-191	si:dkey-111e8.4	NA	NA	NA
MAD_Dr_004_120656	NM_001003570.1 ; Dr.3619	2	1	OTTDART00000019209 ; ENSDART00000047461	0	1	12109	NM_001003570.1	NM_001003570	mfsd2ab	ENSDARG00000035909	445176	major facilitator superfamily domain containing 2a	Dr.3619	mfsd2ab	major facilitator superfamily domain containing 2a	major facilitator superfamily domain containing 2b	ZDB-GENE-040801-89	mfsd2ab	19	31280532	31296741
MAD_Dr_004_141201	ENSDART00000109051 ; OTTDART00000026859 ; ENSDART00000110459	0	1		0	1	140742	NA	NA	NA	ENSDARG00000077024	406672	NA	NA	NA	NA	ubiquitin-like modifier activating enzyme 2	ZDB-GENE-040426-2681	uba2	NA	NA	NA
MAD_Dr_004_182637	NM_201070.1	0	-	-	0	1	74083	NM_201070.1	NM_201070	zgc:56533	ENSDARG00000002002	394045	zgc:56533	NA	NA	NA	zgc:56533	ZDB-GENE-040426-1067	lmcd1	22	39110327	39121442
MAD_Dr_004_120732	ENSDART00000065331	0	-	-	0	1	12116	NA	NA	NA	ENSDARG00000044485	572527	NA	NA	NA	NA	sal-like 4 (Drosophila)	ZDB-GENE-060328-2	sall4	23	39227796	39234669
MAD_Dr_004_120734	OTTDART00000024856	0	-	-	0	1	121161	NA	NA	NA	ENSDARG00000029168	436635	NA	NA	NA	NA	NA	ZDB-GENE-040718-54	ppfibp2b	25	15842875	15944685
MAD_Dr_004_120742	ENSDART00000021061 ; XM_001343728.2	1	0	Dr.84411	0	1	121169	XM_001343728.2	XM_001343728	NA	ENSDARG00000042794	100332314	NA	NA	NA	NA	NA	NA	NA	NA	NA	NA
MAD_Dr_004_120794	OTTDART00000029739	1	0	OTTDART00000029737	0	1	121218	NA	NA	NA	ENSDARG00000003827	393224	NA	NA	NA	NA	NA	ZDB-GENE-040426-716	snapc1b	13	37460601	37474710
MAD_Dr_004_120798	NM_201146.1	1	1	Dr.75584	0	1	121226	NM_201146.1	NM_201146	rps10	ENSDARG00000034897	394121	ribosomal protein S10	NA	NA	NA	ribosomal protein S10	ZDB-GENE-040426-1481	rps10	6	54166588	54172591
MAD_Dr_004_122692	ENSDART00000018475	3	0	OTTDART00000025394 ; NM_001002081.1 ; Dr.83576	0	1	123169	NA	NA	NA	ENSDARG00000013800	415171	NA	NA	NA	NA	small nuclear ribonucleoprotein D3 polypeptide	ZDB-GENE-040625-55	snrpd3	8	30733666	30736366
MAD_Dr_004_151794	ENSDART00000088261	3	0	OTTDART00000033962 ; Dr.81661 ; NM_001077381.1	0	1	26851	NA	NA	NA	ENSDARG00000061690	564277	NA	NA	NA	NA	zgc:153086	ZDB-GENE-061013-214	nxpe3	9	34420882	34434782
MAD_Dr_004_120890	XM_001921149.1	0	-	-	0	1	12131	XM_001921149.1	XM_001921149	NA	ENSDARG00000088123	323822	NA	NA	NA	NA	NA	ZDB-GENE-030131-2542	znf217	23	38314318	38331648
MAD_Dr_004_128184	ENSDART00000012191	3	1	Dr.77007 ; NM_199584.1 ; OTTDART00000027562	0	1	12816	NA	NA	NA	ENSDARG00000013117	322115	NA	NA	NA	NA	hippocampus abundant transcript 1a	ZDB-GENE-030131-834	hiat1a	2	37673621	37702184
MAD_Dr_004_124149	ENSDART00000037286	12	0	ENSDART00000105276 ; Dr.120188 ; NM_001102634.1 ; ENSDART00000105297 ; NM_001110386.1 ; OTTDART00000013896 ; OTTDART00000014180 ; OTTDART00000014171 ; OTTDART00000014174 ; NM_001110388.1 ; Dr.75545 ; OTTDART00000014177	0	1	124670	NA	NA	NA	ENSDARG00000094199	561329	NA	NA	NA	NA	si:ch211-154a22.8	ZDB-GENE-050208-695	si:ch211-226h8.8	22	25214698	25222503
MAD_Dr_004_123738	ENSDART00000061007	3	1	Dr.121290 ; NM_001131053.2 ; OTTDART00000015431	0	1	124245	NA	NA	NA	ENSDARG00000041623	30282	NA	NA	NA	NA	metallothionein 2; metallothionein; kinesin family member 20A	ZDB-GENE-030131-4174	mt2	18	17545561	17546913
MAD_Dr_004_120926	ENSDART00000109601	2	1	Dr.4706 ; XM_001920237.1	0	1	12134	NA	NA	NA	ENSDARG00000077361	-	NA	NA	NA	NA	wu:fc30e02	ZDB-GENE-030131-3200	bptf	3	25248253	25290956
MAD_Dr_004_171084	ENSDART00000054594	4	0	NM_001034185.2 ; Dr.85239 ; Dr.154664 ; XM_001918526.1	0	1	55630	NA	NA	NA	ENSDARG00000078042	619391	NA	NA	NA	NA	cytokine receptor family member b5	ZDB-GENE-050909-1	il10rb	9	83353	90378
MAD_Dr_004_185662	XM_001921934.1 ; Dr.17359	1	1	OTTDART00000045430	0	1	78758	XM_001921934.1	XM_001921934	NA	ENSDARG00000036994	450056	NA	Dr.17359	NA	NA	TBC1 domain family, member 16	ZDB-GENE-041010-179	tbc1d16	3	18287657	18348934
MAD_Dr_004_120984	ENSDART00000028607 ; ENSDART00000027807	1	1	XM_694268.3	0	1	1214	NA	NA	NA	ENSDARG00000017244	-	NA	NA	NA	NA	NA	ZDB-GENE-130530-559	chd6	6	51575925	51666740
MAD_Dr_004_162938	ENSDART00000104880	1	0	NM_001013572.1	0	1	43689	NA	NA	NA	ENSDARG00000071083	570187	NA	NA	NA	NA	si:dkeyp-34c12.1	ZDB-GENE-030131-5347	si:dkeyp-34c12.1	22	28790541	28828432
MAD_Dr_004_120991	OTTDART00000023561	1	1	OTTDART00000023559	0	1	121406	NA	NA	NA	ENSDARG00000076965	8388607	NA	NA	NA	NA	NA	ZDB-GENE-070705-311	cep70	22	12579525	12601328
MAD_Dr_004_121062	ENSDART00000099131	2	1	Dr.141270 ; OTTDART00000040253	0	1	121471	NA	NA	NA	ENSDARG00000068515	-	NA	NA	NA	NA	zgc:92707	ZDB-GENE-030131-1188	si:zfos-1762d12.1	13	155651	171568
MAD_Dr_004_183638	XM_001920546.1	0	-	-	0	1	75715	XM_001920546.1	XM_001920546	NA	ENSDARG00000079930	100150484	NA	NA	NA	NA	similar to zinc finger protein 287	ZDB-GENE-070912-670	si:dkeyp-68b7.5	2	57810755	57827100
MAD_Dr_004_121070	OTTDART00000030560	0	-	-	0	1	12148	NA	NA	NA	ENSDARG00000061173	678603	NA	NA	NA	NA	NA	ZDB-GENE-030131-6496	st14a	18	44538745	44571298
MAD_Dr_004_145567	ENSDART00000010350	3	1	Dr.81377 ; NM_001098485.1 ; ENSDART00000101937	0	1	18462	NA	NA	NA	ENSDARG00000014704	-	NA	NA	NA	NA	phosphoglucomutase 2-like 1	ZDB-GENE-041008-205	pgm2l1	15	5125032	5157646
MAD_Dr_004_121118	ENSDART00000062856	1	1	XM_001335976.1	0	1	121526	NA	NA	NA	ENSDARG00000042825	795748	NA	NA	NA	NA	similar to RING finger protein 169	NA	NA	15	4977981	4993930
MAD_Dr_004_121123	OTTDART00000037400	1	0	Dr.86786	0	1	121534	NA	NA	NA	ENSDARG00000092074	8388607	NA	NA	NA	NA	NA	ZDB-GENE-061130-1	hcst	16	25269175	25272777
MAD_Dr_004_170494	NM_001102629.1	0	-	-	0	1	54799	NM_001102629.1	NM_001102629	zgc:171719	ENSDARG00000087402	100124602	zgc:171719	NA	NA	NA	zgc:171719	NA	NA	25	32707260	32764898
MAD_Dr_004_121176	NM_001099248.1 ; Dr.84654	1	0	ENSDART00000021985	0	1	12159	NM_001099248.1	NM_001099248	zgc:162892	ENSDARG00000074485	569271	zgc:162892	Dr.84654	zgc:162892	zgc:162892	zgc:162892	ZDB-GENE-070615-8	ankdd1a	NA	NA	NA
MAD_Dr_004_127170	ENSDART00000097719	2	0	Dr.78411 ; NM_131820.1	0	1	12722	NA	NA	NA	ENSDARG00000024371	114424	NA	NA	NA	NA	cadherin 1, epithelial	ZDB-GENE-010606-1	cdh1	NA	NA	NA
MAD_Dr_004_121192	XM_691555.3	0	-	-	0	1	121603	XM_691555.3	XM_691555	NA	ENSDARG00000079391	-	NA	NA	NA	NA	NA	NA	NA	4	1972324	1975523
MAD_Dr_004_161618	NM_001017591.1	1	0	ENSDART00000014685	0	1	41772	NM_001017591.1	NM_001017591	zgc:110307	ENSDARG00000011769	550253	zgc:110307	NA	NA	NA	zgc:110307	ZDB-GENE-041210-191	cpm	4	24019680	24038238
MAD_Dr_004_121259	Dr.19805 ; ENSDART00000113357	0	1		0	1	121677	NA	NA	NA	ENSDARG00000078613	795635	NA	Dr.19805	vhll	von Hippel-Lindau tumor suppressor like	von Hippel-Lindau tumor suppressor like	ZDB-GENE-081022-78	vhll	4	12967791	12969172
MAD_Dr_004_121285	Dr.118705	0	-	-	0	1	121700	NA	NA	NA	ENSDARG00000087131	100332149	NA	Dr.118705	crfb14	cytokine receptor family member B14	cytokine receptor family member B14	ZDB-GENE-071120-5	ifnlr1	16	52459099	52487623
MAD_Dr_004_183388	ENSDART00000063010	2	1	OTTDART00000025177 ; OTTDART00000025176	0	1	75326	NA	NA	NA	ENSDARG00000042927	334135	NA	NA	NA	NA	microtubule-associated protein, RP/EB family, memb	ZDB-GENE-030131-6067	mapre1a	8	23360710	23367406
MAD_Dr_004_121314	OTTDART00000034321	6	0	OTTDART00000034320 ; ENSDART00000052431 ; ENSDART00000039415 ; Dr.78226 ; XM_695225.3 ; OTTDART00000034316	0	1	121731	NA	NA	NA	ENSDARG00000020323	325856	NA	NA	NA	NA	NA	ZDB-GENE-030131-4581	nup153	NA	NA	NA
MAD_Dr_004_129102	ENSDART00000031173	3	0	NM_001159528.1 ; OTTDART00000040293 ; Dr.47556	0	1	129012	NA	NA	NA	ENSDARG00000023298	554155	NA	NA	NA	NA	zgc:73262; zgc:109888	ZDB-GENE-050522-549	rps27.1	19	8824335	8829646
MAD_Dr_004_121321	ENSDART00000111175	0	-	-	0	1	121741	NA	NA	NA	ENSDARG00000075738	-	NA	NA	NA	NA	NA	NA	NA	NA	NA	NA
MAD_Dr_004_159410	OTTDART00000038709	0	-	-	0	1	38810	NA	NA	NA	ENSDARG00000012987	246094	NA	NA	NA	NA	NA	ZDB-GENE-020513-2	gpia	25	35408675	35434057
MAD_Dr_004_126108	ENSDART00000015881	2	1	NM_001012499.1 ; OTTDART00000028187	0	1	12621	NA	NA	NA	ENSDARG00000020979	503535	NA	NA	NA	NA	zgc:113070	ZDB-GENE-050220-13	zgc:113070	6	51676228	51763504
MAD_Dr_004_121424	OTTDART00000024754	0	-	-	0	1	12185	NA	NA	NA	ENSDARG00000038695	30736	NA	NA	NA	NA	NA	ZDB-GENE-990415-245	elavl1	2	37140876	37151741
MAD_Dr_004_121431	XM_688512.3 ; ENSDART00000075430	0	1		0	1	121855	XM_688512.3	XM_688512	NA	ENSDARG00000053387	-	NA	NA	NA	NA	NA	ZDB-GENE-081105-158	si:ch211-276k2.2	22	35455330	35467696
MAD_Dr_004_175071	XM_686171.3 ; Dr.110870	0	1		0	1	61708	XM_686171.3	XM_686171	NA	ENSDARG00000063519	562797	NA	Dr.110870	thumpd2	THUMP domain containing 2	similar to THUMP domain containing 2	ZDB-GENE-090428-2	thumpd2	10	36787281	36794884
MAD_Dr_004_121444	XM_679451.2 ; Dr.77828	0	1		0	1	12187	XM_679451.2	XM_679451	NA	ENSDARG00000077013	556610	NA	Dr.77828	wu:fc02b10	wu:fc02b10	wu:fc02b10	ZDB-GENE-030131-2260	znf280d	7	52437770	52476566
MAD_Dr_004_121459	Dr.86019	1	1	OTTDART00000022417	0	1	121894	NA	NA	NA	ENSDARG00000070125	751633	NA	Dr.86019	zgc:153408	zgc:153408	zgc:153408	ZDB-GENE-060825-53	coa5	NA	NA	NA
MAD_Dr_004_174208	NM_001001844.1 ; Dr.53867 ; ENSDART00000079139	0	1		0	1	6044	NM_001001844.1	NM_001001844	ctcf	ENSDARG00000056621	415104	CCCTC-binding factor (zinc finger protein)	Dr.53867	ctcf	CCCTC-binding factor (zinc finger protein)	CCCTC-binding factor (zinc finger protein)	ZDB-GENE-040624-5	ctcf	18	22296926	22304306
MAD_Dr_004_121517	NM_001102628.1	16	0	ENSDART00000112693 ; XM_684022.3 ; OTTDART00000007552 ; Dr.148880 ; ENSDART00000060458 ; OTTDART00000007553 ; ENSDART00000043688 ; OTTDART00000007551 ; Dr.119664 ; Dr.148892 ; OTTDART00000007559 ; OTTDART00000007556 ; Dr.113640 ; NM_001045141.2 ; Dr.150938 ; Dr.155209	0	1	121954	NM_001102628.1	NM_001102628	zgc:171670	ENSDARG00000074523	100124601	zgc:171670	NA	NA	NA	zgc:171818; zgc:171670; si:dkey-241l7.5; si:dkey-241l7.4	ZDB-GENE-070822-15	zgc:171670	NA	NA	NA
MAD_Dr_004_121573	OTTDART00000011590	0	-	-	0	1	12201	NA	NA	NA	ENSDARG00000063182	-	NA	NA	NA	NA	NA	NA	NA	2	7277982	7317988
MAD_Dr_004_121582	ENSDART00000091863	4	1	Dr.76145 ; XR_029536.2 ; Dr.100167 ; XM_001921009.1	0	1	122019	NA	NA	NA	ENSDARG00000060976	-	NA	NA	NA	NA	CREB binding protein b	NA	NA	NA	NA	NA
MAD_Dr_004_121658	OTTDART00000004907	0	-	-	0	1	12209	NA	NA	NA	ENSDARG00000018698	445251	NA	NA	NA	NA	NA	ZDB-GENE-040724-77	carm1	3	34019829	34042706
MAD_Dr_004_168695	ENSDART00000019774	3	1	OTTDART00000026435 ; Dr.78492 ; NM_213529.1	0	1	51953	NA	NA	NA	ENSDARG00000015757	406850	NA	NA	NA	NA	transmembrane protein 50A	ZDB-GENE-040426-2937	tmem50a	13	45348279	45358660
MAD_Dr_004_166032	OTTDART00000024196	1	0	Dr.77028	0	1	48114	NA	NA	NA	ENSDARG00000027590	323457	NA	NA	NA	NA	septin 2	ZDB-GENE-030131-911	2002-09-01	2	22936488	22959715
MAD_Dr_004_501143	ENSDART00000026244	2	1	gi|501143 ; gi|121723	1	1	-2	NA	NA	NA	ENSDARG00000013457	406795	NA	NA	NA	NA	superkiller viralicidic activity 2-like 2	ZDB-GENE-040426-2854	skiv2l2	10	8239127	8307394
MAD_Dr_004_121724	ENSDART00000063174	2	1	Dr.150249 ; NM_001005964.1	0	1	122160	NA	NA	NA	ENSDARG00000043033	-	NA	NA	NA	NA	NA	NA	NA	NA	NA	NA
MAD_Dr_004_121746	Dr.79107	0	-	-	0	1	122199	NA	NA	NA	ENSDARG00000090602	-	NA	Dr.79107	NA	NA	NA	NA	NA	NA	NA	NA
MAD_Dr_004_121748	OTTDART00000043968	0	-	-	0	1	12220	NA	NA	NA	ENSDARG00000002994	562919	NA	NA	NA	NA	inositol 1,4,5-trisphosphate 3-kinase C	ZDB-GENE-030131-6009	itpkca	21	21242523	21262359
MAD_Dr_004_175272	ENSDART00000029930	0	-	-	0	1	61999	NA	NA	NA	ENSDARG00000026109	792763	NA	NA	NA	NA	solute carrier family 48 (heme transporter), membe	ZDB-GENE-030131-8226	slc48a1b	6	38898622	38904962
MAD_Dr_004_121796	ENSDART00000112342 ; ENSDART00000051356	2	1	Dr.114929 ; OTTDART00000021680	0	1	122276	NA	NA	NA	ENSDARG00000035433	-	NA	NA	NA	NA	NA	ZDB-GENE-060531-161	arpc5lb	5	31460728	31474499
MAD_Dr_004_188724	OTTDART00000028960 ; NM_001044324.2 ; Dr.67676	0	1		0	1	8403	NM_001044324.2	NM_001044324	top1l	ENSDARG00000070545	553496	topoisomerase (DNA) I, like	Dr.67676	top1l	topoisomerase (DNA) I, like	topoisomerase (DNA) I, like	ZDB-GENE-060616-217	top1l	11	25058750	25074061
MAD_Dr_004_170213	OTTDART00000036743	2	1	NM_199705.1 ; Dr.132298	0	1	54403	NA	NA	NA	ENSDARG00000036386	573001	NA	NA	NA	NA	RNA binding motif protein 4.1	ZDB-GENE-030131-3902	rbm4.1	7	22530308	22535646
MAD_Dr_004_121837	OTTDART00000040875	2	1	OTTDART00000037623 ; Dr.123384	0	1	122318	NA	NA	NA	ENSDARG00000062139	559564	NA	NA	NA	NA	eukaryotic translation initiation factor 2-alpha kinase 3	ZDB-GENE-050414-2	eif2ak3	13	13814226	13873554
MAD_Dr_004_121860	OTTDART00000020632	0	-	-	0	1	12234	NA	NA	NA	ENSDARG00000093406	553664	NA	NA	NA	NA	zgc:111986	ZDB-GENE-050522-304	zgc:111986	19	31992078	31997131
MAD_Dr_004_121907	NM_001045392.1 ; OTTDART00000006624	1	1	Dr.86353	0	1	122383	NM_001045392.1	NM_001045392	si:ch211-147d7.2	ENSDARG00000042577	751677	si:ch211-147d7.2	NA	NA	NA	si:ch211-147d7.2	ZDB-GENE-041014-356	batf3	20	37909820	37910984
MAD_Dr_004_121908	NM_001032728.1	0	-	-	0	1	122384	NM_001032728.1	NM_001032728	cox7a2	ENSDARG00000053217	554103	cytochrome c oxidase, subunit VIIa 2	NA	NA	NA	cytochrome c oxidase, subunit VIIa 2	ZDB-GENE-050522-153	cox7a2a	17	49883252	49895461
MAD_Dr_004_121926	Dr.114894	1	0	XM_001921989.1	0	1	122401	NA	NA	NA	ENSDARG00000068267	797046	NA	Dr.114894	NA	NA	novel protein similar to vertebrate SH2 domain protein 1A Duncan's disease lymphoproliferative syndrome (SH2D1A)	ZDB-GENE-060526-212	sh2d1aa	NA	NA	NA
MAD_Dr_004_159629	ENSDART00000077459	2	1	NM_001013550.1 ; OTTDART00000029572	0	1	39092	NA	NA	NA	ENSDARG00000055151	541423	NA	NA	NA	NA	SET and MYND domain containing 2a	ZDB-GENE-050320-126	smyd2a	17	32793252	32827045
MAD_Dr_004_122037	OTTDART00000041707	1	1	OTTDART00000041706	0	1	122520	NA	NA	NA	ENSDARG00000009380	415251	NA	NA	NA	NA	zgc:86602	ZDB-GENE-040625-178	ints12	NA	NA	NA
MAD_Dr_004_122090	NM_001076744.1	0	-	-	0	1	12257	NM_001076744.1	NM_001076744	zgc:152904	ENSDARG00000055669	767777	zgc:152904	NA	NA	NA	zgc:152904	ZDB-GENE-060929-856	zgc:152904	NA	NA	NA
MAD_Dr_004_140358	OTTDART00000040803	0	-	-	0	1	13996	NA	NA	NA	ENSDARG00000078381	321251	NA	NA	NA	NA	NA	ZDB-GENE-030131-9833	trip11	13	33043768	33077359
MAD_Dr_004_188527	NM_200728.1	2	1	Dr.76327 ; Dr.150669	0	1	83245	NM_200728.1	NM_200728	zgc:73143	ENSDARG00000031216	393701	zgc:73143	NA	NA	NA	similar to Ssu72 RNA polymerase II CTD phosphatase homolog; zgc:73143	ZDB-GENE-040426-1689	ssu72	22	354626	362922
MAD_Dr_004_122108	ENSDART00000076061 ; NM_001144052.1 ; Dr.154690	1	1	OTTDART00000002359	0	1	122588	NM_001144052.1	NM_001144052	si:ch211-10e8.7	ENSDARG00000053939	100034402	si:ch211-10e8.7	Dr.154690	si:ch211-10e8.7	si:ch211-10e8.7	si:ch211-10e8.7	ZDB-GENE-040724-208	tgfa	6	40994873	41011845
MAD_Dr_004_122113	ENSDART00000114629	2	1	Dr.15367 ; XM_001332682.2	0	1	122598	NA	NA	NA	ENSDARG00000076430	-	NA	NA	NA	NA	NA	ZDB-GENE-080403-16	ep300a	NA	NA	NA
MAD_Dr_004_122155	OTTDART00000019747	3	1	OTTDART00000019744 ; NM_001128534.1 ; ENSDART00000088222	0	1	122644	NA	NA	NA	ENSDARG00000061688	564669	NA	NA	NA	NA	NA	ZDB-GENE-060526-60	arvcfb	5	25662975	25966282
MAD_Dr_004_157929	ENSDART00000062894	1	1	OTTDART00000025457	0	1	36633	NA	NA	NA	ENSDARG00000042853	368775	NA	NA	NA	NA	isovaleryl Coenzyme A dehydrogenase	ZDB-GENE-030616-262	ivd	17	31329597	31343993
MAD_Dr_004_171593	ENSDART00000052666	3	1	OTTDART00000032754 ; Dr.79425 ; XM_001332652.2	0	1	5650	NA	NA	NA	ENSDARG00000036257	793730	NA	NA	NA	NA	wu:fc75a03	ZDB-GENE-070912-180	rasal2	2	35750371	35869204
MAD_Dr_004_122171	ENSDART00000034027 ; NM_199686.2 ; Dr.76938	0	1		0	1	12266	NM_199686.2	NM_199686	zgc:73328	ENSDARG00000009754	324551	zgc:73328	Dr.76938	wu:fe15a01	wu:fe15a01	zgc:73328	ZDB-GENE-030131-3272	zc3h11a	11	23796488	23806729
MAD_Dr_004_504716	OTTDART00000042712	6	1	gi|504716 ; gi|182622 ; gi|171862 ; gi|151668 ; gi|151660 ; gi|122225	1	1	-2	NA	NA	NA	ENSDARG00000063570	8388607	NA	NA	NA	NA	NA	ZDB-GENE-050302-29	dyrk1aa	10	63016	76367
MAD_Dr_004_122260	OTTDART00000030771	0	-	-	0	1	12274	NA	NA	NA	ENSDARG00000039217	554509	NA	NA	NA	NA	NA	ZDB-GENE-030131-6960	orc1	6	33947047	33963193
MAD_Dr_004_503279	NM_001099252.1	4	0	gi|503279 ; gi|197670 ; gi|173317 ; gi|122273	1	1	-2	NM_001099252.1	NM_001099252	tex2	ENSDARG00000078186	798401	testis expressed 2	NA	NA	NA	zgc:162874; similar to Testis-expressed sequence 2 protein	ZDB-GENE-070615-7	tex2	3	55228650	55278160
MAD_Dr_004_122299	OTTDART00000029667	1	1	OTTDART00000029664	0	1	122771	NA	NA	NA	ENSDARG00000022410	563195	NA	NA	NA	NA	NA	ZDB-GENE-050706-182	rrp12	13	31212876	31239734
MAD_Dr_004_500887	Dr.86349	4	0	gi|503255 ; gi|500887 ; gi|146687 ; gi|143853	1	1	-2	NA	NA	NA	ENSDARG00000018159	565195	NA	Dr.86349	zgc:153923	zgc:153923	zgc:153923	ZDB-GENE-061013-169	ano10b	25	13431857	13461812
MAD_Dr_004_122307	ENSDART00000082847	1	1	NM_001077605.1	0	1	122789	NA	NA	NA	ENSDARG00000059536	559300	NA	NA	NA	NA	zgc:153381	ZDB-GENE-061027-351	fam78aa	NA	NA	NA
MAD_Dr_004_122314	ENSDART00000114415	2	1	Dr.85122 ; NM_001017610.1	0	1	122806	NA	NA	NA	ENSDARG00000077760	550273	NA	NA	NA	NA	NA	ZDB-GENE-050417-80	ascc1	12	48212414	48217950
MAD_Dr_004_502224	ENSDART00000102482	3	1	gi|502224 ; gi|122322 ; gi|103960	1	1	-2	NA	NA	NA	ENSDARG00000070046	436700	NA	NA	NA	NA	zgc:92656	ZDB-GENE-040718-124	eny2	16	38990726	38993653
MAD_Dr_004_122359	OTTDART00000025793	1	1	NM_199818.1	0	1	122852	NA	NA	NA	ENSDARG00000025953	327510	NA	NA	NA	NA	NA	ZDB-GENE-030131-5721	rhoq	12	25018268	25058919
MAD_Dr_004_127961	OTTDART00000039075	2	1	NM_213033.1 ; OTTDART00000039073	0	1	127951	NA	NA	NA	ENSDARG00000019332	406306	NA	NA	NA	NA	NADH dehydrogenase (ubiquinone) 1 beta subcomplex, 4	ZDB-GENE-040426-1973	ndufb4	24	23825882	23840744
MAD_Dr_004_122372	OTTDART00000045755	0	-	-	0	1	122865	NA	NA	NA	ENSDARG00000092671	-	NA	NA	NA	NA	NA	ZDB-GENE-091204-447	si:ch1073-345a8.1	1	5100815	5387972
MAD_Dr_004_155079	OTTDART00000008533	0	-	-	0	1	31862	NA	NA	NA	ENSDARG00000058030	565232	NA	NA	NA	NA	NA	ZDB-GENE-041210-73	hspa14	4	9591570	9600775
MAD_Dr_004_151158	OTTDART00000024016	0	-	-	0	1	26041	NA	NA	NA	ENSDARG00000056985	327292	NA	NA	NA	NA	NA	ZDB-GENE-030131-5503	tpte	10	24721082	24738504
MAD_Dr_004_122448	NM_001089460.1 ; Dr.16985	0	1		0	1	12294	NM_001089460.1	NM_001089460	zgc:162290	ENSDARG00000062748	100007897	zgc:162290	Dr.16985	zgc:162290	zgc:162290	zgc:162290	ZDB-GENE-070424-87	pkn1b	3	5868579	5919580
MAD_Dr_004_122474	OTTDART00000015328	38	0	OTTDART00000011416 ; OTTDART00000011418 ; ENSDART00000115332 ; ENSDART00000113896 ; ENSDART00000112514 ; ENSDART00000111311 ; ENSDART00000097502 ; ENSDART00000100879 ; Dr.151544 ; Dr.135135 ; XM_001923436.1 ; Dr.78774 ; XM_001923439.1 ; Dr.149550 ; XM_001923438.1 ; Dr.152595 ; Dr.141406 ; XM_702459.3 ; XM_001922517.1 ; XM_001923567.1 ; XM_001922990.1 ; Dr.153956 ; XM_001923532.1 ; OTTDART00000015…	0	1	122964	NA	NA	NA	ENSDARG00000095679	-	NA	NA	NA	NA	NA	ZDB-GENE-050419-104	si:dkey-73n10.10	18	18780616	18781828
MAD_Dr_004_126273	ENSDART00000103281 ; ENSDART00000004780	3	1	OTTDART00000037427 ; Dr.26819 ; NM_001014332.1	0	1	12635	NA	NA	NA	ENSDARG00000001897	541519	NA	NA	NA	NA	zgc:110815	ZDB-GENE-050327-52	man2b1	11	30995056	31013020
MAD_Dr_004_194846	Dr.76048	1	1	NM_201061.1	0	1	95033	NA	NA	NA	ENSDARG00000005791	394036	NA	Dr.76048	rpl28l	ribosomal protein L28-like	ribosomal protein L28-like	ZDB-GENE-040930-10	rpl28	16	52026723	52031084
MAD_Dr_004_122627	OTTDART00000009687	0	-	-	0	1	12311	NA	NA	NA	ENSDARG00000045540	560729	NA	NA	NA	NA	NA	ZDB-GENE-030131-5428	ppp6r2a	4	20093499	20109782
MAD_Dr_004_164530	NM_131220.1	5	1	OTTDART00000006381 ; ENSDART00000046035 ; ENSDART00000044462 ; OTTDART00000006382 ; Dr.5013	0	1	45868	NM_131220.1	NM_131220	max	ENSDARG00000024844	30467	myc-associated factor X	NA	NA	NA	myc-associated factor X	ZDB-GENE-990415-152	max	20	28929869	28939725
MAD_Dr_004_160152	NM_001003876.1	3	0	ENSDART00000034555 ; OTTDART00000024165 ; Dr.79779	0	1	39806	NM_001003876.1	NM_001003876	ddx56	ENSDARG00000020913	445399	DEAD (Asp-Glu-Ala-Asp) box polypeptide 56	NA	NA	NA	DEAD (Asp-Glu-Ala-Asp) box polypeptide 56	ZDB-GENE-040825-3	ddx56	10	2829206	2848564
MAD_Dr_004_122690	OTTDART00000045647	4	1	ENSDART00000084063 ; ENSDART00000023316 ; Dr.4658 ; NM_200623.1	0	1	123167	NA	NA	NA	ENSDARG00000095879	393596	NA	NA	NA	NA	NA	ZDB-GENE-040426-1264	wdr46	8	53201936	53218175
MAD_Dr_004_122705	NM_131526.1	3	1	Dr.80622 ; OTTDART00000026178 ; OTTDART00000033915	0	1	123184	NM_131526.1	NM_131526	hspe1	ENSDARG00000056167	58041	heat shock 10 protein 1 (chaperonin 10)	NA	NA	NA	heat shock 10 protein 1 (chaperonin 10)	ZDB-GENE-000906-2	hspe1	9	32490271	32494261
MAD_Dr_004_183304	OTTDART00000006885 ; ENSDART00000037282	2	0	Dr.79614 ; NM_200388.1	0	1	75193	NA	NA	NA	ENSDARG00000021753	393359	NA	NA	NA	NA	coiled-coil domain containing 25	ZDB-GENE-040426-1389	ccdc25	20	39435821	39441251
MAD_Dr_004_150891	OTTDART00000022069	0	-	-	0	1	25674	NA	NA	NA	ENSDARG00000040085	8388607	NA	NA	NA	NA	NA	ZDB-GENE-081107-51	ccsapb	13	24156643	24163653
MAD_Dr_004_122788	OTTDART00000025327	0	-	-	0	1	12326	NA	NA	NA	ENSDARG00000018329	140425	NA	NA	NA	NA	NA	ZDB-GENE-011128-8	gc2	7	50994741	51019251
MAD_Dr_004_122814	OTTDART00000024240	0	-	-	0	1	12328	NA	NA	NA	ENSDARG00000022712	30767	NA	NA	NA	NA	signal transduction and activation of transcription 3	ZDB-GENE-980526-68	stat3	3	16880865	16957645
MAD_Dr_004_122815	OTTDART00000016260	0	-	-	0	1	123280	NA	NA	NA	ENSDARG00000095451	-	NA	NA	NA	NA	NA	ZDB-GENE-050419-122	si:ch211-196l7.4	18	25003736	25010115
MAD_Dr_004_122817	OTTDART00000028194	3	1	ENSDART00000074128 ; Dr.77076 ; OTTDART00000028190	0	1	123282	NA	NA	NA	ENSDARG00000052304	393793	NA	NA	NA	NA	ubiquinol-cytochrome c reductase core protein I	ZDB-GENE-040426-1792	uqcrc1	6	20276833	20291828
MAD_Dr_004_122819	OTTDART00000035115	4	0	ENSDART00000034686 ; Dr.78319 ; NM_200229.1 ; OTTDART00000035114	0	1	123284	NA	NA	NA	ENSDARG00000024846	393198	NA	NA	NA	NA	NA	ZDB-GENE-040426-982	cops8	9	24084842	24095336
MAD_Dr_004_122825	NM_001037113.1	0	-	-	0	1	123297	NM_001037113.1	NM_001037113	uba52	ENSDARG00000041435	641289	ubiquitin A-52 residue ribosomal protein fusion pr	NA	NA	NA	ubiquitin A-52 residue ribosomal protein fusion product 1	ZDB-GENE-051023-7	uba52	2	56215213	56224882
MAD_Dr_004_124141	OTTDART00000028530	1	1	ENSDART00000077834	0	1	124654	NA	NA	NA	ENSDARG00000055475	393738	NA	NA	NA	NA	zgc:73262; zgc:109888	ZDB-GENE-040426-1735	rps27.2	16	23873584	23885452
MAD_Dr_004_122842	OTTDART00000042822	2	1	Dr.83693 ; XM_687424.2	0	1	12331	NA	NA	NA	ENSDARG00000013024	-	NA	NA	NA	NA	NA	NA	NA	10	2871743	2894929
MAD_Dr_004_122869	OTTDART00000024462	2	1	OTTDART00000011688 ; ENSDART00000099043	0	1	123336	NA	NA	NA	ENSDARG00000006370	286779	NA	NA	NA	NA	NA	ZDB-GENE-021219-2	atp6v1h	2	30803240	30863340
MAD_Dr_004_122870	OTTDART00000026054	3	1	ENSDART00000002244 ; NM_001002478.2 ; Dr.85555	0	1	123337	NA	NA	NA	ENSDARG00000016855	436751	NA	NA	NA	NA	splicing factor 3b, subunit 5	ZDB-GENE-040718-181	sf3b5	13	23767525	23771282
MAD_Dr_004_122898	OTTDART00000027671	0	-	-	0	1	123375	NA	NA	NA	ENSDARG00000070121	553413	NA	NA	NA	NA	NA	ZDB-GENE-060228-7	rhoh	1	22707663	22708253
MAD_Dr_004_156441	ENSDART00000088383	3	1	Dr.78739 ; NM_001089524.1 ; OTTDART00000038788	0	1	34524	NA	NA	NA	ENSDARG00000061802	100037372	NA	NA	NA	NA	zgc:162316	ZDB-GENE-070410-70	cnot2	25	28235649	28270308
MAD_Dr_004_122956	ENSDART00000113324 ; NM_001135974.1	2	1	Dr.86888 ; OTTDART00000045555	0	1	123427	NM_001135974.1	NM_001135974	zgc:194007	ENSDARG00000076588	565039	zgc:194007	NA	NA	NA	hypothetical LOC565039	ZDB-GENE-081022-49	zgc:194007	NA	NA	NA
MAD_Dr_004_123007	OTTDART00000023026	1	0	OTTDART00000021726	0	1	123481	NA	NA	NA	ENSDARG00000035400	556625	NA	NA	NA	NA	NA	ZDB-GENE-030131-8731	btf3	5	34387295	34397477
MAD_Dr_004_124140	OTTDART00000027961	5	0	ENSDART00000055228 ; OTTDART00000027959 ; Dr.114432 ; NM_001002124.1 ; OTTDART00000027960	0	1	124653	NA	NA	NA	ENSDARG00000037892	415214	NA	NA	NA	NA	NA	ZDB-GENE-040625-125	psmc3ip	3	36970835	36993711
MAD_Dr_004_158780	Dr.84666	4	0	ENSDART00000113643 ; ENSDART00000110768 ; ENSDART00000006596 ; OTTDART00000028109	0	1	37914	NA	NA	NA	ENSDARG00000075172	403037	NA	Dr.84666	fbxo25	F-box protein 25	F-box protein 25	ZDB-GENE-040801-19	fbxo25	23	35369920	35384286
MAD_Dr_004_123017	OTTDART00000039655	2	1	XM_001922866.1 ; OTTDART00000039654	0	1	123491	NA	NA	NA	ENSDARG00000042467	557765	NA	NA	NA	NA	NA	ZDB-GENE-071008-2	tlk1a	9	3577000	3637687
MAD_Dr_004_123019	OTTDART00000041143	2	1	OTTDART00000041140 ; ENSDART00000112554	0	1	123493	NA	NA	NA	ENSDARG00000025904	326954	NA	NA	NA	NA	NA	ZDB-GENE-030131-5154	tecrb	1	55074942	55099503
MAD_Dr_004_123025	NM_200714.1	1	1	Dr.82790	0	1	123499	NM_200714.1	NM_200714	zgc:73107	ENSDARG00000074422	393687	zgc:73107	NA	NA	NA	zgc:73107	ZDB-GENE-040426-1672	ndufa13	NA	NA	NA
MAD_Dr_004_160601	OTTDART00000009599	0	-	-	0	1	4041	NA	NA	NA	ENSDARG00000010784	445393	NA	NA	NA	NA	protein phosphatase 1, regulatory (inhibitor) subunit 12A	ZDB-GENE-041011-3	ppp1r12a	4	21768015	21863183
MAD_Dr_004_123065	OTTDART00000021129	2	1	Dr.104534 ; Dr.152257	0	1	123535	NA	NA	NA	ENSDARG00000095556	336386	NA	NA	NA	NA	NA	ZDB-GENE-030131-8330	si:dkey-238c7.12	18	7607072	7609022
MAD_Dr_004_166746	ENSDART00000098698 ; OTTDART00000025138	3	0	XM_001331589.2 ; Dr.3020 ; NM_201302.1	0	1	49150	NA	NA	NA	ENSDARG00000093866	327277	NA	NA	NA	NA	SEC22 vesicle trafficking protein homolog B (S. cerevisiae), b; similar to SEC22, vesicle trafficking protein (S. cerevisiae)-like 1B	ZDB-GENE-030131-5488	sec22bb	NA	NA	NA
MAD_Dr_004_154430	XM_001921618.1 ; Dr.124690 ; OTTDART00000039458	0	1		0	1	30978	XM_001921618.1	XM_001921618	NA	ENSDARG00000078161	8388607	NA	Dr.124690	prdm1c	PR domain containing 1c, with ZNF domain	PR domain containing 1c, with ZNF domain	ZDB-GENE-080618-3	prdm1c	20	48631729	48657296
MAD_Dr_004_189356	ENSDART00000110895	7	1	ENSDART00000024235 ; ENSDART00000102418 ; ENSDART00000113031 ; ENSDART00000088213 ; Dr.79738 ; NM_201081.1 ; OTTDART00000018850	0	1	87778	NA	NA	NA	ENSDARG00000024209	394056	NA	NA	NA	NA	zgc:56010	ZDB-GENE-040426-865	wasf2	19	43928093	43947531
MAD_Dr_004_123072	OTTDART00000010308	1	1	XM_001921960.1	0	1	123543	NA	NA	NA	ENSDARG00000071637	-	NA	NA	NA	NA	NA	NA	NA	NA	NA	NA
MAD_Dr_004_123076	OTTDART00000021571	2	1	Dr.91979 ; XM_690831.2	0	1	12355	NA	NA	NA	ENSDARG00000062362	-	NA	NA	NA	NA	NA	ZDB-GENE-060526-199	tpcn1	5	22697570	22727424
MAD_Dr_004_198339	OTTDART00000022079	1	1	NM_200317.1	0	1	9866	NA	NA	NA	ENSDARG00000011662	393287	NA	NA	NA	NA	conserved helix-loop-helix ubiquitous kinase	ZDB-GENE-040426-1069	chuk	13	25234303	25249190
MAD_Dr_004_190816	OTTDART00000027503	1	1	OTTDART00000027502	0	1	89754	NA	NA	NA	ENSDARG00000017985	393870	NA	NA	NA	NA	NA	ZDB-GENE-040426-1862	zgc:77739	1	11707405	11711086
MAD_Dr_004_176706	NM_001037406.1	5	0	XM_001918531.1 ; ENSDART00000113711 ; XM_701526.3 ; OTTDART00000038493 ; OTTDART00000038494	0	1	64192	NM_001037406.1	NM_001037406	zgc:123335	ENSDARG00000074071	641417	zgc:123335	NA	NA	NA	zgc:123335; hypothetical LOC572418; hypothetical protein LOC100149125	ZDB-GENE-051113-228	zgc:123335	14	16464302	16469534
MAD_Dr_004_123132	ENSDART00000015372	1	1	Dr.75698	0	1	123607	NA	NA	NA	ENSDARG00000001915	100332229	NA	NA	NA	NA	NA	NA	NA	NA	NA	NA
MAD_Dr_004_123133	NM_001037677.1	2	1	OTTDART00000029039 ; OTTDART00000029038	0	1	123608	NM_001037677.1	NM_001037677	zgc:123327	ENSDARG00000070437	557397	zgc:123327	NA	NA	NA	zgc:123327	ZDB-GENE-051113-276	rpl22	11	29405282	29410773
MAD_Dr_004_123134	ENSDART00000064150	1	1	OTTDART00000009944	0	1	123609	NA	NA	NA	ENSDARG00000043687	797937	NA	NA	NA	NA	si:ch211-59d15.9	ZDB-GENE-041014-27	si:ch211-59d15.9	20	9136630	9290735
MAD_Dr_004_134504	OTTDART00000027469	3	0	NM_213034.2 ; OTTDART00000027468 ; Dr.104504	0	1	134086	NA	NA	NA	ENSDARG00000035860	406307	NA	NA	NA	NA	ribosomal protein S28	ZDB-GENE-030131-2022	rps28	2	24851946	24854047
MAD_Dr_004_503751	OTTDART00000014140	250	0	gi|503759 ; gi|503751 ; gi|503750 ; gi|503749 ; gi|503748 ; gi|503747 ; gi|503746 ; gi|503744 ; gi|503741 ; gi|503739 ; gi|503738 ; gi|503272 ; gi|503036 ; gi|502833 ; gi|502754 ; gi|502594 ; gi|502415 ; gi|502413 ; gi|502408 ; gi|502407 ; gi|502406 ; gi|502405 ; gi|502404 ; gi|502403 ; gi|502401 ; gi|502397 ; gi|502396 ; gi|502395 ; gi|502394 ; gi|501676 ; gi|501675 ; gi|500430 ; gi|198889 ; gi|…	1	1	-2	NA	NA	NA	ENSDARG00000094598	8388607	NA	NA	NA	NA	NA	ZDB-GENE-050208-707	si:dkey-15h8.16	NA	NA	NA
MAD_Dr_004_123190	OTTDART00000033847	1	1	OTTDART00000033846	0	1	123654	NA	NA	NA	ENSDARG00000056679	553447	NA	NA	NA	NA	NA	ZDB-GENE-030131-1502	morc3a	9	30747762	30765776
MAD_Dr_004_123192	OTTDART00000038090	3	0	OTTDART00000038092 ; OTTDART00000038089 ; Dr.112513	0	1	123656	NA	NA	NA	ENSDARG00000018073	556778	NA	NA	NA	NA	zgc:165596	ZDB-GENE-070615-31	mrps22	15	6944386	6969449
MAD_Dr_004_123193	OTTDART00000041762	0	-	-	0	1	123657	NA	NA	NA	ENSDARG00000095632	-	NA	NA	NA	NA	NA	ZDB-GENE-090313-212	si:dkey-189j19.1	1	19788172	19860192
MAD_Dr_004_123196	OTTDART00000036734	0	-	-	0	1	12366	NA	NA	NA	ENSDARG00000093182	565338	NA	NA	NA	NA	NA	ZDB-GENE-061013-268	eif2ak1	12	17469912	17481084
MAD_Dr_004_123198	ENSDART00000113412	2	1	Dr.110670 ; XM_001919291.1	0	1	123661	NA	NA	NA	ENSDARG00000052511	-	NA	NA	NA	NA	NA	NA	NA	20	47490857	47520525
MAD_Dr_004_123200	NM_001110121.1	0	-	-	0	1	123663	NM_001110121.1	NM_001110121	zgc:171710	ENSDARG00000021838	100000341	zgc:171710	NA	NA	NA	zgc:171710	ZDB-GENE-080220-50	rps23	11	42265833	42270653
MAD_Dr_004_501195	ENSDART00000033871	4	1	gi|501195 ; gi|166262 ; gi|123244 ; gi|123218	1	1	-2	NA	NA	NA	ENSDARG00000026967	100148085	NA	NA	NA	NA	zgc:65827	ZDB-GENE-040426-2174	ap2s1	15	8791579	8823906
MAD_Dr_004_123263	OTTDART00000020627 ; NM_001045026.1 ; Dr.86593	1	0	ENSDART00000088427	0	1	12372	NM_001045026.1	NM_001045026	si:dkey-218n20.1	ENSDARG00000061752	563800	si:dkey-218n20.1	Dr.86593	si:dkey-218n20.1	si:dkey-218n20.1	si:dkey-218n20.1	ZDB-GENE-060503-342	fam65b	19	32006140	32120579
MAD_Dr_004_123317	OTTDART00000038986	0	-	-	0	1	12378	NA	NA	NA	ENSDARG00000036826	553206	NA	NA	NA	NA	NA	ZDB-GENE-050522-247	ankrd52a	23	32435554	32464211
MAD_Dr_004_123331	OTTDART00000035707	3	0	NM_213377.1 ; OTTDART00000036549 ; OTTDART00000036550	0	1	123808	NA	NA	NA	ENSDARG00000093606	-	NA	NA	NA	NA	NA	NA	NA	8	26683540	26684096
MAD_Dr_004_177125	OTTDART00000036497	0	-	-	0	1	6482	NA	NA	NA	ENSDARG00000061923	558920	NA	NA	NA	NA	NA	ZDB-GENE-030131-9770	amotl2a	6	28001382	28010531
MAD_Dr_004_161710	OTTDART00000037711 ; OTTDART00000037712	1	1	XM_001922989.1	0	1	41901	NA	NA	NA	ENSDARG00000075014	406452	NA	NA	NA	NA	NA	ZDB-GENE-040426-2204	sqstm1	14	16460339	16465752
MAD_Dr_004_132867	ENSDART00000115236	4	1	NM_001172637.1 ; XM_683022.3 ; OTTDART00000043948 ; Dr.119789	0	1	132431	NA	NA	NA	ENSDARG00000078113	559659	NA	NA	NA	NA	zgc:171560	ZDB-GENE-070928-12	atp5ia	21	20341116	20344845
MAD_Dr_004_123340	ENSDART00000077259	1	1	NM_001003840.1	0	1	123817	NA	NA	NA	ENSDARG00000054980	335049	NA	NA	NA	NA	EBNA1 binding protein 2-like	ZDB-GENE-030131-6989	ebna1bp2	2	14011596	14034822
MAD_Dr_004_123387	OTTDART00000028559	1	1	OTTDART00000028558	0	1	123864	NA	NA	NA	ENSDARG00000027129	393369	NA	NA	NA	NA	zgc:63675	ZDB-GENE-040426-1232	tmem218	10	31336316	31343674
MAD_Dr_004_159451	Dr.115346	1	1	OTTDART00000024632	0	1	38861	NA	NA	NA	ENSDARG00000055481	567018	NA	Dr.115346	atf7b	activating transcription factor 7b	activating transcription factor 7b	ZDB-GENE-030131-3028	atf7b	6	39615774	39634714
MAD_Dr_004_194045	XM_679725.3 ; Dr.53546	0	1		0	1	9411	XM_679725.3	XM_679725	NA	ENSDARG00000060058	556823	NA	Dr.53546	cylda	cylindromatosis (turban tumor syndrome), a	cylindromatosis (turban tumor syndrome)	ZDB-GENE-061108-2	cylda	7	37244389	37283950
MAD_Dr_004_123449	OTTDART00000025952	1	1	OTTDART00000025951	0	1	123929	NA	NA	NA	ENSDARG00000015823	406684	NA	NA	NA	NA	NA	ZDB-GENE-040426-2699	vps26b	15	19388956	19395691
MAD_Dr_004_123457	OTTDART00000043074	0	-	-	0	1	123938	NA	NA	NA	ENSDARG00000062720	-	NA	NA	NA	NA	NA	ZDB-GENE-091116-32	pcdh1a	10	20959780	21096678
MAD_Dr_004_123523	OTTDART00000028363	0	-	-	0	1	12402	NA	NA	NA	ENSDARG00000024299	550397	NA	NA	NA	NA	C1q and tumor necrosis factor related protein 4	ZDB-GENE-050417-198	c1qtnf4	7	38328892	38340983
MAD_Dr_004_133765	OTTDART00000024716	5	0	ENSDART00000025841 ; OTTDART00000024714 ; OTTDART00000024715 ; Dr.32570 ; NM_214818.1	0	1	133338	NA	NA	NA	ENSDARG00000011157	407987	NA	NA	NA	NA	rho/rac guanine nucleotide exchange factor (GEF) 18	ZDB-GENE-040516-14	arhgef18a	2	37521787	37555447
MAD_Dr_004_168841	OTTDART00000025912	1	1	OTTDART00000025913	0	1	52166	NA	NA	NA	ENSDARG00000052910	30122	NA	NA	NA	NA	NA	NA	NA	14	34150131	34157410
MAD_Dr_004_123567	Dr.148441	1	1	XM_001331983.2	0	1	124065	NA	NA	NA	ENSDARG00000088355	-	NA	Dr.148441	wu:fb26f10	wu:fb26f10	wu:fb26f10	NA	NA	NA	NA	NA
MAD_Dr_004_129940	ENSDART00000100417	2	1	Dr.80738 ; NM_001083003.1	0	1	12976	NA	NA	NA	ENSDARG00000045465	556310	NA	NA	NA	NA	zgc:158293	ZDB-GENE-070209-191	lancl2	24	437233	459286
MAD_Dr_004_171893	OTTDART00000007785	4	1	ENSDART00000102258 ; Dr.78256 ; OTTDART00000007784 ; NM_199279.2	0	1	57037	NA	NA	NA	ENSDARG00000031100	387591	NA	NA	NA	NA	influenza virus NS1A binding protein a	ZDB-GENE-031222-2	ivns1abpa	20	34417756	34438304
MAD_Dr_004_175990	OTTDART00000023794	1	0	OTTDART00000023797	0	1	63151	NA	NA	NA	ENSDARG00000093003	791456	NA	NA	NA	NA	aspartoacylase (aminocyclase) 3.1	ZDB-GENE-040718-345	acy3.1	1	51864674	51870541
MAD_Dr_004_169845	OTTDART00000029364	0	-	-	0	1	53870	NA	NA	NA	ENSDARG00000037334	550284	NA	NA	NA	NA	NA	ZDB-GENE-050417-93	wdr92	13	1001457	1010880
MAD_Dr_004_123651	OTTDART00000029378	4	1	ENSDART00000021319 ; Dr.3350 ; NM_001007367.1 ; OTTDART00000029377	0	1	124147	NA	NA	NA	ENSDARG00000038870	492495	NA	NA	NA	NA	SLU7 splicing factor homolog (S. cerevisiae)	ZDB-GENE-041114-62	slu7	14	47016681	47031436
MAD_Dr_004_167086	ENSDART00000042297	1	1	OTTDART00000027401	0	1	49636	NA	NA	NA	ENSDARG00000031971	393905	NA	NA	NA	NA	KDEL (Lys-Asp-Glu-Leu) containing 1	ZDB-GENE-040426-878	kdelc1	9	27587577	27599913
MAD_Dr_004_123661	ENSDART00000016187	3	0	NM_001089351.2 ; Dr.13960 ; ENSDART00000114254	0	1	124163	NA	NA	NA	ENSDARG00000015543	448856	NA	NA	NA	NA	S100 calcium binding protein A1	ZDB-GENE-040916-1	s100a1	16	29450942	29452592
MAD_Dr_004_123724	OTTDART00000021445	0	-	-	0	1	124230	NA	NA	NA	ENSDARG00000094323	-	NA	NA	NA	NA	NA	ZDB-GENE-060526-226	si:dkey-180i4.2	5	29790740	29792439
MAD_Dr_004_123725	OTTDART00000022028	1	1	OTTDART00000022027	0	1	124231	NA	NA	NA	ENSDARG00000076939	557758	NA	NA	NA	NA	NA	ZDB-GENE-081107-14	znf451	13	1279495	1296949
MAD_Dr_004_123726	OTTDART00000022510 ; Dr.115030	0	1		0	1	124232	NA	NA	NA	ENSDARG00000092285	-	NA	Dr.115030	NA	NA	NA	ZDB-GENE-060526-76	cenpv	5	41454209	41460025
MAD_Dr_004_123731	OTTDART00000038480	3	0	Dr.76079 ; ENSDART00000003001 ; OTTDART00000038482	0	1	124237	NA	NA	NA	ENSDARG00000006316	335539	NA	NA	NA	NA	ribosomal protein L23a	ZDB-GENE-030131-7479	rpl23a	21	26035179	26037945
MAD_Dr_004_123791	OTTDART00000038116	1	1	XM_001922926.1	0	1	12430	NA	NA	NA	ENSDARG00000040571	557121	NA	NA	NA	NA	NA	ZDB-GENE-070410-21	ube4a	15	23486094	23508672
MAD_Dr_004_123858	OTTDART00000021131	3	1	ENSDART00000092416 ; Dr.122659 ; NM_001044963.2	0	1	124372	NA	NA	NA	ENSDARG00000063321	561568	NA	NA	NA	NA	si:dkeyp-1h4.2	ZDB-GENE-060503-464	rabl2	18	7680466	7689785
MAD_Dr_004_175031	OTTDART00000025563	2	1	ENSDART00000115092 ; OTTDART00000025562	0	1	61638	NA	NA	NA	ENSDARG00000041699	368200	NA	NA	NA	NA	NA	ZDB-GENE-030813-2	piwil1	8	44231274	44305828
MAD_Dr_004_123864	ENSDART00000067639	0	-	-	0	1	124386	NA	NA	NA	ENSDARG00000076747	-	NA	NA	NA	NA	NA	NA	NA	8	54148793	54169089
MAD_Dr_004_123903	Dr.117438	1	0	OTTDART00000037587	0	1	124426	NA	NA	NA	ENSDARG00000070232	799515	NA	Dr.117438	zgc:163080	zgc:163080	zgc:163080	ZDB-GENE-070410-137	zgc:163080	NA	NA	NA
MAD_Dr_004_174099	ENSDART00000111247	2	1	OTTDART00000008872 ; OTTDART00000036465	0	1	60270	NA	NA	NA	ENSDARG00000045681	-	NA	NA	NA	NA	interferon regulatory factor 5	ZDB-GENE-040426-2587	irf5	4	13605424	13615972
MAD_Dr_004_123947	OTTDART00000026855	4	1	NM_199696.1 ; ENSDART00000003715 ; OTTDART00000026854 ; OTTDART00000026856	0	1	124469	NA	NA	NA	ENSDARG00000021370	324822	NA	NA	NA	NA	ARP6 actin-related protein 6 homolog (yeast)	ZDB-GENE-030131-3543	actr6	25	19487367	19496141
MAD_Dr_004_123950	OTTDART00000032269	3	1	ENSDART00000098854 ; XM_001920637.1 ; OTTDART00000032268	0	1	124471	NA	NA	NA	ENSDARG00000032951	564177	NA	NA	NA	NA	NA	ZDB-GENE-070713-4	nrbp2	2	32690146	32755340
MAD_Dr_004_123957	ENSDART00000045124	2	1	Dr.743 ; OTTDART00000044150	0	1	124478	NA	NA	NA	ENSDARG00000032296	445030	NA	NA	NA	NA	zgc:92775	ZDB-GENE-040801-10	pomp	21	40689710	40694631
MAD_Dr_004_123958	ENSDART00000055161	0	-	-	0	1	124479	NA	NA	NA	ENSDARG00000037860	393478	NA	NA	NA	NA	zgc:66195	ZDB-GENE-040426-1566	cox6b2	16	12614027	12621697
MAD_Dr_004_123960	OTTDART00000014149	5	0	XM_001345170.2 ; Dr.59175 ; XR_045059.1 ; Dr.134848 ; OTTDART00000039810	0	1	124482	NA	NA	NA	ENSDARG00000093802	-	NA	NA	NA	NA	NA	ZDB-GENE-050208-469	si:ch211-255f4.5	NA	NA	NA
MAD_Dr_004_181182	XR_045237.1 ; Dr.133107	1	1	ENSDART00000109764	0	1	71524	XR_045237.1	XR_045237	NA	ENSDARG00000077926	566307	NA	Dr.133107	NA	NA	hypothetical LOC566307	ZDB-GENE-100427-1	si:dkey-48p11.3	4	9050672	9054031
MAD_Dr_004_123976	OTTDART00000010870	0	-	-	0	1	12450	NA	NA	NA	ENSDARG00000058322	327531	NA	NA	NA	NA	NA	ZDB-GENE-030131-5742	enc3	22	10752212	10766271
MAD_Dr_004_124013	Dr.153951	0	-	-	0	1	124527	NA	NA	NA	ENSDARG00000089227	-	NA	Dr.153951	NA	NA	NA	NA	NA	25	27185804	27222776
MAD_Dr_004_124025	OTTDART00000026275	1	1	OTTDART00000026274	0	1	124541	NA	NA	NA	ENSDARG00000021433	324134	NA	NA	NA	NA	NA	ZDB-GENE-030131-2854	asmtl	9	35063548	35073331
MAD_Dr_004_185663	XM_001336012.1 ; Dr.95819	0	1		0	1	78759	XM_001336012.1	XM_001336012	NA	ENSDARG00000074904	799859	NA	Dr.95819	NA	NA	similar to dystrobrevin binding protein 1	NA	NA	11	7031029	7068553
MAD_Dr_004_124080	OTTDART00000013395	1	1	ENSDART00000059690	0	1	12459	NA	NA	NA	ENSDARG00000015749	777758	NA	NA	NA	NA	NA	ZDB-GENE-061110-115	hps3	22	38248981	38271174
MAD_Dr_004_124089	NM_205626.1 ; Dr.16163	3	1	ENSDART00000047442 ; OTTDART00000010889 ; ENSDART00000102106	0	1	1246	NM_205626.1	NM_205626	bcor	ENSDARG00000017798	402921	BCL6 co-repressor	Dr.16163	bcor	BCL6 co-repressor	BCL6 co-repressor	ZDB-GENE-040408-1	bcor	22	11114471	11170556
MAD_Dr_004_129447	OTTDART00000041854	2	1	XM_681033.3 ; OTTDART00000041852	0	1	129316	NA	NA	NA	ENSDARG00000092290	557879	NA	NA	NA	NA	NA	ZDB-GENE-090313-379	si:dkeyp-26a9.2	1	22798530	22815795
MAD_Dr_004_124099	XM_001920155.1 ; ENSDART00000109577	0	1		0	1	124614	XM_001920155.1	XM_001920155	NA	ENSDARG00000078272	-	NA	NA	NA	NA	NA	NA	NA	5	11002277	11009863
MAD_Dr_004_153953	OTTDART00000026340	0	-	-	0	1	30327	NA	NA	NA	ENSDARG00000007628	406340	NA	NA	NA	NA	NA	ZDB-GENE-040426-2018	dusp1	NA	NA	NA
MAD_Dr_004_124194	OTTDART00000022903	2	1	ENSDART00000033701 ; OTTDART00000022901	0	1	124706	NA	NA	NA	ENSDARG00000042545	544659	NA	NA	NA	NA	NA	ZDB-GENE-050513-3	sema3ga	8	25631090	25678140
MAD_Dr_004_124203	OTTDART00000028776	1	1	Dr.78194	0	1	124718	NA	NA	NA	ENSDARG00000040128	449551	NA	NA	NA	NA	zgc:103764	ZDB-GENE-040927-8	hint1	NA	NA	NA
MAD_Dr_004_133470	OTTDART00000023117	3	1	ENSDART00000082536 ; Dr.87814 ; XM_001920250.1	0	1	13308	NA	NA	NA	ENSDARG00000059414	561703	NA	NA	NA	NA	NA	ZDB-GENE-060526-49	rictora	NA	NA	NA
MAD_Dr_004_144908	NM_001044871.2 ; OTTDART00000015053 ; ENSDART00000099701 ; Dr.8850	0	1		0	1	17644	NM_001044871.2	NM_001044871	si:ch211-15i6.2	ENSDARG00000041951	558648	si:ch211-15i6.2	Dr.8850	si:ch211-15i6.2	si:ch211-15i6.2	si:ch211-15i6.2	ZDB-GENE-030131-4485	selo	18	14894895	14910623
MAD_Dr_004_501459	ENSDART00000058085	41	0	gi|501756 ; gi|501459 ; gi|183003 ; gi|188725 ; gi|187272 ; gi|185188 ; gi|183485 ; gi|183256 ; gi|183202 ; gi|183063 ; gi|183049 ; gi|182354 ; gi|180078 ; gi|179536 ; gi|179411 ; gi|179316 ; gi|179030 ; gi|178592 ; gi|178562 ; gi|176398 ; gi|172959 ; gi|172061 ; gi|170355 ; gi|170176 ; gi|161810 ; gi|160940 ; gi|141839 ; gi|141838 ; gi|141837 ; gi|141836 ; gi|141536 ; gi|141535 ; gi|116914 ; gi|…	1	1	-2	NA	NA	NA	ENSDARG00000069909	799537	NA	NA	NA	NA	NA	NA	NA	13	8956360	8968276
MAD_Dr_004_124280	OTTDART00000006700	10	0	XM_680557.3 ; OTTDART00000006697 ; OTTDART00000044639 ; ENSDART00000078593 ; OTTDART00000017713 ; Dr.95521 ; XM_001919844.1 ; OTTDART00000022146 ; OTTDART00000033917 ; Dr.125766	0	1	124805	NA	NA	NA	ENSDARG00000077006	570466	NA	NA	NA	NA	si:dkey-65b13.9; similar to rho-associated, coiled-coil containing protein kinase 2b	NA	NA	NA	NA	NA
MAD_Dr_004_124290	NM_173234.1	2	0	Dr.76001 ; XM_001922472.1	0	1	124820	NM_173234.1	NM_173234	rps18	ENSDARG00000020153	192300	ribosomal protein S18	NA	NA	NA	similar to ribosomal protein S18; ribosomal protein S18	ZDB-GENE-020419-20	rps18	NA	NA	NA
MAD_Dr_004_147148	NM_213257.1 ; Dr.7614 ; ENSDART00000027214	1	1	OTTDART00000025053	0	1	20526	NM_213257.1	NM_213257	slc25a25	ENSDARG00000010572	406541	solute carrier family 25 (mitochondrial carrier; p	Dr.7614	slc25a25	solute carrier family 25 (mitochondrial carrier; p	solute carrier family 25 (mitochondrial carrier; p	ZDB-GENE-040426-2396	slc25a25a	8	2547525	2557783
MAD_Dr_004_143961	OTTDART00000028473	0	-	-	0	1	16390	NA	NA	NA	ENSDARG00000055885	327196	NA	NA	NA	NA	NA	ZDB-GENE-040426-2827	tex10	16	27573758	27608469
MAD_Dr_004_124359	OTTDART00000036861	5	1	OTTDART00000036860 ; ENSDART00000008312 ; OTTDART00000036859 ; Dr.78254 ; NM_001007187.1	0	1	124878	NA	NA	NA	ENSDARG00000016156	406586	NA	NA	NA	NA	NA	ZDB-GENE-040426-2495	fam53b	12	46867600	46921771
MAD_Dr_004_163633	OTTDART00000024312	0	-	-	0	1	44593	NA	NA	NA	ENSDARG00000015374	393326	NA	NA	NA	NA	NA	ZDB-GENE-040426-1322	st3gal3a	6	3174085	3245200
MAD_Dr_004_124421	OTTDART00000031173	3	1	OTTDART00000009334 ; OTTDART00000031174 ; OTTDART00000009335	0	1	124932	NA	NA	NA	ENSDARG00000069942	797946	NA	NA	NA	NA	NADH dehydrogenase (ubiquinone) flavoprotein 3	ZDB-GENE-030131-6500	ndufv3	NA	NA	NA
MAD_Dr_004_157543	ENSDART00000111600 ; ENSDART00000113749 ; ENSDART00000100288	1	1	OTTDART00000035249	0	1	36018	NA	NA	NA	ENSDARG00000069102	548348	NA	NA	NA	NA	NA	ZDB-GENE-050410-15	zgc:112962	8	21020388	21039669
MAD_Dr_004_500855	Dr.83226	2	1	gi|500855 ; gi|144602	1	1	-2	NA	NA	NA	ENSDARG00000053535	558333	NA	Dr.83226	lmo7b	LIM domain only 7b	LIM domain only 7b	ZDB-GENE-060825-242	lmo7b	1	33633277	33718216
MAD_Dr_004_131079	ENSDART00000105902 ; ENSDART00000031785	3	0	OTTDART00000026480 ; Dr.28305 ; NM_199580.1	0	1	13080	NA	NA	NA	ENSDARG00000021794	322012	NA	NA	NA	NA	hyaluronan mediated motility receptor	ZDB-GENE-030131-731	hmmr	14	28239240	28257013
MAD_Dr_004_124476	OTTDART00000010644	1	1	OTTDART00000010643	0	1	124984	NA	NA	NA	ENSDARG00000063076	558534	NA	NA	NA	NA	NA	ZDB-GENE-050208-331	atrip	22	10513611	10530078
MAD_Dr_004_124488	OTTDART00000033342	2	1	XM_001332082.2 ; OTTDART00000032711	0	1	124995	NA	NA	NA	ENSDARG00000079329	8388607	NA	NA	NA	NA	NA	ZDB-GENE-070410-134	rfwd2	2	35134170	35154760
MAD_Dr_004_124492	OTTDART00000035291	0	-	-	0	1	124999	NA	NA	NA	ENSDARG00000094060	-	NA	NA	NA	NA	NA	ZDB-GENE-081104-148	si:ch211-167e20.2	8	6545938	6565615
MAD_Dr_004_184637	OTTDART00000038885	1	1	OTTDART00000038887	0	1	77177	NA	NA	NA	ENSDARG00000019503	449987	NA	NA	NA	NA	zgc:103759	ZDB-GENE-041010-100	zgc:103759	23	18776173	18781225
MAD_Dr_004_124497	OTTDART00000039818	2	0	XM_679157.3 ; OTTDART00000039817	0	1	125001	NA	NA	NA	ENSDARG00000097253	8388607	NA	NA	NA	NA	NA	NA	NA	2	44813707	44840317
MAD_Dr_004_172979	OTTDART00000041332	1	1	XM_687051.3	0	1	58639	NA	NA	NA	ENSDARG00000005544	8388607	NA	NA	NA	NA	NA	ZDB-GENE-090312-7	btbd3a	1	50547250	50553802
MAD_Dr_004_146966	ENSDART00000028311	0	-	-	0	1	20266	NA	NA	NA	ENSDARG00000023516	393281	NA	NA	NA	NA	CTAGE family, member 5	ZDB-GENE-040426-872	ctage5	NA	NA	NA
MAD_Dr_004_153646	XM_688053.3	0	-	-	0	1	29808	XM_688053.3	XM_688053	NA	ENSDARG00000091187	-	NA	NA	NA	NA	NA	NA	NA	21	37364746	37404666
MAD_Dr_004_180710	OTTDART00000006214	0	-	-	0	1	70361	NA	NA	NA	ENSDARG00000042571	436932	NA	NA	NA	NA	NA	ZDB-GENE-040718-407	rnaseh1	20	30475924	30482691
MAD_Dr_004_133267	OTTDART00000004247	0	-	-	0	1	13288	NA	NA	NA	ENSDARG00000006332	555970	NA	NA	NA	NA	NA	ZDB-GENE-040724-144	snx14	20	830757	873548
MAD_Dr_004_160991	ENSDART00000003303	1	1	OTTDART00000023579	0	1	40910	NA	NA	NA	ENSDARG00000019438	100333267	NA	NA	NA	NA	ring finger protein 13	ZDB-GENE-040426-772	rnf13	22	35156089	35202037
MAD_Dr_004_124587	OTTDART00000032028	0	-	-	0	1	125095	NA	NA	NA	ENSDARG00000068745	-	NA	NA	NA	NA	NA	NA	NA	2	24521355	24596685
MAD_Dr_004_124592	OTTDART00000031345	0	-	-	0	1	1251	NA	NA	NA	ENSDARG00000075673	326745	NA	NA	NA	NA	NA	ZDB-GENE-030131-4944	arhgap21b	2	12619532	12723869
MAD_Dr_004_141054	ENSDART00000112389	1	1	OTTDART00000038966	0	1	140605	NA	NA	NA	ENSDARG00000077264	-	NA	NA	NA	NA	NA	ZDB-GENE-021231-3	wdr43	17	24803226	24817282
MAD_Dr_004_134062	ENSDART00000028960	1	0	Dr.76471	0	1	133655	NA	NA	NA	ENSDARG00000021984	554125	NA	NA	NA	NA	zgc:112340	ZDB-GENE-050522-377	ndufa2	21	44010330	44014059
MAD_Dr_004_124729	Dr.92970	1	1	ENSDART00000064513	0	1	125203	NA	NA	NA	ENSDARG00000043934	553970	NA	Dr.92970	il17a/f2	interleukin 17a/f2	interleukin 17a/f2	ZDB-GENE-061031-2	il17a/f2	17	12575959	12579792
MAD_Dr_004_124761	Dr.108686 ; OTTDART00000001381	0	1		0	2	125224	NA	NA	NA	ENSDARG00000095368	368422	NA	Dr.108686	si:rp71-20i5.5	si:rp71-20i5.5	si:rp71-20i5.5	ZDB-GENE-030616-59	si:rp71-20i5.5	9	34261811	34273982
MAD_Dr_004_171010	XM_001336667.1	0	-	-	0	1	55522	XM_001336667.1	XM_001336667	NA	ENSDARG00000045036	-	NA	NA	NA	NA	NA	NA	NA	12	37232363	37274654
MAD_Dr_004_124909	OTTDART00000037840	0	-	-	0	1	12530	NA	NA	NA	ENSDARG00000042030	553205	NA	NA	NA	NA	NA	ZDB-GENE-050522-22	kpna5	16	32213400	32230430
MAD_Dr_004_125008	NM_001079678.1 ; Dr.104375	0	1		0	1	12535	NM_001079678.1	NM_001079678	mib2	ENSDARG00000062118	560887	mind bomb 2	Dr.104375	mib2	mind bomb 2	mind bomb 2	ZDB-GENE-050628-1	mib2	NA	NA	NA
MAD_Dr_004_125086	OTTDART00000045599	3	0	ENSDART00000056598 ; Dr.78613 ; NM_201308.1	0	1	12539	NA	NA	NA	ENSDARG00000038754	334202	NA	NA	NA	NA	polo-like kinase 3 (Drosophila)	ZDB-GENE-030131-6134	plk3	2	35621180	35629332
MAD_Dr_004_125242	OTTDART00000026531	1	1	OTTDART00000026530	0	1	125471	NA	NA	NA	ENSDARG00000057027	562639	NA	NA	NA	NA	NA	ZDB-GENE-060331-95	rtn2b	21	21337641	21349484
MAD_Dr_004_149206	ENSDART00000098627	3	1	Dr.82490 ; NM_001077323.1 ; OTTDART00000036273	0	1	23400	NA	NA	NA	ENSDARG00000068261	768180	NA	NA	NA	NA	zgc:154001	ZDB-GENE-061013-657	pros1	1	348113	358987
MAD_Dr_004_176874	OTTDART00000042631	0	-	-	0	1	64433	NA	NA	NA	ENSDARG00000030641	567014	NA	NA	NA	NA	NA	ZDB-GENE-080723-8	zgc:194455	23	32152515	32173575
MAD_Dr_004_137319	OTTDART00000027198	3	1	Dr.12512 ; NM_001002499.2 ; OTTDART00000027199	0	1	136822	NA	NA	NA	ENSDARG00000018637	436772	NA	NA	NA	NA	Sec61 gamma subunit	ZDB-GENE-040718-203	sec61g	24	18299770	18302185
MAD_Dr_004_125267	NM_200761.1	1	0	Dr.124252	0	1	125500	NM_200761.1	NM_200761	dnajc19	ENSDARG00000044420	393734	DnaJ (Hsp40) homolog, subfamily C, member 19	NA	NA	NA	DnaJ (Hsp40) homolog, subfamily C, member 19	ZDB-GENE-040426-1730	dnajc19	22	37599176	37606102
MAD_Dr_004_125339	OTTDART00000040277	1	0	OTTDART00000040282	0	1	125555	NA	NA	NA	ENSDARG00000002026	8388607	NA	NA	NA	NA	NA	NA	NA	13	3533388	3713096
MAD_Dr_004_125341	OTTDART00000041320	2	0	OTTDART00000041321 ; Dr.83811	0	1	125557	NA	NA	NA	ENSDARG00000004427	436711	NA	NA	NA	NA	zgc:92638	ZDB-GENE-040718-136	dpy30	1	50395759	50398529
MAD_Dr_004_180174	Dr.31536	0	-	-	0	1	69575	NA	NA	NA	ENSDARG00000038312	445388	NA	Dr.31536	rcl1	RNA terminal phosphate cyclase-like 1	RNA terminal phosphate cyclase-like 1	ZDB-GENE-040930-11	rcl1	5	1568335	1604378
MAD_Dr_004_170317	Dr.87186	5	0	ENSDART00000093153 ; XM_001923639.1 ; Dr.151905 ; NM_001160823.1 ; OTTDART00000016741	0	1	54552	NA	NA	NA	ENSDARG00000063625	503869	NA	Dr.87186	btc	betacellulin, epidermal growth factor family membe	similar to betacellulin, epidermal growth factor family member; betacellulin, epidermal growth factor family member	ZDB-GENE-050311-1	btc	NA	NA	NA
MAD_Dr_004_189115	XM_001921811.1	0	-	-	0	1	87098	XM_001921811.1	XM_001921811	NA	ENSDARG00000089229	-	NA	NA	NA	NA	NA	NA	NA	NA	NA	NA
MAD_Dr_004_125440	OTTDART00000009260	0	-	-	0	1	125629	NA	NA	NA	ENSDARG00000095705	563220	NA	NA	NA	NA	si:ch211-239e6.4	ZDB-GENE-041210-170	si:ch211-239e6.4	4	18608682	18617597
MAD_Dr_004_147320	OTTDART00000011923	3	1	ENSDART00000085913 ; Dr.82366 ; NM_001045092.1	0	1	20760	NA	NA	NA	ENSDARG00000042091	565970	NA	NA	NA	NA	NA	ZDB-GENE-030829-3	btbd2a	22	20134089	20141682
MAD_Dr_004_125445	OTTDART00000026814	3	0	OTTDART00000026813 ; ENSDART00000027625 ; Dr.120724	0	1	125633	NA	NA	NA	ENSDARG00000016239	393922	NA	NA	NA	NA	proteasome (prosome, macropain) 26S subunit, non-ATPase, 13; similar to proteasome (prosome, macropain) 26S subunit, non-ATPase, 13	ZDB-GENE-040426-1004	psmd13	25	10388297	10399973
MAD_Dr_004_191695	OTTDART00000043431	4	1	ENSDART00000067733 ; OTTDART00000043430 ; Dr.133282 ; NM_205680.1	0	1	90998	NA	NA	NA	ENSDARG00000046071	402980	NA	NA	NA	NA	zgc:77838	ZDB-GENE-040426-1889	zgc:77838	21	4858484	4901897
MAD_Dr_004_125478	Dr.96513	0	-	-	0	1	125668	NA	NA	NA	ENSDARG00000063101	-	NA	Dr.96513	NA	NA	NA	NA	NA	25	8585401	8665582
MAD_Dr_004_125480	Dr.9044	0	-	-	0	1	12567	NA	NA	NA	ENSDARG00000063295	333938	NA	Dr.9044	myh9	myosin, heavy polypeptide 9, non-muscle	myosin, heavy polypeptide 9, non-muscle	ZDB-GENE-030131-5870	myh9a	6	7578624	7619545
MAD_Dr_004_125538	OTTDART00000015501	0	-	-	0	1	125711	NA	NA	NA	ENSDARG00000092724	-	NA	NA	NA	NA	NA	ZDB-GENE-060503-78	si:dkey-56p7.9	7	48447858	48450208
MAD_Dr_004_160244	OTTDART00000029457	0	-	-	0	1	39944	NA	NA	NA	ENSDARG00000021220	394190	NA	NA	NA	NA	NA	ZDB-GENE-040426-958	hmgcl	17	24837277	24848326
MAD_Dr_004_151316	OTTDART00000030259	0	-	-	0	1	26238	NA	NA	NA	ENSDARG00000060584	561164	NA	NA	NA	NA	NA	ZDB-GENE-060526-260	si:dkey-226m8.9	5	32621971	32636484
MAD_Dr_004_168937	NM_201038.1 ; Dr.113757	0	1		0	1	52311	NM_201038.1	NM_201038	cdc37	ENSDARG00000040126	394013	cell division cycle 37 homolog (S. cerevisiae)	Dr.113757	cdc37	cell division cycle 37 homolog (S. cerevisiae)	cell division cycle 37 homolog (S. cerevisiae)	ZDB-GENE-040426-940	cdc37	NA	NA	NA
MAD_Dr_004_125623	OTTDART00000011414	9	0	XM_694672.3 ; OTTDART00000011412 ; ENSDART00000076695 ; XR_029327.2 ; OTTDART00000011417 ; XM_001922025.1 ; XM_001922047.1 ; ENSDART00000100425 ; OTTDART00000015331	0	1	125776	NA	NA	NA	ENSDARG00000093239	-	NA	NA	NA	NA	NA	ZDB-GENEP-050419-5	si:ch211-223o1.1p	18	18755396	18760339
MAD_Dr_004_173305	NM_001076721.1 ; Dr.78346	4	0	OTTDART00000045354 ; ENSDART00000092584 ; OTTDART00000036268 ; OTTDART00000036270	0	1	59099	NM_001076721.1	NM_001076721	zgc:152925	ENSDARG00000063385	767754	zgc:152925	Dr.78346	zgc:152925	zgc:152925	zgc:152925	ZDB-GENE-060929-860	cenpe	1	264860	300878
MAD_Dr_004_125639	OTTDART00000042792	0	-	-	0	1	125794	NA	NA	NA	ENSDARG00000073665	564822	NA	NA	NA	NA	NA	ZDB-GENE-090311-50	rasa1b	10	43578539	43622208
MAD_Dr_004_125658	NM_001003506.2	1	1	Dr.86782	0	1	125813	NM_001003506.2	NM_001003506	trappc2l	ENSDARG00000035799	445112	trafficking protein particle complex 2-like	NA	NA	NA	trafficking protein particle complex 2-like	ZDB-GENE-040801-249	trappc2l	NA	NA	NA
MAD_Dr_004_125672	Dr.87922	0	-	-	0	2	125824	NA	NA	NA	ENSDARG00000088972	796120	NA	Dr.87922	NA	NA	NA	ZDB-GENE-131121-307	si:dkey-238d18.4	15	37953748	37974016
MAD_Dr_004_125694	OTTDART00000038032	0	-	-	0	1	12584	NA	NA	NA	ENSDARG00000060207	563746	NA	NA	NA	NA	NA	ZDB-GENE-070112-2212	traf7	3	35478965	35505219
MAD_Dr_004_125707	NM_200637.1 ; Dr.86401	2	1	ENSDART00000001678 ; OTTDART00000002026	0	1	12585	NM_200637.1	NM_200637	adam8a	ENSDARG00000001452	368917	a disintegrin and metalloproteinase domain 8a	Dr.86401	adam8a	a disintegrin and metalloproteinase domain 8a	a disintegrin and metalloproteinase domain 8a	ZDB-GENE-030616-622	adam8a	13	24541031	24549186
MAD_Dr_004_143025	NM_213290.1 ; Dr.114196 ; ENSDART00000067778	1	1	OTTDART00000045371	0	1	15146	NM_213290.1	NM_213290	dnajc7	ENSDARG00000091245	406579	DnaJ (Hsp40) homolog, subfamily C, member 7	Dr.114196	dnajc7	DnaJ (Hsp40) homolog, subfamily C, member 7	DnaJ (Hsp40) homolog, subfamily C, member 7	ZDB-GENE-040426-2483	dnajc7	NA	NA	NA
MAD_Dr_004_125762	Dr.110255	0	-	-	0	1	125899	NA	NA	NA	ENSDARG00000088962	-	NA	Dr.110255	NA	NA	NA	NA	NA	NA	NA	NA
MAD_Dr_004_170377	NM_001109727.1 ; Dr.90199 ; ENSDART00000105212	0	1		0	1	54624	NM_001109727.1	NM_001109727	si:dkey-263h23.4	ENSDARG00000071250	796128	si:dkey-263h23.4	Dr.90199	si:dkey-263h23.4	si:dkey-263h23.4	si:dkey-263h23.4	ZDB-GENE-060503-538	tmem79a	19	791729	797027
MAD_Dr_004_191595	OTTDART00000026999	4	0	ENSDART00000037501 ; OTTDART00000026997 ; Dr.76127 ; NM_001017636.1	0	1	90834	NA	NA	NA	ENSDARG00000024895	550329	NA	NA	NA	NA	family with sequence similarity 50, member A	ZDB-GENE-050417-110	fam50a	23	34060851	34078773
MAD_Dr_004_183934	OTTDART00000038445	0	-	-	0	1	76130	NA	NA	NA	ENSDARG00000055536	436684	NA	NA	NA	NA	NA	ZDB-GENE-040718-108	otub1a	21	28465645	28476360
MAD_Dr_004_125832	OTTDART00000040742	4	0	ENSDART00000047515 ; OTTDART00000044006 ; Dr.75712 ; NM_199763.1	0	1	125956	NA	NA	NA	ENSDARG00000091935	-	NA	NA	NA	NA	NA	ZDB-GENE-090312-182	si:ch1073-126c3.1	13	20415985	20416516
MAD_Dr_004_171664	OTTDART00000028815	0	-	-	0	1	56606	NA	NA	NA	ENSDARG00000058062	324944	NA	NA	NA	NA	NA	ZDB-GENE-030131-3667	magt1	14	12064361	12085492
MAD_Dr_004_125937	NM_001076762.2	1	1	OTTDART00000009260	0	1	126065	NM_001076762.2	NM_001076762	si:ch211-239e6.4	ENSDARG00000045551	563220	si:ch211-239e6.4	NA	NA	NA	si:ch211-239e6.4	ZDB-GENE-041210-170	si:ch211-239e6.4	NA	NA	NA
MAD_Dr_004_125995	OTTDART00000014857	1	0	Dr.124460	0	1	126110	NA	NA	NA	ENSDARG00000094299	-	NA	NA	NA	NA	NA	ZDB-GENE-050419-187	si:ch211-161f1.3	4	11792348	11794922
MAD_Dr_004_504282	OTTDART00000033139	5	1	gi|504282 ; gi|142370 ; gi|142368 ; gi|142363 ; gi|142353	1	1	-2	NA	NA	NA	ENSDARG00000017004	-	NA	NA	NA	NA	NA	ZDB-GENE-070912-277	myo10	2	42755834	42855515
MAD_Dr_004_155667	ENSDART00000053780	2	1	OTTDART00000036352 ; OTTDART00000036353	0	1	33463	NA	NA	NA	ENSDARG00000037002	564848	NA	NA	NA	NA	zgc:152968	ZDB-GENE-061013-448	zgc:152968	1	35253866	35266370
MAD_Dr_004_126009	OTTDART00000042804	4	0	OTTDART00000042800 ; ENSDART00000109744 ; XM_694135.3 ; OTTDART00000042803	0	1	126124	NA	NA	NA	ENSDARG00000078441	-	NA	NA	NA	NA	NA	NA	NA	10	6822414	6915560
MAD_Dr_004_154401	ENSDART00000114529 ; OTTDART00000033718	0	1		0	1	30893	NA	NA	NA	ENSDARG00000078935	558702	NA	NA	NA	NA	NA	ZDB-GENE-070912-313	ttll4	9	14141272	14172167
MAD_Dr_004_167966	NM_200197.1 ; OTTDART00000009557	0	1		0	1	50912	NM_200197.1	NM_200197	tmem110l	ENSDARG00000045518	393166	transmembrane protein 110, like	NA	NA	NA	transmembrane protein 110, like	ZDB-GENE-040426-912	tmem110l	4	25262657	25282310
MAD_Dr_004_188347	OTTDART00000011129	3	1	ENSDART00000110165 ; ENSDART00000085164 ; NM_001103142.1	0	1	82885	NA	NA	NA	ENSDARG00000060445	751679	NA	NA	NA	NA	transmembrane protein 103	ZDB-GENE-060825-249	elp6	16	38400672	38405997
MAD_Dr_004_172039	OTTDART00000023637	3	1	NM_001025516.1 ; ENSDART00000045210 ; Dr.104726	0	1	57229	NA	NA	NA	ENSDARG00000034616	561675	NA	NA	NA	NA	zgc:114097	ZDB-GENE-050913-67	mlf2	16	31871914	31881151
MAD_Dr_004_161645	OTTDART00000037855 ; ENSDART00000033596 ; ENSDART00000109065	2	1	Dr.76134 ; NM_199481.1	0	1	41812	NA	NA	NA	ENSDARG00000076667	171473	NA	NA	NA	NA	cyclin G1	ZDB-GENE-020322-1	ccng1	14	21831851	21842968
MAD_Dr_004_130217	OTTDART00000037588	2	0	OTTDART00000037587 ; Dr.117438	0	1	130024	NA	NA	NA	ENSDARG00000095157	799515	NA	NA	NA	NA	zgc:163080	ZDB-GENE-070410-137	zgc:163080	13	721998	726410
MAD_Dr_004_180540	OTTDART00000033145	2	1	Dr.67180 ; XM_689113.3	0	1	7010	NA	NA	NA	ENSDARG00000019596	-	NA	NA	NA	NA	NA	NA	NA	2	36845786	36872043
MAD_Dr_004_126143	OTTDART00000033424	2	1	OTTDART00000034140 ; OTTDART00000033216	0	1	126233	NA	NA	NA	ENSDARG00000017038	-	NA	NA	NA	NA	NA	ZDB-GENE-060929-954	zgc:152670	2	44495475	44509945
MAD_Dr_004_126150	OTTDART00000045334	2	1	OTTDART00000045333 ; XM_696161.3	0	1	126241	NA	NA	NA	ENSDARG00000062575	327464	NA	NA	NA	NA	NA	ZDB-GENE-030131-5675	si:ch211-210g13.5	3	17196732	17373423
MAD_Dr_004_126151	ENSDART00000019227	0	-	-	0	1	126242	NA	NA	NA	ENSDARG00000015490	192301	NA	NA	NA	NA	ribosomal protein L24	ZDB-GENE-020419-25	rpl24	NA	NA	NA
MAD_Dr_004_126155	ENSDART00000111002	1	1	XM_684341.3	0	1	126247	NA	NA	NA	ENSDARG00000076239	-	NA	NA	NA	NA	NA	NA	NA	7	8648557	8715967
MAD_Dr_004_126164	NM_201122.1	4	1	OTTDART00000025353 ; Dr.75517 ; OTTDART00000025350 ; OTTDART00000025351	0	1	126256	NM_201122.1	NM_201122	rpl34	ENSDARG00000029500	394097	ribosomal protein L34	NA	NA	NA	ribosomal protein L34	ZDB-GENE-040426-1033	rpl34	7	59344162	59359437
MAD_Dr_004_143169	OTTDART00000025886	3	1	ENSDART00000101452 ; Dr.33396 ; NM_001077603.1	0	1	15346	NA	NA	NA	ENSDARG00000069619	558977	NA	NA	NA	NA	activating transcription factor 7 interacting protein	ZDB-GENE-061103-178	atf7ip	1	44878260	44924675
MAD_Dr_004_159805	NM_131386.1 ; Dr.67521 ; OTTDART00000023650 ; ENSDART00000080545	0	1		0	1	3934	NM_131386.1	NM_131386	dnmt3	ENSDARG00000057830	30659	DNA (cytosine-5-)-methyltransferase 3	Dr.67521	dnmt3	DNA (cytosine-5-)-methyltransferase 3	DNA (cytosine-5-)-methyltransferase 3	ZDB-GENE-990712-11	dnmt3	23	17035036	17078731
MAD_Dr_004_126216	Dr.36447 ; OTTDART00000039273	1	1	ENSDART00000025390	0	1	12630	NA	NA	NA	ENSDARG00000019699	334173	NA	Dr.36447	im:6907928	im:6907928	im:6907928	ZDB-GENE-030131-6105	baz1a	NA	NA	NA
MAD_Dr_004_126217	OTTDART00000024650	4	1	ENSDART00000025441 ; Dr.80620 ; NM_213505.1 ; OTTDART00000024649	0	1	126300	NA	NA	NA	ENSDARG00000020607	406826	NA	NA	NA	NA	partial optokinetic response b	ZDB-GENE-040426-2904	emc3	6	42372463	42379771
MAD_Dr_004_153367	NM_001123059.1	4	1	Dr.73 ; NM_001145555.1 ; OTTDART00000040730 ; OTTDART00000040731	0	1	29198	NM_001123059.1	NM_001123059	zgc:171356	ENSDARG00000013763	100144565	zgc:171356	NA	NA	NA	zgc:171356; si:dkey-76k16.7	ZDB-GENE-030131-9795	rrbp1a	13	33502158	33529505
MAD_Dr_004_167900	OTTDART00000024576	0	-	-	0	1	50815	NA	NA	NA	ENSDARG00000054963	334161	NA	NA	NA	NA	NA	ZDB-GENE-030131-6093	alg1	3	28729441	28738798
MAD_Dr_004_126301	OTTDART00000027755	1	1	OTTDART00000027756	0	1	126375	NA	NA	NA	ENSDARG00000037259	393781	NA	NA	NA	NA	zgc:73375	ZDB-GENE-040426-1781	ndufb6	1	25405536	25409518
MAD_Dr_004_126316	NM_200487.1 ; Dr.81406	1	1	OTTDART00000024490	0	1	12639	NM_200487.1	NM_200487	tbc1d23	ENSDARG00000044357	798995	TBC1 domain family, member 23	Dr.81406	tbc1d23	TBC1 domain family, member 23	TBC1 domain family, member 23	ZDB-GENE-040426-1253	tbc1d23	6	28923672	28952498
MAD_Dr_004_149467	OTTDART00000037421	0	-	-	0	1	23736	NA	NA	NA	ENSDARG00000061737	777750	NA	NA	NA	NA	NA	ZDB-GENE-061110-100	ece1	11	27672518	27803385
MAD_Dr_004_126392	ENSDART00000103828	0	-	-	0	1	126460	NA	NA	NA	ENSDARG00000070588	-	NA	NA	NA	NA	NA	NA	NA	NA	NA	NA
MAD_Dr_004_126396	OTTDART00000013692	0	-	-	0	1	12647	NA	NA	NA	ENSDARG00000029556	555951	NA	NA	NA	NA	NA	ZDB-GENE-050809-132	kansl3	8	51321800	51354281
MAD_Dr_004_126399	Dr.5878	0	-	-	0	1	126472	NA	NA	NA	ENSDARG00000091293	-	NA	Dr.5878	NA	NA	NA	NA	NA	18	39688247	39797228
MAD_Dr_004_126456	OTTDART00000013001	1	0	OTTDART00000013000	0	1	126519	NA	NA	NA	ENSDARG00000022730	570338	NA	NA	NA	NA	NA	ZDB-GENE-041210-322	aasdh	20	25746369	25760378
MAD_Dr_004_142284	OTTDART00000011386 ; NM_001045082.2	1	1	Dr.77695	0	1	14178	NM_001045082.2	NM_001045082	osbpl1a	ENSDARG00000011281	565503	oxysterol binding protein-like 1A	NA	NA	NA	oxysterol binding protein-like 1A	ZDB-GENE-050208-657	osbpl1a	NA	NA	NA
MAD_Dr_004_171632	OTTDART00000019805 ; NM_205585.1 ; Dr.105557 ; ENSDART00000051491	0	1		0	1	56563	NM_205585.1	NM_205585	sfrp1a	ENSDARG00000035521	402843	secreted frizzled-related protein 1a	Dr.105557	sfrp1a	secreted frizzled-related protein 1a	secreted frizzled-related protein 1a	ZDB-GENE-040310-5	sfrp1a	5	26888822	26938592
MAD_Dr_004_154122	OTTDART00000037142	0	-	-	0	1	30535	NA	NA	NA	ENSDARG00000018856	558997	NA	NA	NA	NA	NA	ZDB-GENE-061013-124	dclk1a	10	34793459	34927877
MAD_Dr_004_143687	OTTDART00000017059	2	1	Dr.155204 ; XM_001341087.2	0	1	16018	NA	NA	NA	ENSDARG00000034062	561219	NA	NA	NA	NA	NA	ZDB-GENE-060503-587	tax1bp1a	NA	NA	NA
MAD_Dr_004_126526	OTTDART00000023570	1	1	OTTDART00000010921	0	1	126586	NA	NA	NA	ENSDARG00000093061	-	NA	NA	NA	NA	NA	NA	NA	22	12674344	12676211
MAD_Dr_004_132690	OTTDART00000028204	1	1	OTTDART00000028203	0	1	132277	NA	NA	NA	ENSDARG00000056862	393574	NA	NA	NA	NA	centrosomal protein 63; similar to centrosomal protein 63	ZDB-GENE-040426-1154	cep63	6	27906072	27934909
MAD_Dr_004_144674	NM_001045312.1 ; Dr.39121	2	1	ENSDART00000067479 ; OTTDART00000028918	0	1	17338	NM_001045312.1	NM_001045312	stra6	ENSDARG00000051874	724007	stimulated by retinoic acid gene 6 homolog (mouse)	Dr.39121	stra6	stimulated by retinoic acid gene 6 homolog (mouse)	zgc:136689	ZDB-GENE-060616-252	stra6	25	22474141	22537130
MAD_Dr_004_126536	OTTDART00000038938	1	1	OTTDART00000038937	0	1	126596	NA	NA	NA	ENSDARG00000079753	567100	NA	NA	NA	NA	NA	ZDB-GENE-070615-4	zgc:162576	17	42003253	42056379
MAD_Dr_004_126586	ENSDART00000099265 ; NM_001024817.1	1	0	Dr.75190	0	1	12664	NM_001024817.1	NM_001024817	ddx46	ENSDARG00000094863	321948	DEAD (Asp-Glu-Ala-Asp) box polypeptide 46	NA	NA	NA	DEAD (Asp-Glu-Ala-Asp) box polypeptide 46	ZDB-GENE-030131-667	ddx46	NA	NA	NA
MAD_Dr_004_126597	OTTDART00000015019	5	0	OTTDART00000015018 ; Dr.77904 ; XM_001921641.1 ; ENSDART00000080964 ; ENSDART00000101026	0	1	126649	NA	NA	NA	ENSDARG00000021979	-	NA	NA	NA	NA	NA	ZDB-GENE-050126-2	mical3a	18	10802449	10953520
MAD_Dr_004_171170	ENSDART00000053126	3	1	Dr.82882 ; NM_200704.1 ; OTTDART00000036542	0	1	55841	NA	NA	NA	ENSDARG00000036567	393677	NA	NA	NA	NA	arylalkylamine N-acetyltransferase 1	ZDB-GENE-040329-1	aanat1	6	18518970	18521517
MAD_Dr_004_126610	ENSDART00000060650	2	1	Dr.121141 ; NM_001017601.1	0	1	126663	NA	NA	NA	ENSDARG00000041373	-	NA	NA	NA	NA	zgc:110288	NA	NA	NA	NA	NA
MAD_Dr_004_126621	NM_001004610.1	2	0	Dr.85984 ; ENSDART00000065336	0	1	126676	NM_001004610.1	NM_001004610	zgc:103519	ENSDARG00000079272	447871	zgc:103519	NA	NA	NA	zgc:103519	ZDB-GENE-040912-34	tmem14cb	24	36240790	36248321
MAD_Dr_004_184266	OTTDART00000010080	1	1	ENSDART00000101940	0	1	76632	NA	NA	NA	ENSDARG00000032102	373079	NA	NA	NA	NA	peroxiredoxin 3	ZDB-GENE-030826-18	prdx3	13	9510253	9519449
MAD_Dr_004_176730	NM_001105694.1	1	1	ENSDART00000109749	0	1	64230	NM_001105694.1	NM_001105694	zgc:171696	ENSDARG00000075799	100005036	zgc:171696	NA	NA	NA	zgc:171696	ZDB-GENE-070928-22	spryd3	NA	NA	NA
MAD_Dr_004_126683	OTTDART00000039490	0	-	-	0	1	12674	NA	NA	NA	ENSDARG00000004576	368390	NA	NA	NA	NA	NA	ZDB-GENE-030619-14	plk4	17	43420215	43437859
MAD_Dr_004_126694	ENSDART00000002453	4	1	OTTDART00000030077 ; NM_001099739.1 ; Dr.82396 ; XM_695752.2	0	1	12677	NA	NA	NA	ENSDARG00000010752	334561	NA	NA	NA	NA	acyl-CoA synthetase long-chain family member 4, like	ZDB-GENE-030131-6493	acsl4b	5	23014599	23070434
MAD_Dr_004_126744	OTTDART00000026127	4	1	ENSDART00000042049 ; OTTDART00000026126 ; Dr.13371 ; NM_201496.1	0	1	126823	NA	NA	NA	ENSDARG00000031915	373126	NA	NA	NA	NA	hypoxia-inducible factor 1, alpha subunit inhibitor	ZDB-GENE-030826-19	hif1an	13	29822183	29849765
MAD_Dr_004_187605	ENSDART00000015377	0	-	-	0	1	81566	NA	NA	NA	ENSDARG00000005128	393241	NA	NA	NA	NA	ribonuclease H2, subunit B	ZDB-GENE-040426-1090	rnaseh2b	9	29860807	29868426
MAD_Dr_004_180735	ENSDART00000059321 ; ENSDART00000112977	1	1	OTTDART00000040349	0	1	70413	NA	NA	NA	ENSDARG00000040534	-	NA	NA	NA	NA	NA	NA	NA	13	8508749	8511340
MAD_Dr_004_126755	OTTDART00000025752	2	1	OTTDART00000025753 ; NM_173266.1	0	1	126833	NA	NA	NA	ENSDARG00000045155	286774	NA	NA	NA	NA	hypothetical LOC569801; PHD finger protein 5A	ZDB-GENE-021219-3	phf5a	12	19016578	19021818
MAD_Dr_004_126777	NM_001076575.2 ; Dr.79147	0	1		0	1	12685	NM_001076575.2	NM_001076575	zgc:153725	ENSDARG00000073897	767634	zgc:153725	Dr.79147	zgc:153725	zgc:153725	zgc:153725; si:dkeyp-50f7.6	ZDB-GENE-060929-80	zgc:153725	NA	NA	NA
MAD_Dr_004_126789	NM_001080052.1 ; Dr.148479	2	1	OTTDART00000017539 ; ENSDART00000049840	0	1	12686	NM_001080052.1	NM_001080052	eya3	ENSDARG00000036100	571385	eyes absent homolog 3	Dr.148479	eya3	eyes absent homolog 3	eyes absent homolog 3	ZDB-GENE-060503-864	eya3	19	25307524	25332674
MAD_Dr_004_160097	ENSDART00000012442	1	1	OTTDART00000027226	0	1	39737	NA	NA	NA	ENSDARG00000002790	-	NA	NA	NA	NA	adaptor-related protein complex 2, mu 1 subunit, a	ZDB-GENE-030131-9784	ap2m1a	2	9991991	10020891
MAD_Dr_004_169179	OTTDART00000040370	1	0	Dr.20533	0	1	5267	NA	NA	NA	ENSDARG00000069705	407677	NA	NA	NA	NA	leucine rich repeat (in FLII) interacting protein 1a	ZDB-GENE-030131-99	lrrfip1a	NA	NA	NA
MAD_Dr_004_126878	XM_001920437.1	0	-	-	0	1	126946	XM_001920437.1	XM_001920437	NA	ENSDARG00000089928	-	NA	NA	NA	NA	NA	NA	NA	NA	NA	NA
MAD_Dr_004_126880	NM_200525.1	0	-	-	0	1	126948	NM_200525.1	NM_200525	zgc:66391	ENSDARG00000042777	393497	zgc:66391	NA	NA	NA	zgc:66391	ZDB-GENE-040426-1631	ndufa11	11	6413914	6419866
MAD_Dr_004_126907	OTTDART00000034558	0	-	-	0	1	12697	NA	NA	NA	ENSDARG00000009493	568412	NA	NA	NA	NA	NA	ZDB-GENE-081105-15	si:ch211-45c16.2	9	53151081	53274697
MAD_Dr_004_180411	NM_205733.1	1	0	OTTDART00000026185	0	1	69914	NM_205733.1	NM_205733	rabl3	ENSDARG00000040959	403048	RAB, member of RAS oncogene family-like 3	NA	NA	NA	RAB, member of RAS oncogene family-like 3	ZDB-GENE-040808-11	rabl3	9	32838330	32841673
MAD_Dr_004_126941	OTTDART00000037521	4	1	ENSDART00000080016 ; OTTDART00000037520 ; Dr.69571 ; NM_001080594.2	0	1	127005	NA	NA	NA	ENSDARG00000057456	565241	NA	NA	NA	NA	zgc:158685	ZDB-GENE-070112-1102	ppp3ccb	10	20222747	20277087
MAD_Dr_004_186886	NM_001002445.1 ; Dr.15949	2	0	ENSDART00000016696 ; OTTDART00000022263	0	1	80557	NM_001002445.1	NM_001002445	rhoad	ENSDARG00000018328	436718	ras homolog gene family, member Ad	Dr.15949	rhoad	ras homolog gene family, member Ad	ras homolog gene family, member Ad	ZDB-GENE-040718-144	rhoad	8	27536175	27605190
MAD_Dr_004_142608	OTTDART00000027096	0	-	-	0	1	14626	NA	NA	NA	ENSDARG00000039966	322857	NA	NA	NA	NA	NA	ZDB-GENE-030131-1577	prom1a	14	47469010	47629494
MAD_Dr_004_156603	OTTDART00000041820	0	-	-	0	1	3475	NA	NA	NA	ENSDARG00000061504	570194	NA	NA	NA	NA	NA	ZDB-GENE-070209-38	kdm4c	1	21244264	21278976
MAD_Dr_004_127023	OTTDART00000043110	2	1	Dr.92372 ; XM_691780.2	0	1	127074	NA	NA	NA	ENSDARG00000092525	-	NA	NA	NA	NA	NA	ZDB-GENE-091204-52	si:dkey-88l16.4	10	14988884	14991248
MAD_Dr_004_127031	ENSDART00000113165	0	-	-	0	1	127087	NA	NA	NA	ENSDARG00000075575	569781	NA	NA	NA	NA	zgc:193711	ZDB-GENE-081022-34	zgc:193711	NA	NA	NA
MAD_Dr_004_127080	Dr.154122	0	-	-	0	1	127130	NA	NA	NA	ENSDARG00000076210	-	NA	Dr.154122	NA	NA	NA	NA	NA	NA	NA	NA
MAD_Dr_004_128975	NM_199757.1	2	1	Dr.76047 ; OTTDART00000021598	0	1	128901	NM_199757.1	NM_199757	atp5l	ENSDARG00000011841	326977	ATP synthase, H+ transporting, mitochondrial F0 co	NA	NA	NA	ATP synthase, H+ transporting, mitochondrial F0 complex, subunit g	ZDB-GENE-030131-5177	atp5l	5	30099107	30101738
MAD_Dr_004_127098	OTTDART00000014901	1	1	Dr.24686	0	1	127148	NA	NA	NA	ENSDARG00000045487	767765	NA	NA	NA	NA	ribosomal protein S16	ZDB-GENE-050506-107	rps16	4	21928035	21931668
MAD_Dr_004_127100	ENSDART00000098461	0	-	-	0	1	12715	NA	NA	NA	ENSDARG00000011863	100334829	NA	NA	NA	NA	NA	NA	NA	22	38408216	38473168
MAD_Dr_004_162913	OTTDART00000034856	0	-	-	0	1	43659	NA	NA	NA	ENSDARG00000073738	-	NA	NA	NA	NA	NA	NA	NA	8	10981346	11039525
MAD_Dr_004_127103	NM_001002317.1	1	1	Dr.113782	0	1	127157	NM_001002317.1	NM_001002317	polr2d	ENSDARG00000076509	436588	polymerase (RNA) II (DNA directed) polypeptide D	NA	NA	NA	polymerase (RNA) II (DNA directed) polypeptide D	ZDB-GENE-040714-2	polr2d	2	1254104	1259313
MAD_Dr_004_127111	OTTDART00000029221	0	-	-	0	1	12717	NA	NA	NA	ENSDARG00000033444	692287	NA	NA	NA	NA	NA	ZDB-GENE-060512-339	map4k6	21	33999090	34040617
MAD_Dr_004_135464	ENSDART00000101537	2	1	Dr.105567 ; NM_001080993.1	0	1	13505	NA	NA	NA	ENSDARG00000058369	569582	NA	NA	NA	NA	zgc:158350	ZDB-GENE-030131-2628	mex3b	7	11808826	11818124
MAD_Dr_004_127174	ENSDART00000106474	1	1	OTTDART00000038509	0	1	127223	NA	NA	NA	ENSDARG00000071808	565497	NA	NA	NA	NA	zgc:158852	ZDB-GENE-070112-972	zgc:158852	NA	NA	NA
MAD_Dr_004_127181	NM_001007453.1 ; Dr.115768 ; OTTDART00000028299	4	1	ENSDART00000099748 ; ENSDART00000099747 ; Dr.150828 ; XM_001918450.1	0	1	12723	NM_001007453.1	NM_001007453	nap1l4b	ENSDARG00000068868	492812	nucleosome assembly protein 1-like 4b	Dr.115768	nap1l4b	nucleosome assembly protein 1-like 4b	hypothetical protein LOC100149617; nucleosome assembly protein 1-like 4b	ZDB-GENE-041114-168	nap1l4b	7	31504905	31523744
MAD_Dr_004_145299	NM_001077735.1 ; Dr.12295	1	1	OTTDART00000020399	0	1	18127	NM_001077735.1	NM_001077735	bop1	ENSDARG00000063627	777627	block of proliferation 1	Dr.12295	bop1	block of proliferation 1	block of proliferation 1; si:ch211-251g8.2	ZDB-GENE-030219-109	bop1	19	2989234	3115337
MAD_Dr_004_127217	OTTDART00000034105	2	1	ENSDART00000078576 ; OTTDART00000027464	0	1	127261	NA	NA	NA	ENSDARG00000056141	550442	NA	NA	NA	NA	coenzyme Q10 homolog B (S. cerevisiae)	ZDB-GENE-050417-263	coq10b	9	32367628	32377699
MAD_Dr_004_187300	Dr.151007	1	0	Dr.77394	0	1	81106	NA	NA	NA	ENSDARG00000046002	553536	NA	Dr.151007	zgc:110468	zgc:110468	hypothetical protein LOC553536; zgc:110468	ZDB-GENE-050522-67	necap2	22	337343	342777
MAD_Dr_004_149250	OTTDART00000027880	3	1	ENSDART00000075903 ; Dr.78701 ; NM_001017817.2	0	1	23458	NA	NA	NA	ENSDARG00000070261	550515	NA	NA	NA	NA	NA	ZDB-GENE-050417-354	crlf3	3	35682532	35717606
MAD_Dr_004_168619	OTTDART00000036693	0	-	-	0	1	51850	NA	NA	NA	ENSDARG00000088140	768185	NA	NA	NA	NA	NA	ZDB-GENE-061013-378	hsd17b7	6	34959968	34974891
MAD_Dr_004_127295	OTTDART00000021730 ; OTTDART00000021729	0	1		0	1	12734	NA	NA	NA	ENSDARG00000035389	-	NA	NA	NA	NA	NA	NA	NA	5	34523506	34600621
MAD_Dr_004_154076	Dr.107794	1	0	OTTDART00000030699	0	1	30479	NA	NA	NA	ENSDARG00000055676	541518	NA	Dr.107794	zgc:110816	zgc:110816	zgc:110816	ZDB-GENE-050327-51	zgc:110816	20	26488089	26492868
MAD_Dr_004_167831	OTTDART00000033428	0	-	-	0	1	5071	NA	NA	NA	ENSDARG00000075008	-	NA	NA	NA	NA	NA	ZDB-GENE-030131-1394	pask	2	44659326	44692871
MAD_Dr_004_127386	OTTDART00000034460	0	-	-	0	1	12742	NA	NA	NA	ENSDARG00000014008	566033	NA	NA	NA	NA	NA	ZDB-GENE-060929-452	cwc22	9	43750728	43842474
MAD_Dr_004_143734	OTTDART00000016151	2	1	Dr.7499 ; XM_691693.3	0	1	16076	NA	NA	NA	ENSDARG00000054978	568367	NA	NA	NA	NA	NA	ZDB-GENE-030131-3724	kifc3	18	45529529	45595459
MAD_Dr_004_127427	OTTDART00000041488	2	1	Dr.113604 ; XM_001922094.1	0	1	127459	NA	NA	NA	ENSDARG00000074880	799510	NA	NA	NA	NA	similar to centlein	ZDB-GENE-090313-409	cntln	NA	NA	NA
MAD_Dr_004_129682	OTTDART00000024718	3	1	Dr.75716 ; NM_199724.1 ; OTTDART00000024719	0	1	129533	NA	NA	NA	ENSDARG00000015128	325618	NA	NA	NA	NA	ribosomal protein L27	ZDB-GENE-030131-4343	rpl27	3	29763124	29768388
MAD_Dr_004_127476	Dr.150667	0	-	-	0	1	127501	NA	NA	NA	ENSDARG00000089291	-	NA	Dr.150667	NA	NA	NA	NA	NA	3	57755414	57759499
MAD_Dr_004_127482	OTTDART00000006675	0	-	-	0	1	127506	NA	NA	NA	ENSDARG00000092980	-	NA	NA	NA	NA	NA	ZDB-GENE-041014-343	si:dkey-166k9.2	20	39145235	39149820
MAD_Dr_004_148545	OTTDART00000037453	0	-	-	0	1	22540	NA	NA	NA	ENSDARG00000057719	323665	NA	NA	NA	NA	NA	ZDB-GENE-030131-6505	atl2	13	7949200	7972585
MAD_Dr_004_154781	NM_199479.2 ; OTTDART00000026422	0	1		0	1	31460	NM_199479.2	NM_199479	lrrfip2	ENSDARG00000010400	335838	leucine rich repeat (in FLII) interacting protein	NA	NA	NA	leucine rich repeat (in FLII) interacting protein	ZDB-GENE-030131-7781	lrrfip2	13	42495145	42547945
MAD_Dr_004_135310	ENSDART00000045284	6	1	Dr.114066 ; NM_001002069.2 ; Dr.40117 ; OTTDART00000024933 ; OTTDART00000024932 ; OTTDART00000043443	0	1	134887	NA	NA	NA	ENSDARG00000034291	415159	NA	NA	NA	NA	ribosomal protein L37; hypothetical LOC100000999	ZDB-GENE-040625-39	rpl37	21	5030037	5041088
MAD_Dr_004_167598	OTTDART00000028312	0	-	-	0	1	50358	NA	NA	NA	ENSDARG00000012306	550345	NA	NA	NA	NA	NA	ZDB-GENE-050417-135	syt13	7	38444790	38466359
MAD_Dr_004_159570	ENSDART00000013446	3	1	OTTDART00000028633 ; Dr.17703 ; NM_201162.1	0	1	39011	NA	NA	NA	ENSDARG00000012929	394137	NA	NA	NA	NA	ligatin	ZDB-GENE-040426-1226	eif2d	8	37415172	37429401
MAD_Dr_004_127553	OTTDART00000045733	0	-	-	0	1	127572	NA	NA	NA	ENSDARG00000059738	140820	NA	NA	NA	NA	NA	ZDB-GENE-020107-3	ptprsa	22	3370079	3747162
MAD_Dr_004_127555	NM_213204.1	2	0	ENSDART00000052331 ; Dr.18943	0	1	127574	NM_213204.1	NM_213204	rps20	ENSDARG00000036044	406485	ribosomal protein S20	NA	NA	NA	ribosomal protein S20	ZDB-GENE-040426-2284	rps20	7	58443547	58447960
[truncated: 9,247 more rows]

## Sheet: Non Expressed
ProbeID	idx	Designed_on	Cross_hybs	cross_only	Cross_hybs_ids	is_subseq	Direction	TC	REFSEQ	REFSEQ_s	refseq.symb	MERGED_ENSG	ENTREZ	refseq.descr	unigene	unigene.symb	unigene.descr	Gene.Name	zfin	zfin_descr	Chromosome	Start position	Stop position
[truncated: 11,353 more rows]
