# Supplementary material for: Mother-Specific Signature in the Maternal Transcriptome Composition of Mature, Unfertilized Zebrafish Eggs
Source: PLoS One. 2016 Jan 22;11(1):e0147151. doi: 10.1371/journal.pone.0147151 (PMC4723340; doi:10.1371/journal.pone.0147151)
Supplement: S6 File — (XLSX) [file pone.0147151.s009.xlsx]

## Sheet: Overlap_Exressed
		Overlap with this study
Annotation Aanes et al	# of genes	Non expressed	%	Expressed	%
Present in Egg
Degradation 1	555	44	0.0792793	490	0.882883
Degradation 2	359	28	0.0779944	326	0.908078
Pre-MBT 1	2341	210	0.0897053	2055	0.87783
Pre-MBT 2	698	30	0.0429799	655	0.938395
Maternal-zygotic	440	82	0.186364	341	0.775
total	4393	394	0.0896881	3867	0.880264
Absent in Egg
MBT	164	120	0.731707	38	0.231707
Post-MBT	649	537	0.827427	87	0.134052
total	813	657	0.808118	125	0.153752
NB: Since more transcripts can point to one Ensembl-defined genes, the numbers do not add up.
