# Supplementary material for: Mother-Specific Signature in the Maternal Transcriptome Composition of Mature, Unfertilized Zebrafish Eggs
Source: PLoS One. 2016 Jan 22;11(1):e0147151. doi: 10.1371/journal.pone.0147151 (PMC4723340; doi:10.1371/journal.pone.0147151)
Supplement: S7 File — (XLSX) [file pone.0147151.s010.xlsx]

## Sheet: ovary-oocytes-early-embryo
Expressed: 11,118
Non-expressed: 11,353
All: 22,471
Cluster genes: 2224
Genes from cluster 22122 and 11211: 346
miRNA targets from TargetScanFish, release 6.2 with a total context score < -0.2
miR-17a, miR430b present in follicular cells and oocytes (Abramov et al.)
miR-181*, miR-196, miR-301, miR-101, miR-202, miR-15, miR92, miR-202*, miR-29, miR-126, miR-338, miR-2184 and miR-221 present in fish ovarian development (Juanchich et al.)
	~ miR-181* and miR-202* not present in TargetScanFish 6.2
miR-430 implicated in clearance of maternal RNAs
dre-let-7a, dre-miR-1, dre-miR-184, dre-miR-22a and dre-miR-25 present in 1cell embryos (Yao et al.)
dre-miR-456 present in 16-cell embryos (Yao et al.)
additionally miR-100,miR-19,miR-200,miR-203,miR-21,miR-22,miR-23,miR-451 present in 256-cell embryos (Wei et al.)
p-values on over-representation in the set of expressed and non-expressed genes are calculated with all genes available on the microarray as background:
			Abramov et al.			Juanchich et al.																																	miR-430
			miR-17a	p-value		miR-196	p-value		miR-301	p-value		miR-101	p-value		miR-202	p-value		miR-15	p-value		miR-92	p-value		miR-29	p-value		miR-126	p-value		miR-338	p-value		miR-2184	p-value		miR-221	p-value		miR-430 (all)	p-value		miR-430a	p-value		miR-430b	p-value		miR-430c	p-value
targets			498			537			518			2127			601			902			99			1265			289			1438			1834			392			1120			393			416			295
in all:			441			479			457			1879			536			810			89			1127			257			1252			1608			343			986			346			365			261
in expressed:			229	0.160757		263	0.00920819		241	0.0868705		1002	0.000267425		291	0.0134419		496	5.03721e-12		51	0.0846823		617	0.000157918		131	0.337366		707	2.00232e-07		829	0.0442393		179	0.169286		498	0.264666		175	0.359915		184	0.379383		131	0.432463
in non-expressed			212	0.861603		216	0.992851		216	0.933325		877	0.999776		245	0.989298		314	1		38	0.943807		510	0.999876		126	0.70716		545	1		779	0.960391		164	0.856751		488	0.756209		171	0.679758		181	0.66006		130	0.615847
p-values on over representation in codes calculated with expressed genes as background:
code	# genes		in	p-value		in	p-value		in	p-value		in	p-value		in	p-value		in	p-value		in	p-value		in	p-value		in	p-value		in	p-value		in	p-value		in	p-value		in	p-value		in	p-value		in	p-value		in	p-value
11112	95		1	0.862711		3	0.39097		1	0.87642		7	0.764125		4	0.237567		3	0.802571		1	0.355089		2	0.971442		2	0.308475		5	0.7304		5	0.846018		1	0.787446		4	0.620965		3	0.188401		1	0.796518		0	1
11121	108		2	0.655851		1	0.925589		4	0.206859		12	0.265757		6	0.0639641		5	0.531132		0	1		3	0.943542		2	0.364444		8	0.380734		10	0.28458		5	0.0302002		5	0.53475		2	0.509509		2	0.536497		1	0.723716
11122	33		0	1		0	1		0	1		4	0.346475		0	1		1	0.77871		0	1		2	0.553742		2	0.0573755		3	0.35077		4	0.229194		0	1		1	0.780082		1	0.408042		0	1		0	1
11211	145		1	0.952055		6	0.129514		0	1		8	0.956288		5	0.330378		4	0.893006		0	1		5	0.910796		1	0.822703		7	0.823225		8	0.856004		1	0.906426		4	0.894793		1	0.901297		3	0.431748		0	1
12111	193		4	0.565341		4	0.673974		6	0.241495		11	0.966802		4	0.748325		10	0.359666		0	1		10	0.634575		4	0.19321		8	0.930049		14	0.583133		7	0.0365169		7	0.767463		1	0.954452		6	0.101211		0	1
12211	104		3	0.362272		2	0.709525		3	0.392856		8	0.731157		5	0.1369		3	0.849007		0	1		4	0.836319		1	0.710169		8	0.341613		7	0.665647		0	1		4	0.691024		3	0.225012		0	1		1	0.710169
12221	36		0	1		0	1		2	0.183139		4	0.409892		1	0.6157		2	0.481776		1	0.152767		2	0.601554		0	1		3	0.403691		5	0.126721		1	0.443031		3	0.217313		0	1		2	0.119168		1	0.34778
12222	27		1	0.430273		2	0.133149		1	0.447004		1	0.922168		1	0.511763		1	0.708788		0	1		0	1		0	1		4	0.0889892		0	1		0	1		0	1		0	1		0	1		0	1
21111	36		2	0.169218		0	1		1	0.546244		4	0.409892		1	0.6157		2	0.481776		0	1		4	0.136899		0	1		2	0.676938		5	0.126721		0	1		2	0.483919		0	1		1	0.452138		1	0.34778
21112	42		0	1		1	0.634813		2	0.230875		5	0.326996		1	0.672422		1	0.853455		0	1		2	0.685337		0	1		2	0.75664		2	0.831327		0	1		1	0.854612		0	1		1	0.504512		0	1
21121	30		0	1		1	0.512828		0	1		2	0.766832		0	1		4	0.0428097		1	0.128999		1	0.820063		1	0.29956		4	0.120038		2	0.666148		4	0.00128358		2	0.39149		2	0.0804305		0	1		0	1
21122	142		4	0.3356		0	1		3	0.598148		23	0.00402697		5	0.314866		3	0.955787		0	1		8	0.534562		2	0.500964		11	0.292846		12	0.369309		4	0.195712		7	0.45303		2	0.658136		0	1		5	0.0261985
21222	161		5	0.23809		4	0.531416		4	0.463096		9	0.960021		4	0.611771		5	0.851017		1	0.525561		12	0.183501		5	0.0416028		10	0.577544		10	0.77008		2	0.735829		9	0.295572		2	0.724324		4	0.276902		3	0.295072
22122	202		6	0.237728		3	0.860986		3	0.818029		15	0.819782		3	0.902679		7	0.802981		0	1		10	0.690561		2	0.691776		8	0.948604		15	0.545856		2	0.84035		9	0.55505		2	0.831007		6	0.118764		1	0.910747
22211	45		0	1		0	1		0	1		5	0.382388		1	0.697571		0	1		1	0.187231		2	0.721511		0	1		1	0.94832		6	0.115428		0	1		3	0.327594		2	0.157659		0	1		1	0.413999
22212	157		1	0.96278		7	0.0791607		4	0.443908		22	0.0246208		5	0.39289		6	0.707467		1	0.516626		8	0.649025		2	0.55505		9	0.674323		14	0.281575		4	0.246772		7	0.559687		4	0.234555		1	0.92855		2	0.55505
22221	73		0	1		1	0.826806		2	0.472044		9	0.208918		3	0.298721		4	0.411514		0	1		5	0.381394		0	1		8	0.0911397		8	0.175394		1	0.695398		1	0.965142		0	1		0	1		0	1
	1629		30			35			36			149			49			61			6			80			24			101			127			32			69			25			27			16
p-values on over-representation in codes calculated with cluster genes as background:
code	# genes		in	p-value		in	p-value		in	p-value		in	p-value		in	p-value		in	p-value		in	p-value		in	p-value		in	p-value		in	p-value		in	p-value		in	p-value		in	p-value		in	p-value		in	p-value		in	p-value
11112	95		1	0.862566		3	0.325282		1	0.899449		7	0.775882		4	0.242891		3	0.8007		1	0.295173		2	0.945938		2	0.369352		5	0.755215		5	0.843672		1	0.820502		4	0.635961		3	0.175111		1	0.803825		0	1
11121	108		2	0.65198		1	0.906034		4	0.243825		12	0.271481		6	0.0634578		5	0.522732		0	1		3	0.89519		2	0.432441		8	0.407485		10	0.270298		5	0.0379412		5	0.550312		2	0.498055		2	0.544033		1	0.766136
11122	33		0	1		0	1		0	1		4	0.351796		0	1		1	0.776468		0	1		2	0.467107		2	0.0717447		3	0.365742		4	0.222474		0	1		1	0.786721		1	0.400773		0	1		0	1
11211	145		1	0.953365		6	0.0814431		0	1		8	0.962598		5	0.339531		4	0.893843		0	1		5	0.828289		1	0.8695		7	0.849271		8	0.854612		1	0.929554		4	0.906861		1	0.900746		3	0.437889		0	1
12111	193		4	0.557772		4	0.593283		6	0.294		11	0.973363		4	0.76796		10	0.342712		0	1		10	0.427998		4	0.259816		8	0.947139		14	0.570608		7	0.0468847		7	0.78947		1	0.955431		6	0.095432		0	1
12211	104		3	0.352323		2	0.654959		3	0.442424		8	0.744083		5	0.138709		3	0.848193		0	1		4	0.735415		1	0.764589		8	0.36637		7	0.658265		0	1		4	0.706552		3	0.210489		0	1		1	0.75288
12221	36		0	1		0	1		2	0.205021		4	0.416073		1	0.623085		2	0.476403		1	0.122575		2	0.513598		0	1		3	0.420089		5	0.121074		1	0.473765		3	0.222506		0	1		2	0.119284		1	0.37892
12222	27		1	0.426043		2	0.109913		1	0.474078		1	0.924743		1	0.518228		1	0.705976		0	1		0	1		0	1		4	0.0945272		0	1		0	1		0	1		0	1		0	1		0	1
21111	36		2	0.163888		0	1		1	0.576236		4	0.416073		1	0.623085		2	0.476403		0	1		4	0.0867509		0	1		2	0.692441		5	0.121074		0	1		2	0.492543		0	1		1	0.455999		1	0.37892
21112	42		0	1		1	0.595688		2	0.25737		5	0.332569		1	0.680162		1	0.85204		0	1		2	0.598334		0	1		2	0.771373		2	0.828685		0	1		1	0.86064		0	1		1	0.508971		0	1
21121	30		0	1		1	0.475363		0	1		2	0.772346		0	1		4	0.0402968		1	0.103109		1	0.76792		1	0.336435		4	0.127312		2	0.661557		4	0.00159518		2	0.398812		2	0.0756037		0	1		0	1
21122	142		4	0.322892		0	1		3	0.656333		23	0.00348237		5	0.323361		3	0.956967		0	1		8	0.354399		2	0.580842		11	0.318452		12	0.352885		4	0.235454		7	0.469168		2	0.649999		0	1		5	0.0338437
21222	161		5	0.222948		4	0.446245		4	0.526888		9	0.966476		4	0.629349		5	0.851443		1	0.452369		12	0.0725763		5	0.0608859		10	0.61506		10	0.76588		2	0.786869		9	0.306193		2	0.718455		4	0.277594		3	0.351151
22122	202		6	0.219729		3	0.815311		3	0.865645		15	0.838487		3	0.915809		7	0.803032		0	1		10	0.487729		2	0.772346		8	0.962598		15	0.531401		2	0.882781		9	0.577667		2	0.829562		6	0.112861		1	0.937948
22211	45		0	1		0	1		0	1		5	0.388872		1	0.705423		0	1		1	0.151081		2	0.636415		0	1		1	0.953365		6	0.109238		0	1		3	0.335343		2	0.1496		0	1		1	0.44932
22212	157		1	0.96416		7	0.0438169		4	0.506453		22	0.0230052		5	0.404729		6	0.703513		1	0.443802		8	0.465937		2	0.637231		9	0.70999		14	0.263269		4	0.294858		7	0.579282		4	0.215418		1	0.934894		2	0.618505
22221	73		0	1		1	0.795121		2	0.515044		9	0.212837		3	0.305481		4	0.402908		0	1		5	0.259969		0	1		8	0.0987607		8	0.165346		1	0.731001		1	0.968265		0	1		0	1		0	1
	1629		30			35			36			149			49			61			6			80			24			101			127			32			69			25			27			16
