# Supplementary material for: Mother-Specific Signature in the Maternal Transcriptome Composition of Mature, Unfertilized Zebrafish Eggs
Source: PLoS One. 2016 Jan 22;11(1):e0147151. doi: 10.1371/journal.pone.0147151 (PMC4723340; doi:10.1371/journal.pone.0147151)
Supplement: S8 File — (XLSX) [file pone.0147151.s011.xlsx]

## Sheet: Expressed Kegg
p-values on over-representation in the set of expressed genes are calculated with all genes available on the microarray as background
Category	Term	Count	%	PValue	Genes	List Total	Pop Hits	Pop Total	Fold Enrichment	Bonferroni	Benjamini	FDR
KEGG_PATHWAY	dre03010:Ribosome	82	0.805897	5.38961e-14	ENSDARG00000006691, ENSDARG00000005791, ENSDARG00000023298, ENSDARG00000070849, ENSDARG00000022833, ENSDARG00000015862, ENSDARG00000058451, ENSDARG00000003599, ENSDARG00000007320, ENSDARG00000037350, ENSDARG00000019181, ENSDARG00000013307, ENSDARG00000070437, ENSDARG00000035860, ENSDARG00000036174, ENSDARG00000010160, ENSDARG00000077717, ENSDARG00000018909, ENSDARG00000032725, ENSDARG00000042905,…	2285	82	3451	1.51028	7.80764e-12	7.80764e-12	6.39266e-11
KEGG_PATHWAY	dre03040:Spliceosome	110	1.08108	6.65248e-14	ENSDARG00000002168, ENSDARG00000011125, ENSDARG00000031346, ENSDARG00000018049, ENSDARG00000056138, ENSDARG00000063466, ENSDARG00000056235, ENSDARG00000036570, ENSDARG00000038870, ENSDARG00000009753, ENSDARG00000019507, ENSDARG00000059360, ENSDARG00000068992, ENSDARG00000005945, ENSDARG00000036675, ENSDARG00000015392, ENSDARG00000012261, ENSDARG00000058328, ENSDARG00000035625, ENSDARG00000037283,…	2285	115	3451	1.44462	9.64284e-12	4.82148e-12	7.8948e-11
KEGG_PATHWAY	dre04120:Ubiquitin mediated proteolysis	104	1.02211	3.76743e-09	ENSDARG00000035770, ENSDARG00000069527, ENSDARG00000061397, ENSDARG00000052649, ENSDARG00000004796, ENSDARG00000015292, ENSDARG00000009958, ENSDARG00000002016, ENSDARG00000007691, ENSDARG00000033443, ENSDARG00000075887, ENSDARG00000007885, ENSDARG00000013505, ENSDARG00000019188, ENSDARG00000016086, ENSDARG00000078613, ENSDARG00000028058, ENSDARG00000008748, ENSDARG00000003017, ENSDARG00000037559,…	2285	115	3451	1.36582	5.46278e-07	1.82093e-07	4.47254e-06
KEGG_PATHWAY	dre00190:Oxidative phosphorylation	99	0.972973	4.1617e-07	ENSDARG00000038212, ENSDARG00000063905, ENSDARG00000013443, ENSDARG00000038028, ENSDARG00000063908, ENSDARG00000019404, ENSDARG00000023967, ENSDARG00000041417, ENSDARG00000036577, ENSDARG00000068940, ENSDARG00000063910, ENSDARG00000022315, ENSDARG00000001788, ENSDARG00000039642, ENSDARG00000017775, ENSDARG00000063895, ENSDARG00000030441, ENSDARG00000039346, ENSDARG00000015978, ENSDARG00000015385,…	2285	113	3451	1.32317	6.03429e-05	1.50861e-05	0.000494059
KEGG_PATHWAY	dre03018:RNA degradation	52	0.511057	3.27538e-06	ENSDARG00000004174, ENSDARG00000022001, ENSDARG00000013750, ENSDARG00000068755, ENSDARG00000058528, ENSDARG00000071573, ENSDARG00000062266, ENSDARG00000022456, ENSDARG00000007755, ENSDARG00000020043, ENSDARG00000039016, ENSDARG00000058328, ENSDARG00000043336, ENSDARG00000013457, ENSDARG00000061338, ENSDARG00000037708, ENSDARG00000019842, ENSDARG00000043177, ENSDARG00000032116, ENSDARG00000029187,…	2285	55	3451	1.42791	0.000474818	9.49816e-05	0.00388832
KEGG_PATHWAY	dre04114:Oocyte meiosis	87	0.855037	0.000224656	ENSDARG00000074057, ENSDARG00000013078, ENSDARG00000032575, ENSDARG00000014428, ENSDARG00000007096, ENSDARG00000021065, ENSDARG00000042539, ENSDARG00000053404, ENSDARG00000019000, ENSDARG00000005560, ENSDARG00000073993, ENSDARG00000069360, ENSDARG00000017014, ENSDARG00000032430, ENSDARG00000007691, ENSDARG00000059125, ENSDARG00000007791, ENSDARG00000057927, ENSDARG00000070573, ENSDARG00000059131,…	2285	105	3451	1.25138	0.0320538	0.00541507	0.266377
KEGG_PATHWAY	dre03022:Basal transcription factors	26	0.255528	0.000300481	ENSDARG00000011000, ENSDARG00000037855, ENSDARG00000032129, ENSDARG00000035573, ENSDARG00000036868, ENSDARG00000012672, ENSDARG00000053685, ENSDARG00000026701, ENSDARG00000054085, ENSDARG00000029135, ENSDARG00000068641, ENSDARG00000016514, ENSDARG00000025808, ENSDARG00000077870, ENSDARG00000031604, ENSDARG00000000542, ENSDARG00000019572, ENSDARG00000070834, ENSDARG00000019489, ENSDARG00000018325,…	2285	26	3451	1.51028	0.0426404	0.00620584	0.356136
KEGG_PATHWAY	dre03420:Nucleotide excision repair	38	0.373464	0.000359727	ENSDARG00000041140, ENSDARG00000014274, ENSDARG00000031680, ENSDARG00000035634, ENSDARG00000002077, ENSDARG00000054799, ENSDARG00000022681, ENSDARG00000013016, ENSDARG00000038114, ENSDARG00000007657, ENSDARG00000020001, ENSDARG00000060041, ENSDARG00000079632, ENSDARG00000026701, ENSDARG00000054155, ENSDARG00000021550, ENSDARG00000074431, ENSDARG00000016514, ENSDARG00000051916, ENSDARG00000031604,…	2285	41	3451	1.39978	0.0508323	0.00650001	0.426219
KEGG_PATHWAY	dre03410:Base excision repair	30	0.29484	0.000366464	ENSDARG00000063611, ENSDARG00000003749, ENSDARG00000039613, ENSDARG00000013016, ENSDARG00000022681, ENSDARG00000003961, ENSDARG00000030479, ENSDARG00000060041, ENSDARG00000052553, ENSDARG00000068961, ENSDARG00000019529, ENSDARG00000079202, ENSDARG00000079772, ENSDARG00000009494, ENSDARG00000079632, ENSDARG00000008472, ENSDARG00000018061, ENSDARG00000054155, ENSDARG00000074889, ENSDARG00000008551,…	2285	31	3451	1.46157	0.0517594	0.00588782	0.434185
KEGG_PATHWAY	dre03030:DNA replication	34	0.334152	0.000379384	ENSDARG00000014274, ENSDARG00000035634, ENSDARG00000054799, ENSDARG00000013016, ENSDARG00000022681, ENSDARG00000015070, ENSDARG00000019507, ENSDARG00000060041, ENSDARG00000079632, ENSDARG00000039350, ENSDARG00000054155, ENSDARG00000037532, ENSDARG00000008551, ENSDARG00000035761, ENSDARG00000012325, ENSDARG00000029688, ENSDARG00000002613, ENSDARG00000045308, ENSDARG00000078759, ENSDARG00000055969,…	2285	36	3451	1.42638	0.0535349	0.00548701	0.449462
KEGG_PATHWAY	dre04110:Cell cycle	100	0.982801	0.000489164	ENSDARG00000075083, ENSDARG00000032575, ENSDARG00000051748, ENSDARG00000061308, ENSDARG00000063466, ENSDARG00000074548, ENSDARG00000019507, ENSDARG00000005560, ENSDARG00000007691, ENSDARG00000033443, ENSDARG00000025820, ENSDARG00000075883, ENSDARG00000019367, ENSDARG00000011783, ENSDARG00000040287, ENSDARG00000035761, ENSDARG00000010878, ENSDARG00000004713, ENSDARG00000007241, ENSDARG00000043236,…	2285	124	3451	1.21797	0.0684879	0.00642889	0.579174
KEGG_PATHWAY	dre00970:Aminoacyl-tRNA biosynthesis	33	0.324324	0.0005304	ENSDARG00000005448, ENSDARG00000061100, ENSDARG00000019280, ENSDARG00000016864, ENSDARG00000044575, ENSDARG00000035913, ENSDARG00000075337, ENSDARG00000069142, ENSDARG00000062614, ENSDARG00000044220, ENSDARG00000044404, ENSDARG00000009218, ENSDARG00000011801, ENSDARG00000008237, ENSDARG00000003693, ENSDARG00000043471, ENSDARG00000075385, ENSDARG00000033861, ENSDARG00000060494, ENSDARG00000045455,…	2285	35	3451	1.42398	0.0740438	0.00639019	0.627857
KEGG_PATHWAY	dre00240:Pyrimidine metabolism	67	0.658477	0.000831243	ENSDARG00000022218, ENSDARG00000022213, ENSDARG00000040443, ENSDARG00000038399, ENSDARG00000051889, ENSDARG00000039400, ENSDARG00000026183, ENSDARG00000018118, ENSDARG00000017820, ENSDARG00000055174, ENSDARG00000035309, ENSDARG00000012592, ENSDARG00000006074, ENSDARG00000058728, ENSDARG00000054929, ENSDARG00000036070, ENSDARG00000042894, ENSDARG00000012192, ENSDARG00000008551, ENSDARG00000076706,…	2285	80	3451	1.26486	0.113594	0.00923252	0.982371
KEGG_PATHWAY	dre04142:Lysosome	88	0.864865	0.0010932	ENSDARG00000052074, ENSDARG00000039150, ENSDARG00000076003, ENSDARG00000063095, ENSDARG00000042793, ENSDARG00000012294, ENSDARG00000075149, ENSDARG00000052368, ENSDARG00000018529, ENSDARG00000037091, ENSDARG00000068846, ENSDARG00000041417, ENSDARG00000037153, ENSDARG00000008238, ENSDARG00000036577, ENSDARG00000071699, ENSDARG00000068840, ENSDARG00000056803, ENSDARG00000027464, ENSDARG00000039512,…	2285	109	3451	1.21931	0.146663	0.0112647	1.29012
KEGG_PATHWAY	dre03430:Mismatch repair	22	0.216216	0.00135859	ENSDARG00000014274, ENSDARG00000035634, ENSDARG00000011666, ENSDARG00000022681, ENSDARG00000054799, ENSDARG00000002613, ENSDARG00000056334, ENSDARG00000055969, ENSDARG00000056832, ENSDARG00000018022, ENSDARG00000042458, ENSDARG00000060041, ENSDARG00000027689, ENSDARG00000037188, ENSDARG00000041881, ENSDARG00000063276, ENSDARG00000079632, ENSDARG00000025948, ENSDARG00000075672, ENSDARG00000039350,…	2285	22	3451	1.51028	0.178916	0.013056	1.60101
KEGG_PATHWAY	dre00280:Valine, leucine and isoleucine degradation	37	0.363636	0.00147361	ENSDARG00000042853, ENSDARG00000054849, ENSDARG00000057147, ENSDARG00000054046, ENSDARG00000030765, ENSDARG00000001578, ENSDARG00000042658, ENSDARG00000042975, ENSDARG00000004687, ENSDARG00000038900, ENSDARG00000040109, ENSDARG00000037094, ENSDARG00000028259, ENSDARG00000030781, ENSDARG00000028087, ENSDARG00000006031, ENSDARG00000060594, ENSDARG00000014676, ENSDARG00000045888, ENSDARG00000037061,…	2285	41	3451	1.36294	0.192515	0.0132755	1.73546
KEGG_PATHWAY	dre03050:Proteasome	42	0.412776	0.00226675	ENSDARG00000020101, ENSDARG00000002240, ENSDARG00000037038, ENSDARG00000002165, ENSDARG00000010965, ENSDARG00000031885, ENSDARG00000045928, ENSDARG00000070674, ENSDARG00000018742, ENSDARG00000019398, ENSDARG00000015315, ENSDARG00000005134, ENSDARG00000063100, ENSDARG00000027899, ENSDARG00000016239, ENSDARG00000003189, ENSDARG00000003526, ENSDARG00000043781, ENSDARG00000035679, ENSDARG00000027099,…	2285	48	3451	1.3215	0.280394	0.0191699	2.65808
KEGG_PATHWAY	dre00640:Propanoate metabolism	28	0.275184	0.00272492	ENSDARG00000068779, ENSDARG00000019644, ENSDARG00000001578, ENSDARG00000038900, ENSDARG00000037094, ENSDARG00000028259, ENSDARG00000052712, ENSDARG00000028087, ENSDARG00000006031, ENSDARG00000060594, ENSDARG00000045888, ENSDARG00000044142, ENSDARG00000037061, ENSDARG00000038910, ENSDARG00000005359, ENSDARG00000028982, ENSDARG00000018426, ENSDARG00000060554, ENSDARG00000053485, ENSDARG00000044914,…	2285	30	3451	1.4096	0.32676	0.0217409	3.18743
KEGG_PATHWAY	dre03440:Homologous recombination	24	0.235872	0.00296185	ENSDARG00000076913, ENSDARG00000026400, ENSDARG00000052827, ENSDARG00000022681, ENSDARG00000002613, ENSDARG00000038917, ENSDARG00000018623, ENSDARG00000069326, ENSDARG00000068919, ENSDARG00000027689, ENSDARG00000037188, ENSDARG00000077089, ENSDARG00000017928, ENSDARG00000041411, ENSDARG00000013933, ENSDARG00000041881, ENSDARG00000027899, ENSDARG00000079632, ENSDARG00000005274, ENSDARG00000040303,…	2285	25	3451	1.44987	0.34956	0.0223829	3.46013
KEGG_PATHWAY	dre04150:mTOR signaling pathway	39	0.383292	0.00502815	ENSDARG00000062518, ENSDARG00000027552, ENSDARG00000079451, ENSDARG00000021374, ENSDARG00000077012, ENSDARG00000035556, ENSDARG00000046074, ENSDARG00000018285, ENSDARG00000038585, ENSDARG00000034610, ENSDARG00000059879, ENSDARG00000018060, ENSDARG00000043451, ENSDARG00000017757, ENSDARG00000060596, ENSDARG00000036658, ENSDARG00000058230, ENSDARG00000026797, ENSDARG00000037618, ENSDARG00000037574,…	2285	45	3451	1.30891	0.518535	0.0358863	5.80874
KEGG_PATHWAY	dre03020:RNA polymerase	22	0.216216	0.00581642	ENSDARG00000037570, ENSDARG00000077469, ENSDARG00000036625, ENSDARG00000040443, ENSDARG00000029172, ENSDARG00000038399, ENSDARG00000056127, ENSDARG00000006434, ENSDARG00000076509, ENSDARG00000039400, ENSDARG00000058349, ENSDARG00000057562, ENSDARG00000026183, ENSDARG00000017820, ENSDARG00000055174, ENSDARG00000012592, ENSDARG00000033596, ENSDARG00000037835, ENSDARG00000038505, ENSDARG00000012572,…	2285	23	3451	1.44462	0.570805	0.0394778	6.69083
KEGG_PATHWAY	dre00310:Lysine degradation	35	0.34398	0.0138356	ENSDARG00000038858, ENSDARG00000041081, ENSDARG00000030765, ENSDARG00000001578, ENSDARG00000068157, ENSDARG00000076317, ENSDARG00000055753, ENSDARG00000014230, ENSDARG00000036135, ENSDARG00000026225, ENSDARG00000037094, ENSDARG00000028259, ENSDARG00000061724, ENSDARG00000077703, ENSDARG00000073805, ENSDARG00000060847, ENSDARG00000028087, ENSDARG00000060594, ENSDARG00000045888, ENSDARG00000026799,…	2285	41	3451	1.28927	0.867368	0.0877363	15.2444
KEGG_PATHWAY	dre00903:Limonene and pinene degradation	14	0.137592	0.0250122	ENSDARG00000037061, ENSDARG00000008542, ENSDARG00000034465, ENSDARG00000018426, ENSDARG00000001578, ENSDARG00000027825, ENSDARG00000053010, ENSDARG00000070029, ENSDARG00000037094, ENSDARG00000028259, ENSDARG00000078407, ENSDARG00000028087, ENSDARG00000024109, ENSDARG00000069100, ENSDARG00000060594	2285	14	3451	1.51028	0.974597	0.147593	25.9708
KEGG_PATHWAY	dre00071:Fatty acid metabolism	26	0.255528	0.0309091	ENSDARG00000016687, ENSDARG00000004078, ENSDARG00000030765, ENSDARG00000057147, ENSDARG00000001578, ENSDARG00000004687, ENSDARG00000038900, ENSDARG00000037094, ENSDARG00000030781, ENSDARG00000028259, ENSDARG00000018002, ENSDARG00000038618, ENSDARG00000028087, ENSDARG00000060594, ENSDARG00000045888, ENSDARG00000014674, ENSDARG00000037057, ENSDARG00000037061, ENSDARG00000045461, ENSDARG00000018426,…	2285	30	3451	1.30891	0.98946	0.172784	31.115
KEGG_PATHWAY	dre00900:Terpenoid backbone biosynthesis	13	0.127764	0.035477	ENSDARG00000019976, ENSDARG00000070798, ENSDARG00000075093, ENSDARG00000023627, ENSDARG00000052738, ENSDARG00000039851, ENSDARG00000004130, ENSDARG00000017910, ENSDARG00000040890, ENSDARG00000052734, ENSDARG00000074035, ENSDARG00000012563, ENSDARG00000007127, ENSDARG00000045888	2285	13	3451	1.51028	0.994687	0.189015	34.8724
KEGG_PATHWAY	dre00020:Citrate cycle (TCA cycle)	28	0.275184	0.0377843	ENSDARG00000015918, ENSDARG00000007294, ENSDARG00000014230, ENSDARG00000070395, ENSDARG00000016721, ENSDARG00000075768, ENSDARG00000044080, ENSDARG00000052712, ENSDARG00000075132, ENSDARG00000073805, ENSDARG00000017772, ENSDARG00000017738, ENSDARG00000023648, ENSDARG00000043371, ENSDARG00000051756, ENSDARG00000003795, ENSDARG00000005359, ENSDARG00000034270, ENSDARG00000030139, ENSDARG00000012387,…	2285	33	3451	1.28145	0.996246	0.193301	36.698
KEGG_PATHWAY	dre04115:p53 signaling pathway	47	0.461916	0.0524264	ENSDARG00000020693, ENSDARG00000051748, ENSDARG00000070272, ENSDARG00000021239, ENSDARG00000056795, ENSDARG00000076667, ENSDARG00000063466, ENSDARG00000069991, ENSDARG00000004325, ENSDARG00000033443, ENSDARG00000025820, ENSDARG00000026070, ENSDARG00000070228, ENSDARG00000068102, ENSDARG00000028209, ENSDARG00000044562, ENSDARG00000071431, ENSDARG00000011133, ENSDARG00000058325, ENSDARG00000053840,…	2285	60	3451	1.18306	0.999594	0.251136	47.2335
KEGG_PATHWAY	dre04520:Adherens junction	63	0.619165	0.0590732	ENSDARG00000062799, ENSDARG00000023472, ENSDARG00000071524, ENSDARG00000013582, ENSDARG00000011027, ENSDARG00000061308, ENSDARG00000028793, ENSDARG00000014113, ENSDARG00000008107, ENSDARG00000038159, ENSDARG00000075845, ENSDARG00000005941, ENSDARG00000070573, ENSDARG00000034541, ENSDARG00000024371, ENSDARG00000017494, ENSDARG00000018328, ENSDARG00000077776, ENSDARG00000014571, ENSDARG00000029472,…	2285	83	3451	1.14636	0.999854	0.270447	51.4638
KEGG_PATHWAY	dre00062:Fatty acid elongation in mitochondria	11	0.108108	0.0703428	ENSDARG00000068846, ENSDARG00000039980, ENSDARG00000057147, ENSDARG00000030765, ENSDARG00000032326, ENSDARG00000001578, ENSDARG00000010782, ENSDARG00000068840, ENSDARG00000060594, ENSDARG00000014208, ENSDARG00000038881	2285	11	3451	1.51028	0.999974	0.305593	57.933
KEGG_PATHWAY	dre00620:Pyruvate metabolism	30	0.29484	0.0770727	ENSDARG00000015918, ENSDARG00000019644, ENSDARG00000045598, ENSDARG00000037094, ENSDARG00000028259, ENSDARG00000053215, ENSDARG00000044080, ENSDARG00000068978, ENSDARG00000060126, ENSDARG00000025338, ENSDARG00000028087, ENSDARG00000045888, ENSDARG00000017772, ENSDARG00000044142, ENSDARG00000037061, ENSDARG00000043371, ENSDARG00000051756, ENSDARG00000002305, ENSDARG00000018426, ENSDARG00000012387,…	2285	37	3451	1.22455	0.999991	0.321355	61.4093
KEGG_PATHWAY	dre04914:Progesterone-mediated oocyte maturation	61	0.599509	0.0786454	ENSDARG00000010844, ENSDARG00000079451, ENSDARG00000029150, ENSDARG00000028721, ENSDARG00000007096, ENSDARG00000015254, ENSDARG00000073993, ENSDARG00000059125, ENSDARG00000026797, ENSDARG00000010792, ENSDARG00000057927, ENSDARG00000070573, ENSDARG00000059131, ENSDARG00000003250, ENSDARG00000055470, ENSDARG00000004713, ENSDARG00000027423, ENSDARG00000043236, ENSDARG00000034434, ENSDARG00000070333,…	2285	81	3451	1.13737	0.999993	0.318275	62.1828

## Sheet: Expressed GOBP
p-values on over-representation in the set of expressed genes are calculated with all genes available on the microarray as background
Category	Term	Count	%	PValue	Genes	List Total	Pop Hits	Pop Total	Fold Enrichment	Bonferroni	Benjamini	FDR
GOTERM_BP_FAT	GO:0006412~translation	229	2.25061	6.85003e-34	ENSDARG00000006691, ENSDARG00000034174, ENSDARG00000069850, ENSDARG00000044404, ENSDARG00000008109, ENSDARG00000005561, ENSDARG00000019181, ENSDARG00000003693, ENSDARG00000052652, ENSDARG00000013307, ENSDARG00000053370, ENSDARG00000011885, ENSDARG00000036174, ENSDARG00000058824, ENSDARG00000017445, ENSDARG00000002549, ENSDARG00000014830, ENSDARG00000042864, ENSDARG00000041338, ENSDARG00000007955,…	4078	243	6733	1.55593	1.69059e-30	1.69059e-30	1.20665e-30
GOTERM_BP_FAT	GO:0045184~establishment of protein localization	241	2.36855	1.29763e-21	ENSDARG00000004173, ENSDARG00000042851, ENSDARG00000004037, ENSDARG00000007250, ENSDARG00000053504, ENSDARG00000034823, ENSDARG00000023672, ENSDARG00000015823, ENSDARG00000042946, ENSDARG00000021120, ENSDARG00000007418, ENSDARG00000007257, ENSDARG00000035152, ENSDARG00000027169, ENSDARG00000043559, ENSDARG00000038537, ENSDARG00000014165, ENSDARG00000003487, ENSDARG00000058425, ENSDARG00000026759,…	4078	279	6733	1.42618	3.20255e-18	1.60127e-18	2.2858e-18
GOTERM_BP_FAT	GO:0015031~protein transport	241	2.36855	1.29763e-21	ENSDARG00000004173, ENSDARG00000042851, ENSDARG00000004037, ENSDARG00000007250, ENSDARG00000053504, ENSDARG00000034823, ENSDARG00000023672, ENSDARG00000015823, ENSDARG00000042946, ENSDARG00000021120, ENSDARG00000007418, ENSDARG00000007257, ENSDARG00000035152, ENSDARG00000027169, ENSDARG00000043559, ENSDARG00000038537, ENSDARG00000014165, ENSDARG00000003487, ENSDARG00000058425, ENSDARG00000026759,…	4078	279	6733	1.42618	3.20255e-18	1.60127e-18	2.2858e-18
GOTERM_BP_FAT	GO:0008104~protein localization	253	2.48649	7.29678e-21	ENSDARG00000004173, ENSDARG00000042851, ENSDARG00000004037, ENSDARG00000007250, ENSDARG00000053504, ENSDARG00000034823, ENSDARG00000023672, ENSDARG00000015823, ENSDARG00000042946, ENSDARG00000021120, ENSDARG00000007418, ENSDARG00000007257, ENSDARG00000035152, ENSDARG00000027169, ENSDARG00000043559, ENSDARG00000038537, ENSDARG00000014165, ENSDARG00000003487, ENSDARG00000058425, ENSDARG00000026759,…	4078	297	6733	1.40645	1.80084e-17	6.00281e-18	1.28534e-17
GOTERM_BP_FAT	GO:0006396~RNA processing	167	1.64128	5.51334e-20	ENSDARG00000053805, ENSDARG00000035434, ENSDARG00000016543, ENSDARG00000055563, ENSDARG00000003287, ENSDARG00000038290, ENSDARG00000018049, ENSDARG00000032261, ENSDARG00000038870, ENSDARG00000056235, ENSDARG00000073705, ENSDARG00000002215, ENSDARG00000011079, ENSDARG00000015394, ENSDARG00000074007, ENSDARG00000003153, ENSDARG00000038222, ENSDARG00000043336, ENSDARG00000035625, ENSDARG00000074756,…	4078	184	6733	1.49851	1.36069e-16	3.40173e-17	9.71185e-17
GOTERM_BP_FAT	GO:0046907~intracellular transport	162	1.59214	4.30554e-19	ENSDARG00000018562, ENSDARG00000041621, ENSDARG00000044972, ENSDARG00000004173, ENSDARG00000023190, ENSDARG00000042851, ENSDARG00000045025, ENSDARG00000053504, ENSDARG00000038024, ENSDARG00000034823, ENSDARG00000023672, ENSDARG00000010078, ENSDARG00000015823, ENSDARG00000042946, ENSDARG00000001880, ENSDARG00000036109, ENSDARG00000035152, ENSDARG00000027169, ENSDARG00000056803, ENSDARG00000043559,…	4078	179	6733	1.49425	1.06261e-15	2.12521e-16	7.58428e-16
GOTERM_BP_FAT	GO:0030163~protein catabolic process	163	1.60197	1.88003e-15	ENSDARG00000035770, ENSDARG00000012314, ENSDARG00000069527, ENSDARG00000038215, ENSDARG00000038543, ENSDARG00000001930, ENSDARG00000052649, ENSDARG00000034825, ENSDARG00000020001, ENSDARG00000045928, ENSDARG00000015292, ENSDARG00000015315, ENSDARG00000007691, ENSDARG00000013708, ENSDARG00000033443, ENSDARG00000075887, ENSDARG00000013505, ENSDARG00000056369, ENSDARG00000016086, ENSDARG00000019188,…	4078	187	6733	1.43915	4.65805e-12	7.76379e-13	3.31957e-12
GOTERM_BP_FAT	GO:0044265~cellular macromolecule catabolic process	166	1.63145	5.19055e-15	ENSDARG00000035770, ENSDARG00000012314, ENSDARG00000069527, ENSDARG00000038215, ENSDARG00000055563, ENSDARG00000038543, ENSDARG00000001930, ENSDARG00000052649, ENSDARG00000034825, ENSDARG00000020001, ENSDARG00000045928, ENSDARG00000015292, ENSDARG00000015315, ENSDARG00000023861, ENSDARG00000007691, ENSDARG00000013708, ENSDARG00000033443, ENSDARG00000075887, ENSDARG00000013505, ENSDARG00000056369,…	4078	192	6733	1.42747	1.28781e-11	1.83975e-12	9.19265e-12
GOTERM_BP_FAT	GO:0051603~proteolysis involved in cellular protein catabolic process	150	1.4742	8.66308e-15	ENSDARG00000035770, ENSDARG00000012314, ENSDARG00000069527, ENSDARG00000038215, ENSDARG00000038543, ENSDARG00000001930, ENSDARG00000052649, ENSDARG00000034825, ENSDARG00000020001, ENSDARG00000045928, ENSDARG00000015292, ENSDARG00000015315, ENSDARG00000007691, ENSDARG00000013708, ENSDARG00000033443, ENSDARG00000075887, ENSDARG00000013505, ENSDARG00000056369, ENSDARG00000016086, ENSDARG00000019188,…	4078	171	6733	1.44829	2.13722e-11	2.67153e-12	1.52545e-11
GOTERM_BP_FAT	GO:0044257~cellular protein catabolic process	150	1.4742	8.66308e-15	ENSDARG00000035770, ENSDARG00000012314, ENSDARG00000069527, ENSDARG00000038215, ENSDARG00000038543, ENSDARG00000001930, ENSDARG00000052649, ENSDARG00000034825, ENSDARG00000020001, ENSDARG00000045928, ENSDARG00000015292, ENSDARG00000015315, ENSDARG00000007691, ENSDARG00000013708, ENSDARG00000033443, ENSDARG00000075887, ENSDARG00000013505, ENSDARG00000056369, ENSDARG00000016086, ENSDARG00000019188,…	4078	171	6733	1.44829	2.13722e-11	2.67153e-12	1.52545e-11
GOTERM_BP_FAT	GO:0043632~modification-dependent macromolecule catabolic process	139	1.36609	1.77565e-14	ENSDARG00000035770, ENSDARG00000012314, ENSDARG00000069527, ENSDARG00000038215, ENSDARG00000038543, ENSDARG00000001930, ENSDARG00000052649, ENSDARG00000034825, ENSDARG00000020001, ENSDARG00000045928, ENSDARG00000015292, ENSDARG00000015315, ENSDARG00000007691, ENSDARG00000013708, ENSDARG00000033443, ENSDARG00000075887, ENSDARG00000013505, ENSDARG00000056369, ENSDARG00000019188, ENSDARG00000016086,…	4078	157	6733	1.46176	4.38405e-11	4.87121e-12	3.12861e-11
GOTERM_BP_FAT	GO:0019941~modification-dependent protein catabolic process	139	1.36609	1.77565e-14	ENSDARG00000035770, ENSDARG00000012314, ENSDARG00000069527, ENSDARG00000038215, ENSDARG00000038543, ENSDARG00000001930, ENSDARG00000052649, ENSDARG00000034825, ENSDARG00000020001, ENSDARG00000045928, ENSDARG00000015292, ENSDARG00000015315, ENSDARG00000007691, ENSDARG00000013708, ENSDARG00000033443, ENSDARG00000075887, ENSDARG00000013505, ENSDARG00000056369, ENSDARG00000019188, ENSDARG00000016086,…	4078	157	6733	1.46176	4.38405e-11	4.87121e-12	3.12861e-11
GOTERM_BP_FAT	GO:0070727~cellular macromolecule localization	122	1.19902	2.71905e-14	ENSDARG00000044972, ENSDARG00000004173, ENSDARG00000023190, ENSDARG00000042851, ENSDARG00000053504, ENSDARG00000034823, ENSDARG00000023672, ENSDARG00000001880, ENSDARG00000036109, ENSDARG00000035152, ENSDARG00000027169, ENSDARG00000056803, ENSDARG00000038537, ENSDARG00000038743, ENSDARG00000016636, ENSDARG00000035763, ENSDARG00000058297, ENSDARG00000014165, ENSDARG00000044039, ENSDARG00000016630,…	4078	135	6733	1.49206	6.71307e-11	6.71307e-12	4.79172e-11
GOTERM_BP_FAT	GO:0034613~cellular protein localization	121	1.18919	4.0833e-14	ENSDARG00000044972, ENSDARG00000004173, ENSDARG00000023190, ENSDARG00000042851, ENSDARG00000053504, ENSDARG00000034823, ENSDARG00000023672, ENSDARG00000001880, ENSDARG00000036109, ENSDARG00000035152, ENSDARG00000027169, ENSDARG00000056803, ENSDARG00000038537, ENSDARG00000038743, ENSDARG00000016636, ENSDARG00000035763, ENSDARG00000058297, ENSDARG00000014165, ENSDARG00000044039, ENSDARG00000016630,…	4078	134	6733	1.49088	1.00833e-10	9.16667e-12	7.19647e-11
GOTERM_BP_FAT	GO:0009057~macromolecule catabolic process	183	1.79853	7.84972e-14	ENSDARG00000035770, ENSDARG00000012314, ENSDARG00000069527, ENSDARG00000038215, ENSDARG00000055563, ENSDARG00000001930, ENSDARG00000038543, ENSDARG00000052649, ENSDARG00000034825, ENSDARG00000020001, ENSDARG00000045928, ENSDARG00000015292, ENSDARG00000015315, ENSDARG00000023861, ENSDARG00000007691, ENSDARG00000013708, ENSDARG00000033443, ENSDARG00000075887, ENSDARG00000013505, ENSDARG00000056369,…	4078	218	6733	1.38598	1.9372e-10	1.61433e-11	1.38267e-10
GOTERM_BP_FAT	GO:0051276~chromosome organization	122	1.19902	1.00397e-13	ENSDARG00000060679, ENSDARG00000076042, ENSDARG00000055429, ENSDARG00000006038, ENSDARG00000061308, ENSDARG00000042502, ENSDARG00000011594, ENSDARG00000071420, ENSDARG00000055753, ENSDARG00000077587, ENSDARG00000074498, ENSDARG00000061724, ENSDARG00000061187, ENSDARG00000014836, ENSDARG00000068995, ENSDARG00000068996, ENSDARG00000018145, ENSDARG00000075543, ENSDARG00000060687, ENSDARG00000070287,…	4078	136	6733	1.48109	2.47699e-10	1.90538e-11	1.76792e-10
GOTERM_BP_FAT	GO:0006886~intracellular protein transport	118	1.15971	1.36107e-13	ENSDARG00000044972, ENSDARG00000004173, ENSDARG00000023190, ENSDARG00000042851, ENSDARG00000053504, ENSDARG00000023672, ENSDARG00000034823, ENSDARG00000001880, ENSDARG00000036109, ENSDARG00000035152, ENSDARG00000027169, ENSDARG00000056803, ENSDARG00000038537, ENSDARG00000038743, ENSDARG00000016636, ENSDARG00000035763, ENSDARG00000058297, ENSDARG00000014165, ENSDARG00000044039, ENSDARG00000016630,…	4078	131	6733	1.48721	3.35928e-10	2.39948e-11	2.39764e-10
GOTERM_BP_FAT	GO:0006259~DNA metabolic process	163	1.60197	7.54597e-13	ENSDARG00000003749, ENSDARG00000028523, ENSDARG00000035634, ENSDARG00000078423, ENSDARG00000067608, ENSDARG00000032263, ENSDARG00000038114, ENSDARG00000069326, ENSDARG00000020001, ENSDARG00000019507, ENSDARG00000052553, ENSDARG00000055232, ENSDARG00000023861, ENSDARG00000008472, ENSDARG00000039350, ENSDARG00000074889, ENSDARG00000058893, ENSDARG00000029058, ENSDARG00000030756, ENSDARG00000035761,…	4078	193	6733	1.39441	1.8624e-09	1.2416e-10	1.32927e-09
GOTERM_BP_FAT	GO:0006974~response to DNA damage stimulus	98	0.963145	2.01407e-12	ENSDARG00000003749, ENSDARG00000028523, ENSDARG00000067608, ENSDARG00000032263, ENSDARG00000038114, ENSDARG00000069326, ENSDARG00000020001, ENSDARG00000052553, ENSDARG00000055232, ENSDARG00000025820, ENSDARG00000008472, ENSDARG00000074889, ENSDARG00000058893, ENSDARG00000043339, ENSDARG00000012325, ENSDARG00000011583, ENSDARG00000026757, ENSDARG00000020079, ENSDARG00000011890, ENSDARG00000024049,…	4078	107	6733	1.51218	4.97069e-09	3.10668e-10	3.5478e-09
GOTERM_BP_FAT	GO:0034660~ncRNA metabolic process	100	0.982801	1.34272e-11	ENSDARG00000075337, ENSDARG00000003287, ENSDARG00000055563, ENSDARG00000044404, ENSDARG00000003693, ENSDARG00000073705, ENSDARG00000011079, ENSDARG00000013250, ENSDARG00000074007, ENSDARG00000038222, ENSDARG00000037100, ENSDARG00000007955, ENSDARG00000074756, ENSDARG00000078396, ENSDARG00000073980, ENSDARG00000045562, ENSDARG00000006567, ENSDARG00000005640, ENSDARG00000008480, ENSDARG00000017046,…	4078	111	6733	1.48744	3.31385e-08	1.94932e-09	2.36524e-08
GOTERM_BP_FAT	GO:0006281~DNA repair	89	0.874693	2.00536e-11	ENSDARG00000003749, ENSDARG00000004274, ENSDARG00000039613, ENSDARG00000028523, ENSDARG00000030573, ENSDARG00000067608, ENSDARG00000038114, ENSDARG00000032263, ENSDARG00000069326, ENSDARG00000020001, ENSDARG00000052553, ENSDARG00000055232, ENSDARG00000008472, ENSDARG00000074889, ENSDARG00000058893, ENSDARG00000043339, ENSDARG00000012325, ENSDARG00000058984, ENSDARG00000026400, ENSDARG00000043275,…	4078	97	6733	1.51489	4.94923e-08	2.74957e-09	3.53248e-08
GOTERM_BP_FAT	GO:0006325~chromatin organization	103	1.01229	4.90489e-11	ENSDARG00000060679, ENSDARG00000076042, ENSDARG00000055429, ENSDARG00000006038, ENSDARG00000061308, ENSDARG00000042502, ENSDARG00000011594, ENSDARG00000071420, ENSDARG00000055753, ENSDARG00000074498, ENSDARG00000077587, ENSDARG00000061724, ENSDARG00000061187, ENSDARG00000068995, ENSDARG00000068996, ENSDARG00000018145, ENSDARG00000075543, ENSDARG00000060687, ENSDARG00000070287, ENSDARG00000008947,…	4078	116	6733	1.46602	1.21053e-07	6.37119e-09	8.64005e-08
GOTERM_BP_FAT	GO:0007049~cell cycle	132	1.2973	1.19223e-10	ENSDARG00000020693, ENSDARG00000057934, ENSDARG00000039354, ENSDARG00000059020, ENSDARG00000051748, ENSDARG00000052649, ENSDARG00000019507, ENSDARG00000079753, ENSDARG00000045880, ENSDARG00000025824, ENSDARG00000011510, ENSDARG00000020008, ENSDARG00000044356, ENSDARG00000029058, ENSDARG00000068319, ENSDARG00000017960, ENSDARG00000019907, ENSDARG00000010878, ENSDARG00000032606, ENSDARG00000004713,…	4078	156	6733	1.39705	2.94242e-07	1.47121e-08	2.10014e-07
GOTERM_BP_FAT	GO:0033554~cellular response to stress	103	1.01229	4.66366e-10	ENSDARG00000003749, ENSDARG00000028523, ENSDARG00000067608, ENSDARG00000032263, ENSDARG00000038114, ENSDARG00000069326, ENSDARG00000020001, ENSDARG00000052553, ENSDARG00000055232, ENSDARG00000025820, ENSDARG00000008472, ENSDARG00000074889, ENSDARG00000058893, ENSDARG00000043339, ENSDARG00000012325, ENSDARG00000011583, ENSDARG00000026757, ENSDARG00000020079, ENSDARG00000011890, ENSDARG00000024049,…	4078	118	6733	1.44117	1.15099e-06	5.48091e-08	8.21512e-07
GOTERM_BP_FAT	GO:0016568~chromatin modification	63	0.619165	5.15311e-10	ENSDARG00000060679, ENSDARG00000051902, ENSDARG00000013076, ENSDARG00000006038, ENSDARG00000061308, ENSDARG00000011594, ENSDARG00000055753, ENSDARG00000060633, ENSDARG00000070046, ENSDARG00000061724, ENSDARG00000034916, ENSDARG00000018907, ENSDARG00000052022, ENSDARG00000075543, ENSDARG00000026799, ENSDARG00000008947, ENSDARG00000078418, ENSDARG00000029058, ENSDARG00000030756, ENSDARG00000037514,…	4078	66	6733	1.57601	1.27179e-06	5.78085e-08	9.0773e-07
GOTERM_BP_FAT	GO:0051301~cell division	75	0.737101	1.56026e-09	ENSDARG00000026595, ENSDARG00000017500, ENSDARG00000039354, ENSDARG00000041361, ENSDARG00000069917, ENSDARG00000051748, ENSDARG00000021827, ENSDARG00000036136, ENSDARG00000060633, ENSDARG00000014943, ENSDARG00000052649, ENSDARG00000015254, ENSDARG00000078054, ENSDARG00000011510, ENSDARG00000074759, ENSDARG00000006719, ENSDARG00000068319, ENSDARG00000004280, ENSDARG00000017960, ENSDARG00000055470,…	4078	82	6733	1.51011	3.85072e-06	1.67423e-07	2.74843e-06
GOTERM_BP_FAT	GO:0016071~mRNA metabolic process	80	0.786241	2.87973e-09	ENSDARG00000051902, ENSDARG00000031907, ENSDARG00000061204, ENSDARG00000035434, ENSDARG00000078721, ENSDARG00000038290, ENSDARG00000026180, ENSDARG00000032261, ENSDARG00000018049, ENSDARG00000056235, ENSDARG00000038870, ENSDARG00000070045, ENSDARG00000016302, ENSDARG00000039213, ENSDARG00000015394, ENSDARG00000053439, ENSDARG00000038635, ENSDARG00000001129, ENSDARG00000018904, ENSDARG00000018618,…	4078	89	6733	1.48409	7.10714e-06	2.96132e-07	5.07269e-06
GOTERM_BP_FAT	GO:0006399~tRNA metabolic process	70	0.687961	3.00554e-09	ENSDARG00000015918, ENSDARG00000035913, ENSDARG00000075337, ENSDARG00000062987, ENSDARG00000062614, ENSDARG00000077288, ENSDARG00000076518, ENSDARG00000044404, ENSDARG00000008239, ENSDARG00000008237, ENSDARG00000044925, ENSDARG00000003693, ENSDARG00000043471, ENSDARG00000070043, ENSDARG00000013250, ENSDARG00000074007, ENSDARG00000037100, ENSDARG00000038222, ENSDARG00000027428, ENSDARG00000007955,…	4078	76	6733	1.52071	7.41765e-06	2.96707e-07	5.29432e-06
GOTERM_BP_FAT	GO:0006397~mRNA processing	73	0.717445	3.51984e-09	ENSDARG00000051902, ENSDARG00000031907, ENSDARG00000061204, ENSDARG00000035434, ENSDARG00000078721, ENSDARG00000038290, ENSDARG00000026180, ENSDARG00000032261, ENSDARG00000018049, ENSDARG00000056235, ENSDARG00000038870, ENSDARG00000070045, ENSDARG00000039213, ENSDARG00000015394, ENSDARG00000053439, ENSDARG00000038635, ENSDARG00000001129, ENSDARG00000018904, ENSDARG00000018618, ENSDARG00000003153,…	4078	80	6733	1.50659	8.68692e-06	3.34114e-07	6.20026e-06
GOTERM_BP_FAT	GO:0016192~vesicle-mediated transport	109	1.07125	1.81644e-08	ENSDARG00000018562, ENSDARG00000004173, ENSDARG00000029048, ENSDARG00000007250, ENSDARG00000046002, ENSDARG00000034823, ENSDARG00000078328, ENSDARG00000042946, ENSDARG00000001880, ENSDARG00000035152, ENSDARG00000061180, ENSDARG00000031761, ENSDARG00000056803, ENSDARG00000038743, ENSDARG00000038537, ENSDARG00000016636, ENSDARG00000035763, ENSDARG00000044039, ENSDARG00000051936, ENSDARG00000026759,…	4078	130	6733	1.38435	4.48288e-05	1.66036e-06	3.1997e-05
GOTERM_BP_FAT	GO:0000279~M phase	62	0.609337	7.86353e-08	ENSDARG00000026595, ENSDARG00000039354, ENSDARG00000041361, ENSDARG00000069917, ENSDARG00000021827, ENSDARG00000007096, ENSDARG00000036136, ENSDARG00000060633, ENSDARG00000074451, ENSDARG00000052649, ENSDARG00000019000, ENSDARG00000060169, ENSDARG00000003904, ENSDARG00000058868, ENSDARG00000078054, ENSDARG00000011510, ENSDARG00000010792, ENSDARG00000024904, ENSDARG00000068319, ENSDARG00000004280,…	4078	68	6733	1.50537	0.000194053	6.93111e-06	0.000138517
GOTERM_BP_FAT	GO:0000280~nuclear division	49	0.481572	2.39027e-07	ENSDARG00000026595, ENSDARG00000039354, ENSDARG00000069917, ENSDARG00000021827, ENSDARG00000007096, ENSDARG00000060633, ENSDARG00000036136, ENSDARG00000052649, ENSDARG00000019000, ENSDARG00000078054, ENSDARG00000011510, ENSDARG00000004280, ENSDARG00000068319, ENSDARG00000004713, ENSDARG00000055022, ENSDARG00000043137, ENSDARG00000020465, ENSDARG00000032013, ENSDARG00000036190, ENSDARG00000040524,…	4078	52	6733	1.5558	0.000589745	2.03418e-05	0.00042105
GOTERM_BP_FAT	GO:0048285~organelle fission	52	0.511057	3.00943e-07	ENSDARG00000026595, ENSDARG00000039354, ENSDARG00000069917, ENSDARG00000021827, ENSDARG00000007096, ENSDARG00000060633, ENSDARG00000036136, ENSDARG00000052649, ENSDARG00000019000, ENSDARG00000078054, ENSDARG00000011510, ENSDARG00000068319, ENSDARG00000004280, ENSDARG00000004713, ENSDARG00000055022, ENSDARG00000043137, ENSDARG00000032013, ENSDARG00000020465, ENSDARG00000040524, ENSDARG00000036190,…	4078	56	6733	1.53312	0.000742452	2.47573e-05	0.000530116
GOTERM_BP_FAT	GO:0006457~protein folding	87	0.855037	3.384e-07	ENSDARG00000045129, ENSDARG00000020103, ENSDARG00000029150, ENSDARG00000055606, ENSDARG00000019339, ENSDARG00000030004, ENSDARG00000038835, ENSDARG00000069699, ENSDARG00000041394, ENSDARG00000042948, ENSDARG00000010745, ENSDARG00000002016, ENSDARG00000077172, ENSDARG00000026664, ENSDARG00000001940, ENSDARG00000014536, ENSDARG00000015831, ENSDARG00000037108, ENSDARG00000008243, ENSDARG00000043276,…	4078	103	6733	1.39458	0.000834822	2.69406e-05	0.000596096
GOTERM_BP_FAT	GO:0007067~mitosis	48	0.471744	3.66845e-07	ENSDARG00000026595, ENSDARG00000039354, ENSDARG00000069917, ENSDARG00000021827, ENSDARG00000007096, ENSDARG00000060633, ENSDARG00000036136, ENSDARG00000052649, ENSDARG00000019000, ENSDARG00000078054, ENSDARG00000011510, ENSDARG00000004280, ENSDARG00000068319, ENSDARG00000004713, ENSDARG00000055022, ENSDARG00000043137, ENSDARG00000020465, ENSDARG00000032013, ENSDARG00000036190, ENSDARG00000040524,…	4078	51	6733	1.55393	0.000904965	2.82926e-05	0.000646203
GOTERM_BP_FAT	GO:0022403~cell cycle phase	62	0.609337	8.82891e-07	ENSDARG00000026595, ENSDARG00000039354, ENSDARG00000041361, ENSDARG00000069917, ENSDARG00000021827, ENSDARG00000007096, ENSDARG00000036136, ENSDARG00000060633, ENSDARG00000074451, ENSDARG00000052649, ENSDARG00000019000, ENSDARG00000060169, ENSDARG00000003904, ENSDARG00000058868, ENSDARG00000078054, ENSDARG00000011510, ENSDARG00000010792, ENSDARG00000024904, ENSDARG00000068319, ENSDARG00000004280,…	4078	70	6733	1.46236	0.0021766	6.60274e-05	0.00155522
GOTERM_BP_FAT	GO:0034470~ncRNA processing	62	0.609337	8.82891e-07	ENSDARG00000002267, ENSDARG00000003287, ENSDARG00000062987, ENSDARG00000076518, ENSDARG00000008239, ENSDARG00000076526, ENSDARG00000031001, ENSDARG00000044925, ENSDARG00000073705, ENSDARG00000011079, ENSDARG00000069422, ENSDARG00000018902, ENSDARG00000001129, ENSDARG00000074007, ENSDARG00000038222, ENSDARG00000027428, ENSDARG00000069780, ENSDARG00000074756, ENSDARG00000051851, ENSDARG00000053452,…	4078	70	6733	1.46236	0.0021766	6.60274e-05	0.00155522
GOTERM_BP_FAT	GO:0000087~M phase of mitotic cell cycle	49	0.481572	1.04087e-06	ENSDARG00000026595, ENSDARG00000039354, ENSDARG00000069917, ENSDARG00000021827, ENSDARG00000007096, ENSDARG00000060633, ENSDARG00000036136, ENSDARG00000052649, ENSDARG00000019000, ENSDARG00000078054, ENSDARG00000011510, ENSDARG00000010792, ENSDARG00000004280, ENSDARG00000068319, ENSDARG00000004713, ENSDARG00000055022, ENSDARG00000043137, ENSDARG00000020465, ENSDARG00000032013, ENSDARG00000036190,…	4078	53	6733	1.52645	0.00256558	7.55522e-05	0.0018335
GOTERM_BP_FAT	GO:0006605~protein targeting	41	0.402948	1.54274e-06	ENSDARG00000025132, ENSDARG00000038239, ENSDARG00000035751, ENSDARG00000018432, ENSDARG00000023190, ENSDARG00000042851, ENSDARG00000006963, ENSDARG00000014139, ENSDARG00000008680, ENSDARG00000005540, ENSDARG00000008395, ENSDARG00000023672, ENSDARG00000018478, ENSDARG00000071396, ENSDARG00000016753, ENSDARG00000040113, ENSDARG00000043865, ENSDARG00000035699, ENSDARG00000036109, ENSDARG00000041217,…	4078	43	6733	1.57426	0.00380024	0.000108779	0.00271753
GOTERM_BP_FAT	GO:0006511~ubiquitin-dependent protein catabolic process	48	0.471744	1.56834e-06	ENSDARG00000037017, ENSDARG00000012314, ENSDARG00000020107, ENSDARG00000060633, ENSDARG00000063051, ENSDARG00000034825, ENSDARG00000020001, ENSDARG00000045928, ENSDARG00000000229, ENSDARG00000061354, ENSDARG00000056842, ENSDARG00000015315, ENSDARG00000007691, ENSDARG00000013708, ENSDARG00000040990, ENSDARG00000035679, ENSDARG00000016163, ENSDARG00000056414, ENSDARG00000038576, ENSDARG00000058984,…	4078	52	6733	1.52405	0.00386318	0.000107513	0.00276262
GOTERM_BP_FAT	GO:0008380~RNA splicing	48	0.471744	1.56834e-06	ENSDARG00000051902, ENSDARG00000061204, ENSDARG00000035434, ENSDARG00000078721, ENSDARG00000038290, ENSDARG00000026180, ENSDARG00000056235, ENSDARG00000038870, ENSDARG00000039213, ENSDARG00000015394, ENSDARG00000053439, ENSDARG00000038635, ENSDARG00000035625, ENSDARG00000045691, ENSDARG00000001241, ENSDARG00000057691, ENSDARG00000013382, ENSDARG00000056932, ENSDARG00000008032, ENSDARG00000014500,…	4078	52	6733	1.52405	0.00386318	0.000107513	0.00276262
GOTERM_BP_FAT	GO:0006119~oxidative phosphorylation	51	0.501229	1.74743e-06	ENSDARG00000076003, ENSDARG00000013443, ENSDARG00000034534, ENSDARG00000011553, ENSDARG00000074105, ENSDARG00000019404, ENSDARG00000023967, ENSDARG00000041417, ENSDARG00000037153, ENSDARG00000036577, ENSDARG00000068940, ENSDARG00000041113, ENSDARG00000059128, ENSDARG00000063910, ENSDARG00000062954, ENSDARG00000001788, ENSDARG00000039642, ENSDARG00000017775, ENSDARG00000011175, ENSDARG00000010113,…	4078	56	6733	1.50364	0.00430337	0.000116552	0.00307808
GOTERM_BP_FAT	GO:0000278~mitotic cell cycle	56	0.550369	2.74336e-06	ENSDARG00000026595, ENSDARG00000039354, ENSDARG00000069917, ENSDARG00000021827, ENSDARG00000007096, ENSDARG00000060633, ENSDARG00000036136, ENSDARG00000052649, ENSDARG00000019000, ENSDARG00000019507, ENSDARG00000078054, ENSDARG00000011510, ENSDARG00000010792, ENSDARG00000024904, ENSDARG00000068319, ENSDARG00000004280, ENSDARG00000029688, ENSDARG00000004713, ENSDARG00000055022, ENSDARG00000043137,…	4078	63	6733	1.4676	0.00674775	0.000178158	0.00483237
GOTERM_BP_FAT	GO:0006091~generation of precursor metabolites and energy	107	1.0516	3.02063e-06	ENSDARG00000063905, ENSDARG00000005423, ENSDARG00000025012, ENSDARG00000013443, ENSDARG00000014068, ENSDARG00000063908, ENSDARG00000019404, ENSDARG00000074105, ENSDARG00000023967, ENSDARG00000041417, ENSDARG00000022456, ENSDARG00000019702, ENSDARG00000036577, ENSDARG00000068940, ENSDARG00000075132, ENSDARG00000041113, ENSDARG00000063910, ENSDARG00000062954, ENSDARG00000001788, ENSDARG00000039642,…	4078	134	6733	1.31838	0.0074272	0.000191134	0.00532076
GOTERM_BP_FAT	GO:0043933~macromolecular complex subunit organization	106	1.04177	3.99347e-06	ENSDARG00000076042, ENSDARG00000055429, ENSDARG00000038198, ENSDARG00000024381, ENSDARG00000042502, ENSDARG00000071420, ENSDARG00000032129, ENSDARG00000077587, ENSDARG00000015610, ENSDARG00000056235, ENSDARG00000005561, ENSDARG00000053685, ENSDARG00000058219, ENSDARG00000014986, ENSDARG00000068995, ENSDARG00000068996, ENSDARG00000018145, ENSDARG00000070287, ENSDARG00000035423, ENSDARG00000008947,…	4078	133	6733	1.31588	0.00980748	0.000246367	0.00703433
GOTERM_BP_FAT	GO:0032774~RNA biosynthetic process	44	0.432432	7.9219e-06	ENSDARG00000017199, ENSDARG00000011000, ENSDARG00000063670, ENSDARG00000037855, ENSDARG00000032129, ENSDARG00000004729, ENSDARG00000036868, ENSDARG00000069461, ENSDARG00000053685, ENSDARG00000012672, ENSDARG00000017820, ENSDARG00000055174, ENSDARG00000006196, ENSDARG00000029135, ENSDARG00000054085, ENSDARG00000068641, ENSDARG00000012927, ENSDARG00000052471, ENSDARG00000069336, ENSDARG00000000568,…	4078	48	6733	1.51347	0.0193614	0.000476748	0.0139537
GOTERM_BP_FAT	GO:0022402~cell cycle process	72	0.707617	8.34393e-06	ENSDARG00000020693, ENSDARG00000026595, ENSDARG00000039354, ENSDARG00000057934, ENSDARG00000041361, ENSDARG00000069917, ENSDARG00000021827, ENSDARG00000007096, ENSDARG00000036136, ENSDARG00000060633, ENSDARG00000074451, ENSDARG00000052649, ENSDARG00000019000, ENSDARG00000060169, ENSDARG00000054271, ENSDARG00000079753, ENSDARG00000003904, ENSDARG00000045880, ENSDARG00000058868, ENSDARG00000078054,…	4078	86	6733	1.38228	0.0203823	0.000490187	0.014697
GOTERM_BP_FAT	GO:0065003~macromolecular complex assembly	101	0.992629	8.40154e-06	ENSDARG00000076042, ENSDARG00000055429, ENSDARG00000038198, ENSDARG00000024381, ENSDARG00000042502, ENSDARG00000071420, ENSDARG00000032129, ENSDARG00000077587, ENSDARG00000015610, ENSDARG00000056235, ENSDARG00000053685, ENSDARG00000058219, ENSDARG00000014986, ENSDARG00000068995, ENSDARG00000068996, ENSDARG00000018145, ENSDARG00000070287, ENSDARG00000035423, ENSDARG00000008947, ENSDARG00000051737,…	4078	127	6733	1.31304	0.0205216	0.000482095	0.0147984
GOTERM_BP_FAT	GO:0022613~ribonucleoprotein complex biogenesis	47	0.461916	8.41644e-06	ENSDARG00000017046, ENSDARG00000007130, ENSDARG00000051902, ENSDARG00000071707, ENSDARG00000002267, ENSDARG00000023299, ENSDARG00000052344, ENSDARG00000003287, ENSDARG00000015638, ENSDARG00000069878, ENSDARG00000056235, ENSDARG00000003941, ENSDARG00000076526, ENSDARG00000018494, ENSDARG00000031001, ENSDARG00000042520, ENSDARG00000004774, ENSDARG00000073705, ENSDARG00000068903, ENSDARG00000005772,…	4078	52	6733	1.4923	0.0205576	0.000471976	0.0148247
GOTERM_BP_FAT	GO:0033365~protein localization in organelle	33	0.324324	9.82509e-06	ENSDARG00000038239, ENSDARG00000035751, ENSDARG00000023190, ENSDARG00000042851, ENSDARG00000006963, ENSDARG00000014139, ENSDARG00000008680, ENSDARG00000005540, ENSDARG00000008395, ENSDARG00000023672, ENSDARG00000071396, ENSDARG00000016753, ENSDARG00000040113, ENSDARG00000043865, ENSDARG00000036109, ENSDARG00000035699, ENSDARG00000041217, ENSDARG00000055708, ENSDARG00000038066, ENSDARG00000069116,…	4078	34	6733	1.60249	0.0239568	0.000538709	0.0173057
GOTERM_BP_FAT	GO:0045454~cell redox homeostasis	46	0.452088	1.2398e-05	ENSDARG00000058354, ENSDARG00000032102, ENSDARG00000013095, ENSDARG00000069242, ENSDARG00000042631, ENSDARG00000019008, ENSDARG00000027595, ENSDARG00000043665, ENSDARG00000079122, ENSDARG00000023220, ENSDARG00000036016, ENSDARG00000009001, ENSDARG00000038980, ENSDARG00000068663, ENSDARG00000069013, ENSDARG00000018491, ENSDARG00000031435, ENSDARG00000058079, ENSDARG00000059124, ENSDARG00000034777,…	4078	51	6733	1.48919	0.030135	0.000664961	0.021837
GOTERM_BP_FAT	GO:0006351~transcription, DNA-dependent	42	0.412776	1.75698e-05	ENSDARG00000017199, ENSDARG00000011000, ENSDARG00000063670, ENSDARG00000037855, ENSDARG00000032129, ENSDARG00000004729, ENSDARG00000036868, ENSDARG00000069461, ENSDARG00000053685, ENSDARG00000012672, ENSDARG00000017820, ENSDARG00000055174, ENSDARG00000006196, ENSDARG00000029135, ENSDARG00000054085, ENSDARG00000068641, ENSDARG00000012927, ENSDARG00000052471, ENSDARG00000069336, ENSDARG00000000568,…	4078	46	6733	1.50748	0.042436	0.000922186	0.0309451
GOTERM_BP_FAT	GO:0017038~protein import	31	0.304668	2.39606e-05	ENSDARG00000038239, ENSDARG00000035751, ENSDARG00000023190, ENSDARG00000006963, ENSDARG00000008680, ENSDARG00000005540, ENSDARG00000023672, ENSDARG00000008395, ENSDARG00000071396, ENSDARG00000016753, ENSDARG00000040113, ENSDARG00000043865, ENSDARG00000036109, ENSDARG00000041217, ENSDARG00000055708, ENSDARG00000038066, ENSDARG00000069116, ENSDARG00000027169, ENSDARG00000010021, ENSDARG00000042030,…	4078	32	6733	1.59946	0.057421	0.00123123	0.0421987
GOTERM_BP_FAT	GO:0043038~amino acid activation	38	0.373464	2.40651e-05	ENSDARG00000015918, ENSDARG00000016864, ENSDARG00000044575, ENSDARG00000035913, ENSDARG00000075337, ENSDARG00000069142, ENSDARG00000062614, ENSDARG00000077288, ENSDARG00000044220, ENSDARG00000044404, ENSDARG00000011801, ENSDARG00000008237, ENSDARG00000003693, ENSDARG00000043471, ENSDARG00000070043, ENSDARG00000045455, ENSDARG00000013250, ENSDARG00000062976, ENSDARG00000037100, ENSDARG00000034396,…	4078	41	6733	1.53025	0.0576639	0.00121137	0.0423826
GOTERM_BP_FAT	GO:0043039~tRNA aminoacylation	38	0.373464	2.40651e-05	ENSDARG00000015918, ENSDARG00000016864, ENSDARG00000044575, ENSDARG00000035913, ENSDARG00000075337, ENSDARG00000069142, ENSDARG00000062614, ENSDARG00000077288, ENSDARG00000044220, ENSDARG00000044404, ENSDARG00000011801, ENSDARG00000008237, ENSDARG00000003693, ENSDARG00000043471, ENSDARG00000070043, ENSDARG00000045455, ENSDARG00000013250, ENSDARG00000062976, ENSDARG00000037100, ENSDARG00000034396,…	4078	41	6733	1.53025	0.0576639	0.00121137	0.0423826
GOTERM_BP_FAT	GO:0006818~hydrogen transport	44	0.432432	2.67043e-05	ENSDARG00000076003, ENSDARG00000031681, ENSDARG00000035650, ENSDARG00000013443, ENSDARG00000015174, ENSDARG00000034534, ENSDARG00000011553, ENSDARG00000074105, ENSDARG00000019404, ENSDARG00000023967, ENSDARG00000041417, ENSDARG00000037153, ENSDARG00000014085, ENSDARG00000045514, ENSDARG00000010149, ENSDARG00000036577, ENSDARG00000068940, ENSDARG00000041113, ENSDARG00000063910, ENSDARG00000020847,…	4078	49	6733	1.48258	0.0637822	0.00131728	0.0470298
GOTERM_BP_FAT	GO:0015992~proton transport	44	0.432432	2.67043e-05	ENSDARG00000076003, ENSDARG00000031681, ENSDARG00000035650, ENSDARG00000013443, ENSDARG00000015174, ENSDARG00000034534, ENSDARG00000011553, ENSDARG00000074105, ENSDARG00000019404, ENSDARG00000023967, ENSDARG00000041417, ENSDARG00000037153, ENSDARG00000014085, ENSDARG00000045514, ENSDARG00000010149, ENSDARG00000036577, ENSDARG00000068940, ENSDARG00000041113, ENSDARG00000063910, ENSDARG00000020847,…	4078	49	6733	1.48258	0.0637822	0.00131728	0.0470298
GOTERM_BP_FAT	GO:0006418~tRNA aminoacylation for protein translation	37	0.363636	3.61379e-05	ENSDARG00000015918, ENSDARG00000016864, ENSDARG00000044575, ENSDARG00000035913, ENSDARG00000075337, ENSDARG00000069142, ENSDARG00000062614, ENSDARG00000077288, ENSDARG00000044220, ENSDARG00000044404, ENSDARG00000011801, ENSDARG00000008237, ENSDARG00000003693, ENSDARG00000043471, ENSDARG00000070043, ENSDARG00000045455, ENSDARG00000013250, ENSDARG00000062976, ENSDARG00000037100, ENSDARG00000034396,…	4078	40	6733	1.52723	0.0853281	0.00174729	0.0636384
GOTERM_BP_FAT	GO:0006413~translational initiation	30	0.29484	3.73126e-05	ENSDARG00000012274, ENSDARG00000077012, ENSDARG00000021257, ENSDARG00000013274, ENSDARG00000038585, ENSDARG00000053047, ENSDARG00000036116, ENSDARG00000057912, ENSDARG00000042344, ENSDARG00000077242, ENSDARG00000052652, ENSDARG00000039649, ENSDARG00000016443, ENSDARG00000029445, ENSDARG00000017445, ENSDARG00000012929, ENSDARG00000002549, ENSDARG00000068289, ENSDARG00000005078, ENSDARG00000037229,…	4078	31	6733	1.59779	0.0879762	0.00176938	0.0657064
GOTERM_BP_FAT	GO:0006260~DNA replication	51	0.501229	4.70795e-05	ENSDARG00000003749, ENSDARG00000039613, ENSDARG00000035634, ENSDARG00000036136, ENSDARG00000019507, ENSDARG00000018118, ENSDARG00000015254, ENSDARG00000052553, ENSDARG00000041565, ENSDARG00000039350, ENSDARG00000029058, ENSDARG00000035761, ENSDARG00000019907, ENSDARG00000029688, ENSDARG00000061385, ENSDARG00000041376, ENSDARG00000055969, ENSDARG00000014017, ENSDARG00000015208, ENSDARG00000062152,…	4078	59	6733	1.42718	0.109698	0.00218996	0.082899
GOTERM_BP_FAT	GO:0015986~ATP synthesis coupled proton transport	42	0.412776	5.69175e-05	ENSDARG00000076003, ENSDARG00000031681, ENSDARG00000035650, ENSDARG00000013443, ENSDARG00000015174, ENSDARG00000034534, ENSDARG00000011553, ENSDARG00000074105, ENSDARG00000019404, ENSDARG00000023967, ENSDARG00000041417, ENSDARG00000037153, ENSDARG00000014085, ENSDARG00000045514, ENSDARG00000010149, ENSDARG00000036577, ENSDARG00000068940, ENSDARG00000041113, ENSDARG00000063910, ENSDARG00000020847,…	4078	47	6733	1.47541	0.131056	0.00259803	0.100214
GOTERM_BP_FAT	GO:0032268~regulation of cellular protein metabolic process	42	0.412776	5.69175e-05	ENSDARG00000012094, ENSDARG00000018411, ENSDARG00000063079, ENSDARG00000077012, ENSDARG00000014898, ENSDARG00000042851, ENSDARG00000010018, ENSDARG00000042344, ENSDARG00000010266, ENSDARG00000031819, ENSDARG00000044479, ENSDARG00000003541, ENSDARG00000052652, ENSDARG00000043288, ENSDARG00000011511, ENSDARG00000038635, ENSDARG00000045372, ENSDARG00000014472, ENSDARG00000061478, ENSDARG00000008454,…	4078	47	6733	1.47541	0.131056	0.00259803	0.100214
GOTERM_BP_FAT	GO:0015985~energy coupled proton transport, down electrochemical gradient	42	0.412776	5.69175e-05	ENSDARG00000076003, ENSDARG00000031681, ENSDARG00000035650, ENSDARG00000013443, ENSDARG00000015174, ENSDARG00000034534, ENSDARG00000011553, ENSDARG00000074105, ENSDARG00000019404, ENSDARG00000023967, ENSDARG00000041417, ENSDARG00000037153, ENSDARG00000014085, ENSDARG00000045514, ENSDARG00000010149, ENSDARG00000036577, ENSDARG00000068940, ENSDARG00000041113, ENSDARG00000063910, ENSDARG00000020847,…	4078	47	6733	1.47541	0.131056	0.00259803	0.100214
GOTERM_BP_FAT	GO:0042254~ribosome biogenesis	41	0.402948	8.27464e-05	ENSDARG00000017046, ENSDARG00000007130, ENSDARG00000071707, ENSDARG00000002267, ENSDARG00000023299, ENSDARG00000052344, ENSDARG00000003287, ENSDARG00000069878, ENSDARG00000003941, ENSDARG00000076526, ENSDARG00000031001, ENSDARG00000042520, ENSDARG00000004774, ENSDARG00000073705, ENSDARG00000068903, ENSDARG00000005772, ENSDARG00000011079, ENSDARG00000002720, ENSDARG00000063627, ENSDARG00000003263,…	4078	46	6733	1.47159	0.184722	0.00370633	0.145659
GOTERM_BP_FAT	GO:0006417~regulation of translation	31	0.304668	0.000109996	ENSDARG00000018411, ENSDARG00000077012, ENSDARG00000063079, ENSDARG00000014898, ENSDARG00000042851, ENSDARG00000010018, ENSDARG00000042344, ENSDARG00000010266, ENSDARG00000031819, ENSDARG00000044479, ENSDARG00000052652, ENSDARG00000043288, ENSDARG00000011511, ENSDARG00000038635, ENSDARG00000045372, ENSDARG00000014472, ENSDARG00000061478, ENSDARG00000008454, ENSDARG00000068289, ENSDARG00000005078,…	4078	33	6733	1.55099	0.237752	0.00483619	0.193582
GOTERM_BP_FAT	GO:0006796~phosphate metabolic process	396	3.89189	0.000126599	ENSDARG00000071524, ENSDARG00000011496, ENSDARG00000004722, ENSDARG00000025011, ENSDARG00000062864, ENSDARG00000005567, ENSDARG00000013443, ENSDARG00000063466, ENSDARG00000008107, ENSDARG00000010601, ENSDARG00000074105, ENSDARG00000022254, ENSDARG00000041417, ENSDARG00000014986, ENSDARG00000033444, ENSDARG00000036577, ENSDARG00000061450, ENSDARG00000062954, ENSDARG00000017446, ENSDARG00000005941,…	4078	584	6733	1.11955	0.268359	0.00546686	0.222772
GOTERM_BP_FAT	GO:0006793~phosphorus metabolic process	396	3.89189	0.000126599	ENSDARG00000071524, ENSDARG00000011496, ENSDARG00000004722, ENSDARG00000025011, ENSDARG00000062864, ENSDARG00000005567, ENSDARG00000013443, ENSDARG00000063466, ENSDARG00000008107, ENSDARG00000010601, ENSDARG00000074105, ENSDARG00000022254, ENSDARG00000041417, ENSDARG00000014986, ENSDARG00000033444, ENSDARG00000036577, ENSDARG00000061450, ENSDARG00000062954, ENSDARG00000017446, ENSDARG00000005941,…	4078	584	6733	1.11955	0.268359	0.00546686	0.222772
GOTERM_BP_FAT	GO:0045333~cellular respiration	27	0.265356	0.000139131	ENSDARG00000007294, ENSDARG00000063905, ENSDARG00000011146, ENSDARG00000063924, ENSDARG00000014230, ENSDARG00000028546, ENSDARG00000070395, ENSDARG00000063908, ENSDARG00000016721, ENSDARG00000021555, ENSDARG00000075768, ENSDARG00000044080, ENSDARG00000052712, ENSDARG00000075132, ENSDARG00000059128, ENSDARG00000017772, ENSDARG00000039346, ENSDARG00000043371, ENSDARG00000030139, ENSDARG00000062971,…	4078	28	6733	1.59209	0.290645	0.00590318	0.244799
GOTERM_BP_FAT	GO:0008033~tRNA processing	33	0.324324	0.00017893	ENSDARG00000033967, ENSDARG00000028976, ENSDARG00000062987, ENSDARG00000045095, ENSDARG00000032876, ENSDARG00000076518, ENSDARG00000060338, ENSDARG00000008239, ENSDARG00000067947, ENSDARG00000044925, ENSDARG00000043105, ENSDARG00000003263, ENSDARG00000061370, ENSDARG00000041944, ENSDARG00000045455, ENSDARG00000074007, ENSDARG00000038222, ENSDARG00000027428, ENSDARG00000011152, ENSDARG00000069780,…	4078	36	6733	1.51347	0.357018	0.00745745	0.31472
GOTERM_BP_FAT	GO:0034621~cellular macromolecular complex subunit organization	78	0.766585	0.000193834	ENSDARG00000076042, ENSDARG00000055429, ENSDARG00000038198, ENSDARG00000024381, ENSDARG00000071420, ENSDARG00000042502, ENSDARG00000077587, ENSDARG00000015610, ENSDARG00000056235, ENSDARG00000005561, ENSDARG00000058219, ENSDARG00000068995, ENSDARG00000068996, ENSDARG00000018145, ENSDARG00000070287, ENSDARG00000035423, ENSDARG00000051737, ENSDARG00000077456, ENSDARG00000070280, ENSDARG00000070282,…	4078	99	6733	1.30083	0.380244	0.00794211	0.340893
GOTERM_BP_FAT	GO:0042981~regulation of apoptosis	72	0.707617	0.000288688	ENSDARG00000025220, ENSDARG00000074059, ENSDARG00000015966, ENSDARG00000026766, ENSDARG00000070272, ENSDARG00000021239, ENSDARG00000022832, ENSDARG00000010655, ENSDARG00000019507, ENSDARG00000055966, ENSDARG00000004325, ENSDARG00000055655, ENSDARG00000025468, ENSDARG00000052129, ENSDARG00000028067, ENSDARG00000028058, ENSDARG00000068102, ENSDARG00000068698, ENSDARG00000037846, ENSDARG00000068862,…	4078	91	6733	1.30633	0.509624	0.0116137	0.507311
GOTERM_BP_FAT	GO:0051726~regulation of cell cycle	40	0.39312	0.000327164	ENSDARG00000018334, ENSDARG00000041361, ENSDARG00000058319, ENSDARG00000035559, ENSDARG00000036136, ENSDARG00000023002, ENSDARG00000013012, ENSDARG00000038905, ENSDARG00000007320, ENSDARG00000041232, ENSDARG00000062044, ENSDARG00000007438, ENSDARG00000042566, ENSDARG00000067640, ENSDARG00000010160, ENSDARG00000063627, ENSDARG00000002385, ENSDARG00000000861, ENSDARG00000056862, ENSDARG00000020153,…	4078	46	6733	1.4357	0.554061	0.0129409	0.574742
GOTERM_BP_FAT	GO:0010608~posttranscriptional regulation of gene expression	40	0.39312	0.000327164	ENSDARG00000018411, ENSDARG00000071018, ENSDARG00000063079, ENSDARG00000077012, ENSDARG00000071707, ENSDARG00000022813, ENSDARG00000076718, ENSDARG00000014898, ENSDARG00000042851, ENSDARG00000010018, ENSDARG00000042344, ENSDARG00000016999, ENSDARG00000010266, ENSDARG00000031819, ENSDARG00000044479, ENSDARG00000052652, ENSDARG00000043288, ENSDARG00000011511, ENSDARG00000038635, ENSDARG00000045372,…	4078	46	6733	1.4357	0.554061	0.0129409	0.574742
GOTERM_BP_FAT	GO:0034622~cellular macromolecular complex assembly	71	0.697789	0.00037684	ENSDARG00000053442, ENSDARG00000051902, ENSDARG00000016153, ENSDARG00000076042, ENSDARG00000055429, ENSDARG00000038198, ENSDARG00000024381, ENSDARG00000042708, ENSDARG00000042502, ENSDARG00000040237, ENSDARG00000071420, ENSDARG00000077587, ENSDARG00000037997, ENSDARG00000015610, ENSDARG00000006260, ENSDARG00000020504, ENSDARG00000056235, ENSDARG00000031495, ENSDARG00000078532, ENSDARG00000061547,…	4078	90	6733	1.3025	0.605532	0.0146569	0.661737
GOTERM_BP_FAT	GO:0006366~transcription from RNA polymerase II promoter	21	0.206388	0.000384292	ENSDARG00000017199, ENSDARG00000000568, ENSDARG00000011000, ENSDARG00000063670, ENSDARG00000037855, ENSDARG00000006251, ENSDARG00000000542, ENSDARG00000032129, ENSDARG00000002402, ENSDARG00000070834, ENSDARG00000056127, ENSDARG00000019572, ENSDARG00000002776, ENSDARG00000006816, ENSDARG00000036868, ENSDARG00000012672, ENSDARG00000053685, ENSDARG00000055174, ENSDARG00000069910, ENSDARG00000006196,…	4078	21	6733	1.65105	0.612723	0.0147128	0.674781
GOTERM_BP_FAT	GO:0034220~ion transmembrane transport	42	0.412776	0.00041059	ENSDARG00000076003, ENSDARG00000031681, ENSDARG00000035650, ENSDARG00000013443, ENSDARG00000015174, ENSDARG00000034534, ENSDARG00000011553, ENSDARG00000074105, ENSDARG00000019404, ENSDARG00000023967, ENSDARG00000041417, ENSDARG00000037153, ENSDARG00000014085, ENSDARG00000045514, ENSDARG00000010149, ENSDARG00000036577, ENSDARG00000068940, ENSDARG00000041113, ENSDARG00000063910, ENSDARG00000020847,…	4078	49	6733	1.41519	0.63707	0.0154721	0.720801
GOTERM_BP_FAT	GO:0010941~regulation of cell death	73	0.717445	0.000702831	ENSDARG00000025220, ENSDARG00000074059, ENSDARG00000015966, ENSDARG00000026766, ENSDARG00000070272, ENSDARG00000021239, ENSDARG00000022832, ENSDARG00000010655, ENSDARG00000019507, ENSDARG00000055966, ENSDARG00000004325, ENSDARG00000055655, ENSDARG00000025468, ENSDARG00000052129, ENSDARG00000028067, ENSDARG00000028058, ENSDARG00000068102, ENSDARG00000068698, ENSDARG00000037846, ENSDARG00000068862,…	4078	94	6733	1.2822	0.823634	0.0259482	1.23085
GOTERM_BP_FAT	GO:0043067~regulation of programmed cell death	73	0.717445	0.000702831	ENSDARG00000025220, ENSDARG00000074059, ENSDARG00000015966, ENSDARG00000026766, ENSDARG00000070272, ENSDARG00000021239, ENSDARG00000022832, ENSDARG00000010655, ENSDARG00000019507, ENSDARG00000055966, ENSDARG00000004325, ENSDARG00000055655, ENSDARG00000025468, ENSDARG00000052129, ENSDARG00000028067, ENSDARG00000028058, ENSDARG00000068102, ENSDARG00000068698, ENSDARG00000037846, ENSDARG00000068862,…	4078	94	6733	1.2822	0.823634	0.0259482	1.23085
GOTERM_BP_FAT	GO:0006461~protein complex assembly	69	0.678133	0.00110928	ENSDARG00000016153, ENSDARG00000038198, ENSDARG00000024381, ENSDARG00000042708, ENSDARG00000014113, ENSDARG00000040237, ENSDARG00000037855, ENSDARG00000032129, ENSDARG00000037997, ENSDARG00000060633, ENSDARG00000015610, ENSDARG00000006260, ENSDARG00000042799, ENSDARG00000036868, ENSDARG00000053685, ENSDARG00000016301, ENSDARG00000014986, ENSDARG00000058219, ENSDARG00000077530, ENSDARG00000058560,…	4078	89	6733	1.28003	0.93538	0.0400595	1.93612
GOTERM_BP_FAT	GO:0070271~protein complex biogenesis	69	0.678133	0.00110928	ENSDARG00000016153, ENSDARG00000038198, ENSDARG00000024381, ENSDARG00000042708, ENSDARG00000014113, ENSDARG00000040237, ENSDARG00000037855, ENSDARG00000032129, ENSDARG00000037997, ENSDARG00000060633, ENSDARG00000015610, ENSDARG00000006260, ENSDARG00000042799, ENSDARG00000036868, ENSDARG00000053685, ENSDARG00000016301, ENSDARG00000014986, ENSDARG00000058219, ENSDARG00000077530, ENSDARG00000058560,…	4078	89	6733	1.28003	0.93538	0.0400595	1.93612
GOTERM_BP_FAT	GO:0006403~RNA localization	22	0.216216	0.00118489	ENSDARG00000037966, ENSDARG00000043559, ENSDARG00000004280, ENSDARG00000014898, ENSDARG00000046061, ENSDARG00000038290, ENSDARG00000010018, ENSDARG00000003487, ENSDARG00000010078, ENSDARG00000016516, ENSDARG00000070046, ENSDARG00000021120, ENSDARG00000078064, ENSDARG00000055076, ENSDARG00000012222, ENSDARG00000015394, ENSDARG00000038635, ENSDARG00000014472, ENSDARG00000029043, ENSDARG00000044462,…	4078	23	6733	1.57927	0.946392	0.0421175	2.06679
GOTERM_BP_FAT	GO:0006913~nucleocytoplasmic transport	22	0.216216	0.00118489	ENSDARG00000038239, ENSDARG00000001777, ENSDARG00000035751, ENSDARG00000006487, ENSDARG00000043559, ENSDARG00000023190, ENSDARG00000042030, ENSDARG00000006963, ENSDARG00000008680, ENSDARG00000058159, ENSDARG00000005540, ENSDARG00000016630, ENSDARG00000057026, ENSDARG00000008395, ENSDARG00000010078, ENSDARG00000052641, ENSDARG00000016753, ENSDARG00000054224, ENSDARG00000041217, ENSDARG00000038066,…	4078	23	6733	1.57927	0.946392	0.0421175	2.06679
GOTERM_BP_FAT	GO:0051169~nuclear transport	22	0.216216	0.00118489	ENSDARG00000038239, ENSDARG00000001777, ENSDARG00000035751, ENSDARG00000006487, ENSDARG00000043559, ENSDARG00000023190, ENSDARG00000042030, ENSDARG00000006963, ENSDARG00000008680, ENSDARG00000058159, ENSDARG00000005540, ENSDARG00000016630, ENSDARG00000057026, ENSDARG00000008395, ENSDARG00000010078, ENSDARG00000052641, ENSDARG00000016753, ENSDARG00000054224, ENSDARG00000041217, ENSDARG00000038066,…	4078	23	6733	1.57927	0.946392	0.0421175	2.06679
GOTERM_BP_FAT	GO:0070647~protein modification by small protein conjugation or removal	28	0.275184	0.00123057	ENSDARG00000037017, ENSDARG00000035770, ENSDARG00000060633, ENSDARG00000038543, ENSDARG00000062118, ENSDARG00000044949, ENSDARG00000078109, ENSDARG00000057987, ENSDARG00000002016, ENSDARG00000054213, ENSDARG00000034693, ENSDARG00000071478, ENSDARG00000007438, ENSDARG00000015239, ENSDARG00000078613, ENSDARG00000038576, ENSDARG00000044381, ENSDARG00000034497, ENSDARG00000075347, ENSDARG00000000019,…	4078	31	6733	1.49127	0.952114	0.0430866	2.14566
GOTERM_BP_FAT	GO:0006333~chromatin assembly or disassembly	46	0.452088	0.0012404	ENSDARG00000053442, ENSDARG00000076042, ENSDARG00000055429, ENSDARG00000071420, ENSDARG00000042502, ENSDARG00000055753, ENSDARG00000077587, ENSDARG00000074498, ENSDARG00000020504, ENSDARG00000031495, ENSDARG00000078532, ENSDARG00000061187, ENSDARG00000061547, ENSDARG00000068995, ENSDARG00000068996, ENSDARG00000018907, ENSDARG00000018145, ENSDARG00000075543, ENSDARG00000060687, ENSDARG00000026799,…	4078	56	6733	1.35622	0.953262	0.0428165	2.16262
GOTERM_BP_FAT	GO:0006352~transcription initiation	21	0.206388	0.00180133	ENSDARG00000008947, ENSDARG00000077870, ENSDARG00000002060, ENSDARG00000011000, ENSDARG00000063670, ENSDARG00000037855, ENSDARG00000000542, ENSDARG00000032129, ENSDARG00000019572, ENSDARG00000019489, ENSDARG00000006816, ENSDARG00000036868, ENSDARG00000012672, ENSDARG00000053685, ENSDARG00000069910, ENSDARG00000035330, ENSDARG00000029135, ENSDARG00000054085, ENSDARG00000068641, ENSDARG00000017835,…	4078	22	6733	1.57601	0.988318	0.0607482	3.12603
GOTERM_BP_FAT	GO:0015931~nucleobase, nucleoside, nucleotide and nucleic acid transport	21	0.206388	0.00180133	ENSDARG00000037966, ENSDARG00000043559, ENSDARG00000004280, ENSDARG00000014898, ENSDARG00000046061, ENSDARG00000038290, ENSDARG00000010018, ENSDARG00000003487, ENSDARG00000010078, ENSDARG00000016516, ENSDARG00000070046, ENSDARG00000021120, ENSDARG00000078064, ENSDARG00000055076, ENSDARG00000012222, ENSDARG00000015394, ENSDARG00000038635, ENSDARG00000014472, ENSDARG00000029043, ENSDARG00000044462,…	4078	22	6733	1.57601	0.988318	0.0607482	3.12603
GOTERM_BP_FAT	GO:0051236~establishment of RNA localization	21	0.206388	0.00180133	ENSDARG00000037966, ENSDARG00000043559, ENSDARG00000004280, ENSDARG00000014898, ENSDARG00000046061, ENSDARG00000038290, ENSDARG00000010018, ENSDARG00000003487, ENSDARG00000010078, ENSDARG00000016516, ENSDARG00000070046, ENSDARG00000021120, ENSDARG00000078064, ENSDARG00000055076, ENSDARG00000012222, ENSDARG00000015394, ENSDARG00000038635, ENSDARG00000014472, ENSDARG00000029043, ENSDARG00000044462,…	4078	22	6733	1.57601	0.988318	0.0607482	3.12603
GOTERM_BP_FAT	GO:0050658~RNA transport	21	0.206388	0.00180133	ENSDARG00000037966, ENSDARG00000043559, ENSDARG00000004280, ENSDARG00000014898, ENSDARG00000046061, ENSDARG00000038290, ENSDARG00000010018, ENSDARG00000003487, ENSDARG00000010078, ENSDARG00000016516, ENSDARG00000070046, ENSDARG00000021120, ENSDARG00000078064, ENSDARG00000055076, ENSDARG00000012222, ENSDARG00000015394, ENSDARG00000038635, ENSDARG00000014472, ENSDARG00000029043, ENSDARG00000044462,…	4078	22	6733	1.57601	0.988318	0.0607482	3.12603
GOTERM_BP_FAT	GO:0050657~nucleic acid transport	21	0.206388	0.00180133	ENSDARG00000037966, ENSDARG00000043559, ENSDARG00000004280, ENSDARG00000014898, ENSDARG00000046061, ENSDARG00000038290, ENSDARG00000010018, ENSDARG00000003487, ENSDARG00000010078, ENSDARG00000016516, ENSDARG00000070046, ENSDARG00000021120, ENSDARG00000078064, ENSDARG00000055076, ENSDARG00000012222, ENSDARG00000015394, ENSDARG00000038635, ENSDARG00000014472, ENSDARG00000029043, ENSDARG00000044462,…	4078	22	6733	1.57601	0.988318	0.0607482	3.12603
GOTERM_BP_FAT	GO:0007017~microtubule-based process	67	0.658477	0.00181183	ENSDARG00000044491, ENSDARG00000038198, ENSDARG00000056328, ENSDARG00000057934, ENSDARG00000005172, ENSDARG00000029133, ENSDARG00000042708, ENSDARG00000041623, ENSDARG00000005462, ENSDARG00000013079, ENSDARG00000021022, ENSDARG00000031388, ENSDARG00000077442, ENSDARG00000045025, ENSDARG00000038024, ENSDARG00000037997, ENSDARG00000058454, ENSDARG00000015610, ENSDARG00000006260, ENSDARG00000001558,…	4078	87	6733	1.2715	0.988617	0.0602691	3.14398
GOTERM_BP_FAT	GO:0006357~regulation of transcription from RNA polymerase II promoter	34	0.334152	0.00248289	ENSDARG00000014292, ENSDARG00000006345, ENSDARG00000042005, ENSDARG00000046006, ENSDARG00000008064, ENSDARG00000008852, ENSDARG00000031664, ENSDARG00000041503, ENSDARG00000007915, ENSDARG00000009472, ENSDARG00000027695, ENSDARG00000009953, ENSDARG00000019392, ENSDARG00000041237, ENSDARG00000021833, ENSDARG00000052150, ENSDARG00000070623, ENSDARG00000034734, ENSDARG00000056800, ENSDARG00000037392,…	4078	40	6733	1.4034	0.997835	0.0806116	4.2846
GOTERM_BP_FAT	GO:0051028~mRNA transport	20	0.19656	0.00272809	ENSDARG00000037966, ENSDARG00000043559, ENSDARG00000004280, ENSDARG00000014898, ENSDARG00000046061, ENSDARG00000038290, ENSDARG00000010018, ENSDARG00000003487, ENSDARG00000016516, ENSDARG00000070046, ENSDARG00000021120, ENSDARG00000078064, ENSDARG00000055076, ENSDARG00000012222, ENSDARG00000015394, ENSDARG00000038635, ENSDARG00000014472, ENSDARG00000029043, ENSDARG00000044462, ENSDARG00000029911	4078	21	6733	1.57243	0.99882	0.0870827	4.69821
GOTERM_BP_FAT	GO:0015980~energy derivation by oxidation of organic compounds	31	0.304668	0.00289445	ENSDARG00000007294, ENSDARG00000004904, ENSDARG00000063905, ENSDARG00000054208, ENSDARG00000011146, ENSDARG00000063924, ENSDARG00000044691, ENSDARG00000014230, ENSDARG00000028546, ENSDARG00000070395, ENSDARG00000063908, ENSDARG00000016721, ENSDARG00000021555, ENSDARG00000075768, ENSDARG00000044080, ENSDARG00000052712, ENSDARG00000075132, ENSDARG00000059128, ENSDARG00000016875, ENSDARG00000017772,…	4078	36	6733	1.42174	0.999218	0.090977	4.97786
GOTERM_BP_FAT	GO:0006508~proteolysis	324	3.18428	0.00306859	ENSDARG00000008936, ENSDARG00000006693, ENSDARG00000012314, ENSDARG00000070272, ENSDARG00000038215, ENSDARG00000075084, ENSDARG00000057577, ENSDARG00000001930, ENSDARG00000038543, ENSDARG00000034825, ENSDARG00000052649, ENSDARG00000020001, ENSDARG00000004325, ENSDARG00000015315, ENSDARG00000010070, ENSDARG00000033440, ENSDARG00000007691, ENSDARG00000033443, ENSDARG00000013708, ENSDARG00000075887,…	4078	486	6733	1.1007	0.999492	0.094983	5.26975
GOTERM_BP_FAT	GO:0022900~electron transport chain	25	0.2457	0.00373182	ENSDARG00000014446, ENSDARG00000063905, ENSDARG00000011146, ENSDARG00000052190, ENSDARG00000063924, ENSDARG00000028546, ENSDARG00000063908, ENSDARG00000016721, ENSDARG00000021555, ENSDARG00000075768, ENSDARG00000074909, ENSDARG00000059128, ENSDARG00000063895, ENSDARG00000039346, ENSDARG00000077402, ENSDARG00000030139, ENSDARG00000062971, ENSDARG00000010113, ENSDARG00000044562, ENSDARG00000063914,…	4078	28	6733	1.47416	0.999902	0.112934	6.37378
GOTERM_BP_FAT	GO:0051186~cofactor metabolic process	74	0.727273	0.00393154	ENSDARG00000015918, ENSDARG00000007294, ENSDARG00000069857, ENSDARG00000003311, ENSDARG00000040988, ENSDARG00000036236, ENSDARG00000040238, ENSDARG00000055893, ENSDARG00000025012, ENSDARG00000021233, ENSDARG00000069852, ENSDARG00000037897, ENSDARG00000008239, ENSDARG00000077698, ENSDARG00000044080, ENSDARG00000052712, ENSDARG00000075180, ENSDARG00000075132, ENSDARG00000062025, ENSDARG00000017772,…	4078	99	6733	1.23412	0.99994	0.117188	6.70384
GOTERM_BP_FAT	GO:0043068~positive regulation of programmed cell death	30	0.29484	0.00403799	ENSDARG00000069290, ENSDARG00000004196, ENSDARG00000023759, ENSDARG00000035559, ENSDARG00000022832, ENSDARG00000004325, ENSDARG00000025468, ENSDARG00000030881, ENSDARG00000017905, ENSDARG00000002385, ENSDARG00000000861, ENSDARG00000036057, ENSDARG00000052129, ENSDARG00000035323, ENSDARG00000028067, ENSDARG00000068099, ENSDARG00000069282, ENSDARG00000068862, ENSDARG00000002402, ENSDARG00000014956,…	4078	35	6733	1.41519	0.999954	0.118741	6.87933
GOTERM_BP_FAT	GO:0043065~positive regulation of apoptosis	30	0.29484	0.00403799	ENSDARG00000069290, ENSDARG00000004196, ENSDARG00000023759, ENSDARG00000035559, ENSDARG00000022832, ENSDARG00000004325, ENSDARG00000025468, ENSDARG00000030881, ENSDARG00000017905, ENSDARG00000002385, ENSDARG00000000861, ENSDARG00000036057, ENSDARG00000052129, ENSDARG00000035323, ENSDARG00000028067, ENSDARG00000068099, ENSDARG00000069282, ENSDARG00000068862, ENSDARG00000002402, ENSDARG00000014956,…	4078	35	6733	1.41519	0.999954	0.118741	6.87933
GOTERM_BP_FAT	GO:0010942~positive regulation of cell death	30	0.29484	0.00403799	ENSDARG00000069290, ENSDARG00000004196, ENSDARG00000023759, ENSDARG00000035559, ENSDARG00000022832, ENSDARG00000004325, ENSDARG00000025468, ENSDARG00000030881, ENSDARG00000017905, ENSDARG00000002385, ENSDARG00000000861, ENSDARG00000036057, ENSDARG00000052129, ENSDARG00000035323, ENSDARG00000028067, ENSDARG00000068099, ENSDARG00000069282, ENSDARG00000068862, ENSDARG00000002402, ENSDARG00000014956,…	4078	35	6733	1.41519	0.999954	0.118741	6.87933
GOTERM_BP_FAT	GO:0044271~nitrogen compound biosynthetic process	149	1.46437	0.00495265	ENSDARG00000051746, ENSDARG00000051889, ENSDARG00000020448, ENSDARG00000055893, ENSDARG00000013443, ENSDARG00000053500, ENSDARG00000074105, ENSDARG00000019404, ENSDARG00000004517, ENSDARG00000023967, ENSDARG00000003699, ENSDARG00000041417, ENSDARG00000068940, ENSDARG00000036577, ENSDARG00000075180, ENSDARG00000062025, ENSDARG00000041113, ENSDARG00000063910, ENSDARG00000062954, ENSDARG00000001788,…	4078	214	6733	1.14957	0.999995	0.142015	8.37433
GOTERM_BP_FAT	GO:0016310~phosphorylation	315	3.09582	0.00557437	ENSDARG00000071524, ENSDARG00000046074, ENSDARG00000004722, ENSDARG00000028721, ENSDARG00000005567, ENSDARG00000013443, ENSDARG00000063466, ENSDARG00000008107, ENSDARG00000074105, ENSDARG00000022254, ENSDARG00000041417, ENSDARG00000014986, ENSDARG00000058115, ENSDARG00000033444, ENSDARG00000062460, ENSDARG00000036577, ENSDARG00000061450, ENSDARG00000001929, ENSDARG00000020009, ENSDARG00000062954,…	4078	475	6733	1.09491	0.999999	0.156606	9.37755
GOTERM_BP_FAT	GO:0006650~glycerophospholipid metabolic process	29	0.285012	0.00560538	ENSDARG00000024277, ENSDARG00000044596, ENSDARG00000071018, ENSDARG00000056112, ENSDARG00000041040, ENSDARG00000012840, ENSDARG00000057531, ENSDARG00000017757, ENSDARG00000040111, ENSDARG00000054829, ENSDARG00000077532, ENSDARG00000078862, ENSDARG00000031020, ENSDARG00000056985, ENSDARG00000032780, ENSDARG00000056121, ENSDARG00000003250, ENSDARG00000063559, ENSDARG00000003776, ENSDARG00000041199,…	4078	34	6733	1.40825	0.999999	0.155646	9.42733
GOTERM_BP_FAT	GO:0016072~rRNA metabolic process	29	0.285012	0.00560538	ENSDARG00000017046, ENSDARG00000071707, ENSDARG00000002267, ENSDARG00000052344, ENSDARG00000055563, ENSDARG00000003287, ENSDARG00000076526, ENSDARG00000042520, ENSDARG00000031001, ENSDARG00000004774, ENSDARG00000073705, ENSDARG00000005772, ENSDARG00000011079, ENSDARG00000002720, ENSDARG00000063627, ENSDARG00000003263, ENSDARG00000069422, ENSDARG00000018902, ENSDARG00000007217, ENSDARG00000005738,…	4078	34	6733	1.40825	0.999999	0.155646	9.42733
GOTERM_BP_FAT	GO:0009260~ribonucleotide biosynthetic process	78	0.766585	0.00596492	ENSDARG00000012986, ENSDARG00000076003, ENSDARG00000037506, ENSDARG00000051746, ENSDARG00000051889, ENSDARG00000013443, ENSDARG00000016706, ENSDARG00000034534, ENSDARG00000019404, ENSDARG00000074105, ENSDARG00000011553, ENSDARG00000023967, ENSDARG00000003699, ENSDARG00000041417, ENSDARG00000043474, ENSDARG00000037153, ENSDARG00000036577, ENSDARG00000068940, ENSDARG00000041113, ENSDARG00000063910,…	4078	106	6733	1.21493	1	0.162972	10.0025
GOTERM_BP_FAT	GO:0007005~mitochondrion organization	18	0.176904	0.00617798	ENSDARG00000031098, ENSDARG00000010021, ENSDARG00000063624, ENSDARG00000029415, ENSDARG00000058297, ENSDARG00000005121, ENSDARG00000023672, ENSDARG00000079504, ENSDARG00000005561, ENSDARG00000004605, ENSDARG00000071396, ENSDARG00000043865, ENSDARG00000040113, ENSDARG00000036109, ENSDARG00000043898, ENSDARG00000055708, ENSDARG00000069116, ENSDARG00000030390	4078	19	6733	1.56416	1	0.166464	10.3417
GOTERM_BP_FAT	GO:0010605~negative regulation of macromolecule metabolic process	49	0.481572	0.00644137	ENSDARG00000013095, ENSDARG00000063079, ENSDARG00000076718, ENSDARG00000035819, ENSDARG00000042851, ENSDARG00000014898, ENSDARG00000036136, ENSDARG00000039945, ENSDARG00000031664, ENSDARG00000006389, ENSDARG00000016999, ENSDARG00000062893, ENSDARG00000078076, ENSDARG00000031819, ENSDARG00000034916, ENSDARG00000036489, ENSDARG00000039684, ENSDARG00000036869, ENSDARG00000042087, ENSDARG00000044356,…	4078	63	6733	1.28415	1	0.17108	10.7593
GOTERM_BP_FAT	GO:0032446~protein modification by small protein conjugation	23	0.226044	0.00763111	ENSDARG00000037017, ENSDARG00000035770, ENSDARG00000078613, ENSDARG00000038576, ENSDARG00000044381, ENSDARG00000034497, ENSDARG00000000019, ENSDARG00000075347, ENSDARG00000062118, ENSDARG00000026757, ENSDARG00000044949, ENSDARG00000070617, ENSDARG00000002016, ENSDARG00000057987, ENSDARG00000076538, ENSDARG00000054213, ENSDARG00000071478, ENSDARG00000007438, ENSDARG00000045877, ENSDARG00000036831,…	4078	26	6733	1.46055	1	0.197349	12.6231
GOTERM_BP_FAT	GO:0006364~rRNA processing	28	0.275184	0.00774045	ENSDARG00000017046, ENSDARG00000071707, ENSDARG00000002267, ENSDARG00000052344, ENSDARG00000003287, ENSDARG00000076526, ENSDARG00000042520, ENSDARG00000031001, ENSDARG00000004774, ENSDARG00000073705, ENSDARG00000005772, ENSDARG00000011079, ENSDARG00000002720, ENSDARG00000063627, ENSDARG00000003263, ENSDARG00000069422, ENSDARG00000018902, ENSDARG00000007217, ENSDARG00000005738, ENSDARG00000036060,…	4078	33	6733	1.40089	1	0.197829	12.7925
GOTERM_BP_FAT	GO:0030384~phosphoinositide metabolic process	28	0.275184	0.00774045	ENSDARG00000024277, ENSDARG00000044596, ENSDARG00000071018, ENSDARG00000056112, ENSDARG00000041040, ENSDARG00000012840, ENSDARG00000057531, ENSDARG00000017757, ENSDARG00000040111, ENSDARG00000054829, ENSDARG00000077532, ENSDARG00000078862, ENSDARG00000031020, ENSDARG00000056985, ENSDARG00000032780, ENSDARG00000056121, ENSDARG00000003250, ENSDARG00000063559, ENSDARG00000003776, ENSDARG00000041199,…	4078	33	6733	1.40089	1	0.197829	12.7925
GOTERM_BP_FAT	GO:0009259~ribonucleotide metabolic process	78	0.766585	0.00876809	ENSDARG00000012986, ENSDARG00000076003, ENSDARG00000037506, ENSDARG00000051746, ENSDARG00000051889, ENSDARG00000013443, ENSDARG00000016706, ENSDARG00000034534, ENSDARG00000019404, ENSDARG00000074105, ENSDARG00000011553, ENSDARG00000023967, ENSDARG00000003699, ENSDARG00000041417, ENSDARG00000043474, ENSDARG00000037153, ENSDARG00000036577, ENSDARG00000068940, ENSDARG00000041113, ENSDARG00000063910,…	4078	107	6733	1.20357	1	0.218851	14.3698
GOTERM_BP_FAT	GO:0006839~mitochondrial transport	17	0.167076	0.00923019	ENSDARG00000025074, ENSDARG00000010021, ENSDARG00000073743, ENSDARG00000029415, ENSDARG00000058297, ENSDARG00000023672, ENSDARG00000043154, ENSDARG00000071396, ENSDARG00000004605, ENSDARG00000043865, ENSDARG00000040113, ENSDARG00000036109, ENSDARG00000043898, ENSDARG00000055708, ENSDARG00000069116, ENSDARG00000026680, ENSDARG00000030390	4078	18	6733	1.55933	1	0.226744	15.0703
GOTERM_BP_FAT	GO:0009152~purine ribonucleotide biosynthetic process	75	0.737101	0.0107354	ENSDARG00000012986, ENSDARG00000076003, ENSDARG00000051746, ENSDARG00000013443, ENSDARG00000016706, ENSDARG00000034534, ENSDARG00000019404, ENSDARG00000074105, ENSDARG00000011553, ENSDARG00000023967, ENSDARG00000003699, ENSDARG00000041417, ENSDARG00000043474, ENSDARG00000037153, ENSDARG00000036577, ENSDARG00000068940, ENSDARG00000041113, ENSDARG00000063910, ENSDARG00000062954, ENSDARG00000001788,…	4078	103	6733	1.20222	1	0.256198	17.3147
GOTERM_BP_FAT	GO:0016311~dephosphorylation	71	0.697789	0.0109584	ENSDARG00000011496, ENSDARG00000068238, ENSDARG00000039682, ENSDARG00000025011, ENSDARG00000061398, ENSDARG00000032261, ENSDARG00000067564, ENSDARG00000063416, ENSDARG00000015860, ENSDARG00000010601, ENSDARG00000035676, ENSDARG00000016481, ENSDARG00000038156, ENSDARG00000076308, ENSDARG00000001888, ENSDARG00000009273, ENSDARG00000059817, ENSDARG00000056985, ENSDARG00000010792, ENSDARG00000031098,…	4078	97	6733	1.2085	1	0.258322	17.6424
GOTERM_BP_FAT	GO:0019637~organophosphate metabolic process	53	0.520885	0.0110481	ENSDARG00000024277, ENSDARG00000044596, ENSDARG00000043701, ENSDARG00000062864, ENSDARG00000012840, ENSDARG00000057531, ENSDARG00000077532, ENSDARG00000054829, ENSDARG00000078862, ENSDARG00000056985, ENSDARG00000053456, ENSDARG00000025081, ENSDARG00000003250, ENSDARG00000053010, ENSDARG00000024642, ENSDARG00000052462, ENSDARG00000078909, ENSDARG00000011506, ENSDARG00000024546, ENSDARG00000058716,…	4078	70	6733	1.25008	1	0.257718	17.7739
GOTERM_BP_FAT	GO:0008610~lipid biosynthetic process	69	0.678133	0.0110507	ENSDARG00000024277, ENSDARG00000044596, ENSDARG00000040988, ENSDARG00000060260, ENSDARG00000030265, ENSDARG00000025012, ENSDARG00000036966, ENSDARG00000019747, ENSDARG00000004130, ENSDARG00000012840, ENSDARG00000040890, ENSDARG00000005034, ENSDARG00000057531, ENSDARG00000015709, ENSDARG00000042544, ENSDARG00000069926, ENSDARG00000077532, ENSDARG00000057334, ENSDARG00000044642, ENSDARG00000078862,…	4078	94	6733	1.21194	1	0.255388	17.7777
GOTERM_BP_FAT	GO:0034654~nucleobase, nucleoside, nucleotide and nucleic acid biosynthetic process	105	1.03194	0.0113034	ENSDARG00000051746, ENSDARG00000051889, ENSDARG00000055893, ENSDARG00000013443, ENSDARG00000019404, ENSDARG00000074105, ENSDARG00000004517, ENSDARG00000023967, ENSDARG00000003699, ENSDARG00000041417, ENSDARG00000036577, ENSDARG00000068940, ENSDARG00000041113, ENSDARG00000063910, ENSDARG00000062954, ENSDARG00000001788, ENSDARG00000039642, ENSDARG00000017775, ENSDARG00000078613, ENSDARG00000011683,…	4078	149	6733	1.16349	1	0.258044	18.1471
GOTERM_BP_FAT	GO:0034404~nucleobase, nucleoside and nucleotide biosynthetic process	105	1.03194	0.0113034	ENSDARG00000051746, ENSDARG00000051889, ENSDARG00000055893, ENSDARG00000013443, ENSDARG00000019404, ENSDARG00000074105, ENSDARG00000004517, ENSDARG00000023967, ENSDARG00000003699, ENSDARG00000041417, ENSDARG00000036577, ENSDARG00000068940, ENSDARG00000041113, ENSDARG00000063910, ENSDARG00000062954, ENSDARG00000001788, ENSDARG00000039642, ENSDARG00000017775, ENSDARG00000078613, ENSDARG00000011683,…	4078	149	6733	1.16349	1	0.258044	18.1471
GOTERM_BP_FAT	GO:0034504~protein localization in nucleus	16	0.157248	0.0137152	ENSDARG00000038239, ENSDARG00000035751, ENSDARG00000042030, ENSDARG00000023190, ENSDARG00000006963, ENSDARG00000008680, ENSDARG00000058159, ENSDARG00000005540, ENSDARG00000016630, ENSDARG00000008395, ENSDARG00000052641, ENSDARG00000016753, ENSDARG00000054224, ENSDARG00000041217, ENSDARG00000038066, ENSDARG00000027169	4078	17	6733	1.55393	1	0.301467	21.5939
GOTERM_BP_FAT	GO:0051170~nuclear import	16	0.157248	0.0137152	ENSDARG00000038239, ENSDARG00000035751, ENSDARG00000042030, ENSDARG00000023190, ENSDARG00000006963, ENSDARG00000008680, ENSDARG00000058159, ENSDARG00000005540, ENSDARG00000016630, ENSDARG00000008395, ENSDARG00000052641, ENSDARG00000016753, ENSDARG00000054224, ENSDARG00000041217, ENSDARG00000038066, ENSDARG00000027169	4078	17	6733	1.55393	1	0.301467	21.5939
GOTERM_BP_FAT	GO:0006606~protein import into nucleus	16	0.157248	0.0137152	ENSDARG00000038239, ENSDARG00000035751, ENSDARG00000042030, ENSDARG00000023190, ENSDARG00000006963, ENSDARG00000008680, ENSDARG00000058159, ENSDARG00000005540, ENSDARG00000016630, ENSDARG00000008395, ENSDARG00000052641, ENSDARG00000016753, ENSDARG00000054224, ENSDARG00000041217, ENSDARG00000038066, ENSDARG00000027169	4078	17	6733	1.55393	1	0.301467	21.5939
GOTERM_BP_FAT	GO:0007059~chromosome segregation	16	0.157248	0.0137152	ENSDARG00000039354, ENSDARG00000041361, ENSDARG00000004280, ENSDARG00000069917, ENSDARG00000024488, ENSDARG00000052649, ENSDARG00000019000, ENSDARG00000078054, ENSDARG00000075619, ENSDARG00000071694, ENSDARG00000007438, ENSDARG00000037640, ENSDARG00000025948, ENSDARG00000070109, ENSDARG00000006092, ENSDARG00000069916	4078	17	6733	1.55393	1	0.301467	21.5939
GOTERM_BP_FAT	GO:0006915~apoptosis	52	0.511057	0.0138108	ENSDARG00000002264, ENSDARG00000056328, ENSDARG00000026862, ENSDARG00000021022, ENSDARG00000021239, ENSDARG00000070801, ENSDARG00000034062, ENSDARG00000004325, ENSDARG00000012591, ENSDARG00000035054, ENSDARG00000001929, ENSDARG00000055510, ENSDARG00000069752, ENSDARG00000039486, ENSDARG00000037618, ENSDARG00000052129, ENSDARG00000044356, ENSDARG00000032111, ENSDARG00000033707, ENSDARG00000031098,…	4078	69	6733	1.24427	1	0.300596	21.7276
GOTERM_BP_FAT	GO:0012501~programmed cell death	52	0.511057	0.0138108	ENSDARG00000002264, ENSDARG00000056328, ENSDARG00000026862, ENSDARG00000021022, ENSDARG00000021239, ENSDARG00000070801, ENSDARG00000034062, ENSDARG00000004325, ENSDARG00000012591, ENSDARG00000035054, ENSDARG00000001929, ENSDARG00000055510, ENSDARG00000069752, ENSDARG00000039486, ENSDARG00000037618, ENSDARG00000052129, ENSDARG00000044356, ENSDARG00000032111, ENSDARG00000033707, ENSDARG00000031098,…	4078	69	6733	1.24427	1	0.300596	21.7276
GOTERM_BP_FAT	GO:0012502~induction of programmed cell death	13	0.127764	0.0138638	ENSDARG00000043509, ENSDARG00000004196, ENSDARG00000054937, ENSDARG00000037804, ENSDARG00000035559, ENSDARG00000068862, ENSDARG00000002385, ENSDARG00000002402, ENSDARG00000014956, ENSDARG00000014385, ENSDARG00000036057, ENSDARG00000062052, ENSDARG00000035323	4078	13	6733	1.65105	1	0.298973	21.8017
GOTERM_BP_FAT	GO:0006917~induction of apoptosis	13	0.127764	0.0138638	ENSDARG00000043509, ENSDARG00000004196, ENSDARG00000054937, ENSDARG00000037804, ENSDARG00000035559, ENSDARG00000068862, ENSDARG00000002385, ENSDARG00000002402, ENSDARG00000014956, ENSDARG00000014385, ENSDARG00000036057, ENSDARG00000062052, ENSDARG00000035323	4078	13	6733	1.65105	1	0.298973	21.8017
GOTERM_BP_FAT	GO:0070585~protein localization in mitochondrion	13	0.127764	0.0138638	ENSDARG00000010021, ENSDARG00000029415, ENSDARG00000058297, ENSDARG00000023672, ENSDARG00000071396, ENSDARG00000004605, ENSDARG00000043865, ENSDARG00000040113, ENSDARG00000036109, ENSDARG00000043898, ENSDARG00000055708, ENSDARG00000069116, ENSDARG00000030390	4078	13	6733	1.65105	1	0.298973	21.8017
GOTERM_BP_FAT	GO:0006626~protein targeting to mitochondrion	13	0.127764	0.0138638	ENSDARG00000010021, ENSDARG00000029415, ENSDARG00000058297, ENSDARG00000023672, ENSDARG00000071396, ENSDARG00000004605, ENSDARG00000043865, ENSDARG00000040113, ENSDARG00000036109, ENSDARG00000043898, ENSDARG00000055708, ENSDARG00000069116, ENSDARG00000030390	4078	13	6733	1.65105	1	0.298973	21.8017
GOTERM_BP_FAT	GO:0048193~Golgi vesicle transport	13	0.127764	0.0138638	ENSDARG00000039279, ENSDARG00000018562, ENSDARG00000000189, ENSDARG00000035799, ENSDARG00000027418, ENSDARG00000016636, ENSDARG00000043134, ENSDARG00000068831, ENSDARG00000019360, ENSDARG00000062016, ENSDARG00000042742, ENSDARG00000039005, ENSDARG00000054807	4078	13	6733	1.65105	1	0.298973	21.8017
GOTERM_BP_FAT	GO:0006612~protein targeting to membrane	13	0.127764	0.0138638	ENSDARG00000073858, ENSDARG00000071396, ENSDARG00000003813, ENSDARG00000043865, ENSDARG00000042851, ENSDARG00000014139, ENSDARG00000014165, ENSDARG00000058297, ENSDARG00000035699, ENSDARG00000043898, ENSDARG00000055708, ENSDARG00000069116, ENSDARG00000023672	4078	13	6733	1.65105	1	0.298973	21.8017
GOTERM_BP_FAT	GO:0007264~small GTPase mediated signal transduction	129	1.26781	0.0143412	ENSDARG00000020544, ENSDARG00000016059, ENSDARG00000040778, ENSDARG00000063321, ENSDARG00000045027, ENSDARG00000015611, ENSDARG00000018048, ENSDARG00000041425, ENSDARG00000006553, ENSDARG00000034771, ENSDARG00000074210, ENSDARG00000068628, ENSDARG00000007257, ENSDARG00000045989, ENSDARG00000020497, ENSDARG00000040959, ENSDARG00000005651, ENSDARG00000019709, ENSDARG00000032708, ENSDARG00000054032,…	4078	187	6733	1.13896	1	0.304955	22.4659
GOTERM_BP_FAT	GO:0009150~purine ribonucleotide metabolic process	75	0.737101	0.0153757	ENSDARG00000012986, ENSDARG00000076003, ENSDARG00000051746, ENSDARG00000013443, ENSDARG00000016706, ENSDARG00000034534, ENSDARG00000019404, ENSDARG00000074105, ENSDARG00000011553, ENSDARG00000023967, ENSDARG00000003699, ENSDARG00000041417, ENSDARG00000043474, ENSDARG00000037153, ENSDARG00000036577, ENSDARG00000068940, ENSDARG00000041113, ENSDARG00000063910, ENSDARG00000062954, ENSDARG00000001788,…	4078	104	6733	1.19066	1	0.320421	23.8869
GOTERM_BP_FAT	GO:0006644~phospholipid metabolic process	47	0.461916	0.0170183	ENSDARG00000024277, ENSDARG00000044596, ENSDARG00000040523, ENSDARG00000071018, ENSDARG00000034465, ENSDARG00000056112, ENSDARG00000041040, ENSDARG00000038000, ENSDARG00000012840, ENSDARG00000057531, ENSDARG00000040111, ENSDARG00000017757, ENSDARG00000053119, ENSDARG00000054829, ENSDARG00000077532, ENSDARG00000078862, ENSDARG00000031020, ENSDARG00000032780, ENSDARG00000056985, ENSDARG00000056121,…	4078	62	6733	1.25161	1	0.345331	26.0928
GOTERM_BP_FAT	GO:0016569~covalent chromatin modification	18	0.176904	0.0178702	ENSDARG00000060679, ENSDARG00000051902, ENSDARG00000008947, ENSDARG00000078418, ENSDARG00000037514, ENSDARG00000030756, ENSDARG00000061308, ENSDARG00000015427, ENSDARG00000003021, ENSDARG00000060633, ENSDARG00000026757, ENSDARG00000044949, ENSDARG00000034916, ENSDARG00000034693, ENSDARG00000018907, ENSDARG00000069706, ENSDARG00000045877, ENSDARG00000026799	4078	20	6733	1.48595	1	0.356362	27.2131
GOTERM_BP_FAT	GO:0016570~histone modification	18	0.176904	0.0178702	ENSDARG00000060679, ENSDARG00000051902, ENSDARG00000008947, ENSDARG00000078418, ENSDARG00000037514, ENSDARG00000030756, ENSDARG00000061308, ENSDARG00000015427, ENSDARG00000003021, ENSDARG00000060633, ENSDARG00000026757, ENSDARG00000044949, ENSDARG00000034916, ENSDARG00000034693, ENSDARG00000018907, ENSDARG00000069706, ENSDARG00000045877, ENSDARG00000026799	4078	20	6733	1.48595	1	0.356362	27.2131
GOTERM_BP_FAT	GO:0006497~protein amino acid lipidation	18	0.176904	0.0178702	ENSDARG00000052966, ENSDARG00000024277, ENSDARG00000044596, ENSDARG00000061024, ENSDARG00000063559, ENSDARG00000041199, ENSDARG00000041040, ENSDARG00000057011, ENSDARG00000021808, ENSDARG00000012840, ENSDARG00000067695, ENSDARG00000057531, ENSDARG00000078909, ENSDARG00000037665, ENSDARG00000038097, ENSDARG00000077532, ENSDARG00000078862, ENSDARG00000032780, ENSDARG00000057206	4078	20	6733	1.48595	1	0.356362	27.2131
GOTERM_BP_FAT	GO:0042158~lipoprotein biosynthetic process	18	0.176904	0.0178702	ENSDARG00000052966, ENSDARG00000024277, ENSDARG00000044596, ENSDARG00000061024, ENSDARG00000063559, ENSDARG00000041199, ENSDARG00000041040, ENSDARG00000057011, ENSDARG00000021808, ENSDARG00000012840, ENSDARG00000067695, ENSDARG00000057531, ENSDARG00000078909, ENSDARG00000037665, ENSDARG00000038097, ENSDARG00000077532, ENSDARG00000078862, ENSDARG00000032780, ENSDARG00000057206	4078	20	6733	1.48595	1	0.356362	27.2131
GOTERM_BP_FAT	GO:0009060~aerobic respiration	15	0.14742	0.0202567	ENSDARG00000044753, ENSDARG00000075768, ENSDARG00000007294, ENSDARG00000063905, ENSDARG00000043371, ENSDARG00000044080, ENSDARG00000052712, ENSDARG00000030139, ENSDARG00000075132, ENSDARG00000038608, ENSDARG00000014230, ENSDARG00000070395, ENSDARG00000017772, ENSDARG00000030278, ENSDARG00000016721	4078	16	6733	1.54786	1	0.390529	30.2665
GOTERM_BP_FAT	GO:0006084~acetyl-CoA metabolic process	15	0.14742	0.0202567	ENSDARG00000015918, ENSDARG00000007294, ENSDARG00000043371, ENSDARG00000030139, ENSDARG00000014230, ENSDARG00000070395, ENSDARG00000030278, ENSDARG00000016721, ENSDARG00000044753, ENSDARG00000075768, ENSDARG00000044080, ENSDARG00000052712, ENSDARG00000075132, ENSDARG00000038608, ENSDARG00000017772	4078	16	6733	1.54786	1	0.390529	30.2665
GOTERM_BP_FAT	GO:0022904~respiratory electron transport chain	12	0.117936	0.02134	ENSDARG00000021555, ENSDARG00000039346, ENSDARG00000011146, ENSDARG00000062971, ENSDARG00000063921, ENSDARG00000063924, ENSDARG00000010113, ENSDARG00000059128, ENSDARG00000028546, ENSDARG00000063916, ENSDARG00000036684, ENSDARG00000063908	4078	12	6733	1.65105	1	0.403613	31.6123
GOTERM_BP_FAT	GO:0006367~transcription initiation from RNA polymerase II promoter	12	0.117936	0.02134	ENSDARG00000036868, ENSDARG00000012672, ENSDARG00000053685, ENSDARG00000011000, ENSDARG00000063670, ENSDARG00000037855, ENSDARG00000069910, ENSDARG00000032129, ENSDARG00000000542, ENSDARG00000019572, ENSDARG00000006816, ENSDARG00000014994	4078	12	6733	1.65105	1	0.403613	31.6123
GOTERM_BP_FAT	GO:0016567~protein ubiquitination	20	0.19656	0.0213595	ENSDARG00000037017, ENSDARG00000035770, ENSDARG00000078613, ENSDARG00000038576, ENSDARG00000044381, ENSDARG00000034497, ENSDARG00000000019, ENSDARG00000075347, ENSDARG00000062118, ENSDARG00000026757, ENSDARG00000044949, ENSDARG00000070617, ENSDARG00000002016, ENSDARG00000076538, ENSDARG00000054213, ENSDARG00000071478, ENSDARG00000036831, ENSDARG00000045877, ENSDARG00000030871, ENSDARG00000015239,…	4078	23	6733	1.4357	1	0.400925	31.6363
GOTERM_BP_FAT	GO:0046486~glycerolipid metabolic process	29	0.285012	0.022723	ENSDARG00000024277, ENSDARG00000044596, ENSDARG00000071018, ENSDARG00000056112, ENSDARG00000041040, ENSDARG00000012840, ENSDARG00000057531, ENSDARG00000017757, ENSDARG00000040111, ENSDARG00000054829, ENSDARG00000077532, ENSDARG00000078862, ENSDARG00000031020, ENSDARG00000056985, ENSDARG00000032780, ENSDARG00000056121, ENSDARG00000003250, ENSDARG00000063559, ENSDARG00000003776, ENSDARG00000041199,…	4078	36	6733	1.33002	1	0.417404	33.2949
GOTERM_BP_FAT	GO:0009890~negative regulation of biosynthetic process	37	0.363636	0.025818	ENSDARG00000013095, ENSDARG00000063079, ENSDARG00000042851, ENSDARG00000035819, ENSDARG00000039945, ENSDARG00000036136, ENSDARG00000031664, ENSDARG00000006389, ENSDARG00000062893, ENSDARG00000078076, ENSDARG00000031819, ENSDARG00000034916, ENSDARG00000036869, ENSDARG00000036489, ENSDARG00000039684, ENSDARG00000042087, ENSDARG00000055630, ENSDARG00000044356, ENSDARG00000042940, ENSDARG00000060645,…	4078	48	6733	1.27269	1	0.456115	36.9198
GOTERM_BP_FAT	GO:0008219~cell death	53	0.520885	0.0258402	ENSDARG00000002264, ENSDARG00000056328, ENSDARG00000026862, ENSDARG00000021022, ENSDARG00000021239, ENSDARG00000070801, ENSDARG00000034062, ENSDARG00000004325, ENSDARG00000012591, ENSDARG00000035054, ENSDARG00000001929, ENSDARG00000055510, ENSDARG00000069752, ENSDARG00000039486, ENSDARG00000037618, ENSDARG00000052129, ENSDARG00000044356, ENSDARG00000032111, ENSDARG00000033707, ENSDARG00000031098,…	4078	72	6733	1.21536	1	0.453297	36.9451
GOTERM_BP_FAT	GO:0016265~death	53	0.520885	0.0258402	ENSDARG00000002264, ENSDARG00000056328, ENSDARG00000026862, ENSDARG00000021022, ENSDARG00000021239, ENSDARG00000070801, ENSDARG00000034062, ENSDARG00000004325, ENSDARG00000012591, ENSDARG00000035054, ENSDARG00000001929, ENSDARG00000055510, ENSDARG00000069752, ENSDARG00000039486, ENSDARG00000037618, ENSDARG00000052129, ENSDARG00000044356, ENSDARG00000032111, ENSDARG00000033707, ENSDARG00000031098,…	4078	72	6733	1.21536	1	0.453297	36.9451
GOTERM_BP_FAT	GO:0051336~regulation of hydrolase activity	47	0.461916	0.0264121	ENSDARG00000075333, ENSDARG00000069290, ENSDARG00000056346, ENSDARG00000029581, ENSDARG00000035559, ENSDARG00000054007, ENSDARG00000062192, ENSDARG00000010181, ENSDARG00000003845, ENSDARG00000030269, ENSDARG00000009779, ENSDARG00000041734, ENSDARG00000067809, ENSDARG00000030881, ENSDARG00000045510, ENSDARG00000019526, ENSDARG00000000861, ENSDARG00000018234, ENSDARG00000044357, ENSDARG00000032493,…	4078	63	6733	1.23174	1	0.45756	37.5939
GOTERM_BP_FAT	GO:0060041~retina development in camera-type eye	45	0.44226	0.0264807	ENSDARG00000035634, ENSDARG00000008188, ENSDARG00000025011, ENSDARG00000003845, ENSDARG00000004726, ENSDARG00000006272, ENSDARG00000037153, ENSDARG00000058868, ENSDARG00000036577, ENSDARG00000026799, ENSDARG00000042894, ENSDARG00000015002, ENSDARG00000009510, ENSDARG00000027738, ENSDARG00000021225, ENSDARG00000030756, ENSDARG00000000018, ENSDARG00000014053, ENSDARG00000003399, ENSDARG00000019717,…	4078	60	6733	1.23829	1	0.455378	37.6714
GOTERM_BP_FAT	GO:0043066~negative regulation of apoptosis	24	0.235872	0.0265365	ENSDARG00000013095, ENSDARG00000026766, ENSDARG00000015966, ENSDARG00000071707, ENSDARG00000012378, ENSDARG00000075621, ENSDARG00000010655, ENSDARG00000009779, ENSDARG00000019507, ENSDARG00000056683, ENSDARG00000055655, ENSDARG00000005828, ENSDARG00000008434, ENSDARG00000008363, ENSDARG00000025613, ENSDARG00000024933, ENSDARG00000068698, ENSDARG00000068862, ENSDARG00000029688, ENSDARG00000011662,…	4078	29	6733	1.36639	1	0.453064	37.7343
GOTERM_BP_FAT	GO:0033043~regulation of organelle organization	24	0.235872	0.0265365	ENSDARG00000019062, ENSDARG00000035433, ENSDARG00000039354, ENSDARG00000058319, ENSDARG00000069917, ENSDARG00000038905, ENSDARG00000007438, ENSDARG00000075989, ENSDARG00000055052, ENSDARG00000057882, ENSDARG00000039142, ENSDARG00000024933, ENSDARG00000077777, ENSDARG00000008383, ENSDARG00000004576, ENSDARG00000039020, ENSDARG00000076772, ENSDARG00000035563, ENSDARG00000002347, ENSDARG00000041720,…	4078	29	6733	1.36639	1	0.453064	37.7343
GOTERM_BP_FAT	GO:0009451~RNA modification	24	0.235872	0.0265365	ENSDARG00000070278, ENSDARG00000053805, ENSDARG00000060192, ENSDARG00000028976, ENSDARG00000069780, ENSDARG00000074756, ENSDARG00000051851, ENSDARG00000028379, ENSDARG00000076518, ENSDARG00000020986, ENSDARG00000016484, ENSDARG00000079973, ENSDARG00000008239, ENSDARG00000031001, ENSDARG00000044925, ENSDARG00000045562, ENSDARG00000043105, ENSDARG00000057089, ENSDARG00000031774, ENSDARG00000069422,…	4078	29	6733	1.36639	1	0.453064	37.7343
GOTERM_BP_FAT	GO:0009142~nucleoside triphosphate biosynthetic process	62	0.609337	0.0290024	ENSDARG00000076003, ENSDARG00000013443, ENSDARG00000034534, ENSDARG00000011553, ENSDARG00000074105, ENSDARG00000019404, ENSDARG00000023967, ENSDARG00000003699, ENSDARG00000041417, ENSDARG00000043474, ENSDARG00000037153, ENSDARG00000036577, ENSDARG00000068940, ENSDARG00000041113, ENSDARG00000063910, ENSDARG00000062954, ENSDARG00000001788, ENSDARG00000039642, ENSDARG00000017775, ENSDARG00000007788,…	4078	86	6733	1.1903	1	0.480237	40.455
GOTERM_BP_FAT	GO:0009145~purine nucleoside triphosphate biosynthetic process	62	0.609337	0.0290024	ENSDARG00000076003, ENSDARG00000013443, ENSDARG00000034534, ENSDARG00000011553, ENSDARG00000074105, ENSDARG00000019404, ENSDARG00000023967, ENSDARG00000003699, ENSDARG00000041417, ENSDARG00000043474, ENSDARG00000037153, ENSDARG00000036577, ENSDARG00000068940, ENSDARG00000041113, ENSDARG00000063910, ENSDARG00000062954, ENSDARG00000001788, ENSDARG00000039642, ENSDARG00000017775, ENSDARG00000007788,…	4078	86	6733	1.1903	1	0.480237	40.455
GOTERM_BP_FAT	GO:0009201~ribonucleoside triphosphate biosynthetic process	62	0.609337	0.0290024	ENSDARG00000076003, ENSDARG00000013443, ENSDARG00000034534, ENSDARG00000011553, ENSDARG00000074105, ENSDARG00000019404, ENSDARG00000023967, ENSDARG00000003699, ENSDARG00000041417, ENSDARG00000043474, ENSDARG00000037153, ENSDARG00000036577, ENSDARG00000068940, ENSDARG00000041113, ENSDARG00000063910, ENSDARG00000062954, ENSDARG00000001788, ENSDARG00000039642, ENSDARG00000017775, ENSDARG00000007788,…	4078	86	6733	1.1903	1	0.480237	40.455
GOTERM_BP_FAT	GO:0009206~purine ribonucleoside triphosphate biosynthetic process	62	0.609337	0.0290024	ENSDARG00000076003, ENSDARG00000013443, ENSDARG00000034534, ENSDARG00000011553, ENSDARG00000074105, ENSDARG00000019404, ENSDARG00000023967, ENSDARG00000003699, ENSDARG00000041417, ENSDARG00000043474, ENSDARG00000037153, ENSDARG00000036577, ENSDARG00000068940, ENSDARG00000041113, ENSDARG00000063910, ENSDARG00000062954, ENSDARG00000001788, ENSDARG00000039642, ENSDARG00000017775, ENSDARG00000007788,…	4078	86	6733	1.1903	1	0.480237	40.455
GOTERM_BP_FAT	GO:0016458~gene silencing	19	0.186732	0.0296976	ENSDARG00000063079, ENSDARG00000060645, ENSDARG00000076718, ENSDARG00000014898, ENSDARG00000035819, ENSDARG00000070471, ENSDARG00000056720, ENSDARG00000011488, ENSDARG00000039945, ENSDARG00000016999, ENSDARG00000062893, ENSDARG00000034916, ENSDARG00000007465, ENSDARG00000039684, ENSDARG00000041699, ENSDARG00000010415, ENSDARG00000006766, ENSDARG00000017762, ENSDARG00000001129	4078	22	6733	1.42591	1	0.485378	41.2015
GOTERM_BP_FAT	GO:0046356~acetyl-CoA catabolic process	14	0.137592	0.0297169	ENSDARG00000044753, ENSDARG00000075768, ENSDARG00000007294, ENSDARG00000043371, ENSDARG00000044080, ENSDARG00000052712, ENSDARG00000030139, ENSDARG00000075132, ENSDARG00000038608, ENSDARG00000014230, ENSDARG00000070395, ENSDARG00000017772, ENSDARG00000030278, ENSDARG00000016721	4078	15	6733	1.54098	1	0.482569	41.2222
GOTERM_BP_FAT	GO:0000075~cell cycle checkpoint	14	0.137592	0.0297169	ENSDARG00000041361, ENSDARG00000043339, ENSDARG00000035559, ENSDARG00000016811, ENSDARG00000044381, ENSDARG00000023002, ENSDARG00000075347, ENSDARG00000036136, ENSDARG00000038863, ENSDARG00000078232, ENSDARG00000002385, ENSDARG00000056862, ENSDARG00000014385, ENSDARG00000077526, ENSDARG00000004692	4078	15	6733	1.54098	1	0.482569	41.2222
GOTERM_BP_FAT	GO:0006099~tricarboxylic acid cycle	14	0.137592	0.0297169	ENSDARG00000044753, ENSDARG00000075768, ENSDARG00000007294, ENSDARG00000043371, ENSDARG00000044080, ENSDARG00000052712, ENSDARG00000030139, ENSDARG00000075132, ENSDARG00000038608, ENSDARG00000014230, ENSDARG00000070395, ENSDARG00000017772, ENSDARG00000030278, ENSDARG00000016721	4078	15	6733	1.54098	1	0.482569	41.2222
GOTERM_BP_FAT	GO:0006323~DNA packaging	28	0.275184	0.0298158	ENSDARG00000053442, ENSDARG00000076042, ENSDARG00000055429, ENSDARG00000071420, ENSDARG00000042502, ENSDARG00000070560, ENSDARG00000079534, ENSDARG00000077587, ENSDARG00000058479, ENSDARG00000020504, ENSDARG00000031495, ENSDARG00000068820, ENSDARG00000078532, ENSDARG00000061547, ENSDARG00000005058, ENSDARG00000068995, ENSDARG00000018907, ENSDARG00000068996, ENSDARG00000003920, ENSDARG00000051718,…	4078	35	6733	1.32084	1	0.480716	41.3275
GOTERM_BP_FAT	GO:0010212~response to ionizing radiation	11	0.108108	0.0326653	ENSDARG00000044949, ENSDARG00000071551, ENSDARG00000078232, ENSDARG00000028523, ENSDARG00000043339, ENSDARG00000035559, ENSDARG00000068862, ENSDARG00000016811, ENSDARG00000077526, ENSDARG00000038863, ENSDARG00000004692, ENSDARG00000026757	4078	11	6733	1.65105	1	0.509697	44.2902
GOTERM_BP_FAT	GO:0007031~peroxisome organization	11	0.108108	0.0326653	ENSDARG00000013973, ENSDARG00000073858, ENSDARG00000060707, ENSDARG00000069147, ENSDARG00000035149, ENSDARG00000058202, ENSDARG00000004896, ENSDARG00000071037, ENSDARG00000041511, ENSDARG00000025559, ENSDARG00000018478	4078	11	6733	1.65105	1	0.509697	44.2902
GOTERM_BP_FAT	GO:0010558~negative regulation of macromolecule biosynthetic process	36	0.353808	0.0326977	ENSDARG00000013095, ENSDARG00000063079, ENSDARG00000042851, ENSDARG00000035819, ENSDARG00000039945, ENSDARG00000036136, ENSDARG00000031664, ENSDARG00000006389, ENSDARG00000062893, ENSDARG00000078076, ENSDARG00000031819, ENSDARG00000034916, ENSDARG00000036869, ENSDARG00000036489, ENSDARG00000039684, ENSDARG00000042087, ENSDARG00000055630, ENSDARG00000044356, ENSDARG00000042940, ENSDARG00000060645,…	4078	47	6733	1.26464	1	0.507026	44.323
GOTERM_BP_FAT	GO:0031327~negative regulation of cellular biosynthetic process	36	0.353808	0.0326977	ENSDARG00000013095, ENSDARG00000063079, ENSDARG00000042851, ENSDARG00000035819, ENSDARG00000039945, ENSDARG00000036136, ENSDARG00000031664, ENSDARG00000006389, ENSDARG00000062893, ENSDARG00000078076, ENSDARG00000031819, ENSDARG00000034916, ENSDARG00000036869, ENSDARG00000036489, ENSDARG00000039684, ENSDARG00000042087, ENSDARG00000055630, ENSDARG00000044356, ENSDARG00000042940, ENSDARG00000060645,…	4078	47	6733	1.26464	1	0.507026	44.323
GOTERM_BP_FAT	GO:0006310~DNA recombination	21	0.206388	0.0329807	ENSDARG00000078423, ENSDARG00000004537, ENSDARG00000067608, ENSDARG00000034662, ENSDARG00000069326, ENSDARG00000074451, ENSDARG00000007175, ENSDARG00000055639, ENSDARG00000010732, ENSDARG00000056832, ENSDARG00000060620, ENSDARG00000052553, ENSDARG00000060041, ENSDARG00000045704, ENSDARG00000015158, ENSDARG00000045877, ENSDARG00000005274, ENSDARG00000004692, ENSDARG00000058874, ENSDARG00000002591,…	4078	25	6733	1.38689	1	0.507089	44.6093
GOTERM_BP_FAT	GO:0008654~phospholipid biosynthetic process	23	0.226044	0.0355153	ENSDARG00000024277, ENSDARG00000044596, ENSDARG00000034465, ENSDARG00000063559, ENSDARG00000041199, ENSDARG00000041040, ENSDARG00000038000, ENSDARG00000068437, ENSDARG00000053010, ENSDARG00000057011, ENSDARG00000012840, ENSDARG00000052462, ENSDARG00000070686, ENSDARG00000057531, ENSDARG00000012588, ENSDARG00000078909, ENSDARG00000011506, ENSDARG00000058716, ENSDARG00000033436, ENSDARG00000038097,…	4078	28	6733	1.35622	1	0.530611	47.1118
GOTERM_BP_FAT	GO:0009205~purine ribonucleoside triphosphate metabolic process	62	0.609337	0.0404362	ENSDARG00000076003, ENSDARG00000013443, ENSDARG00000034534, ENSDARG00000011553, ENSDARG00000074105, ENSDARG00000019404, ENSDARG00000023967, ENSDARG00000003699, ENSDARG00000041417, ENSDARG00000043474, ENSDARG00000037153, ENSDARG00000036577, ENSDARG00000068940, ENSDARG00000041113, ENSDARG00000063910, ENSDARG00000062954, ENSDARG00000001788, ENSDARG00000039642, ENSDARG00000017775, ENSDARG00000007788,…	4078	87	6733	1.17661	1	0.575165	51.6688
GOTERM_BP_FAT	GO:0009141~nucleoside triphosphate metabolic process	62	0.609337	0.0404362	ENSDARG00000076003, ENSDARG00000013443, ENSDARG00000034534, ENSDARG00000011553, ENSDARG00000074105, ENSDARG00000019404, ENSDARG00000023967, ENSDARG00000003699, ENSDARG00000041417, ENSDARG00000043474, ENSDARG00000037153, ENSDARG00000036577, ENSDARG00000068940, ENSDARG00000041113, ENSDARG00000063910, ENSDARG00000062954, ENSDARG00000001788, ENSDARG00000039642, ENSDARG00000017775, ENSDARG00000007788,…	4078	87	6733	1.17661	1	0.575165	51.6688
GOTERM_BP_FAT	GO:0009144~purine nucleoside triphosphate metabolic process	62	0.609337	0.0404362	ENSDARG00000076003, ENSDARG00000013443, ENSDARG00000034534, ENSDARG00000011553, ENSDARG00000074105, ENSDARG00000019404, ENSDARG00000023967, ENSDARG00000003699, ENSDARG00000041417, ENSDARG00000043474, ENSDARG00000037153, ENSDARG00000036577, ENSDARG00000068940, ENSDARG00000041113, ENSDARG00000063910, ENSDARG00000062954, ENSDARG00000001788, ENSDARG00000039642, ENSDARG00000017775, ENSDARG00000007788,…	4078	87	6733	1.17661	1	0.575165	51.6688
GOTERM_BP_FAT	GO:0009199~ribonucleoside triphosphate metabolic process	62	0.609337	0.0404362	ENSDARG00000076003, ENSDARG00000013443, ENSDARG00000034534, ENSDARG00000011553, ENSDARG00000074105, ENSDARG00000019404, ENSDARG00000023967, ENSDARG00000003699, ENSDARG00000041417, ENSDARG00000043474, ENSDARG00000037153, ENSDARG00000036577, ENSDARG00000068940, ENSDARG00000041113, ENSDARG00000063910, ENSDARG00000062954, ENSDARG00000001788, ENSDARG00000039642, ENSDARG00000017775, ENSDARG00000007788,…	4078	87	6733	1.17661	1	0.575165	51.6688
GOTERM_BP_FAT	GO:0032259~methylation	33	0.324324	0.0409796	ENSDARG00000070278, ENSDARG00000051902, ENSDARG00000068893, ENSDARG00000020241, ENSDARG00000015566, ENSDARG00000034518, ENSDARG00000078894, ENSDARG00000045760, ENSDARG00000035776, ENSDARG00000040584, ENSDARG00000057863, ENSDARG00000045516, ENSDARG00000057830, ENSDARG00000040033, ENSDARG00000026799, ENSDARG00000039974, ENSDARG00000030756, ENSDARG00000052402, ENSDARG00000036345, ENSDARG00000025718,…	4078	43	6733	1.26709	1	0.577079	52.1487
GOTERM_BP_FAT	GO:0018130~heterocycle biosynthetic process	33	0.324324	0.0409796	ENSDARG00000070390, ENSDARG00000027491, ENSDARG00000061123, ENSDARG00000039429, ENSDARG00000069852, ENSDARG00000063446, ENSDARG00000068344, ENSDARG00000015236, ENSDARG00000008239, ENSDARG00000077698, ENSDARG00000052815, ENSDARG00000075180, ENSDARG00000062025, ENSDARG00000003462, ENSDARG00000022845, ENSDARG00000004406, ENSDARG00000031981, ENSDARG00000014866, ENSDARG00000021059, ENSDARG00000011683,…	4078	43	6733	1.26709	1	0.577079	52.1487
GOTERM_BP_FAT	GO:0010629~negative regulation of gene expression	39	0.383292	0.0410331	ENSDARG00000013095, ENSDARG00000063079, ENSDARG00000076718, ENSDARG00000014898, ENSDARG00000035819, ENSDARG00000039945, ENSDARG00000031664, ENSDARG00000006389, ENSDARG00000016999, ENSDARG00000062893, ENSDARG00000078076, ENSDARG00000034916, ENSDARG00000036869, ENSDARG00000036489, ENSDARG00000039684, ENSDARG00000042087, ENSDARG00000055630, ENSDARG00000001129, ENSDARG00000044356, ENSDARG00000042940,…	4078	52	6733	1.23829	1	0.574544	52.1956
GOTERM_BP_FAT	GO:0043623~cellular protein complex assembly	39	0.383292	0.0410331	ENSDARG00000038239, ENSDARG00000016153, ENSDARG00000017199, ENSDARG00000035751, ENSDARG00000038198, ENSDARG00000042708, ENSDARG00000024381, ENSDARG00000039522, ENSDARG00000006963, ENSDARG00000008680, ENSDARG00000040237, ENSDARG00000037997, ENSDARG00000029170, ENSDARG00000015610, ENSDARG00000005540, ENSDARG00000006260, ENSDARG00000031164, ENSDARG00000055216, ENSDARG00000016754, ENSDARG00000016753,…	4078	52	6733	1.23829	1	0.574544	52.1956
GOTERM_BP_FAT	GO:0006505~GPI anchor metabolic process	13	0.127764	0.0432668	ENSDARG00000056121, ENSDARG00000024277, ENSDARG00000044596, ENSDARG00000063559, ENSDARG00000041199, ENSDARG00000041040, ENSDARG00000057011, ENSDARG00000012840, ENSDARG00000057531, ENSDARG00000078909, ENSDARG00000038097, ENSDARG00000077532, ENSDARG00000078862, ENSDARG00000032780	4078	14	6733	1.53312	1	0.591297	54.1196
GOTERM_BP_FAT	GO:0010627~regulation of protein kinase cascade	13	0.127764	0.0432668	ENSDARG00000071018, ENSDARG00000042714, ENSDARG00000056623, ENSDARG00000011662, ENSDARG00000007915, ENSDARG00000029370, ENSDARG00000014532, ENSDARG00000017037, ENSDARG00000026534, ENSDARG00000037804, ENSDARG00000045877, ENSDARG00000036057, ENSDARG00000035858	4078	14	6733	1.53312	1	0.591297	54.1196
GOTERM_BP_FAT	GO:0046474~glycerophospholipid biosynthetic process	13	0.127764	0.0432668	ENSDARG00000024277, ENSDARG00000044596, ENSDARG00000063559, ENSDARG00000041199, ENSDARG00000041040, ENSDARG00000057011, ENSDARG00000012840, ENSDARG00000057531, ENSDARG00000012588, ENSDARG00000078909, ENSDARG00000038097, ENSDARG00000077532, ENSDARG00000078862, ENSDARG00000032780	4078	14	6733	1.53312	1	0.591297	54.1196
GOTERM_BP_FAT	GO:0006754~ATP biosynthetic process	56	0.550369	0.0433359	ENSDARG00000076003, ENSDARG00000013443, ENSDARG00000034534, ENSDARG00000011553, ENSDARG00000074105, ENSDARG00000019404, ENSDARG00000023967, ENSDARG00000003699, ENSDARG00000041417, ENSDARG00000043474, ENSDARG00000037153, ENSDARG00000036577, ENSDARG00000068940, ENSDARG00000041113, ENSDARG00000063910, ENSDARG00000062954, ENSDARG00000001788, ENSDARG00000039642, ENSDARG00000017775, ENSDARG00000007788,…	4078	78	6733	1.18537	1	0.588909	54.1779
GOTERM_BP_FAT	GO:0006732~coenzyme metabolic process	54	0.530713	0.0442942	ENSDARG00000015918, ENSDARG00000069857, ENSDARG00000007294, ENSDARG00000003311, ENSDARG00000040988, ENSDARG00000036236, ENSDARG00000040238, ENSDARG00000055893, ENSDARG00000025012, ENSDARG00000069852, ENSDARG00000021233, ENSDARG00000037897, ENSDARG00000008239, ENSDARG00000044080, ENSDARG00000052712, ENSDARG00000075132, ENSDARG00000017772, ENSDARG00000076487, ENSDARG00000043371, ENSDARG00000022845,…	4078	75	6733	1.18876	1	0.594129	54.9798
GOTERM_BP_FAT	GO:0019725~cellular homeostasis	74	0.727273	0.0464263	ENSDARG00000058354, ENSDARG00000056328, ENSDARG00000019008, ENSDARG00000034534, ENSDARG00000009001, ENSDARG00000038980, ENSDARG00000068663, ENSDARG00000012552, ENSDARG00000031435, ENSDARG00000058079, ENSDARG00000059124, ENSDARG00000074356, ENSDARG00000034777, ENSDARG00000013240, ENSDARG00000079938, ENSDARG00000039459, ENSDARG00000015551, ENSDARG00000038228, ENSDARG00000007786, ENSDARG00000043511,…	4078	106	6733	1.15262	1	0.608825	56.7166
GOTERM_BP_FAT	GO:0051188~cofactor biosynthetic process	44	0.432432	0.048748	ENSDARG00000015918, ENSDARG00000069857, ENSDARG00000035596, ENSDARG00000013095, ENSDARG00000003311, ENSDARG00000070390, ENSDARG00000054199, ENSDARG00000040238, ENSDARG00000055893, ENSDARG00000043665, ENSDARG00000069852, ENSDARG00000035618, ENSDARG00000040109, ENSDARG00000060380, ENSDARG00000063446, ENSDARG00000068344, ENSDARG00000008239, ENSDARG00000077698, ENSDARG00000052815, ENSDARG00000039134,…	4078	60	6733	1.21077	1	0.624276	58.5359
GOTERM_BP_FAT	GO:0031497~chromatin assembly	24	0.235872	0.0490363	ENSDARG00000053442, ENSDARG00000076042, ENSDARG00000055429, ENSDARG00000042502, ENSDARG00000071420, ENSDARG00000070560, ENSDARG00000079534, ENSDARG00000077587, ENSDARG00000058479, ENSDARG00000020504, ENSDARG00000031495, ENSDARG00000068820, ENSDARG00000078532, ENSDARG00000061547, ENSDARG00000068995, ENSDARG00000018907, ENSDARG00000068996, ENSDARG00000051718, ENSDARG00000018145, ENSDARG00000003920,…	4078	30	6733	1.32084	1	0.623592	58.7567
GOTERM_BP_FAT	GO:0034728~nucleosome organization	24	0.235872	0.0490363	ENSDARG00000053442, ENSDARG00000076042, ENSDARG00000055429, ENSDARG00000042502, ENSDARG00000071420, ENSDARG00000070560, ENSDARG00000079534, ENSDARG00000077587, ENSDARG00000058479, ENSDARG00000020504, ENSDARG00000031495, ENSDARG00000068820, ENSDARG00000078532, ENSDARG00000061547, ENSDARG00000068995, ENSDARG00000018907, ENSDARG00000068996, ENSDARG00000051718, ENSDARG00000018145, ENSDARG00000003920,…	4078	30	6733	1.32084	1	0.623592	58.7567
GOTERM_BP_FAT	GO:0065004~protein-DNA complex assembly	24	0.235872	0.0490363	ENSDARG00000053442, ENSDARG00000076042, ENSDARG00000055429, ENSDARG00000042502, ENSDARG00000071420, ENSDARG00000070560, ENSDARG00000079534, ENSDARG00000077587, ENSDARG00000058479, ENSDARG00000020504, ENSDARG00000031495, ENSDARG00000068820, ENSDARG00000078532, ENSDARG00000061547, ENSDARG00000068995, ENSDARG00000018907, ENSDARG00000068996, ENSDARG00000051718, ENSDARG00000018145, ENSDARG00000003920,…	4078	30	6733	1.32084	1	0.623592	58.7567
GOTERM_BP_FAT	GO:0006334~nucleosome assembly	24	0.235872	0.0490363	ENSDARG00000053442, ENSDARG00000076042, ENSDARG00000055429, ENSDARG00000042502, ENSDARG00000071420, ENSDARG00000070560, ENSDARG00000079534, ENSDARG00000077587, ENSDARG00000058479, ENSDARG00000020504, ENSDARG00000031495, ENSDARG00000068820, ENSDARG00000078532, ENSDARG00000061547, ENSDARG00000068995, ENSDARG00000018907, ENSDARG00000068996, ENSDARG00000051718, ENSDARG00000018145, ENSDARG00000003920,…	4078	30	6733	1.32084	1	0.623592	58.7567
GOTERM_BP_FAT	GO:0009165~nucleotide biosynthetic process	95	0.933661	0.0496266	ENSDARG00000012986, ENSDARG00000076003, ENSDARG00000037506, ENSDARG00000051746, ENSDARG00000051889, ENSDARG00000055893, ENSDARG00000013443, ENSDARG00000016706, ENSDARG00000034534, ENSDARG00000019404, ENSDARG00000074105, ENSDARG00000011553, ENSDARG00000023967, ENSDARG00000003699, ENSDARG00000043474, ENSDARG00000041417, ENSDARG00000037153, ENSDARG00000068940, ENSDARG00000036577, ENSDARG00000041113,…	4078	139	6733	1.12842	1	0.625222	59.2053
GOTERM_BP_FAT	GO:0006476~protein amino acid deacetylation	10	0.0982801	0.0496781	ENSDARG00000062893, ENSDARG00000060645, ENSDARG00000037514, ENSDARG00000035819, ENSDARG00000015427, ENSDARG00000039684, ENSDARG00000010415, ENSDARG00000011488, ENSDARG00000003021, ENSDARG00000039945	4078	10	6733	1.65105	1	0.622752	59.2443
GOTERM_BP_FAT	GO:0000375~RNA splicing, via transesterification reactions	10	0.0982801	0.0496781	ENSDARG00000051902, ENSDARG00000018494, ENSDARG00000013382, ENSDARG00000056923, ENSDARG00000008032, ENSDARG00000078721, ENSDARG00000015638, ENSDARG00000026180, ENSDARG00000014500, ENSDARG00000056235	4078	10	6733	1.65105	1	0.622752	59.2443
GOTERM_BP_FAT	GO:0007018~microtubule-based movement	38	0.373464	0.0507621	ENSDARG00000044491, ENSDARG00000053026, ENSDARG00000056328, ENSDARG00000038198, ENSDARG00000042708, ENSDARG00000039522, ENSDARG00000012073, ENSDARG00000005462, ENSDARG00000021022, ENSDARG00000041623, ENSDARG00000045025, ENSDARG00000038024, ENSDARG00000037997, ENSDARG00000006260, ENSDARG00000014943, ENSDARG00000001558, ENSDARG00000031164, ENSDARG00000053318, ENSDARG00000055216, ENSDARG00000076965,…	4078	51	6733	1.2302	1	0.628059	60.0555
GOTERM_BP_FAT	GO:0033014~tetrapyrrole biosynthetic process	15	0.14742	0.0507834	ENSDARG00000003462, ENSDARG00000027491, ENSDARG00000021059, ENSDARG00000006818, ENSDARG00000063446, ENSDARG00000051956, ENSDARG00000068344, ENSDARG00000077698, ENSDARG00000008840, ENSDARG00000052815, ENSDARG00000055991, ENSDARG00000075180, ENSDARG00000007449, ENSDARG00000062025, ENSDARG00000025200, ENSDARG00000077682	4078	17	6733	1.45681	1	0.625398	60.0712
GOTERM_BP_FAT	GO:0045934~negative regulation of nucleobase, nucleoside, nucleotide and nucleic acid metabolic process	34	0.334152	0.0515249	ENSDARG00000013095, ENSDARG00000035819, ENSDARG00000036136, ENSDARG00000039945, ENSDARG00000031664, ENSDARG00000006389, ENSDARG00000044092, ENSDARG00000062893, ENSDARG00000078076, ENSDARG00000034916, ENSDARG00000036869, ENSDARG00000036489, ENSDARG00000039684, ENSDARG00000042087, ENSDARG00000055630, ENSDARG00000044356, ENSDARG00000042940, ENSDARG00000060645, ENSDARG00000013122, ENSDARG00000027403,…	4078	45	6733	1.24746	1	0.628075	60.6171
GOTERM_BP_FAT	GO:0051172~negative regulation of nitrogen compound metabolic process	34	0.334152	0.0515249	ENSDARG00000013095, ENSDARG00000035819, ENSDARG00000036136, ENSDARG00000039945, ENSDARG00000031664, ENSDARG00000006389, ENSDARG00000044092, ENSDARG00000062893, ENSDARG00000078076, ENSDARG00000034916, ENSDARG00000036869, ENSDARG00000036489, ENSDARG00000039684, ENSDARG00000042087, ENSDARG00000055630, ENSDARG00000044356, ENSDARG00000042940, ENSDARG00000060645, ENSDARG00000013122, ENSDARG00000027403,…	4078	45	6733	1.24746	1	0.628075	60.6171
GOTERM_BP_FAT	GO:0016044~membrane organization	32	0.314496	0.051639	ENSDARG00000004745, ENSDARG00000057452, ENSDARG00000029170, ENSDARG00000046002, ENSDARG00000023672, ENSDARG00000071396, ENSDARG00000005679, ENSDARG00000043865, ENSDARG00000020847, ENSDARG00000012866, ENSDARG00000055708, ENSDARG00000031761, ENSDARG00000069116, ENSDARG00000031098, ENSDARG00000034358, ENSDARG00000052370, ENSDARG00000007315, ENSDARG00000069313, ENSDARG00000019231, ENSDARG00000001733,…	4078	42	6733	1.25795	1	0.626135	60.7005
GOTERM_BP_FAT	GO:0006164~purine nucleotide biosynthetic process	78	0.766585	0.0571279	ENSDARG00000012986, ENSDARG00000076003, ENSDARG00000051746, ENSDARG00000013443, ENSDARG00000016706, ENSDARG00000034534, ENSDARG00000019404, ENSDARG00000074105, ENSDARG00000011553, ENSDARG00000023967, ENSDARG00000003699, ENSDARG00000043474, ENSDARG00000041417, ENSDARG00000037153, ENSDARG00000036577, ENSDARG00000068940, ENSDARG00000041113, ENSDARG00000063910, ENSDARG00000062954, ENSDARG00000039642,…	4078	113	6733	1.13967	1	0.661566	64.5202
GOTERM_BP_FAT	GO:0046034~ATP metabolic process	56	0.550369	0.0597444	ENSDARG00000076003, ENSDARG00000013443, ENSDARG00000034534, ENSDARG00000011553, ENSDARG00000074105, ENSDARG00000019404, ENSDARG00000023967, ENSDARG00000003699, ENSDARG00000041417, ENSDARG00000043474, ENSDARG00000037153, ENSDARG00000036577, ENSDARG00000068940, ENSDARG00000041113, ENSDARG00000063910, ENSDARG00000062954, ENSDARG00000001788, ENSDARG00000039642, ENSDARG00000017775, ENSDARG00000007788,…	4078	79	6733	1.17037	1	0.675738	66.2151
GOTERM_BP_FAT	GO:0046489~phosphoinositide biosynthetic process	12	0.117936	0.062459	ENSDARG00000024277, ENSDARG00000044596, ENSDARG00000012840, ENSDARG00000078909, ENSDARG00000057531, ENSDARG00000063559, ENSDARG00000041199, ENSDARG00000041040, ENSDARG00000038097, ENSDARG00000077532, ENSDARG00000078862, ENSDARG00000032780, ENSDARG00000057011	4078	13	6733	1.52405	1	0.689754	67.8927
GOTERM_BP_FAT	GO:0042770~DNA damage response, signal transduction	12	0.117936	0.062459	ENSDARG00000078232, ENSDARG00000037804, ENSDARG00000043339, ENSDARG00000035559, ENSDARG00000068862, ENSDARG00000002385, ENSDARG00000023002, ENSDARG00000036136, ENSDARG00000056862, ENSDARG00000077526, ENSDARG00000014385, ENSDARG00000038863, ENSDARG00000062052	4078	13	6733	1.52405	1	0.689754	67.8927
GOTERM_BP_FAT	GO:0006506~GPI anchor biosynthetic process	12	0.117936	0.062459	ENSDARG00000024277, ENSDARG00000044596, ENSDARG00000012840, ENSDARG00000078909, ENSDARG00000057531, ENSDARG00000063559, ENSDARG00000041199, ENSDARG00000041040, ENSDARG00000038097, ENSDARG00000077532, ENSDARG00000078862, ENSDARG00000032780, ENSDARG00000057011	4078	13	6733	1.52405	1	0.689754	67.8927
GOTERM_BP_FAT	GO:0009967~positive regulation of signal transduction	23	0.226044	0.0637347	ENSDARG00000042714, ENSDARG00000027397, ENSDARG00000057096, ENSDARG00000052910, ENSDARG00000009387, ENSDARG00000020749, ENSDARG00000007915, ENSDARG00000025302, ENSDARG00000026811, ENSDARG00000006566, ENSDARG00000040853, ENSDARG00000029370, ENSDARG00000017037, ENSDARG00000056666, ENSDARG00000056648, ENSDARG00000026534, ENSDARG00000003399, ENSDARG00000044485, ENSDARG00000045877, ENSDARG00000010462,…	4078	29	6733	1.30946	1	0.694674	68.6537
GOTERM_BP_FAT	GO:0010647~positive regulation of cell communication	23	0.226044	0.0637347	ENSDARG00000042714, ENSDARG00000027397, ENSDARG00000057096, ENSDARG00000052910, ENSDARG00000009387, ENSDARG00000020749, ENSDARG00000007915, ENSDARG00000025302, ENSDARG00000026811, ENSDARG00000006566, ENSDARG00000040853, ENSDARG00000029370, ENSDARG00000017037, ENSDARG00000056666, ENSDARG00000056648, ENSDARG00000026534, ENSDARG00000003399, ENSDARG00000044485, ENSDARG00000045877, ENSDARG00000010462,…	4078	29	6733	1.30946	1	0.694674	68.6537
GOTERM_BP_FAT	GO:0060548~negative regulation of cell death	25	0.2457	0.0646237	ENSDARG00000013095, ENSDARG00000026766, ENSDARG00000015966, ENSDARG00000071707, ENSDARG00000016173, ENSDARG00000012378, ENSDARG00000075621, ENSDARG00000010655, ENSDARG00000009779, ENSDARG00000019507, ENSDARG00000056683, ENSDARG00000055655, ENSDARG00000005828, ENSDARG00000008434, ENSDARG00000008363, ENSDARG00000025613, ENSDARG00000024933, ENSDARG00000068698, ENSDARG00000068862, ENSDARG00000029688,…	4078	32	6733	1.28989	1	0.697226	69.1738
GOTERM_BP_FAT	GO:0043069~negative regulation of programmed cell death	25	0.2457	0.0646237	ENSDARG00000013095, ENSDARG00000026766, ENSDARG00000015966, ENSDARG00000071707, ENSDARG00000016173, ENSDARG00000012378, ENSDARG00000075621, ENSDARG00000010655, ENSDARG00000009779, ENSDARG00000019507, ENSDARG00000056683, ENSDARG00000055655, ENSDARG00000005828, ENSDARG00000008434, ENSDARG00000008363, ENSDARG00000025613, ENSDARG00000024933, ENSDARG00000068698, ENSDARG00000068862, ENSDARG00000029688,…	4078	32	6733	1.28989	1	0.697226	69.1738
GOTERM_BP_FAT	GO:0030258~lipid modification	14	0.137592	0.0707114	ENSDARG00000071018, ENSDARG00000003250, ENSDARG00000011026, ENSDARG00000056623, ENSDARG00000057128, ENSDARG00000038865, ENSDARG00000017757, ENSDARG00000040111, ENSDARG00000078661, ENSDARG00000054829, ENSDARG00000060594, ENSDARG00000056985, ENSDARG00000014727, ENSDARG00000060841	4078	16	6733	1.44467	1	0.728042	72.5232
GOTERM_BP_FAT	GO:0007346~regulation of mitotic cell cycle	14	0.137592	0.0707114	ENSDARG00000041361, ENSDARG00000010878, ENSDARG00000044381, ENSDARG00000023002, ENSDARG00000075347, ENSDARG00000039020, ENSDARG00000038905, ENSDARG00000009677, ENSDARG00000001220, ENSDARG00000007438, ENSDARG00000067640, ENSDARG00000044484, ENSDARG00000000861, ENSDARG00000079015	4078	16	6733	1.44467	1	0.728042	72.5232
GOTERM_BP_FAT	GO:0009109~coenzyme catabolic process	14	0.137592	0.0707114	ENSDARG00000044753, ENSDARG00000075768, ENSDARG00000007294, ENSDARG00000043371, ENSDARG00000044080, ENSDARG00000052712, ENSDARG00000030139, ENSDARG00000075132, ENSDARG00000038608, ENSDARG00000014230, ENSDARG00000070395, ENSDARG00000017772, ENSDARG00000030278, ENSDARG00000016721	4078	16	6733	1.44467	1	0.728042	72.5232
GOTERM_BP_FAT	GO:0006414~translational elongation	14	0.137592	0.0707114	ENSDARG00000020850, ENSDARG00000045127, ENSDARG00000044521, ENSDARG00000041088, ENSDARG00000060748, ENSDARG00000063624, ENSDARG00000022833, ENSDARG00000056119, ENSDARG00000011201, ENSDARG00000071727, ENSDARG00000008109, ENSDARG00000006838, ENSDARG00000013351, ENSDARG00000051783, ENSDARG00000021864, ENSDARG00000030053	4078	16	6733	1.44467	1	0.728042	72.5232
GOTERM_BP_FAT	GO:0000059~protein import into nucleus, docking	9	0.0884521	0.0749766	ENSDARG00000038239, ENSDARG00000035751, ENSDARG00000016753, ENSDARG00000006963, ENSDARG00000054224, ENSDARG00000008680, ENSDARG00000041217, ENSDARG00000058159, ENSDARG00000005540	4078	9	6733	1.65105	1	0.746883	74.6619
GOTERM_BP_FAT	GO:0031163~metallo-sulfur cluster assembly	9	0.0884521	0.0749766	ENSDARG00000068125, ENSDARG00000026582, ENSDARG00000035596, ENSDARG00000055472, ENSDARG00000059212, ENSDARG00000043665, ENSDARG00000062216, ENSDARG00000021404, ENSDARG00000051956	4078	9	6733	1.65105	1	0.746883	74.6619
GOTERM_BP_FAT	GO:0016226~iron-sulfur cluster assembly	9	0.0884521	0.0749766	ENSDARG00000068125, ENSDARG00000026582, ENSDARG00000035596, ENSDARG00000055472, ENSDARG00000059212, ENSDARG00000043665, ENSDARG00000062216, ENSDARG00000021404, ENSDARG00000051956	4078	9	6733	1.65105	1	0.746883	74.6619
GOTERM_BP_FAT	GO:0000377~RNA splicing, via transesterification reactions with bulged adenosine as nucleophile	9	0.0884521	0.0749766	ENSDARG00000051902, ENSDARG00000018494, ENSDARG00000013382, ENSDARG00000008032, ENSDARG00000078721, ENSDARG00000015638, ENSDARG00000026180, ENSDARG00000014500, ENSDARG00000056235	4078	9	6733	1.65105	1	0.746883	74.6619
GOTERM_BP_FAT	GO:0080135~regulation of cellular response to stress	9	0.0884521	0.0749766	ENSDARG00000029370, ENSDARG00000044949, ENSDARG00000014532, ENSDARG00000026534, ENSDARG00000078232, ENSDARG00000043339, ENSDARG00000045877, ENSDARG00000077526, ENSDARG00000038863, ENSDARG00000026757	4078	9	6733	1.65105	1	0.746883	74.6619
GOTERM_BP_FAT	GO:0042773~ATP synthesis coupled electron transport	9	0.0884521	0.0749766	ENSDARG00000021555, ENSDARG00000011146, ENSDARG00000062971, ENSDARG00000063921, ENSDARG00000010113, ENSDARG00000059128, ENSDARG00000028546, ENSDARG00000063916, ENSDARG00000036684	4078	9	6733	1.65105	1	0.746883	74.6619
GOTERM_BP_FAT	GO:0000398~nuclear mRNA splicing, via spliceosome	9	0.0884521	0.0749766	ENSDARG00000051902, ENSDARG00000018494, ENSDARG00000013382, ENSDARG00000008032, ENSDARG00000078721, ENSDARG00000015638, ENSDARG00000026180, ENSDARG00000014500, ENSDARG00000056235	4078	9	6733	1.65105	1	0.746883	74.6619
GOTERM_BP_FAT	GO:0007034~vacuolar transport	9	0.0884521	0.0749766	ENSDARG00000042946, ENSDARG00000041362, ENSDARG00000018432, ENSDARG00000026862, ENSDARG00000070433, ENSDARG00000055433, ENSDARG00000078188, ENSDARG00000056549, ENSDARG00000015823	4078	9	6733	1.65105	1	0.746883	74.6619
GOTERM_BP_FAT	GO:0042592~homeostatic process	100	0.982801	0.0793516	ENSDARG00000020699, ENSDARG00000075382, ENSDARG00000030759, ENSDARG00000074356, ENSDARG00000034777, ENSDARG00000013240, ENSDARG00000079938, ENSDARG00000039459, ENSDARG00000076754, ENSDARG00000038228, ENSDARG00000011921, ENSDARG00000068415, ENSDARG00000017864, ENSDARG00000055163, ENSDARG00000028106, ENSDARG00000070617, ENSDARG00000018461, ENSDARG00000005371, ENSDARG00000018130, ENSDARG00000031776,…	4078	149	6733	1.10809	1	0.764758	76.692
GOTERM_BP_FAT	GO:0032318~regulation of Ras GTPase activity	30	0.29484	0.0803814	ENSDARG00000075333, ENSDARG00000056346, ENSDARG00000029581, ENSDARG00000062192, ENSDARG00000010181, ENSDARG00000030269, ENSDARG00000041734, ENSDARG00000067809, ENSDARG00000019526, ENSDARG00000045510, ENSDARG00000000861, ENSDARG00000018234, ENSDARG00000005927, ENSDARG00000044357, ENSDARG00000019038, ENSDARG00000070839, ENSDARG00000078274, ENSDARG00000012184, ENSDARG00000067601, ENSDARG00000078520,…	4078	40	6733	1.23829	1	0.766927	77.147
GOTERM_BP_FAT	GO:0006163~purine nucleotide metabolic process	79	0.776413	0.0810038	ENSDARG00000012986, ENSDARG00000076003, ENSDARG00000051746, ENSDARG00000013443, ENSDARG00000016706, ENSDARG00000034534, ENSDARG00000019404, ENSDARG00000074105, ENSDARG00000011553, ENSDARG00000023967, ENSDARG00000003699, ENSDARG00000043474, ENSDARG00000041417, ENSDARG00000037153, ENSDARG00000036577, ENSDARG00000068940, ENSDARG00000041113, ENSDARG00000063910, ENSDARG00000062954, ENSDARG00000039642,…	4078	116	6733	1.12443	1	0.767276	77.4179
GOTERM_BP_FAT	GO:0007276~gamete generation	22	0.216216	0.0821649	ENSDARG00000051902, ENSDARG00000058346, ENSDARG00000035095, ENSDARG00000037491, ENSDARG00000022813, ENSDARG00000032808, ENSDARG00000068255, ENSDARG00000052343, ENSDARG00000024371, ENSDARG00000031388, ENSDARG00000044182, ENSDARG00000039820, ENSDARG00000041145, ENSDARG00000034434, ENSDARG00000044282, ENSDARG00000007465, ENSDARG00000035697, ENSDARG00000026801, ENSDARG00000041699, ENSDARG00000041959,…	4078	28	6733	1.29726	1	0.769947	77.9153
GOTERM_BP_FAT	GO:0000226~microtubule cytoskeleton organization	22	0.216216	0.0821649	ENSDARG00000054023, ENSDARG00000058346, ENSDARG00000027397, ENSDARG00000057934, ENSDARG00000024904, ENSDARG00000029133, ENSDARG00000024933, ENSDARG00000004280, ENSDARG00000013079, ENSDARG00000077442, ENSDARG00000068210, ENSDARG00000039309, ENSDARG00000042946, ENSDARG00000079753, ENSDARG00000003058, ENSDARG00000058868, ENSDARG00000078054, ENSDARG00000071694, ENSDARG00000005374, ENSDARG00000037640,…	4078	28	6733	1.29726	1	0.769947	77.9153
GOTERM_BP_FAT	GO:0043414~biopolymer methylation	22	0.216216	0.0821649	ENSDARG00000070278, ENSDARG00000039974, ENSDARG00000051902, ENSDARG00000020241, ENSDARG00000030756, ENSDARG00000034518, ENSDARG00000052402, ENSDARG00000015566, ENSDARG00000078894, ENSDARG00000025718, ENSDARG00000074756, ENSDARG00000045760, ENSDARG00000005576, ENSDARG00000057863, ENSDARG00000057830, ENSDARG00000007465, ENSDARG00000073770, ENSDARG00000069706, ENSDARG00000018698, ENSDARG00000057089,…	4078	28	6733	1.29726	1	0.769947	77.9153
GOTERM_BP_FAT	GO:0006289~nucleotide-excision repair	11	0.108108	0.089292	ENSDARG00000020001, ENSDARG00000021985, ENSDARG00000060002, ENSDARG00000039754, ENSDARG00000058984, ENSDARG00000056099, ENSDARG00000002402, ENSDARG00000038114, ENSDARG00000018061, ENSDARG00000021550, ENSDARG00000020079	4078	12	6733	1.51347	1	0.796481	80.7489
GOTERM_BP_FAT	GO:0008299~isoprenoid biosynthetic process	11	0.108108	0.089292	ENSDARG00000019976, ENSDARG00000017910, ENSDARG00000059301, ENSDARG00000040890, ENSDARG00000052734, ENSDARG00000005034, ENSDARG00000074035, ENSDARG00000075093, ENSDARG00000012563, ENSDARG00000023627, ENSDARG00000052738, ENSDARG00000004130	4078	12	6733	1.51347	1	0.796481	80.7489
GOTERM_BP_FAT	GO:0006302~double-strand break repair	11	0.108108	0.089292	ENSDARG00000010732, ENSDARG00000044949, ENSDARG00000071551, ENSDARG00000078232, ENSDARG00000043339, ENSDARG00000068862, ENSDARG00000045877, ENSDARG00000077526, ENSDARG00000038863, ENSDARG00000004692, ENSDARG00000079015, ENSDARG00000026757	4078	12	6733	1.51347	1	0.796481	80.7489
GOTERM_BP_FAT	GO:0007242~intracellular signaling cascade	244	2.39803	0.0896531	ENSDARG00000020544, ENSDARG00000063321, ENSDARG00000074493, ENSDARG00000028721, ENSDARG00000015611, ENSDARG00000041425, ENSDARG00000006553, ENSDARG00000074210, ENSDARG00000022254, ENSDARG00000007257, ENSDARG00000045989, ENSDARG00000000161, ENSDARG00000016084, ENSDARG00000040959, ENSDARG00000019709, ENSDARG00000038225, ENSDARG00000043339, ENSDARG00000054389, ENSDARG00000017960, ENSDARG00000062080,…	4078	380	6733	1.06015	1	0.795624	80.8829
GOTERM_BP_FAT	GO:0006470~protein amino acid dephosphorylation	57	0.560197	0.0906789	ENSDARG00000068238, ENSDARG00000011496, ENSDARG00000039682, ENSDARG00000032261, ENSDARG00000061398, ENSDARG00000067564, ENSDARG00000063416, ENSDARG00000016481, ENSDARG00000038156, ENSDARG00000076308, ENSDARG00000001888, ENSDARG00000009273, ENSDARG00000010792, ENSDARG00000056985, ENSDARG00000031098, ENSDARG00000077617, ENSDARG00000076486, ENSDARG00000076810, ENSDARG00000063684, ENSDARG00000016122,…	4078	82	6733	1.14768	1	0.797279	81.2588
GOTERM_BP_FAT	GO:0043087~regulation of GTPase activity	33	0.324324	0.0949851	ENSDARG00000075333, ENSDARG00000056346, ENSDARG00000029581, ENSDARG00000062192, ENSDARG00000010181, ENSDARG00000003845, ENSDARG00000030269, ENSDARG00000041734, ENSDARG00000067809, ENSDARG00000019526, ENSDARG00000045510, ENSDARG00000000861, ENSDARG00000018234, ENSDARG00000005927, ENSDARG00000032493, ENSDARG00000044357, ENSDARG00000019038, ENSDARG00000070839, ENSDARG00000078274, ENSDARG00000012184,…	4078	45	6733	1.21077	1	0.810676	82.7622
GOTERM_BP_FAT	GO:0006401~RNA catabolic process	13	0.127764	0.0974662	ENSDARG00000063079, ENSDARG00000016302, ENSDARG00000053291, ENSDARG00000014898, ENSDARG00000024702, ENSDARG00000055563, ENSDARG00000038635, ENSDARG00000014472, ENSDARG00000009862, ENSDARG00000029911, ENSDARG00000016999, ENSDARG00000014994, ENSDARG00000016516	4078	15	6733	1.43091	1	0.81706	83.5759

## Sheet: Expressed GOCC
p-values on over-representation in the set of expressed genes are calculated with all genes available on the microarray as background
Category	Term	Count	%	PValue	Genes	List Total	Pop Hits	Pop Total	Fold Enrichment	Bonferroni	Benjamini	FDR
GOTERM_CC_FAT	GO:0030529~ribonucleoprotein complex	239	2.34889	1.7579e-42	ENSDARG00000006691, ENSDARG00000035434, ENSDARG00000042851, ENSDARG00000003287, ENSDARG00000036570, ENSDARG00000069850, ENSDARG00000019181, ENSDARG00000011079, ENSDARG00000013307, ENSDARG00000011885, ENSDARG00000036675, ENSDARG00000036174, ENSDARG00000058824, ENSDARG00000014830, ENSDARG00000042864, ENSDARG00000041338, ENSDARG00000043554, ENSDARG00000045696, ENSDARG00000041435, ENSDARG00000045691,…	2294	250	3908	1.62862	8.19183e-40	8.19183e-40	2.50638e-39
GOTERM_CC_FAT	GO:0043228~non-membrane-bounded organelle	499	4.90418	1.92196e-33	ENSDARG00000003084, ENSDARG00000076042, ENSDARG00000005172, ENSDARG00000003287, ENSDARG00000011594, ENSDARG00000044402, ENSDARG00000074498, ENSDARG00000042946, ENSDARG00000061724, ENSDARG00000061187, ENSDARG00000014836, ENSDARG00000017385, ENSDARG00000068995, ENSDARG00000013307, ENSDARG00000011885, ENSDARG00000068996, ENSDARG00000057881, ENSDARG00000028323, ENSDARG00000014830, ENSDARG00000057882,…	2294	626	3908	1.35796	8.95633e-31	4.47817e-31	2.74029e-30
GOTERM_CC_FAT	GO:0043232~intracellular non-membrane-bounded organelle	499	4.90418	1.92196e-33	ENSDARG00000003084, ENSDARG00000076042, ENSDARG00000005172, ENSDARG00000003287, ENSDARG00000011594, ENSDARG00000044402, ENSDARG00000074498, ENSDARG00000042946, ENSDARG00000061724, ENSDARG00000061187, ENSDARG00000014836, ENSDARG00000017385, ENSDARG00000068995, ENSDARG00000013307, ENSDARG00000011885, ENSDARG00000068996, ENSDARG00000057881, ENSDARG00000028323, ENSDARG00000014830, ENSDARG00000057882,…	2294	626	3908	1.35796	8.95633e-31	4.47817e-31	2.74029e-30
GOTERM_CC_FAT	GO:0005840~ribosome	155	1.52334	3.24371e-29	ENSDARG00000006691, ENSDARG00000039543, ENSDARG00000022833, ENSDARG00000069850, ENSDARG00000019181, ENSDARG00000037350, ENSDARG00000074803, ENSDARG00000013307, ENSDARG00000011885, ENSDARG00000036174, ENSDARG00000010160, ENSDARG00000070607, ENSDARG00000032725, ENSDARG00000058824, ENSDARG00000014830, ENSDARG00000039641, ENSDARG00000042864, ENSDARG00000041338, ENSDARG00000043554, ENSDARG00000039347,…	2294	160	3908	1.65034	1.51157e-26	5.03856e-27	4.62481e-26
GOTERM_CC_FAT	GO:0031974~membrane-enclosed lumen	192	1.88698	7.45158e-21	ENSDARG00000061308, ENSDARG00000003287, ENSDARG00000044402, ENSDARG00000026767, ENSDARG00000023672, ENSDARG00000004729, ENSDARG00000038027, ENSDARG00000002215, ENSDARG00000028323, ENSDARG00000000568, ENSDARG00000042054, ENSDARG00000055885, ENSDARG00000006816, ENSDARG00000035563, ENSDARG00000069337, ENSDARG00000040300, ENSDARG00000017762, ENSDARG00000038563, ENSDARG00000070395, ENSDARG00000018494,…	2294	220	3908	1.48676	3.47244e-18	8.68109e-19	1.06243e-17
GOTERM_CC_FAT	GO:0005739~mitochondrion	212	2.08354	1.07096e-19	ENSDARG00000026766, ENSDARG00000024381, ENSDARG00000034174, ENSDARG00000069852, ENSDARG00000023672, ENSDARG00000074105, ENSDARG00000073884, ENSDARG00000003695, ENSDARG00000001929, ENSDARG00000058824, ENSDARG00000045888, ENSDARG00000074356, ENSDARG00000041338, ENSDARG00000015978, ENSDARG00000039931, ENSDARG00000074756, ENSDARG00000045696, ENSDARG00000019715, ENSDARG00000025635, ENSDARG00000036684,…	2294	250	3908	1.44463	4.99067e-17	9.98134e-18	1.52695e-16
GOTERM_CC_FAT	GO:0043233~organelle lumen	180	1.76904	1.09146e-18	ENSDARG00000059020, ENSDARG00000061308, ENSDARG00000046006, ENSDARG00000003287, ENSDARG00000044402, ENSDARG00000026767, ENSDARG00000004729, ENSDARG00000056235, ENSDARG00000038027, ENSDARG00000053685, ENSDARG00000055174, ENSDARG00000009953, ENSDARG00000028894, ENSDARG00000002215, ENSDARG00000011510, ENSDARG00000028323, ENSDARG00000056800, ENSDARG00000003153, ENSDARG00000000568, ENSDARG00000020077,…	2294	208	3908	1.47425	5.08622e-16	8.47704e-17	1.55619e-15
GOTERM_CC_FAT	GO:0070013~intracellular organelle lumen	180	1.76904	1.09146e-18	ENSDARG00000059020, ENSDARG00000061308, ENSDARG00000046006, ENSDARG00000003287, ENSDARG00000044402, ENSDARG00000026767, ENSDARG00000004729, ENSDARG00000056235, ENSDARG00000038027, ENSDARG00000053685, ENSDARG00000055174, ENSDARG00000009953, ENSDARG00000028894, ENSDARG00000002215, ENSDARG00000011510, ENSDARG00000028323, ENSDARG00000056800, ENSDARG00000003153, ENSDARG00000000568, ENSDARG00000020077,…	2294	208	3908	1.47425	5.08622e-16	8.47704e-17	1.55619e-15
GOTERM_CC_FAT	GO:0031975~envelope	160	1.57248	4.58104e-17	ENSDARG00000063905, ENSDARG00000024381, ENSDARG00000023190, ENSDARG00000022978, ENSDARG00000038731, ENSDARG00000004925, ENSDARG00000040401, ENSDARG00000022832, ENSDARG00000015824, ENSDARG00000070801, ENSDARG00000023672, ENSDARG00000063908, ENSDARG00000037356, ENSDARG00000010078, ENSDARG00000021120, ENSDARG00000074105, ENSDARG00000045927, ENSDARG00000011925, ENSDARG00000068940, ENSDARG00000003695,…	2294	184	3908	1.48137	2.13477e-14	3.04967e-15	6.53155e-14
GOTERM_CC_FAT	GO:0031967~organelle envelope	159	1.56265	6.90673e-17	ENSDARG00000063905, ENSDARG00000024381, ENSDARG00000023190, ENSDARG00000022978, ENSDARG00000038731, ENSDARG00000004925, ENSDARG00000040401, ENSDARG00000022832, ENSDARG00000015824, ENSDARG00000070801, ENSDARG00000023672, ENSDARG00000063908, ENSDARG00000037356, ENSDARG00000010078, ENSDARG00000021120, ENSDARG00000074105, ENSDARG00000045927, ENSDARG00000011925, ENSDARG00000068940, ENSDARG00000003695,…	2294	183	3908	1.48015	5.17364e-14	6.43929e-15	1.55431e-13
GOTERM_CC_FAT	GO:0031981~nuclear lumen	153	1.50369	2.9799e-15	ENSDARG00000059020, ENSDARG00000061308, ENSDARG00000046006, ENSDARG00000003287, ENSDARG00000044402, ENSDARG00000026767, ENSDARG00000004729, ENSDARG00000056235, ENSDARG00000038027, ENSDARG00000053685, ENSDARG00000055174, ENSDARG00000009953, ENSDARG00000028894, ENSDARG00000002215, ENSDARG00000011510, ENSDARG00000028323, ENSDARG00000056800, ENSDARG00000003153, ENSDARG00000000568, ENSDARG00000020077,…	2294	178	3908	1.46431	1.39688e-12	1.55209e-13	4.27436e-12
GOTERM_CC_FAT	GO:0044429~mitochondrial part	135	1.32678	1.60047e-13	ENSDARG00000063905, ENSDARG00000026766, ENSDARG00000024381, ENSDARG00000038731, ENSDARG00000004925, ENSDARG00000040401, ENSDARG00000022832, ENSDARG00000070801, ENSDARG00000023672, ENSDARG00000063908, ENSDARG00000037356, ENSDARG00000074105, ENSDARG00000045927, ENSDARG00000011925, ENSDARG00000068940, ENSDARG00000003695, ENSDARG00000036109, ENSDARG00000063910, ENSDARG00000028067, ENSDARG00000063895,…	2294	157	3908	1.46486	7.46039e-11	7.46037e-12	2.28262e-10
GOTERM_CC_FAT	GO:0005694~chromosome	102	1.00246	1.29427e-10	ENSDARG00000076042, ENSDARG00000055429, ENSDARG00000039354, ENSDARG00000035634, ENSDARG00000042502, ENSDARG00000011594, ENSDARG00000071420, ENSDARG00000055753, ENSDARG00000074498, ENSDARG00000058719, ENSDARG00000077587, ENSDARG00000061724, ENSDARG00000061187, ENSDARG00000014836, ENSDARG00000068995, ENSDARG00000068996, ENSDARG00000018145, ENSDARG00000075543, ENSDARG00000060687, ENSDARG00000070287,…	2294	118	3908	1.47258	6.0313e-08	5.483e-09	1.84534e-07
GOTERM_CC_FAT	GO:0005740~mitochondrial envelope	115	1.13022	1.33428e-10	ENSDARG00000063905, ENSDARG00000024381, ENSDARG00000038731, ENSDARG00000004925, ENSDARG00000040401, ENSDARG00000022832, ENSDARG00000070801, ENSDARG00000023672, ENSDARG00000063908, ENSDARG00000037356, ENSDARG00000074105, ENSDARG00000045927, ENSDARG00000011925, ENSDARG00000068940, ENSDARG00000003695, ENSDARG00000036109, ENSDARG00000063910, ENSDARG00000028067, ENSDARG00000063895, ENSDARG00000039346,…	2294	136	3908	1.44052	6.21776e-08	5.18146e-09	1.90239e-07
GOTERM_CC_FAT	GO:0031090~organelle membrane	206	2.02457	1.83959e-10	ENSDARG00000024381, ENSDARG00000004173, ENSDARG00000015824, ENSDARG00000034823, ENSDARG00000023672, ENSDARG00000074105, ENSDARG00000012840, ENSDARG00000003695, ENSDARG00000079654, ENSDARG00000037556, ENSDARG00000014165, ENSDARG00000039931, ENSDARG00000035149, ENSDARG00000043134, ENSDARG00000019360, ENSDARG00000025635, ENSDARG00000036684, ENSDARG00000025132, ENSDARG00000057454, ENSDARG00000057727,…	2294	268	3908	1.30946	8.57251e-08	6.59424e-09	2.62285e-07
GOTERM_CC_FAT	GO:0005829~cytosol	98	0.963145	1.70352e-09	ENSDARG00000002165, ENSDARG00000045928, ENSDARG00000015315, ENSDARG00000022456, ENSDARG00000001929, ENSDARG00000020008, ENSDARG00000016255, ENSDARG00000054829, ENSDARG00000030897, ENSDARG00000058327, ENSDARG00000015006, ENSDARG00000007141, ENSDARG00000037108, ENSDARG00000053194, ENSDARG00000012468, ENSDARG00000068076, ENSDARG00000030537, ENSDARG00000024717, ENSDARG00000069747, ENSDARG00000035043,…	2294	115	3908	1.45174	7.93839e-07	5.67028e-08	2.42884e-06
GOTERM_CC_FAT	GO:0031966~mitochondrial membrane	105	1.03194	2.15156e-09	ENSDARG00000063905, ENSDARG00000024381, ENSDARG00000038731, ENSDARG00000004925, ENSDARG00000040401, ENSDARG00000070801, ENSDARG00000023672, ENSDARG00000037356, ENSDARG00000063908, ENSDARG00000074105, ENSDARG00000045927, ENSDARG00000011925, ENSDARG00000068940, ENSDARG00000003695, ENSDARG00000036109, ENSDARG00000063910, ENSDARG00000063895, ENSDARG00000039346, ENSDARG00000058297, ENSDARG00000039931,…	2294	125	3908	1.431	1.00263e-06	6.68418e-08	3.06764e-06
GOTERM_CC_FAT	GO:0044451~nucleoplasm part	97	0.953317	6.46313e-09	ENSDARG00000061308, ENSDARG00000046006, ENSDARG00000056235, ENSDARG00000053685, ENSDARG00000055174, ENSDARG00000009953, ENSDARG00000028894, ENSDARG00000056800, ENSDARG00000003153, ENSDARG00000000568, ENSDARG00000078418, ENSDARG00000000729, ENSDARG00000042054, ENSDARG00000006816, ENSDARG00000035563, ENSDARG00000069337, ENSDARG00000024049, ENSDARG00000075226, ENSDARG00000037238, ENSDARG00000011000,…	2294	115	3908	1.43693	3.01181e-06	1.88239e-07	9.21498e-06
GOTERM_CC_FAT	GO:0005654~nucleoplasm	107	1.0516	1.43406e-08	ENSDARG00000059020, ENSDARG00000061308, ENSDARG00000003287, ENSDARG00000046006, ENSDARG00000056235, ENSDARG00000004729, ENSDARG00000053685, ENSDARG00000055174, ENSDARG00000009953, ENSDARG00000002215, ENSDARG00000028894, ENSDARG00000056800, ENSDARG00000003153, ENSDARG00000000568, ENSDARG00000078418, ENSDARG00000000729, ENSDARG00000042054, ENSDARG00000006816, ENSDARG00000035563, ENSDARG00000069337,…	2294	130	3908	1.40217	6.6827e-06	3.93101e-07	2.04465e-05
GOTERM_CC_FAT	GO:0005783~endoplasmic reticulum	175	1.7199	2.14565e-08	ENSDARG00000010553, ENSDARG00000038213, ENSDARG00000070689, ENSDARG00000044972, ENSDARG00000007250, ENSDARG00000010073, ENSDARG00000035631, ENSDARG00000010658, ENSDARG00000075954, ENSDARG00000044601, ENSDARG00000012840, ENSDARG00000015290, ENSDARG00000015709, ENSDARG00000013302, ENSDARG00000011418, ENSDARG00000041071, ENSDARG00000003757, ENSDARG00000006497, ENSDARG00000016636, ENSDARG00000059238,…	2294	230	3908	1.2962	9.99868e-06	5.55485e-07	3.05922e-05
GOTERM_CC_FAT	GO:0005730~nucleolus	52	0.511057	6.92406e-08	ENSDARG00000018524, ENSDARG00000014329, ENSDARG00000002267, ENSDARG00000003287, ENSDARG00000044402, ENSDARG00000026767, ENSDARG00000038027, ENSDARG00000023532, ENSDARG00000076526, ENSDARG00000011510, ENSDARG00000068903, ENSDARG00000055510, ENSDARG00000028323, ENSDARG00000069422, ENSDARG00000018902, ENSDARG00000040439, ENSDARG00000020077, ENSDARG00000078418, ENSDARG00000055885, ENSDARG00000007993,…	2294	56	3908	1.58189	3.22656e-05	1.69822e-06	9.87217e-05
GOTERM_CC_FAT	GO:0019866~organelle inner membrane	82	0.805897	1.00936e-07	ENSDARG00000063905, ENSDARG00000038731, ENSDARG00000004925, ENSDARG00000012295, ENSDARG00000040401, ENSDARG00000070801, ENSDARG00000015824, ENSDARG00000023672, ENSDARG00000063908, ENSDARG00000037356, ENSDARG00000074105, ENSDARG00000011553, ENSDARG00000045927, ENSDARG00000011925, ENSDARG00000068940, ENSDARG00000032431, ENSDARG00000008568, ENSDARG00000039310, ENSDARG00000063910, ENSDARG00000035905,…	2294	97	3908	1.44014	4.70349e-05	2.3518e-06	0.000143912
GOTERM_CC_FAT	GO:0044427~chromosomal part	75	0.737101	2.05791e-07	ENSDARG00000053442, ENSDARG00000076042, ENSDARG00000055429, ENSDARG00000039354, ENSDARG00000062326, ENSDARG00000069917, ENSDARG00000035634, ENSDARG00000042502, ENSDARG00000071420, ENSDARG00000055753, ENSDARG00000077587, ENSDARG00000074498, ENSDARG00000036136, ENSDARG00000020504, ENSDARG00000003904, ENSDARG00000078532, ENSDARG00000061187, ENSDARG00000061547, ENSDARG00000078054, ENSDARG00000058868,…	2294	88	3908	1.45191	9.5894e-05	4.56659e-06	0.000293412
GOTERM_CC_FAT	GO:0005743~mitochondrial inner membrane	79	0.776413	3.0245e-07	ENSDARG00000063905, ENSDARG00000038731, ENSDARG00000004925, ENSDARG00000012295, ENSDARG00000040401, ENSDARG00000070801, ENSDARG00000023672, ENSDARG00000063908, ENSDARG00000037356, ENSDARG00000074105, ENSDARG00000011553, ENSDARG00000045927, ENSDARG00000011925, ENSDARG00000068940, ENSDARG00000032431, ENSDARG00000008568, ENSDARG00000039310, ENSDARG00000063910, ENSDARG00000035905, ENSDARG00000055708,…	2294	94	3908	1.43173	0.000140932	6.40642e-06	0.000431225
GOTERM_CC_FAT	GO:0005635~nuclear envelope	44	0.432432	5.79555e-07	ENSDARG00000038239, ENSDARG00000033965, ENSDARG00000035751, ENSDARG00000001766, ENSDARG00000023190, ENSDARG00000022978, ENSDARG00000006963, ENSDARG00000008680, ENSDARG00000005540, ENSDARG00000015824, ENSDARG00000008395, ENSDARG00000009933, ENSDARG00000010078, ENSDARG00000021120, ENSDARG00000016753, ENSDARG00000016010, ENSDARG00000008592, ENSDARG00000012222, ENSDARG00000041217, ENSDARG00000029043,…	2294	47	3908	1.59484	0.000270036	1.17422e-05	0.000826313
GOTERM_CC_FAT	GO:0048475~coated membrane	38	0.373464	1.92341e-06	ENSDARG00000018562, ENSDARG00000004173, ENSDARG00000057452, ENSDARG00000012294, ENSDARG00000056871, ENSDARG00000031214, ENSDARG00000029170, ENSDARG00000058504, ENSDARG00000027966, ENSDARG00000034823, ENSDARG00000020621, ENSDARG00000045618, ENSDARG00000029928, ENSDARG00000035152, ENSDARG00000012866, ENSDARG00000043493, ENSDARG00000056803, ENSDARG00000013479, ENSDARG00000039512, ENSDARG00000000189,…	2294	40	3908	1.6184	0.000895908	3.73455e-05	0.00274232
GOTERM_CC_FAT	GO:0030117~membrane coat	38	0.373464	1.92341e-06	ENSDARG00000018562, ENSDARG00000004173, ENSDARG00000057452, ENSDARG00000012294, ENSDARG00000056871, ENSDARG00000031214, ENSDARG00000029170, ENSDARG00000058504, ENSDARG00000027966, ENSDARG00000034823, ENSDARG00000020621, ENSDARG00000045618, ENSDARG00000029928, ENSDARG00000035152, ENSDARG00000012866, ENSDARG00000043493, ENSDARG00000056803, ENSDARG00000013479, ENSDARG00000039512, ENSDARG00000000189,…	2294	40	3908	1.6184	0.000895908	3.73455e-05	0.00274232
GOTERM_CC_FAT	GO:0015630~microtubule cytoskeleton	90	0.884521	1.95424e-06	ENSDARG00000057934, ENSDARG00000039354, ENSDARG00000038198, ENSDARG00000005172, ENSDARG00000058319, ENSDARG00000041623, ENSDARG00000045025, ENSDARG00000077442, ENSDARG00000038024, ENSDARG00000015610, ENSDARG00000038190, ENSDARG00000042946, ENSDARG00000055965, ENSDARG00000079753, ENSDARG00000058219, ENSDARG00000017385, ENSDARG00000035423, ENSDARG00000070570, ENSDARG00000017960, ENSDARG00000004527,…	2294	112	3908	1.36894	0.000910262	3.64264e-05	0.00278627
GOTERM_CC_FAT	GO:0005643~nuclear pore	30	0.29484	2.34129e-06	ENSDARG00000033965, ENSDARG00000038239, ENSDARG00000035751, ENSDARG00000001766, ENSDARG00000023190, ENSDARG00000006963, ENSDARG00000008680, ENSDARG00000005540, ENSDARG00000008395, ENSDARG00000010078, ENSDARG00000021120, ENSDARG00000016753, ENSDARG00000016010, ENSDARG00000012222, ENSDARG00000041217, ENSDARG00000029043, ENSDARG00000038066, ENSDARG00000027169, ENSDARG00000001777, ENSDARG00000043559,…	2294	30	3908	1.70357	0.00109045	4.19623e-05	0.00333811
GOTERM_CC_FAT	GO:0046930~pore complex	30	0.29484	2.34129e-06	ENSDARG00000033965, ENSDARG00000038239, ENSDARG00000035751, ENSDARG00000001766, ENSDARG00000023190, ENSDARG00000006963, ENSDARG00000008680, ENSDARG00000005540, ENSDARG00000008395, ENSDARG00000010078, ENSDARG00000021120, ENSDARG00000016753, ENSDARG00000016010, ENSDARG00000012222, ENSDARG00000041217, ENSDARG00000029043, ENSDARG00000038066, ENSDARG00000027169, ENSDARG00000001777, ENSDARG00000043559,…	2294	30	3908	1.70357	0.00109045	4.19623e-05	0.00333811
GOTERM_CC_FAT	GO:0016469~proton-transporting two-sector ATPase complex	43	0.422604	1.28482e-05	ENSDARG00000076003, ENSDARG00000031681, ENSDARG00000035650, ENSDARG00000013443, ENSDARG00000015174, ENSDARG00000034534, ENSDARG00000011553, ENSDARG00000074105, ENSDARG00000019404, ENSDARG00000023967, ENSDARG00000041417, ENSDARG00000037153, ENSDARG00000014085, ENSDARG00000045514, ENSDARG00000010149, ENSDARG00000036577, ENSDARG00000068940, ENSDARG00000041113, ENSDARG00000063910, ENSDARG00000020847,…	2294	48	3908	1.52612	0.00596942	0.000221728	0.0183171
GOTERM_CC_FAT	GO:0000502~proteasome complex	40	0.39312	1.34211e-05	ENSDARG00000017199, ENSDARG00000020101, ENSDARG00000002240, ENSDARG00000037038, ENSDARG00000002165, ENSDARG00000010965, ENSDARG00000031885, ENSDARG00000045928, ENSDARG00000070674, ENSDARG00000019398, ENSDARG00000015315, ENSDARG00000005134, ENSDARG00000016239, ENSDARG00000058560, ENSDARG00000003189, ENSDARG00000003526, ENSDARG00000043781, ENSDARG00000035679, ENSDARG00000027099, ENSDARG00000020454,…	2294	44	3908	1.5487	0.00623475	0.000223342	0.0191338
GOTERM_CC_FAT	GO:0012505~endomembrane system	128	1.25799	1.6552e-05	ENSDARG00000018562, ENSDARG00000004173, ENSDARG00000023190, ENSDARG00000022978, ENSDARG00000015824, ENSDARG00000034823, ENSDARG00000015823, ENSDARG00000010078, ENSDARG00000021120, ENSDARG00000012840, ENSDARG00000015290, ENSDARG00000029043, ENSDARG00000079654, ENSDARG00000011418, ENSDARG00000027169, ENSDARG00000056803, ENSDARG00000037556, ENSDARG00000043559, ENSDARG00000016636, ENSDARG00000055433,…	2294	172	3908	1.26778	0.0076836	0.00026594	0.0235968
GOTERM_CC_FAT	GO:0033279~ribosomal subunit	24	0.235872	4.76588e-05	ENSDARG00000002264, ENSDARG00000041340, ENSDARG00000070849, ENSDARG00000060798, ENSDARG00000042517, ENSDARG00000045091, ENSDARG00000069850, ENSDARG00000044093, ENSDARG00000007320, ENSDARG00000019181, ENSDARG00000043453, ENSDARG00000057556, ENSDARG00000046119, ENSDARG00000039641, ENSDARG00000041338, ENSDARG00000042864, ENSDARG00000021838, ENSDARG00000078879, ENSDARG00000077291, ENSDARG00000068635,…	2294	24	3908	1.70357	0.0219647	0.000740044	0.0679294
GOTERM_CC_FAT	GO:0005815~microtubule organizing center	34	0.334152	4.8967e-05	ENSDARG00000054023, ENSDARG00000026595, ENSDARG00000057934, ENSDARG00000029133, ENSDARG00000058319, ENSDARG00000021022, ENSDARG00000013079, ENSDARG00000077442, ENSDARG00000021827, ENSDARG00000045025, ENSDARG00000038190, ENSDARG00000068210, ENSDARG00000079753, ENSDARG00000058868, ENSDARG00000017385, ENSDARG00000002991, ENSDARG00000056862, ENSDARG00000000529, ENSDARG00000025383, ENSDARG00000005456,…	2294	37	3908	1.56545	0.0225608	0.000735831	0.0697933
GOTERM_CC_FAT	GO:0005768~endosome	32	0.314496	0.000115108	ENSDARG00000010553, ENSDARG00000041362, ENSDARG00000060734, ENSDARG00000026109, ENSDARG00000069521, ENSDARG00000014303, ENSDARG00000020442, ENSDARG00000007323, ENSDARG00000038615, ENSDARG00000006915, ENSDARG00000026907, ENSDARG00000057075, ENSDARG00000039872, ENSDARG00000016255, ENSDARG00000026387, ENSDARG00000038064, ENSDARG00000056986, ENSDARG00000056549, ENSDARG00000041900, ENSDARG00000035548,…	2294	35	3908	1.55755	0.0522301	0.00167496	0.163994
GOTERM_CC_FAT	GO:0033177~proton-transporting two-sector ATPase complex, proton-transporting domain	22	0.216216	0.000128477	ENSDARG00000076003, ENSDARG00000009447, ENSDARG00000031681, ENSDARG00000063911, ENSDARG00000014313, ENSDARG00000015174, ENSDARG00000035565, ENSDARG00000074105, ENSDARG00000056008, ENSDARG00000011553, ENSDARG00000068940, ENSDARG00000036577, ENSDARG00000069090, ENSDARG00000057853, ENSDARG00000041113, ENSDARG00000063910, ENSDARG00000020847, ENSDARG00000039642, ENSDARG00000025635, ENSDARG00000017775,…	2294	22	3908	1.70357	0.0581168	0.00181272	0.183023
GOTERM_CC_FAT	GO:0030119~AP-type membrane coat adaptor complex	20	0.19656	0.000343566	ENSDARG00000013479, ENSDARG00000039512, ENSDARG00000038537, ENSDARG00000012294, ENSDARG00000057452, ENSDARG00000056871, ENSDARG00000013726, ENSDARG00000031533, ENSDARG00000031214, ENSDARG00000058504, ENSDARG00000002792, ENSDARG00000026759, ENSDARG00000027966, ENSDARG00000002790, ENSDARG00000020621, ENSDARG00000029928, ENSDARG00000016128, ENSDARG00000035152, ENSDARG00000076073, ENSDARG00000056803	2294	20	3908	1.70357	0.147966	0.00469861	0.488735
GOTERM_CC_FAT	GO:0030131~clathrin adaptor complex	20	0.19656	0.000343566	ENSDARG00000013479, ENSDARG00000039512, ENSDARG00000038537, ENSDARG00000012294, ENSDARG00000057452, ENSDARG00000056871, ENSDARG00000013726, ENSDARG00000031533, ENSDARG00000031214, ENSDARG00000058504, ENSDARG00000002792, ENSDARG00000026759, ENSDARG00000027966, ENSDARG00000002790, ENSDARG00000020621, ENSDARG00000029928, ENSDARG00000016128, ENSDARG00000035152, ENSDARG00000076073, ENSDARG00000056803	2294	20	3908	1.70357	0.147966	0.00469861	0.488735
GOTERM_CC_FAT	GO:0016592~Srb-mediator complex	19	0.186732	0.000559892	ENSDARG00000014292, ENSDARG00000006345, ENSDARG00000059412, ENSDARG00000046006, ENSDARG00000008064, ENSDARG00000014148, ENSDARG00000041503, ENSDARG00000069337, ENSDARG00000008020, ENSDARG00000009472, ENSDARG00000009953, ENSDARG00000003910, ENSDARG00000009793, ENSDARG00000041237, ENSDARG00000016318, ENSDARG00000034734, ENSDARG00000070623, ENSDARG00000056800, ENSDARG00000037392	2294	19	3908	1.70357	0.229706	0.00742892	0.795326
GOTERM_CC_FAT	GO:0000775~chromosome, centromeric region	19	0.186732	0.000559892	ENSDARG00000040524, ENSDARG00000039354, ENSDARG00000004280, ENSDARG00000069917, ENSDARG00000034624, ENSDARG00000024681, ENSDARG00000058868, ENSDARG00000078054, ENSDARG00000020345, ENSDARG00000075619, ENSDARG00000038802, ENSDARG00000071694, ENSDARG00000044135, ENSDARG00000026454, ENSDARG00000018738, ENSDARG00000043137, ENSDARG00000002479, ENSDARG00000069916, ENSDARG00000026799	2294	19	3908	1.70357	0.229706	0.00742892	0.795326
GOTERM_CC_FAT	GO:0005681~spliceosome	19	0.186732	0.000559892	ENSDARG00000036190, ENSDARG00000043631, ENSDARG00000061204, ENSDARG00000035434, ENSDARG00000010238, ENSDARG00000058306, ENSDARG00000078721, ENSDARG00000058962, ENSDARG00000026180, ENSDARG00000045691, ENSDARG00000038870, ENSDARG00000056235, ENSDARG00000014008, ENSDARG00000018494, ENSDARG00000013382, ENSDARG00000056932, ENSDARG00000039213, ENSDARG00000029114, ENSDARG00000053101	2294	19	3908	1.70357	0.229706	0.00742892	0.795326
GOTERM_CC_FAT	GO:0005819~spindle	19	0.186732	0.000559892	ENSDARG00000005456, ENSDARG00000039354, ENSDARG00000029133, ENSDARG00000013079, ENSDARG00000069917, ENSDARG00000017960, ENSDARG00000021827, ENSDARG00000077442, ENSDARG00000010953, ENSDARG00000002403, ENSDARG00000068210, ENSDARG00000038190, ENSDARG00000039020, ENSDARG00000077883, ENSDARG00000004527, ENSDARG00000078054, ENSDARG00000020345, ENSDARG00000005374, ENSDARG00000044345, ENSDARG00000056862,…	2294	19	3908	1.70357	0.229706	0.00742892	0.795326
GOTERM_CC_FAT	GO:0016591~DNA-directed RNA polymerase II, holoenzyme	18	0.176904	0.000910074	ENSDARG00000077870, ENSDARG00000011000, ENSDARG00000063670, ENSDARG00000000542, ENSDARG00000002402, ENSDARG00000019572, ENSDARG00000056127, ENSDARG00000006816, ENSDARG00000036868, ENSDARG00000012672, ENSDARG00000053685, ENSDARG00000055174, ENSDARG00000045513, ENSDARG00000069910, ENSDARG00000035330, ENSDARG00000006196, ENSDARG00000054085, ENSDARG00000014994	2294	18	3908	1.70357	0.345764	0.0117166	1.28976
GOTERM_CC_FAT	GO:0030118~clathrin coat	24	0.235872	0.0010076	ENSDARG00000013479, ENSDARG00000039512, ENSDARG00000038537, ENSDARG00000012294, ENSDARG00000057452, ENSDARG00000056871, ENSDARG00000013726, ENSDARG00000031533, ENSDARG00000031214, ENSDARG00000029170, ENSDARG00000058504, ENSDARG00000002792, ENSDARG00000026759, ENSDARG00000027966, ENSDARG00000002790, ENSDARG00000020621, ENSDARG00000045618, ENSDARG00000029928, ENSDARG00000016128, ENSDARG00000012866,…	2294	26	3908	1.57253	0.374859	0.0126165	1.42706
GOTERM_CC_FAT	GO:0044432~endoplasmic reticulum part	48	0.471744	0.00191969	ENSDARG00000024277, ENSDARG00000044596, ENSDARG00000063191, ENSDARG00000041703, ENSDARG00000030004, ENSDARG00000031971, ENSDARG00000013670, ENSDARG00000061354, ENSDARG00000012840, ENSDARG00000052734, ENSDARG00000020373, ENSDARG00000057531, ENSDARG00000056648, ENSDARG00000015290, ENSDARG00000018840, ENSDARG00000017617, ENSDARG00000055945, ENSDARG00000005115, ENSDARG00000018491, ENSDARG00000044627,…	2294	61	3908	1.34052	0.59157	0.0232886	2.70249
GOTERM_CC_FAT	GO:0005813~centrosome	25	0.2457	0.00203829	ENSDARG00000003446, ENSDARG00000026595, ENSDARG00000005456, ENSDARG00000058346, ENSDARG00000057934, ENSDARG00000070570, ENSDARG00000024933, ENSDARG00000058319, ENSDARG00000021827, ENSDARG00000062727, ENSDARG00000010953, ENSDARG00000038190, ENSDARG00000068210, ENSDARG00000004576, ENSDARG00000076439, ENSDARG00000079753, ENSDARG00000003058, ENSDARG00000002991, ENSDARG00000058868, ENSDARG00000020345,…	2294	28	3908	1.52105	0.613573	0.024085	2.86721
GOTERM_CC_FAT	GO:0000785~chromatin	44	0.432432	0.00334888	ENSDARG00000053442, ENSDARG00000076042, ENSDARG00000055429, ENSDARG00000062326, ENSDARG00000071420, ENSDARG00000042502, ENSDARG00000055753, ENSDARG00000077587, ENSDARG00000074498, ENSDARG00000036136, ENSDARG00000020504, ENSDARG00000078532, ENSDARG00000061187, ENSDARG00000061547, ENSDARG00000068995, ENSDARG00000068996, ENSDARG00000018907, ENSDARG00000018145, ENSDARG00000075543, ENSDARG00000060687,…	2294	56	3908	1.33852	0.790535	0.0383262	4.6702
GOTERM_CC_FAT	GO:0033176~proton-transporting V-type ATPase complex	15	0.14742	0.00383763	ENSDARG00000031681, ENSDARG00000013443, ENSDARG00000034534, ENSDARG00000023967, ENSDARG00000045543, ENSDARG00000041417, ENSDARG00000037153, ENSDARG00000006370, ENSDARG00000036577, ENSDARG00000069090, ENSDARG00000057853, ENSDARG00000035880, ENSDARG00000022315, ENSDARG00000039642, ENSDARG00000043465, ENSDARG00000059057	2294	15	3908	1.70357	0.833336	0.0427607	5.33458
GOTERM_CC_FAT	GO:0016604~nuclear body	15	0.14742	0.00383763	ENSDARG00000003153, ENSDARG00000000729, ENSDARG00000058306, ENSDARG00000015853, ENSDARG00000075347, ENSDARG00000010381, ENSDARG00000056235, ENSDARG00000016516, ENSDARG00000078930, ENSDARG00000018494, ENSDARG00000060847, ENSDARG00000053439, ENSDARG00000038635, ENSDARG00000014472, ENSDARG00000015352, ENSDARG00000029911	2294	15	3908	1.70357	0.833336	0.0427607	5.33458
GOTERM_CC_FAT	GO:0045259~proton-transporting ATP synthase complex	18	0.176904	0.00388662	ENSDARG00000009447, ENSDARG00000063911, ENSDARG00000014313, ENSDARG00000019404, ENSDARG00000074105, ENSDARG00000056008, ENSDARG00000011553, ENSDARG00000045514, ENSDARG00000068940, ENSDARG00000036577, ENSDARG00000010149, ENSDARG00000057853, ENSDARG00000041113, ENSDARG00000063910, ENSDARG00000001788, ENSDARG00000025635, ENSDARG00000017775, ENSDARG00000011841, ENSDARG00000078113	2294	19	3908	1.61391	0.837112	0.0422869	5.40093
GOTERM_CC_FAT	GO:0005856~cytoskeleton	197	1.93612	0.00433211	ENSDARG00000003084, ENSDARG00000035433, ENSDARG00000005172, ENSDARG00000058319, ENSDARG00000038024, ENSDARG00000015610, ENSDARG00000042946, ENSDARG00000079753, ENSDARG00000058219, ENSDARG00000017385, ENSDARG00000057881, ENSDARG00000002213, ENSDARG00000057882, ENSDARG00000035423, ENSDARG00000017960, ENSDARG00000041720, ENSDARG00000003952, ENSDARG00000041723, ENSDARG00000013843, ENSDARG00000015409,…	2294	297	3908	1.12998	0.867762	0.0459603	6.00235
GOTERM_CC_FAT	GO:0019867~outer membrane	27	0.265356	0.00592372	ENSDARG00000025132, ENSDARG00000056328, ENSDARG00000024381, ENSDARG00000052411, ENSDARG00000039681, ENSDARG00000014969, ENSDARG00000036721, ENSDARG00000056842, ENSDARG00000045814, ENSDARG00000003695, ENSDARG00000040111, ENSDARG00000036109, ENSDARG00000011418, ENSDARG00000013623, ENSDARG00000029415, ENSDARG00000018425, ENSDARG00000045132, ENSDARG00000005121, ENSDARG00000028559, ENSDARG00000079504,…	2294	32	3908	1.43739	0.937254	0.0609852	8.12214
GOTERM_CC_FAT	GO:0005773~vacuole	27	0.265356	0.00592372	ENSDARG00000027464, ENSDARG00000018432, ENSDARG00000037064, ENSDARG00000070433, ENSDARG00000026109, ENSDARG00000059354, ENSDARG00000038543, ENSDARG00000037091, ENSDARG00000023766, ENSDARG00000069673, ENSDARG00000015179, ENSDARG00000056559, ENSDARG00000038615, ENSDARG00000022599, ENSDARG00000003399, ENSDARG00000026907, ENSDARG00000006915, ENSDARG00000005679, ENSDARG00000006370, ENSDARG00000039872,…	2294	32	3908	1.43739	0.937254	0.0609852	8.12214
GOTERM_CC_FAT	GO:0045263~proton-transporting ATP synthase complex, coupling factor F(o)	14	0.137592	0.00615514	ENSDARG00000009447, ENSDARG00000063911, ENSDARG00000014313, ENSDARG00000056008, ENSDARG00000011553, ENSDARG00000074105, ENSDARG00000036577, ENSDARG00000068940, ENSDARG00000057853, ENSDARG00000041113, ENSDARG00000063910, ENSDARG00000025635, ENSDARG00000017775, ENSDARG00000011841, ENSDARG00000078113	2294	14	3908	1.70357	0.943706	0.0619358	8.42665
GOTERM_CC_FAT	GO:0000793~condensed chromosome	14	0.137592	0.00615514	ENSDARG00000040524, ENSDARG00000039354, ENSDARG00000004280, ENSDARG00000007315, ENSDARG00000069917, ENSDARG00000034624, ENSDARG00000003904, ENSDARG00000078054, ENSDARG00000020345, ENSDARG00000078904, ENSDARG00000071694, ENSDARG00000070109, ENSDARG00000002479, ENSDARG00000061468	2294	14	3908	1.70357	0.943706	0.0619358	8.42665
GOTERM_CC_FAT	GO:0005874~microtubule	53	0.520885	0.00730144	ENSDARG00000044491, ENSDARG00000026595, ENSDARG00000039354, ENSDARG00000038198, ENSDARG00000042708, ENSDARG00000069917, ENSDARG00000005462, ENSDARG00000041623, ENSDARG00000031388, ENSDARG00000021827, ENSDARG00000038024, ENSDARG00000038190, ENSDARG00000037997, ENSDARG00000015610, ENSDARG00000006260, ENSDARG00000014943, ENSDARG00000001558, ENSDARG00000042946, ENSDARG00000016301, ENSDARG00000058219,…	2294	71	3908	1.27168	0.967122	0.0715494	9.9211
GOTERM_CC_FAT	GO:0005741~mitochondrial outer membrane	24	0.235872	0.00752399	ENSDARG00000025132, ENSDARG00000013623, ENSDARG00000056328, ENSDARG00000024381, ENSDARG00000029415, ENSDARG00000018425, ENSDARG00000052411, ENSDARG00000045132, ENSDARG00000039681, ENSDARG00000005121, ENSDARG00000028559, ENSDARG00000079504, ENSDARG00000036721, ENSDARG00000056842, ENSDARG00000067717, ENSDARG00000004605, ENSDARG00000021564, ENSDARG00000045814, ENSDARG00000003695, ENSDARG00000040111,…	2294	28	3908	1.46021	0.970384	0.0721467	10.2086
GOTERM_CC_FAT	GO:0005794~Golgi apparatus	130	1.27764	0.00808576	ENSDARG00000010553, ENSDARG00000018562, ENSDARG00000071039, ENSDARG00000004173, ENSDARG00000053504, ENSDARG00000034823, ENSDARG00000012745, ENSDARG00000038414, ENSDARG00000079654, ENSDARG00000019998, ENSDARG00000056803, ENSDARG00000037556, ENSDARG00000038225, ENSDARG00000038537, ENSDARG00000016636, ENSDARG00000004396, ENSDARG00000017960, ENSDARG00000070470, ENSDARG00000026048, ENSDARG00000051936,…	2294	192	3908	1.15346	0.977252	0.0757922	10.9305
GOTERM_CC_FAT	GO:0031968~organelle outer membrane	26	0.255528	0.00834696	ENSDARG00000025132, ENSDARG00000056328, ENSDARG00000024381, ENSDARG00000052411, ENSDARG00000039681, ENSDARG00000036721, ENSDARG00000056842, ENSDARG00000045814, ENSDARG00000003695, ENSDARG00000040111, ENSDARG00000036109, ENSDARG00000011418, ENSDARG00000013623, ENSDARG00000029415, ENSDARG00000018425, ENSDARG00000045132, ENSDARG00000005121, ENSDARG00000028559, ENSDARG00000079504, ENSDARG00000067717,…	2294	31	3908	1.4288	0.979879	0.07662	11.2644
GOTERM_CC_FAT	GO:0015934~large ribosomal subunit	13	0.127764	0.00982887	ENSDARG00000007320, ENSDARG00000002264, ENSDARG00000041338, ENSDARG00000042864, ENSDARG00000060489, ENSDARG00000041340, ENSDARG00000042517, ENSDARG00000057556, ENSDARG00000060798, ENSDARG00000045091, ENSDARG00000044093, ENSDARG00000069850, ENSDARG00000039641	2294	13	3908	1.70357	0.989977	0.087948	13.1364
GOTERM_CC_FAT	GO:0030120~vesicle coat	13	0.127764	0.00982887	ENSDARG00000018562, ENSDARG00000000189, ENSDARG00000004173, ENSDARG00000016636, ENSDARG00000058504, ENSDARG00000034823, ENSDARG00000027966, ENSDARG00000045618, ENSDARG00000056557, ENSDARG00000019360, ENSDARG00000076073, ENSDARG00000043493, ENSDARG00000056803	2294	13	3908	1.70357	0.989977	0.087948	13.1364
GOTERM_CC_FAT	GO:0042175~nuclear envelope-endoplasmic reticulum network	42	0.412776	0.0101826	ENSDARG00000024277, ENSDARG00000044596, ENSDARG00000063191, ENSDARG00000041703, ENSDARG00000030004, ENSDARG00000012840, ENSDARG00000052734, ENSDARG00000020373, ENSDARG00000015290, ENSDARG00000056648, ENSDARG00000057531, ENSDARG00000017617, ENSDARG00000055945, ENSDARG00000044627, ENSDARG00000059629, ENSDARG00000077532, ENSDARG00000078862, ENSDARG00000010347, ENSDARG00000032780, ENSDARG00000011418,…	2294	55	3908	1.30091	0.991515	0.0892786	13.5778
GOTERM_CC_FAT	GO:0005789~endoplasmic reticulum membrane	40	0.39312	0.0102506	ENSDARG00000024277, ENSDARG00000044596, ENSDARG00000063191, ENSDARG00000041703, ENSDARG00000030004, ENSDARG00000012840, ENSDARG00000052734, ENSDARG00000020373, ENSDARG00000015290, ENSDARG00000056648, ENSDARG00000057531, ENSDARG00000017617, ENSDARG00000055945, ENSDARG00000044627, ENSDARG00000059629, ENSDARG00000077532, ENSDARG00000078862, ENSDARG00000010347, ENSDARG00000032780, ENSDARG00000011418,…	2294	52	3908	1.31044	0.991782	0.0882006	13.6624
GOTERM_CC_FAT	GO:0031980~mitochondrial lumen	18	0.176904	0.0117054	ENSDARG00000010021, ENSDARG00000002264, ENSDARG00000052190, ENSDARG00000041340, ENSDARG00000044562, ENSDARG00000038563, ENSDARG00000042517, ENSDARG00000003035, ENSDARG00000070395, ENSDARG00000045091, ENSDARG00000057128, ENSDARG00000056160, ENSDARG00000039887, ENSDARG00000043471, ENSDARG00000078500, ENSDARG00000025338, ENSDARG00000077728, ENSDARG00000060594	2294	20	3908	1.53322	0.995859	0.098348	15.4543
GOTERM_CC_FAT	GO:0005759~mitochondrial matrix	18	0.176904	0.0117054	ENSDARG00000010021, ENSDARG00000002264, ENSDARG00000052190, ENSDARG00000041340, ENSDARG00000044562, ENSDARG00000038563, ENSDARG00000042517, ENSDARG00000003035, ENSDARG00000070395, ENSDARG00000045091, ENSDARG00000057128, ENSDARG00000056160, ENSDARG00000039887, ENSDARG00000043471, ENSDARG00000078500, ENSDARG00000025338, ENSDARG00000077728, ENSDARG00000060594	2294	20	3908	1.53322	0.995859	0.098348	15.4543
GOTERM_CC_FAT	GO:0005798~Golgi-associated vesicle	12	0.117936	0.015617	ENSDARG00000018562, ENSDARG00000045618, ENSDARG00000004173, ENSDARG00000056557, ENSDARG00000076073, ENSDARG00000020607, ENSDARG00000043493, ENSDARG00000058504, ENSDARG00000027966, ENSDARG00000034823, ENSDARG00000007760, ENSDARG00000056803	2294	12	3908	1.70357	0.999348	0.127011	20.1021
GOTERM_CC_FAT	GO:0031970~organelle envelope lumen	12	0.117936	0.015617	ENSDARG00000044329, ENSDARG00000071396, ENSDARG00000043865, ENSDARG00000058297, ENSDARG00000043898, ENSDARG00000033376, ENSDARG00000055708, ENSDARG00000070801, ENSDARG00000069116, ENSDARG00000023672, ENSDARG00000025383, ENSDARG00000069920, ENSDARG00000005926	2294	12	3908	1.70357	0.999348	0.127011	20.1021
GOTERM_CC_FAT	GO:0005758~mitochondrial intermembrane space	12	0.117936	0.015617	ENSDARG00000044329, ENSDARG00000071396, ENSDARG00000043865, ENSDARG00000058297, ENSDARG00000043898, ENSDARG00000033376, ENSDARG00000055708, ENSDARG00000070801, ENSDARG00000069116, ENSDARG00000023672, ENSDARG00000025383, ENSDARG00000069920, ENSDARG00000005926	2294	12	3908	1.70357	0.999348	0.127011	20.1021
GOTERM_CC_FAT	GO:0044455~mitochondrial membrane part	24	0.235872	0.0162497	ENSDARG00000025132, ENSDARG00000057454, ENSDARG00000031098, ENSDARG00000056328, ENSDARG00000010113, ENSDARG00000076291, ENSDARG00000014313, ENSDARG00000044942, ENSDARG00000029510, ENSDARG00000074105, ENSDARG00000011553, ENSDARG00000071396, ENSDARG00000022438, ENSDARG00000040113, ENSDARG00000068940, ENSDARG00000053217, ENSDARG00000063910, ENSDARG00000054907, ENSDARG00000018130, ENSDARG00000044636,…	2294	29	3908	1.40985	0.999517	0.129607	20.8312
GOTERM_CC_FAT	GO:0000323~lytic vacuole	24	0.235872	0.0162497	ENSDARG00000027464, ENSDARG00000037064, ENSDARG00000018432, ENSDARG00000070433, ENSDARG00000059354, ENSDARG00000026109, ENSDARG00000038543, ENSDARG00000023766, ENSDARG00000037091, ENSDARG00000069673, ENSDARG00000015179, ENSDARG00000056559, ENSDARG00000038615, ENSDARG00000006915, ENSDARG00000026907, ENSDARG00000003399, ENSDARG00000005679, ENSDARG00000039872, ENSDARG00000013968, ENSDARG00000061738,…	2294	29	3908	1.40985	0.999517	0.129607	20.8312
GOTERM_CC_FAT	GO:0005764~lysosome	23	0.226044	0.0224319	ENSDARG00000027464, ENSDARG00000037064, ENSDARG00000070433, ENSDARG00000059354, ENSDARG00000026109, ENSDARG00000038543, ENSDARG00000023766, ENSDARG00000037091, ENSDARG00000069673, ENSDARG00000015179, ENSDARG00000056559, ENSDARG00000038615, ENSDARG00000006915, ENSDARG00000026907, ENSDARG00000003399, ENSDARG00000005679, ENSDARG00000039872, ENSDARG00000013968, ENSDARG00000061738, ENSDARG00000052307,…	2294	28	3908	1.39936	0.999974	0.172041	27.6367
GOTERM_CC_FAT	GO:0030133~transport vesicle	11	0.108108	0.0246714	ENSDARG00000045618, ENSDARG00000000189, ENSDARG00000016636, ENSDARG00000019360, ENSDARG00000076073, ENSDARG00000020607, ENSDARG00000043493, ENSDARG00000058504, ENSDARG00000027966, ENSDARG00000007760, ENSDARG00000056803	2294	11	3908	1.70357	0.999991	0.184725	29.9648
GOTERM_CC_FAT	GO:0005852~eukaryotic translation initiation factor 3 complex	11	0.108108	0.0246714	ENSDARG00000068289, ENSDARG00000077242, ENSDARG00000016889, ENSDARG00000021257, ENSDARG00000016443, ENSDARG00000053370, ENSDARG00000012603, ENSDARG00000017445, ENSDARG00000006729, ENSDARG00000002549, ENSDARG00000036116	2294	11	3908	1.70357	0.999991	0.184725	29.9648
GOTERM_CC_FAT	GO:0015935~small ribosomal subunit	11	0.108108	0.0246714	ENSDARG00000078879, ENSDARG00000077291, ENSDARG00000068635, ENSDARG00000019181, ENSDARG00000043453, ENSDARG00000036044, ENSDARG00000078500, ENSDARG00000070849, ENSDARG00000042077, ENSDARG00000046119, ENSDARG00000011405, ENSDARG00000021838	2294	11	3908	1.70357	0.999991	0.184725	29.9648
GOTERM_CC_FAT	GO:0005667~transcription factor complex	47	0.461916	0.0290552	ENSDARG00000035732, ENSDARG00000037238, ENSDARG00000011000, ENSDARG00000063670, ENSDARG00000042004, ENSDARG00000038812, ENSDARG00000070463, ENSDARG00000001621, ENSDARG00000006389, ENSDARG00000036868, ENSDARG00000053685, ENSDARG00000012672, ENSDARG00000027695, ENSDARG00000045513, ENSDARG00000011703, ENSDARG00000016304, ENSDARG00000052150, ENSDARG00000054085, ENSDARG00000036096, ENSDARG00000006791,…	2294	65	3908	1.23182	0.999999	0.210931	34.3216
GOTERM_CC_FAT	GO:0030660~Golgi-associated vesicle membrane	10	0.0982801	0.0387158	ENSDARG00000018562, ENSDARG00000045618, ENSDARG00000004173, ENSDARG00000056557, ENSDARG00000076073, ENSDARG00000043493, ENSDARG00000058504, ENSDARG00000027966, ENSDARG00000034823, ENSDARG00000056803	2294	10	3908	1.70357	1	0.267921	43.0486
GOTERM_CC_FAT	GO:0000776~kinetochore	10	0.0982801	0.0387158	ENSDARG00000040524, ENSDARG00000039354, ENSDARG00000058868, ENSDARG00000004280, ENSDARG00000078054, ENSDARG00000020345, ENSDARG00000069917, ENSDARG00000071694, ENSDARG00000034624, ENSDARG00000002479	2294	10	3908	1.70357	1	0.267921	43.0486
GOTERM_CC_FAT	GO:0044430~cytoskeletal part	129	1.26781	0.0555099	ENSDARG00000061635, ENSDARG00000038198, ENSDARG00000057934, ENSDARG00000039354, ENSDARG00000005172, ENSDARG00000041623, ENSDARG00000058319, ENSDARG00000077442, ENSDARG00000045025, ENSDARG00000046004, ENSDARG00000009133, ENSDARG00000038024, ENSDARG00000038190, ENSDARG00000015610, ENSDARG00000034240, ENSDARG00000055965, ENSDARG00000042946, ENSDARG00000079753, ENSDARG00000058219, ENSDARG00000017385,…	2294	199	3908	1.10433	1	0.358249	55.7034
GOTERM_CC_FAT	GO:0005777~peroxisome	18	0.176904	0.0561293	ENSDARG00000069147, ENSDARG00000075726, ENSDARG00000070029, ENSDARG00000041511, ENSDARG00000038865, ENSDARG00000025559, ENSDARG00000018478, ENSDARG00000013973, ENSDARG00000073858, ENSDARG00000060707, ENSDARG00000035149, ENSDARG00000058202, ENSDARG00000045257, ENSDARG00000004891, ENSDARG00000004909, ENSDARG00000004896, ENSDARG00000071037, ENSDARG00000014727	2294	22	3908	1.39383	1	0.356797	56.1158
GOTERM_CC_FAT	GO:0042579~microbody	18	0.176904	0.0561293	ENSDARG00000069147, ENSDARG00000075726, ENSDARG00000070029, ENSDARG00000041511, ENSDARG00000038865, ENSDARG00000025559, ENSDARG00000018478, ENSDARG00000013973, ENSDARG00000073858, ENSDARG00000060707, ENSDARG00000035149, ENSDARG00000058202, ENSDARG00000045257, ENSDARG00000004891, ENSDARG00000004909, ENSDARG00000004896, ENSDARG00000071037, ENSDARG00000014727	2294	22	3908	1.39383	1	0.356797	56.1158
GOTERM_CC_FAT	GO:0033178~proton-transporting two-sector ATPase complex, catalytic domain	20	0.19656	0.0562094	ENSDARG00000011175, ENSDARG00000035650, ENSDARG00000013443, ENSDARG00000034534, ENSDARG00000019404, ENSDARG00000023967, ENSDARG00000045543, ENSDARG00000041417, ENSDARG00000014085, ENSDARG00000037153, ENSDARG00000045514, ENSDARG00000006370, ENSDARG00000010149, ENSDARG00000070981, ENSDARG00000062954, ENSDARG00000035880, ENSDARG00000029764, ENSDARG00000030694, ENSDARG00000001788, ENSDARG00000043465	2294	25	3908	1.36286	1	0.352616	56.1689
GOTERM_CC_FAT	GO:0000779~condensed chromosome, centromeric region	9	0.0884521	0.0602784	ENSDARG00000040524, ENSDARG00000039354, ENSDARG00000004280, ENSDARG00000078054, ENSDARG00000020345, ENSDARG00000069917, ENSDARG00000071694, ENSDARG00000034624, ENSDARG00000002479	2294	9	3908	1.70357	1	0.368636	58.7875
GOTERM_CC_FAT	GO:0030684~preribosome	9	0.0884521	0.0602784	ENSDARG00000042520, ENSDARG00000004774, ENSDARG00000052344, ENSDARG00000003287, ENSDARG00000027515, ENSDARG00000011079, ENSDARG00000063627, ENSDARG00000039958, ENSDARG00000018902	2294	9	3908	1.70357	1	0.368636	58.7875
GOTERM_CC_FAT	GO:0016607~nuclear speck	9	0.0884521	0.0602784	ENSDARG00000078930, ENSDARG00000058306, ENSDARG00000015853, ENSDARG00000060847, ENSDARG00000038635, ENSDARG00000053439, ENSDARG00000014472, ENSDARG00000056235, ENSDARG00000029911, ENSDARG00000016516	2294	9	3908	1.70357	1	0.368636	58.7875
GOTERM_CC_FAT	GO:0000777~condensed chromosome kinetochore	9	0.0884521	0.0602784	ENSDARG00000040524, ENSDARG00000039354, ENSDARG00000004280, ENSDARG00000078054, ENSDARG00000020345, ENSDARG00000069917, ENSDARG00000071694, ENSDARG00000034624, ENSDARG00000002479	2294	9	3908	1.70357	1	0.368636	58.7875
GOTERM_CC_FAT	GO:0033180~proton-transporting V-type ATPase, V1 domain	9	0.0884521	0.0602784	ENSDARG00000045543, ENSDARG00000023967, ENSDARG00000041417, ENSDARG00000037153, ENSDARG00000006370, ENSDARG00000035880, ENSDARG00000013443, ENSDARG00000034534, ENSDARG00000043465	2294	9	3908	1.70357	1	0.368636	58.7875
GOTERM_CC_FAT	GO:0030658~transport vesicle membrane	9	0.0884521	0.0602784	ENSDARG00000045618, ENSDARG00000000189, ENSDARG00000016636, ENSDARG00000019360, ENSDARG00000076073, ENSDARG00000043493, ENSDARG00000058504, ENSDARG00000027966, ENSDARG00000056803	2294	9	3908	1.70357	1	0.368636	58.7875
GOTERM_CC_FAT	GO:0005938~cell cortex	23	0.226044	0.0710588	ENSDARG00000023472, ENSDARG00000030146, ENSDARG00000017140, ENSDARG00000004904, ENSDARG00000031439, ENSDARG00000036118, ENSDARG00000011164, ENSDARG00000019649, ENSDARG00000024371, ENSDARG00000029048, ENSDARG00000010385, ENSDARG00000014571, ENSDARG00000032606, ENSDARG00000052673, ENSDARG00000001442, ENSDARG00000076474, ENSDARG00000053956, ENSDARG00000027590, ENSDARG00000013843, ENSDARG00000014986,…	2294	30	3908	1.30607	1	0.415325	65.039
GOTERM_CC_FAT	GO:0032993~protein-DNA complex	21	0.206388	0.073218	ENSDARG00000053442, ENSDARG00000076042, ENSDARG00000055429, ENSDARG00000042502, ENSDARG00000071420, ENSDARG00000079534, ENSDARG00000077587, ENSDARG00000058479, ENSDARG00000020504, ENSDARG00000068820, ENSDARG00000078532, ENSDARG00000061547, ENSDARG00000068995, ENSDARG00000018907, ENSDARG00000068996, ENSDARG00000051718, ENSDARG00000018145, ENSDARG00000013224, ENSDARG00000070287, ENSDARG00000040344,…	2294	27	3908	1.325	1	0.420231	66.18
GOTERM_CC_FAT	GO:0005912~adherens junction	13	0.127764	0.0744805	ENSDARG00000023472, ENSDARG00000008366, ENSDARG00000036118, ENSDARG00000024371, ENSDARG00000070787, ENSDARG00000075728, ENSDARG00000024785, ENSDARG00000043658, ENSDARG00000014571, ENSDARG00000004672, ENSDARG00000025302, ENSDARG00000059906, ENSDARG00000000861, ENSDARG00000017901, ENSDARG00000005333	2294	15	3908	1.47643	1	0.421022	66.831
GOTERM_CC_FAT	GO:0070161~anchoring junction	13	0.127764	0.0744805	ENSDARG00000023472, ENSDARG00000008366, ENSDARG00000036118, ENSDARG00000024371, ENSDARG00000070787, ENSDARG00000075728, ENSDARG00000024785, ENSDARG00000043658, ENSDARG00000014571, ENSDARG00000004672, ENSDARG00000025302, ENSDARG00000059906, ENSDARG00000000861, ENSDARG00000017901, ENSDARG00000005333	2294	15	3908	1.47643	1	0.421022	66.831
GOTERM_CC_FAT	GO:0005839~proteasome core complex	17	0.167076	0.0760793	ENSDARG00000026900, ENSDARG00000002240, ENSDARG00000013938, ENSDARG00000010965, ENSDARG00000075445, ENSDARG00000031511, ENSDARG00000037962, ENSDARG00000045928, ENSDARG00000031885, ENSDARG00000019398, ENSDARG00000040121, ENSDARG00000054696, ENSDARG00000003526, ENSDARG00000043781, ENSDARG00000009640, ENSDARG00000001303, ENSDARG00000013966, ENSDARG00000035679	2294	21	3908	1.37908	1	0.423258	67.6386
GOTERM_CC_FAT	GO:0009898~internal side of plasma membrane	15	0.14742	0.0761353	ENSDARG00000019144, ENSDARG00000038225, ENSDARG00000070433, ENSDARG00000017960, ENSDARG00000012177, ENSDARG00000045760, ENSDARG00000034823, ENSDARG00000002790, ENSDARG00000021082, ENSDARG00000057075, ENSDARG00000039872, ENSDARG00000053979, ENSDARG00000038308, ENSDARG00000029043, ENSDARG00000071409, ENSDARG00000037673	2294	18	3908	1.41965	1	0.418812	67.6665
GOTERM_CC_FAT	GO:0000151~ubiquitin ligase complex	15	0.14742	0.0761353	ENSDARG00000037017, ENSDARG00000034497, ENSDARG00000038905, ENSDARG00000062118, ENSDARG00000026757, ENSDARG00000044949, ENSDARG00000002016, ENSDARG00000076538, ENSDARG00000038967, ENSDARG00000001220, ENSDARG00000007691, ENSDARG00000044484, ENSDARG00000069742, ENSDARG00000015239, ENSDARG00000045228, ENSDARG00000019239	2294	18	3908	1.41965	1	0.418812	67.6665
GOTERM_CC_FAT	GO:0044431~Golgi apparatus part	54	0.530713	0.0767615	ENSDARG00000018562, ENSDARG00000044596, ENSDARG00000004173, ENSDARG00000012294, ENSDARG00000053504, ENSDARG00000034823, ENSDARG00000019746, ENSDARG00000015252, ENSDARG00000061400, ENSDARG00000052025, ENSDARG00000057433, ENSDARG00000079654, ENSDARG00000052408, ENSDARG00000056803, ENSDARG00000037556, ENSDARG00000038537, ENSDARG00000016636, ENSDARG00000020981, ENSDARG00000043134, ENSDARG00000056557,…	2294	79	3908	1.16447	1	0.4169	67.9776
GOTERM_CC_FAT	GO:0030140~trans-Golgi network transport vesicle	8	0.0786241	0.0929693	ENSDARG00000045618, ENSDARG00000076073, ENSDARG00000020607, ENSDARG00000043493, ENSDARG00000058504, ENSDARG00000027966, ENSDARG00000007760, ENSDARG00000056803	2294	8	3908	1.70357	1	0.477744	75.1238
GOTERM_CC_FAT	GO:0000276~mitochondrial proton-transporting ATP synthase complex, coupling factor F(o)	8	0.0786241	0.0929693	ENSDARG00000011553, ENSDARG00000074105, ENSDARG00000068940, ENSDARG00000063910, ENSDARG00000014313, ENSDARG00000025635, ENSDARG00000078113, ENSDARG00000011841	2294	8	3908	1.70357	1	0.477744	75.1238
GOTERM_CC_FAT	GO:0005753~mitochondrial proton-transporting ATP synthase complex	8	0.0786241	0.0929693	ENSDARG00000011553, ENSDARG00000074105, ENSDARG00000068940, ENSDARG00000063910, ENSDARG00000014313, ENSDARG00000025635, ENSDARG00000078113, ENSDARG00000011841	2294	8	3908	1.70357	1	0.477744	75.1238

## Sheet: Expressed GOMF
p-values on over-representation in the set of expressed genes are calculated with all genes available on the microarray as background
Category	Term	Count	%	PValue	Genes	List Total	Pop Hits	Pop Total	Fold Enrichment	Bonferroni	Benjamini	FDR
GOTERM_MF_FAT	GO:0003723~RNA binding	217	2.13268	3.60414e-21	ENSDARG00000079452, ENSDARG00000054378, ENSDARG00000042851, ENSDARG00000025011, ENSDARG00000061040, ENSDARG00000038027, ENSDARG00000029394, ENSDARG00000043336, ENSDARG00000060192, ENSDARG00000007049, ENSDARG00000045691, ENSDARG00000015835, ENSDARG00000035564, ENSDARG00000003813, ENSDARG00000036282, ENSDARG00000013845, ENSDARG00000075297, ENSDARG00000078293, ENSDARG00000033175, ENSDARG00000014139,…	4710	244	7593	1.43371	4.80071e-18	4.80071e-18	5.90234e-18
GOTERM_MF_FAT	GO:0003735~structural constituent of ribosome	127	1.24816	8.18081e-20	ENSDARG00000006691, ENSDARG00000039543, ENSDARG00000022833, ENSDARG00000069850, ENSDARG00000019181, ENSDARG00000037350, ENSDARG00000074803, ENSDARG00000013307, ENSDARG00000011885, ENSDARG00000036174, ENSDARG00000010160, ENSDARG00000070607, ENSDARG00000032725, ENSDARG00000058824, ENSDARG00000014830, ENSDARG00000039641, ENSDARG00000042864, ENSDARG00000041338, ENSDARG00000039347, ENSDARG00000075325,…	4710	132	7593	1.55104	1.08968e-16	5.44842e-17	1.33974e-16
GOTERM_MF_FAT	GO:0000166~nucleotide binding	1109	10.8993	1.56956e-19	ENSDARG00000042853, ENSDARG00000076040, ENSDARG00000063321, ENSDARG00000004722, ENSDARG00000074498, ENSDARG00000011072, ENSDARG00000074210, ENSDARG00000022254, ENSDARG00000014836, ENSDARG00000045989, ENSDARG00000036675, ENSDARG00000040959, ENSDARG00000062954, ENSDARG00000017446, ENSDARG00000073788, ENSDARG00000037057, ENSDARG00000015006, ENSDARG00000042861, ENSDARG00000011488, ENSDARG00000062082,…	4710	1546	7593	1.15642	2.09065e-16	6.96884e-17	2.5704e-16
GOTERM_MF_FAT	GO:0008270~zinc ion binding	931	9.14988	5.14113e-12	ENSDARG00000044102, ENSDARG00000006038, ENSDARG00000005425, ENSDARG00000061308, ENSDARG00000074624, ENSDARG00000074498, ENSDARG00000005033, ENSDARG00000037291, ENSDARG00000061724, ENSDARG00000022254, ENSDARG00000030335, ENSDARG00000045983, ENSDARG00000061311, ENSDARG00000037040, ENSDARG00000013596, ENSDARG00000060885, ENSDARG00000011488, ENSDARG00000024503, ENSDARG00000043848, ENSDARG00000005026,…	4710	1325	7593	1.13273	6.84796e-09	1.71199e-09	8.41938e-09
GOTERM_MF_FAT	GO:0004386~helicase activity	81	0.796069	3.30515e-11	ENSDARG00000076918, ENSDARG00000038068, ENSDARG00000061204, ENSDARG00000020289, ENSDARG00000016015, ENSDARG00000063031, ENSDARG00000074498, ENSDARG00000018623, ENSDARG00000015111, ENSDARG00000011072, ENSDARG00000005699, ENSDARG00000016302, ENSDARG00000061865, ENSDARG00000074410, ENSDARG00000053439, ENSDARG00000061922, ENSDARG00000079818, ENSDARG00000075543, ENSDARG00000060687, ENSDARG00000053946,…	4710	86	7593	1.51838	4.40245e-08	8.80491e-09	5.4127e-08
GOTERM_MF_FAT	GO:0017076~purine nucleotide binding	892	8.76658	1.54073e-09	ENSDARG00000042853, ENSDARG00000076040, ENSDARG00000063321, ENSDARG00000004722, ENSDARG00000074498, ENSDARG00000011072, ENSDARG00000074210, ENSDARG00000022254, ENSDARG00000014836, ENSDARG00000045989, ENSDARG00000062954, ENSDARG00000040959, ENSDARG00000017446, ENSDARG00000073788, ENSDARG00000037057, ENSDARG00000015006, ENSDARG00000042861, ENSDARG00000062082, ENSDARG00000002947, ENSDARG00000062085,…	4710	1286	7593	1.11819	2.05225e-06	3.42042e-07	2.52319e-06
GOTERM_MF_FAT	GO:0032553~ribonucleotide binding	860	8.45209	3.51834e-09	ENSDARG00000063321, ENSDARG00000076040, ENSDARG00000004722, ENSDARG00000074498, ENSDARG00000011072, ENSDARG00000074210, ENSDARG00000022254, ENSDARG00000014836, ENSDARG00000045989, ENSDARG00000062954, ENSDARG00000040959, ENSDARG00000017446, ENSDARG00000073788, ENSDARG00000015006, ENSDARG00000042861, ENSDARG00000062082, ENSDARG00000002947, ENSDARG00000062085, ENSDARG00000011065, ENSDARG00000078396,…	4710	1240	7593	1.11807	4.68642e-06	6.6949e-07	5.76184e-06
GOTERM_MF_FAT	GO:0032555~purine ribonucleotide binding	860	8.45209	3.51834e-09	ENSDARG00000063321, ENSDARG00000076040, ENSDARG00000004722, ENSDARG00000074498, ENSDARG00000011072, ENSDARG00000074210, ENSDARG00000022254, ENSDARG00000014836, ENSDARG00000045989, ENSDARG00000062954, ENSDARG00000040959, ENSDARG00000017446, ENSDARG00000073788, ENSDARG00000015006, ENSDARG00000042861, ENSDARG00000062082, ENSDARG00000002947, ENSDARG00000062085, ENSDARG00000011065, ENSDARG00000078396,…	4710	1240	7593	1.11807	4.68642e-06	6.6949e-07	5.76184e-06
GOTERM_MF_FAT	GO:0008135~translation factor activity, nucleic acid binding	72	0.707617	5.73142e-09	ENSDARG00000045127, ENSDARG00000038585, ENSDARG00000032129, ENSDARG00000043976, ENSDARG00000053047, ENSDARG00000042344, ENSDARG00000071727, ENSDARG00000008109, ENSDARG00000005561, ENSDARG00000031819, ENSDARG00000077242, ENSDARG00000052652, ENSDARG00000053370, ENSDARG00000016443, ENSDARG00000039649, ENSDARG00000052178, ENSDARG00000017445, ENSDARG00000030053, ENSDARG00000002549, ENSDARG00000041397,…	4710	78	7593	1.48809	7.63423e-06	9.54282e-07	9.38611e-06
GOTERM_MF_FAT	GO:0030554~adenyl nucleotide binding	691	6.79115	5.84506e-09	ENSDARG00000042853, ENSDARG00000071524, ENSDARG00000004722, ENSDARG00000062864, ENSDARG00000005567, ENSDARG00000074498, ENSDARG00000063466, ENSDARG00000015111, ENSDARG00000008107, ENSDARG00000044404, ENSDARG00000052649, ENSDARG00000011072, ENSDARG00000015315, ENSDARG00000022254, ENSDARG00000003699, ENSDARG00000068992, ENSDARG00000014986, ENSDARG00000014836, ENSDARG00000003693, ENSDARG00000033444,…	4710	983	7593	1.13323	7.7856e-06	8.65069e-07	9.57222e-06
GOTERM_MF_FAT	GO:0001882~nucleoside binding	695	6.83047	7.50325e-09	ENSDARG00000042853, ENSDARG00000071524, ENSDARG00000004722, ENSDARG00000062864, ENSDARG00000005567, ENSDARG00000074498, ENSDARG00000063466, ENSDARG00000015111, ENSDARG00000008107, ENSDARG00000044404, ENSDARG00000052649, ENSDARG00000011072, ENSDARG00000015315, ENSDARG00000022254, ENSDARG00000003699, ENSDARG00000068992, ENSDARG00000014986, ENSDARG00000014836, ENSDARG00000003693, ENSDARG00000033444,…	4710	990	7593	1.13173	9.99428e-06	9.99432e-07	1.22878e-05
GOTERM_MF_FAT	GO:0003743~translation initiation factor activity	51	0.501229	7.89677e-09	ENSDARG00000038585, ENSDARG00000032129, ENSDARG00000053047, ENSDARG00000042344, ENSDARG00000031819, ENSDARG00000077242, ENSDARG00000052652, ENSDARG00000053370, ENSDARG00000039649, ENSDARG00000016443, ENSDARG00000052178, ENSDARG00000017445, ENSDARG00000002549, ENSDARG00000041397, ENSDARG00000068289, ENSDARG00000020232, ENSDARG00000056186, ENSDARG00000015835, ENSDARG00000016477, ENSDARG00000010194,…	4710	52	7593	1.5811	1.05184e-05	9.56227e-07	1.29322e-05
GOTERM_MF_FAT	GO:0001883~purine nucleoside binding	692	6.80098	8.80312e-09	ENSDARG00000042853, ENSDARG00000071524, ENSDARG00000004722, ENSDARG00000062864, ENSDARG00000005567, ENSDARG00000074498, ENSDARG00000063466, ENSDARG00000015111, ENSDARG00000008107, ENSDARG00000044404, ENSDARG00000052649, ENSDARG00000011072, ENSDARG00000015315, ENSDARG00000022254, ENSDARG00000003699, ENSDARG00000068992, ENSDARG00000014986, ENSDARG00000014836, ENSDARG00000003693, ENSDARG00000033444,…	4710	986	7593	1.13141	1.17257e-05	9.77146e-07	1.44165e-05
GOTERM_MF_FAT	GO:0008026~ATP-dependent helicase activity	58	0.570025	1.64102e-08	ENSDARG00000076918, ENSDARG00000038068, ENSDARG00000061204, ENSDARG00000016015, ENSDARG00000074498, ENSDARG00000015111, ENSDARG00000011072, ENSDARG00000005699, ENSDARG00000061865, ENSDARG00000074410, ENSDARG00000053439, ENSDARG00000061922, ENSDARG00000079818, ENSDARG00000075543, ENSDARG00000053946, ENSDARG00000006225, ENSDARG00000077536, ENSDARG00000013457, ENSDARG00000013453, ENSDARG00000068862,…	4710	61	7593	1.53282	2.18582e-05	1.68142e-06	2.68743e-05
GOTERM_MF_FAT	GO:0070035~purine NTP-dependent helicase activity	58	0.570025	1.64102e-08	ENSDARG00000076918, ENSDARG00000038068, ENSDARG00000061204, ENSDARG00000016015, ENSDARG00000074498, ENSDARG00000015111, ENSDARG00000011072, ENSDARG00000005699, ENSDARG00000061865, ENSDARG00000074410, ENSDARG00000053439, ENSDARG00000061922, ENSDARG00000079818, ENSDARG00000075543, ENSDARG00000053946, ENSDARG00000006225, ENSDARG00000077536, ENSDARG00000013457, ENSDARG00000013453, ENSDARG00000068862,…	4710	61	7593	1.53282	2.18582e-05	1.68142e-06	2.68743e-05
GOTERM_MF_FAT	GO:0032559~adenyl ribonucleotide binding	659	6.47666	1.68142e-08	ENSDARG00000071524, ENSDARG00000004722, ENSDARG00000062864, ENSDARG00000005567, ENSDARG00000074498, ENSDARG00000063466, ENSDARG00000015111, ENSDARG00000008107, ENSDARG00000044404, ENSDARG00000052649, ENSDARG00000011072, ENSDARG00000015315, ENSDARG00000022254, ENSDARG00000003699, ENSDARG00000068992, ENSDARG00000014986, ENSDARG00000014836, ENSDARG00000003693, ENSDARG00000033444, ENSDARG00000061450,…	4710	938	7593	1.1326	2.23962e-05	1.59975e-06	2.75359e-05
GOTERM_MF_FAT	GO:0005524~ATP binding	656	6.44717	2.59363e-08	ENSDARG00000071524, ENSDARG00000004722, ENSDARG00000062864, ENSDARG00000005567, ENSDARG00000074498, ENSDARG00000063466, ENSDARG00000015111, ENSDARG00000008107, ENSDARG00000044404, ENSDARG00000052649, ENSDARG00000011072, ENSDARG00000015315, ENSDARG00000022254, ENSDARG00000003699, ENSDARG00000068992, ENSDARG00000014836, ENSDARG00000014986, ENSDARG00000003693, ENSDARG00000033444, ENSDARG00000061450,…	4710	935	7593	1.13106	3.45465e-05	2.30314e-06	4.24747e-05
GOTERM_MF_FAT	GO:0046914~transition metal ion binding	1099	10.801	5.00572e-08	ENSDARG00000044102, ENSDARG00000011496, ENSDARG00000006038, ENSDARG00000005425, ENSDARG00000061308, ENSDARG00000074624, ENSDARG00000074498, ENSDARG00000005033, ENSDARG00000037291, ENSDARG00000012745, ENSDARG00000061724, ENSDARG00000022254, ENSDARG00000030335, ENSDARG00000045983, ENSDARG00000061311, ENSDARG00000037040, ENSDARG00000013596, ENSDARG00000060885, ENSDARG00000011488, ENSDARG00000024503,…	4710	1622	7593	1.09229	6.6674e-05	4.16725e-06	8.19766e-05
GOTERM_MF_FAT	GO:0003702~RNA polymerase II transcription factor activity	38	0.373464	3.01478e-07	ENSDARG00000014292, ENSDARG00000006345, ENSDARG00000011000, ENSDARG00000063670, ENSDARG00000046006, ENSDARG00000008064, ENSDARG00000037855, ENSDARG00000032129, ENSDARG00000041503, ENSDARG00000036868, ENSDARG00000053685, ENSDARG00000012672, ENSDARG00000008020, ENSDARG00000009472, ENSDARG00000009953, ENSDARG00000041237, ENSDARG00000070623, ENSDARG00000034734, ENSDARG00000056800, ENSDARG00000029135,…	4710	38	7593	1.6121	0.000401488	2.36214e-05	0.000493716
GOTERM_MF_FAT	GO:0042623~ATPase activity, coupled	114	1.12039	2.29967e-06	ENSDARG00000076918, ENSDARG00000035634, ENSDARG00000074498, ENSDARG00000013443, ENSDARG00000015111, ENSDARG00000011072, ENSDARG00000019404, ENSDARG00000003699, ENSDARG00000041417, ENSDARG00000074410, ENSDARG00000063297, ENSDARG00000061922, ENSDARG00000075543, ENSDARG00000001788, ENSDARG00000006225, ENSDARG00000004896, ENSDARG00000013457, ENSDARG00000029058, ENSDARG00000013453, ENSDARG00000051879,…	4710	141	7593	1.3034	0.00305848	0.000170161	0.00376601
GOTERM_MF_FAT	GO:0016779~nucleotidyltransferase activity	68	0.668305	2.82098e-06	ENSDARG00000003749, ENSDARG00000039613, ENSDARG00000040443, ENSDARG00000038399, ENSDARG00000055893, ENSDARG00000032261, ENSDARG00000039400, ENSDARG00000037358, ENSDARG00000026183, ENSDARG00000035577, ENSDARG00000017820, ENSDARG00000052170, ENSDARG00000008239, ENSDARG00000005034, ENSDARG00000012592, ENSDARG00000028323, ENSDARG00000068467, ENSDARG00000042054, ENSDARG00000061385, ENSDARG00000076509,…	4710	78	7593	1.40542	0.0037505	0.000197746	0.0046197
GOTERM_MF_FAT	GO:0008565~protein transporter activity	41	0.402948	3.64906e-06	ENSDARG00000038239, ENSDARG00000041362, ENSDARG00000044596, ENSDARG00000019951, ENSDARG00000035751, ENSDARG00000023190, ENSDARG00000012294, ENSDARG00000006963, ENSDARG00000008680, ENSDARG00000021669, ENSDARG00000005540, ENSDARG00000058504, ENSDARG00000008395, ENSDARG00000027966, ENSDARG00000020621, ENSDARG00000005675, ENSDARG00000071396, ENSDARG00000016753, ENSDARG00000052025, ENSDARG00000035152,…	4710	43	7593	1.53712	0.00484876	0.000242998	0.00597574
GOTERM_MF_FAT	GO:0050662~coenzyme binding	107	1.0516	7.66287e-06	ENSDARG00000042853, ENSDARG00000060679, ENSDARG00000061634, ENSDARG00000030765, ENSDARG00000035819, ENSDARG00000042658, ENSDARG00000037897, ENSDARG00000002745, ENSDARG00000026629, ENSDARG00000037057, ENSDARG00000039456, ENSDARG00000011488, ENSDARG00000027070, ENSDARG00000025375, ENSDARG00000017864, ENSDARG00000007959, ENSDARG00000010250, ENSDARG00000006567, ENSDARG00000020529, ENSDARG00000079946,…	4710	133	7593	1.29695	0.0101551	0.000485928	0.0125484
GOTERM_MF_FAT	GO:0019787~small conjugating protein ligase activity	56	0.550369	7.80758e-06	ENSDARG00000037017, ENSDARG00000035770, ENSDARG00000053444, ENSDARG00000026862, ENSDARG00000069527, ENSDARG00000069708, ENSDARG00000034670, ENSDARG00000062118, ENSDARG00000033489, ENSDARG00000052649, ENSDARG00000040854, ENSDARG00000015292, ENSDARG00000007714, ENSDARG00000002016, ENSDARG00000076625, ENSDARG00000071478, ENSDARG00000041875, ENSDARG00000015057, ENSDARG00000007885, ENSDARG00000013505,…	4710	63	7593	1.43298	0.0103458	0.000472603	0.0127854
GOTERM_MF_FAT	GO:0016876~ligase activity, forming aminoacyl-tRNA and related compounds	42	0.412776	1.08128e-05	ENSDARG00000015918, ENSDARG00000016864, ENSDARG00000044575, ENSDARG00000035913, ENSDARG00000075337, ENSDARG00000069142, ENSDARG00000062614, ENSDARG00000077288, ENSDARG00000044220, ENSDARG00000044404, ENSDARG00000011801, ENSDARG00000008237, ENSDARG00000003693, ENSDARG00000043471, ENSDARG00000070043, ENSDARG00000016345, ENSDARG00000045455, ENSDARG00000013250, ENSDARG00000062976, ENSDARG00000044628,…	4710	45	7593	1.50463	0.0142996	0.000626012	0.0177063
GOTERM_MF_FAT	GO:0016875~ligase activity, forming carbon-oxygen bonds	42	0.412776	1.08128e-05	ENSDARG00000015918, ENSDARG00000016864, ENSDARG00000044575, ENSDARG00000035913, ENSDARG00000075337, ENSDARG00000069142, ENSDARG00000062614, ENSDARG00000077288, ENSDARG00000044220, ENSDARG00000044404, ENSDARG00000011801, ENSDARG00000008237, ENSDARG00000003693, ENSDARG00000043471, ENSDARG00000070043, ENSDARG00000016345, ENSDARG00000045455, ENSDARG00000013250, ENSDARG00000062976, ENSDARG00000044628,…	4710	45	7593	1.50463	0.0142996	0.000626012	0.0177063
GOTERM_MF_FAT	GO:0004812~aminoacyl-tRNA ligase activity	41	0.402948	1.59931e-05	ENSDARG00000015918, ENSDARG00000016864, ENSDARG00000044575, ENSDARG00000035913, ENSDARG00000075337, ENSDARG00000069142, ENSDARG00000062614, ENSDARG00000077288, ENSDARG00000044220, ENSDARG00000044404, ENSDARG00000011801, ENSDARG00000008237, ENSDARG00000003693, ENSDARG00000043471, ENSDARG00000070043, ENSDARG00000016345, ENSDARG00000045455, ENSDARG00000013250, ENSDARG00000062976, ENSDARG00000044628,…	4710	44	7593	1.50219	0.0210777	0.000887232	0.0261881
GOTERM_MF_FAT	GO:0016881~acid-amino acid ligase activity	79	0.776413	1.63373e-05	ENSDARG00000037017, ENSDARG00000035770, ENSDARG00000053444, ENSDARG00000038067, ENSDARG00000026862, ENSDARG00000069527, ENSDARG00000069708, ENSDARG00000034670, ENSDARG00000062418, ENSDARG00000017407, ENSDARG00000038905, ENSDARG00000062118, ENSDARG00000052649, ENSDARG00000033489, ENSDARG00000040854, ENSDARG00000015292, ENSDARG00000007714, ENSDARG00000002016, ENSDARG00000057987, ENSDARG00000076625,…	4710	95	7593	1.34059	0.0215263	0.000870078	0.0267515
GOTERM_MF_FAT	GO:0048037~cofactor binding	140	1.37592	2.20024e-05	ENSDARG00000042853, ENSDARG00000060679, ENSDARG00000061634, ENSDARG00000030765, ENSDARG00000035819, ENSDARG00000012199, ENSDARG00000042658, ENSDARG00000070487, ENSDARG00000053500, ENSDARG00000041068, ENSDARG00000037897, ENSDARG00000002745, ENSDARG00000005840, ENSDARG00000026348, ENSDARG00000006031, ENSDARG00000026629, ENSDARG00000037057, ENSDARG00000039456, ENSDARG00000032584, ENSDARG00000016733,…	4710	182	7593	1.24008	0.0288822	0.00112658	0.0360263
GOTERM_MF_FAT	GO:0016879~ligase activity, forming carbon-nitrogen bonds	100	0.982801	2.51018e-05	ENSDARG00000035770, ENSDARG00000069527, ENSDARG00000077764, ENSDARG00000062118, ENSDARG00000052649, ENSDARG00000015292, ENSDARG00000002016, ENSDARG00000075887, ENSDARG00000007885, ENSDARG00000013505, ENSDARG00000001313, ENSDARG00000019188, ENSDARG00000016086, ENSDARG00000039934, ENSDARG00000008748, ENSDARG00000022845, ENSDARG00000003017, ENSDARG00000003750, ENSDARG00000026757, ENSDARG00000028198,…	4710	125	7593	1.28968	0.0328832	0.0012376	0.0411002
GOTERM_MF_FAT	GO:0003899~DNA-directed RNA polymerase activity	27	0.265356	4.2833e-05	ENSDARG00000037570, ENSDARG00000077469, ENSDARG00000029172, ENSDARG00000040443, ENSDARG00000038399, ENSDARG00000039400, ENSDARG00000024416, ENSDARG00000037358, ENSDARG00000026183, ENSDARG00000017820, ENSDARG00000075616, ENSDARG00000012592, ENSDARG00000037835, ENSDARG00000068467, ENSDARG00000012572, ENSDARG00000036625, ENSDARG00000042054, ENSDARG00000056127, ENSDARG00000006434, ENSDARG00000057562,…	4710	27	7593	1.6121	0.0554576	0.00203559	0.0701226
GOTERM_MF_FAT	GO:0034062~RNA polymerase activity	27	0.265356	4.2833e-05	ENSDARG00000037570, ENSDARG00000077469, ENSDARG00000029172, ENSDARG00000040443, ENSDARG00000038399, ENSDARG00000039400, ENSDARG00000024416, ENSDARG00000037358, ENSDARG00000026183, ENSDARG00000017820, ENSDARG00000075616, ENSDARG00000012592, ENSDARG00000037835, ENSDARG00000068467, ENSDARG00000012572, ENSDARG00000036625, ENSDARG00000042054, ENSDARG00000056127, ENSDARG00000006434, ENSDARG00000057562,…	4710	27	7593	1.6121	0.0554576	0.00203559	0.0701226
GOTERM_MF_FAT	GO:0015078~hydrogen ion transmembrane transporter activity	59	0.579853	5.29527e-05	ENSDARG00000063905, ENSDARG00000076003, ENSDARG00000020699, ENSDARG00000013443, ENSDARG00000034534, ENSDARG00000063908, ENSDARG00000011553, ENSDARG00000074105, ENSDARG00000019404, ENSDARG00000018119, ENSDARG00000075382, ENSDARG00000041417, ENSDARG00000037153, ENSDARG00000036577, ENSDARG00000068940, ENSDARG00000003592, ENSDARG00000041113, ENSDARG00000059128, ENSDARG00000063910, ENSDARG00000001788,…	4710	69	7593	1.37846	0.0681047	0.00242928	0.0866831
GOTERM_MF_FAT	GO:0016791~phosphatase activity	123	1.20885	0.00020323	ENSDARG00000011496, ENSDARG00000025011, ENSDARG00000061398, ENSDARG00000032261, ENSDARG00000067564, ENSDARG00000069521, ENSDARG00000010655, ENSDARG00000053404, ENSDARG00000010601, ENSDARG00000015290, ENSDARG00000058114, ENSDARG00000036102, ENSDARG00000001888, ENSDARG00000037101, ENSDARG00000070570, ENSDARG00000077617, ENSDARG00000061587, ENSDARG00000003486, ENSDARG00000025106, ENSDARG00000007244,…	4710	162	7593	1.224	0.237178	0.00898374	0.332302
GOTERM_MF_FAT	GO:0051287~NAD or NADH binding	34	0.334152	0.000232258	ENSDARG00000019838, ENSDARG00000036236, ENSDARG00000036438, ENSDARG00000057007, ENSDARG00000035819, ENSDARG00000043701, ENSDARG00000019213, ENSDARG00000036986, ENSDARG00000039945, ENSDARG00000044062, ENSDARG00000062893, ENSDARG00000043180, ENSDARG00000019529, ENSDARG00000053215, ENSDARG00000039684, ENSDARG00000043457, ENSDARG00000016964, ENSDARG00000068264, ENSDARG00000029259, ENSDARG00000039914,…	4710	37	7593	1.48139	0.266116	0.00993113	0.379681
GOTERM_MF_FAT	GO:0016251~general RNA polymerase II transcription factor activity	23	0.226044	0.000250868	ENSDARG00000014292, ENSDARG00000031604, ENSDARG00000059412, ENSDARG00000006345, ENSDARG00000046006, ENSDARG00000008064, ENSDARG00000019572, ENSDARG00000006816, ENSDARG00000014148, ENSDARG00000041503, ENSDARG00000069337, ENSDARG00000008020, ENSDARG00000009472, ENSDARG00000009953, ENSDARG00000003910, ENSDARG00000009793, ENSDARG00000041237, ENSDARG00000016318, ENSDARG00000034734, ENSDARG00000070623,…	4710	23	7593	1.6121	0.284088	0.0103894	0.410045
GOTERM_MF_FAT	GO:0016887~ATPase activity	130	1.27764	0.000284592	ENSDARG00000076918, ENSDARG00000035634, ENSDARG00000074498, ENSDARG00000013443, ENSDARG00000015111, ENSDARG00000011072, ENSDARG00000019404, ENSDARG00000003699, ENSDARG00000041417, ENSDARG00000074410, ENSDARG00000063297, ENSDARG00000061922, ENSDARG00000075543, ENSDARG00000001788, ENSDARG00000006225, ENSDARG00000004896, ENSDARG00000013457, ENSDARG00000029058, ENSDARG00000013453, ENSDARG00000051879,…	4710	173	7593	1.21141	0.315544	0.0114231	0.465046
GOTERM_MF_FAT	GO:0004518~nuclease activity	57	0.560197	0.000469224	ENSDARG00000055563, ENSDARG00000044692, ENSDARG00000068755, ENSDARG00000038293, ENSDARG00000067759, ENSDARG00000069326, ENSDARG00000069461, ENSDARG00000016117, ENSDARG00000023861, ENSDARG00000058865, ENSDARG00000077968, ENSDARG00000005464, ENSDARG00000008472, ENSDARG00000036038, ENSDARG00000001129, ENSDARG00000069336, ENSDARG00000074889, ENSDARG00000027428, ENSDARG00000043336, ENSDARG00000012325,…	4710	69	7593	1.33174	0.464821	0.0182189	0.765663
GOTERM_MF_FAT	GO:0051082~unfolded protein binding	51	0.501229	0.000604069	ENSDARG00000029150, ENSDARG00000020103, ENSDARG00000055606, ENSDARG00000019339, ENSDARG00000041394, ENSDARG00000042948, ENSDARG00000010745, ENSDARG00000077172, ENSDARG00000001940, ENSDARG00000026664, ENSDARG00000014536, ENSDARG00000015831, ENSDARG00000037108, ENSDARG00000008243, ENSDARG00000043276, ENSDARG00000026561, ENSDARG00000031293, ENSDARG00000015088, ENSDARG00000058494, ENSDARG00000070611,…	4710	61	7593	1.34782	0.552851	0.0227337	0.984677
GOTERM_MF_FAT	GO:0016455~RNA polymerase II transcription mediator activity	19	0.186732	0.00142871	ENSDARG00000014292, ENSDARG00000006345, ENSDARG00000059412, ENSDARG00000046006, ENSDARG00000008064, ENSDARG00000014148, ENSDARG00000041503, ENSDARG00000069337, ENSDARG00000008020, ENSDARG00000009472, ENSDARG00000009953, ENSDARG00000003910, ENSDARG00000009793, ENSDARG00000041237, ENSDARG00000016318, ENSDARG00000034734, ENSDARG00000070623, ENSDARG00000056800, ENSDARG00000037392	4710	19	7593	1.6121	0.851089	0.0515252	2.31421
GOTERM_MF_FAT	GO:0003684~damaged DNA binding	18	0.176904	0.0021948	ENSDARG00000031680, ENSDARG00000058984, ENSDARG00000018296, ENSDARG00000032263, ENSDARG00000038114, ENSDARG00000020079, ENSDARG00000020001, ENSDARG00000060002, ENSDARG00000039754, ENSDARG00000041411, ENSDARG00000002396, ENSDARG00000040559, ENSDARG00000009494, ENSDARG00000029250, ENSDARG00000070231, ENSDARG00000014685, ENSDARG00000018061, ENSDARG00000021550	4710	18	7593	1.6121	0.946425	0.076052	3.53431
GOTERM_MF_FAT	GO:0051540~metal cluster binding	35	0.34398	0.00318769	ENSDARG00000035596, ENSDARG00000007294, ENSDARG00000061634, ENSDARG00000052190, ENSDARG00000035074, ENSDARG00000036438, ENSDARG00000042005, ENSDARG00000062987, ENSDARG00000051986, ENSDARG00000052703, ENSDARG00000028546, ENSDARG00000079516, ENSDARG00000057055, ENSDARG00000058725, ENSDARG00000075768, ENSDARG00000055653, ENSDARG00000077698, ENSDARG00000044925, ENSDARG00000073845, ENSDARG00000021404,…	4710	41	7593	1.37618	0.985776	0.10588	5.09435
GOTERM_MF_FAT	GO:0051536~iron-sulfur cluster binding	35	0.34398	0.00318769	ENSDARG00000035596, ENSDARG00000007294, ENSDARG00000061634, ENSDARG00000052190, ENSDARG00000035074, ENSDARG00000036438, ENSDARG00000042005, ENSDARG00000062987, ENSDARG00000051986, ENSDARG00000052703, ENSDARG00000028546, ENSDARG00000079516, ENSDARG00000057055, ENSDARG00000058725, ENSDARG00000075768, ENSDARG00000055653, ENSDARG00000077698, ENSDARG00000044925, ENSDARG00000073845, ENSDARG00000021404,…	4710	41	7593	1.37618	0.985776	0.10588	5.09435
GOTERM_MF_FAT	GO:0015077~monovalent inorganic cation transmembrane transporter activity	61	0.599509	0.00361657	ENSDARG00000063905, ENSDARG00000076003, ENSDARG00000020699, ENSDARG00000013443, ENSDARG00000034534, ENSDARG00000063908, ENSDARG00000011553, ENSDARG00000074105, ENSDARG00000019404, ENSDARG00000018119, ENSDARG00000075382, ENSDARG00000041417, ENSDARG00000037153, ENSDARG00000036577, ENSDARG00000068940, ENSDARG00000003592, ENSDARG00000041113, ENSDARG00000059128, ENSDARG00000063910, ENSDARG00000001788,…	4710	78	7593	1.26075	0.991982	0.116394	5.76084
GOTERM_MF_FAT	GO:0004721~phosphoprotein phosphatase activity	85	0.835381	0.00367131	ENSDARG00000044492, ENSDARG00000011496, ENSDARG00000068238, ENSDARG00000039682, ENSDARG00000061398, ENSDARG00000032261, ENSDARG00000067564, ENSDARG00000063416, ENSDARG00000010655, ENSDARG00000053404, ENSDARG00000016481, ENSDARG00000038156, ENSDARG00000076308, ENSDARG00000001888, ENSDARG00000009273, ENSDARG00000059817, ENSDARG00000056985, ENSDARG00000010792, ENSDARG00000031098, ENSDARG00000037101,…	4710	113	7593	1.21264	0.992547	0.115276	5.84559
GOTERM_MF_FAT	GO:0016790~thiolester hydrolase activity	37	0.363636	0.00380446	ENSDARG00000008542, ENSDARG00000012314, ENSDARG00000020107, ENSDARG00000025889, ENSDARG00000060633, ENSDARG00000042635, ENSDARG00000063051, ENSDARG00000034825, ENSDARG00000000229, ENSDARG00000056842, ENSDARG00000078109, ENSDARG00000054501, ENSDARG00000019496, ENSDARG00000034693, ENSDARG00000014517, ENSDARG00000027501, ENSDARG00000025338, ENSDARG00000071197, ENSDARG00000013708, ENSDARG00000068840,…	4710	44	7593	1.35563	0.993763	0.116474	6.05145
GOTERM_MF_FAT	GO:0042054~histone methyltransferase activity	20	0.19656	0.00403081	ENSDARG00000038858, ENSDARG00000010571, ENSDARG00000051902, ENSDARG00000041081, ENSDARG00000068319, ENSDARG00000068157, ENSDARG00000055753, ENSDARG00000026225, ENSDARG00000074836, ENSDARG00000078930, ENSDARG00000061724, ENSDARG00000005382, ENSDARG00000062244, ENSDARG00000041243, ENSDARG00000070981, ENSDARG00000057968, ENSDARG00000077703, ENSDARG00000060847, ENSDARG00000026634, ENSDARG00000069706,…	4710	21	7593	1.53534	0.995392	0.120228	6.40042
GOTERM_MF_FAT	GO:0008276~protein methyltransferase activity	26	0.255528	0.00412799	ENSDARG00000038858, ENSDARG00000051902, ENSDARG00000010571, ENSDARG00000020241, ENSDARG00000041081, ENSDARG00000078894, ENSDARG00000068157, ENSDARG00000055753, ENSDARG00000045760, ENSDARG00000026225, ENSDARG00000061724, ENSDARG00000005382, ENSDARG00000062244, ENSDARG00000057968, ENSDARG00000077703, ENSDARG00000060847, ENSDARG00000026799, ENSDARG00000068319, ENSDARG00000053152, ENSDARG00000074836,…	4710	29	7593	1.44533	0.995953	0.120267	6.54988
GOTERM_MF_FAT	GO:0004527~exonuclease activity	23	0.226044	0.00422254	ENSDARG00000043336, ENSDARG00000006392, ENSDARG00000037002, ENSDARG00000036060, ENSDARG00000044692, ENSDARG00000068755, ENSDARG00000009806, ENSDARG00000037708, ENSDARG00000040557, ENSDARG00000067759, ENSDARG00000063076, ENSDARG00000056832, ENSDARG00000016117, ENSDARG00000045704, ENSDARG00000053200, ENSDARG00000077968, ENSDARG00000040559, ENSDARG00000024702, ENSDARG00000069092, ENSDARG00000054597,…	4710	25	7593	1.48313	0.996434	0.120233	6.69506
GOTERM_MF_FAT	GO:0004221~ubiquitin thiolesterase activity	25	0.2457	0.00580969	ENSDARG00000012314, ENSDARG00000020107, ENSDARG00000025889, ENSDARG00000060633, ENSDARG00000063051, ENSDARG00000042635, ENSDARG00000034825, ENSDARG00000000229, ENSDARG00000056842, ENSDARG00000078109, ENSDARG00000054501, ENSDARG00000034693, ENSDARG00000014517, ENSDARG00000027501, ENSDARG00000071197, ENSDARG00000013708, ENSDARG00000040990, ENSDARG00000016163, ENSDARG00000077300, ENSDARG00000056414,…	4710	28	7593	1.43938	0.999574	0.158415	9.10092
GOTERM_MF_FAT	GO:0031072~heat shock protein binding	38	0.373464	0.00584471	ENSDARG00000079982, ENSDARG00000055606, ENSDARG00000017874, ENSDARG00000058148, ENSDARG00000058644, ENSDARG00000004680, ENSDARG00000042948, ENSDARG00000041394, ENSDARG00000041896, ENSDARG00000020953, ENSDARG00000010745, ENSDARG00000041110, ENSDARG00000077172, ENSDARG00000024090, ENSDARG00000023927, ENSDARG00000011196, ENSDARG00000001940, ENSDARG00000015831, ENSDARG00000057080, ENSDARG00000023921,…	4710	46	7593	1.33174	0.999594	0.156115	9.15335
GOTERM_MF_FAT	GO:0008094~DNA-dependent ATPase activity	22	0.216216	0.00606008	ENSDARG00000062983, ENSDARG00000021985, ENSDARG00000014274, ENSDARG00000029058, ENSDARG00000035074, ENSDARG00000035634, ENSDARG00000026400, ENSDARG00000068862, ENSDARG00000002402, ENSDARG00000018623, ENSDARG00000068919, ENSDARG00000024488, ENSDARG00000011072, ENSDARG00000007175, ENSDARG00000042458, ENSDARG00000028125, ENSDARG00000071551, ENSDARG00000017928, ENSDARG00000041411, ENSDARG00000013933,…	4710	24	7593	1.47776	0.999695	0.158246	9.47511
GOTERM_MF_FAT	GO:0008170~N-methyltransferase activity	27	0.265356	0.00740964	ENSDARG00000038858, ENSDARG00000051902, ENSDARG00000010571, ENSDARG00000041081, ENSDARG00000068157, ENSDARG00000055753, ENSDARG00000045760, ENSDARG00000026225, ENSDARG00000061724, ENSDARG00000031001, ENSDARG00000005382, ENSDARG00000062244, ENSDARG00000057968, ENSDARG00000077703, ENSDARG00000060847, ENSDARG00000026799, ENSDARG00000068319, ENSDARG00000012796, ENSDARG00000074756, ENSDARG00000070553,…	4710	31	7593	1.40409	0.99995	0.186479	11.4671
GOTERM_MF_FAT	GO:0016667~oxidoreductase activity, acting on sulfur group of donors	21	0.206388	0.00865547	ENSDARG00000033978, ENSDARG00000031439, ENSDARG00000039459, ENSDARG00000025436, ENSDARG00000042631, ENSDARG00000043665, ENSDARG00000030004, ENSDARG00000036876, ENSDARG00000017864, ENSDARG00000068415, ENSDARG00000036016, ENSDARG00000024037, ENSDARG00000028106, ENSDARG00000056510, ENSDARG00000068663, ENSDARG00000070061, ENSDARG00000019236, ENSDARG00000045160, ENSDARG00000029587, ENSDARG00000015228,…	4710	23	7593	1.47192	0.999991	0.210466	13.2695
GOTERM_MF_FAT	GO:0003682~chromatin binding	29	0.285012	0.00897146	ENSDARG00000052348, ENSDARG00000063535, ENSDARG00000045951, ENSDARG00000027187, ENSDARG00000003860, ENSDARG00000055753, ENSDARG00000074498, ENSDARG00000010381, ENSDARG00000004587, ENSDARG00000074823, ENSDARG00000044949, ENSDARG00000061187, ENSDARG00000054442, ENSDARG00000075543, ENSDARG00000060687, ENSDARG00000025789, ENSDARG00000026799, ENSDARG00000007315, ENSDARG00000013434, ENSDARG00000070329,…	4710	34	7593	1.37503	0.999994	0.213434	13.7211
GOTERM_MF_FAT	GO:0022890~inorganic cation transmembrane transporter activity	83	0.815725	0.0116292	ENSDARG00000010553, ENSDARG00000063905, ENSDARG00000076003, ENSDARG00000057272, ENSDARG00000020699, ENSDARG00000013443, ENSDARG00000034534, ENSDARG00000063908, ENSDARG00000019404, ENSDARG00000074105, ENSDARG00000011553, ENSDARG00000003699, ENSDARG00000043474, ENSDARG00000041417, ENSDARG00000018119, ENSDARG00000075382, ENSDARG00000037153, ENSDARG00000003592, ENSDARG00000036577, ENSDARG00000068940,…	4710	113	7593	1.18411	1	0.263251	17.4332
GOTERM_MF_FAT	GO:0019843~rRNA binding	14	0.137592	0.0118632	ENSDARG00000020153, ENSDARG00000005738, ENSDARG00000075325, ENSDARG00000039543, ENSDARG00000015862, ENSDARG00000038027, ENSDARG00000014867, ENSDARG00000076526, ENSDARG00000037350, ENSDARG00000069287, ENSDARG00000020197, ENSDARG00000034291, ENSDARG00000011405, ENSDARG00000014690	4710	14	7593	1.6121	1	0.26339	17.7527
GOTERM_MF_FAT	GO:0018024~histone-lysine N-methyltransferase activity	17	0.167076	0.0127054	ENSDARG00000038858, ENSDARG00000010571, ENSDARG00000041081, ENSDARG00000068319, ENSDARG00000068157, ENSDARG00000055753, ENSDARG00000026225, ENSDARG00000074836, ENSDARG00000078930, ENSDARG00000061724, ENSDARG00000005382, ENSDARG00000062244, ENSDARG00000041243, ENSDARG00000070981, ENSDARG00000057968, ENSDARG00000077703, ENSDARG00000060847, ENSDARG00000026634, ENSDARG00000026799	4710	18	7593	1.52254	1	0.274837	18.8933
GOTERM_MF_FAT	GO:0016278~lysine N-methyltransferase activity	17	0.167076	0.0127054	ENSDARG00000038858, ENSDARG00000010571, ENSDARG00000041081, ENSDARG00000068319, ENSDARG00000068157, ENSDARG00000055753, ENSDARG00000026225, ENSDARG00000074836, ENSDARG00000078930, ENSDARG00000061724, ENSDARG00000005382, ENSDARG00000062244, ENSDARG00000041243, ENSDARG00000070981, ENSDARG00000057968, ENSDARG00000077703, ENSDARG00000060847, ENSDARG00000026634, ENSDARG00000026799	4710	18	7593	1.52254	1	0.274837	18.8933
GOTERM_MF_FAT	GO:0016279~protein-lysine N-methyltransferase activity	17	0.167076	0.0127054	ENSDARG00000038858, ENSDARG00000010571, ENSDARG00000041081, ENSDARG00000068319, ENSDARG00000068157, ENSDARG00000055753, ENSDARG00000026225, ENSDARG00000074836, ENSDARG00000078930, ENSDARG00000061724, ENSDARG00000005382, ENSDARG00000062244, ENSDARG00000041243, ENSDARG00000070981, ENSDARG00000057968, ENSDARG00000077703, ENSDARG00000060847, ENSDARG00000026634, ENSDARG00000026799	4710	18	7593	1.52254	1	0.274837	18.8933
GOTERM_MF_FAT	GO:0004540~ribonuclease activity	22	0.216216	0.0157072	ENSDARG00000069336, ENSDARG00000043336, ENSDARG00000027428, ENSDARG00000011152, ENSDARG00000006392, ENSDARG00000055563, ENSDARG00000036060, ENSDARG00000068755, ENSDARG00000045095, ENSDARG00000040557, ENSDARG00000036394, ENSDARG00000053452, ENSDARG00000042571, ENSDARG00000069461, ENSDARG00000053200, ENSDARG00000056923, ENSDARG00000036282, ENSDARG00000024702, ENSDARG00000003263, ENSDARG00000061370,…	4710	25	7593	1.41865	1	0.323294	22.8386
GOTERM_MF_FAT	GO:0000287~magnesium ion binding	77	0.756757	0.0163101	ENSDARG00000010553, ENSDARG00000015546, ENSDARG00000003749, ENSDARG00000041361, ENSDARG00000019338, ENSDARG00000037506, ENSDARG00000011496, ENSDARG00000055561, ENSDARG00000013750, ENSDARG00000069326, ENSDARG00000058820, ENSDARG00000022456, ENSDARG00000058114, ENSDARG00000076308, ENSDARG00000001888, ENSDARG00000009273, ENSDARG00000057927, ENSDARG00000001129, ENSDARG00000030441, ENSDARG00000019326,…	4710	105	7593	1.18221	1	0.32851	23.609
GOTERM_MF_FAT	GO:0003678~DNA helicase activity	13	0.127764	0.0179201	ENSDARG00000021985, ENSDARG00000062983, ENSDARG00000035074, ENSDARG00000068862, ENSDARG00000002402, ENSDARG00000011072, ENSDARG00000007175, ENSDARG00000055639, ENSDARG00000028125, ENSDARG00000071551, ENSDARG00000074410, ENSDARG00000077728, ENSDARG00000002591	4710	13	7593	1.6121	1	0.349562	25.6311
GOTERM_MF_FAT	GO:0051539~4 iron, 4 sulfur cluster binding	16	0.157248	0.0184416	ENSDARG00000007294, ENSDARG00000074889, ENSDARG00000055472, ENSDARG00000036438, ENSDARG00000062987, ENSDARG00000051986, ENSDARG00000022845, ENSDARG00000028546, ENSDARG00000062216, ENSDARG00000057055, ENSDARG00000075768, ENSDARG00000055653, ENSDARG00000044925, ENSDARG00000077698, ENSDARG00000026376, ENSDARG00000022122	4710	17	7593	1.51727	1	0.352719	26.2751
GOTERM_MF_FAT	GO:0008430~selenium binding	21	0.206388	0.0216324	ENSDARG00000058354, ENSDARG00000070097, ENSDARG00000043748, ENSDARG00000074940, ENSDARG00000025436, ENSDARG00000035136, ENSDARG00000076836, ENSDARG00000041951, ENSDARG00000038228, ENSDARG00000027595, ENSDARG00000079727, ENSDARG00000017864, ENSDARG00000045202, ENSDARG00000051957, ENSDARG00000023220, ENSDARG00000058292, ENSDARG00000024717, ENSDARG00000033861, ENSDARG00000068478, ENSDARG00000059124,…	4710	24	7593	1.41059	1	0.394834	30.1034
GOTERM_MF_FAT	GO:0016651~oxidoreductase activity, acting on NADH or NADPH	23	0.226044	0.0254165	ENSDARG00000033978, ENSDARG00000039346, ENSDARG00000033789, ENSDARG00000015385, ENSDARG00000036438, ENSDARG00000010113, ENSDARG00000051986, ENSDARG00000028546, ENSDARG00000063914, ENSDARG00000063916, ENSDARG00000017864, ENSDARG00000057055, ENSDARG00000042469, ENSDARG00000062834, ENSDARG00000052840, ENSDARG00000063921, ENSDARG00000007526, ENSDARG00000019236, ENSDARG00000061301, ENSDARG00000036684,…	4710	27	7593	1.37327	1	0.440788	34.4014
GOTERM_MF_FAT	GO:0008137~NADH dehydrogenase (ubiquinone) activity	12	0.117936	0.026941	ENSDARG00000042469, ENSDARG00000033789, ENSDARG00000015385, ENSDARG00000036438, ENSDARG00000063921, ENSDARG00000010113, ENSDARG00000028546, ENSDARG00000063914, ENSDARG00000063916, ENSDARG00000036684, ENSDARG00000019332, ENSDARG00000063895	4710	12	7593	1.6121	1	0.454632	36.0619
GOTERM_MF_FAT	GO:0050136~NADH dehydrogenase (quinone) activity	12	0.117936	0.026941	ENSDARG00000042469, ENSDARG00000033789, ENSDARG00000015385, ENSDARG00000036438, ENSDARG00000063921, ENSDARG00000010113, ENSDARG00000028546, ENSDARG00000063914, ENSDARG00000063916, ENSDARG00000036684, ENSDARG00000019332, ENSDARG00000063895	4710	12	7593	1.6121	1	0.454632	36.0619
GOTERM_MF_FAT	GO:0003954~NADH dehydrogenase activity	12	0.117936	0.026941	ENSDARG00000042469, ENSDARG00000033789, ENSDARG00000015385, ENSDARG00000036438, ENSDARG00000063921, ENSDARG00000010113, ENSDARG00000028546, ENSDARG00000063914, ENSDARG00000063916, ENSDARG00000036684, ENSDARG00000019332, ENSDARG00000063895	4710	12	7593	1.6121	1	0.454632	36.0619
GOTERM_MF_FAT	GO:0016655~oxidoreductase activity, acting on NADH or NADPH, quinone or similar compound as acceptor	12	0.117936	0.026941	ENSDARG00000042469, ENSDARG00000033789, ENSDARG00000015385, ENSDARG00000036438, ENSDARG00000063921, ENSDARG00000010113, ENSDARG00000028546, ENSDARG00000063914, ENSDARG00000063916, ENSDARG00000036684, ENSDARG00000019332, ENSDARG00000063895	4710	12	7593	1.6121	1	0.454632	36.0619
GOTERM_MF_FAT	GO:0015036~disulfide oxidoreductase activity	12	0.117936	0.026941	ENSDARG00000036016, ENSDARG00000028106, ENSDARG00000031439, ENSDARG00000056510, ENSDARG00000068663, ENSDARG00000042631, ENSDARG00000043665, ENSDARG00000019236, ENSDARG00000036876, ENSDARG00000068415, ENSDARG00000017864, ENSDARG00000034777	4710	12	7593	1.6121	1	0.454632	36.0619
GOTERM_MF_FAT	GO:0019904~protein domain specific binding	25	0.2457	0.0287318	ENSDARG00000062799, ENSDARG00000029305, ENSDARG00000071018, ENSDARG00000013078, ENSDARG00000059604, ENSDARG00000018432, ENSDARG00000032575, ENSDARG00000010018, ENSDARG00000042539, ENSDARG00000005560, ENSDARG00000020219, ENSDARG00000017014, ENSDARG00000023323, ENSDARG00000006399, ENSDARG00000040287, ENSDARG00000056623, ENSDARG00000036878, ENSDARG00000001442, ENSDARG00000067626, ENSDARG00000074263,…	4710	30	7593	1.34342	1	0.470901	37.9618
GOTERM_MF_FAT	GO:0003755~peptidyl-prolyl cis-trans isomerase activity	20	0.19656	0.0296012	ENSDARG00000043727, ENSDARG00000063161, ENSDARG00000015422, ENSDARG00000009212, ENSDARG00000022684, ENSDARG00000044540, ENSDARG00000038835, ENSDARG00000041530, ENSDARG00000079018, ENSDARG00000044431, ENSDARG00000007409, ENSDARG00000004527, ENSDARG00000052842, ENSDARG00000043854, ENSDARG00000059270, ENSDARG00000002016, ENSDARG00000042247, ENSDARG00000059097, ENSDARG00000033370, ENSDARG00000033567	4710	23	7593	1.40183	1	0.475627	38.8651
GOTERM_MF_FAT	GO:0016859~cis-trans isomerase activity	20	0.19656	0.0296012	ENSDARG00000043727, ENSDARG00000063161, ENSDARG00000015422, ENSDARG00000009212, ENSDARG00000022684, ENSDARG00000044540, ENSDARG00000038835, ENSDARG00000041530, ENSDARG00000079018, ENSDARG00000044431, ENSDARG00000007409, ENSDARG00000004527, ENSDARG00000052842, ENSDARG00000043854, ENSDARG00000059270, ENSDARG00000002016, ENSDARG00000042247, ENSDARG00000059097, ENSDARG00000033370, ENSDARG00000033567	4710	23	7593	1.40183	1	0.475627	38.8651
GOTERM_MF_FAT	GO:0005525~GTP binding	222	2.18182	0.0322602	ENSDARG00000020544, ENSDARG00000063321, ENSDARG00000076040, ENSDARG00000015611, ENSDARG00000015610, ENSDARG00000041425, ENSDARG00000006553, ENSDARG00000074210, ENSDARG00000005561, ENSDARG00000007257, ENSDARG00000058219, ENSDARG00000045989, ENSDARG00000040959, ENSDARG00000073788, ENSDARG00000019709, ENSDARG00000035423, ENSDARG00000004696, ENSDARG00000015006, ENSDARG00000038225, ENSDARG00000054389,…	4710	330	7593	1.0845	1	0.500085	41.5513
GOTERM_MF_FAT	GO:0035091~phosphoinositide binding	38	0.373464	0.0328111	ENSDARG00000067713, ENSDARG00000063195, ENSDARG00000069302, ENSDARG00000046072, ENSDARG00000062770, ENSDARG00000029170, ENSDARG00000019060, ENSDARG00000020442, ENSDARG00000021377, ENSDARG00000020397, ENSDARG00000062460, ENSDARG00000012866, ENSDARG00000043077, ENSDARG00000006332, ENSDARG00000058444, ENSDARG00000014954, ENSDARG00000004405, ENSDARG00000060430, ENSDARG00000022659, ENSDARG00000053527,…	4710	49	7593	1.2502	1	0.500594	42.0939
GOTERM_MF_FAT	GO:0016860~intramolecular oxidoreductase activity	17	0.167076	0.0340328	ENSDARG00000019976, ENSDARG00000012987, ENSDARG00000040988, ENSDARG00000030166, ENSDARG00000020136, ENSDARG00000025012, ENSDARG00000008931, ENSDARG00000070029, ENSDARG00000068415, ENSDARG00000018491, ENSDARG00000027501, ENSDARG00000056640, ENSDARG00000037307, ENSDARG00000011418, ENSDARG00000027088, ENSDARG00000046098, ENSDARG00000036636	4710	19	7593	1.44241	1	0.508137	43.2801
GOTERM_MF_FAT	GO:0046961~proton-transporting ATPase activity, rotational mechanism	14	0.137592	0.0381394	ENSDARG00000019404, ENSDARG00000011175, ENSDARG00000045543, ENSDARG00000041417, ENSDARG00000014085, ENSDARG00000037153, ENSDARG00000045514, ENSDARG00000010149, ENSDARG00000006370, ENSDARG00000013443, ENSDARG00000030694, ENSDARG00000001788, ENSDARG00000034534, ENSDARG00000043465	4710	15	7593	1.50463	1	0.543782	47.1025
GOTERM_MF_FAT	GO:0016893~endonuclease activity, active with either ribo- or deoxyribonucleic acids and producing 5'-phosphomonoesters	11	0.108108	0.0402819	ENSDARG00000042571, ENSDARG00000056923, ENSDARG00000055563, ENSDARG00000045095, ENSDARG00000038293, ENSDARG00000070618, ENSDARG00000036394, ENSDARG00000053452, ENSDARG00000018891, ENSDARG00000054076, ENSDARG00000001129	4710	11	7593	1.6121	1	0.558423	48.9994
GOTERM_MF_FAT	GO:0015035~protein disulfide oxidoreductase activity	11	0.108108	0.0402819	ENSDARG00000036016, ENSDARG00000028106, ENSDARG00000031439, ENSDARG00000056510, ENSDARG00000068663, ENSDARG00000042631, ENSDARG00000043665, ENSDARG00000036876, ENSDARG00000068415, ENSDARG00000017864, ENSDARG00000034777	4710	11	7593	1.6121	1	0.558423	48.9994
GOTERM_MF_FAT	GO:0008134~transcription factor binding	37	0.363636	0.0408565	ENSDARG00000053446, ENSDARG00000061308, ENSDARG00000020261, ENSDARG00000060633, ENSDARG00000070046, ENSDARG00000068628, ENSDARG00000034771, ENSDARG00000015315, ENSDARG00000067920, ENSDARG00000026484, ENSDARG00000034693, ENSDARG00000020497, ENSDARG00000055291, ENSDARG00000017929, ENSDARG00000052290, ENSDARG00000040959, ENSDARG00000052954, ENSDARG00000017798, ENSDARG00000056995, ENSDARG00000041450,…	4710	48	7593	1.24266	1	0.558296	49.4972
GOTERM_MF_FAT	GO:0032561~guanyl ribonucleotide binding	223	2.19165	0.0409883	ENSDARG00000020544, ENSDARG00000063321, ENSDARG00000076040, ENSDARG00000015611, ENSDARG00000015610, ENSDARG00000041425, ENSDARG00000006553, ENSDARG00000074210, ENSDARG00000005561, ENSDARG00000007257, ENSDARG00000058219, ENSDARG00000045989, ENSDARG00000040959, ENSDARG00000073788, ENSDARG00000019709, ENSDARG00000035423, ENSDARG00000004696, ENSDARG00000015006, ENSDARG00000038225, ENSDARG00000054389,…	4710	333	7593	1.07958	1	0.554218	49.6107
GOTERM_MF_FAT	GO:0019829~cation-transporting ATPase activity	21	0.206388	0.0453335	ENSDARG00000007788, ENSDARG00000011175, ENSDARG00000013443, ENSDARG00000034534, ENSDARG00000019404, ENSDARG00000012684, ENSDARG00000045543, ENSDARG00000043474, ENSDARG00000041417, ENSDARG00000044902, ENSDARG00000014085, ENSDARG00000037153, ENSDARG00000045514, ENSDARG00000005122, ENSDARG00000006370, ENSDARG00000010149, ENSDARG00000029439, ENSDARG00000030694, ENSDARG00000001788, ENSDARG00000043465,…	4710	25	7593	1.35417	1	0.586376	53.2223
GOTERM_MF_FAT	GO:0004519~endonuclease activity	30	0.29484	0.0459695	ENSDARG00000031680, ENSDARG00000055563, ENSDARG00000045095, ENSDARG00000038293, ENSDARG00000069326, ENSDARG00000069461, ENSDARG00000056923, ENSDARG00000058865, ENSDARG00000061370, ENSDARG00000008472, ENSDARG00000018061, ENSDARG00000001129, ENSDARG00000069336, ENSDARG00000074889, ENSDARG00000012325, ENSDARG00000036394, ENSDARG00000053452, ENSDARG00000055477, ENSDARG00000020079, ENSDARG00000042571,…	4710	38	7593	1.27271	1	0.586404	53.73
GOTERM_MF_FAT	GO:0019001~guanyl nucleotide binding	223	2.19165	0.0480453	ENSDARG00000020544, ENSDARG00000063321, ENSDARG00000076040, ENSDARG00000015611, ENSDARG00000015610, ENSDARG00000041425, ENSDARG00000006553, ENSDARG00000074210, ENSDARG00000005561, ENSDARG00000007257, ENSDARG00000058219, ENSDARG00000045989, ENSDARG00000040959, ENSDARG00000073788, ENSDARG00000019709, ENSDARG00000035423, ENSDARG00000004696, ENSDARG00000015006, ENSDARG00000038225, ENSDARG00000054389,…	4710	334	7593	1.07634	1	0.597838	55.3514
GOTERM_MF_FAT	GO:0004842~ubiquitin-protein ligase activity	23	0.226044	0.0495257	ENSDARG00000037017, ENSDARG00000035770, ENSDARG00000005536, ENSDARG00000029215, ENSDARG00000044381, ENSDARG00000034497, ENSDARG00000000019, ENSDARG00000075347, ENSDARG00000062118, ENSDARG00000026757, ENSDARG00000044949, ENSDARG00000002016, ENSDARG00000076538, ENSDARG00000001220, ENSDARG00000054213, ENSDARG00000071478, ENSDARG00000059973, ENSDARG00000061631, ENSDARG00000030871, ENSDARG00000007885,…	4710	28	7593	1.32423	1	0.604189	56.475
GOTERM_MF_FAT	GO:0004437~inositol or phosphatidylinositol phosphatase activity	13	0.127764	0.054262	ENSDARG00000030146, ENSDARG00000071018, ENSDARG00000003517, ENSDARG00000053878, ENSDARG00000060541, ENSDARG00000043684, ENSDARG00000058114, ENSDARG00000056623, ENSDARG00000078655, ENSDARG00000025011, ENSDARG00000019299, ENSDARG00000056985, ENSDARG00000001442, ENSDARG00000076338	4710	14	7593	1.49695	1	0.633668	59.894
GOTERM_MF_FAT	GO:0004674~protein serine/threonine kinase activity	192	1.88698	0.0595877	ENSDARG00000046074, ENSDARG00000028721, ENSDARG00000005567, ENSDARG00000063466, ENSDARG00000022254, ENSDARG00000014986, ENSDARG00000033444, ENSDARG00000062460, ENSDARG00000001929, ENSDARG00000020009, ENSDARG00000062954, ENSDARG00000017446, ENSDARG00000030759, ENSDARG00000002210, ENSDARG00000062469, ENSDARG00000023110, ENSDARG00000062082, ENSDARG00000034189, ENSDARG00000006566, ENSDARG00000011065,…	4710	287	7593	1.07848	1	0.664159	63.4367
GOTERM_MF_FAT	GO:0000049~tRNA binding	10	0.0982801	0.0598467	ENSDARG00000035913, ENSDARG00000002303, ENSDARG00000036894, ENSDARG00000032750, ENSDARG00000060036, ENSDARG00000043734, ENSDARG00000051851, ENSDARG00000045455, ENSDARG00000076518, ENSDARG00000020986	4710	10	7593	1.6121	1	0.660944	63.6013
GOTERM_MF_FAT	GO:0003746~translation elongation factor activity	20	0.19656	0.0598827	ENSDARG00000020850, ENSDARG00000000568, ENSDARG00000045127, ENSDARG00000004696, ENSDARG00000044521, ENSDARG00000063624, ENSDARG00000060748, ENSDARG00000041088, ENSDARG00000003016, ENSDARG00000017235, ENSDARG00000056186, ENSDARG00000056119, ENSDARG00000071727, ENSDARG00000008109, ENSDARG00000006838, ENSDARG00000005561, ENSDARG00000013351, ENSDARG00000003531, ENSDARG00000071694, ENSDARG00000042094,…	4710	24	7593	1.34342	1	0.656375	63.6241
GOTERM_MF_FAT	GO:0016765~transferase activity, transferring alkyl or aryl (other than methyl) groups	22	0.216216	0.0643265	ENSDARG00000061024, ENSDARG00000003444, ENSDARG00000060260, ENSDARG00000040334, ENSDARG00000059510, ENSDARG00000029473, ENSDARG00000032876, ENSDARG00000003845, ENSDARG00000039832, ENSDARG00000037121, ENSDARG00000039851, ENSDARG00000027813, ENSDARG00000068344, ENSDARG00000067695, ENSDARG00000008840, ENSDARG00000055991, ENSDARG00000039134, ENSDARG00000005039, ENSDARG00000042533, ENSDARG00000008155,…	4710	27	7593	1.31356	1	0.678714	66.3399
GOTERM_MF_FAT	GO:0003887~DNA-directed DNA polymerase activity	15	0.14742	0.0647224	ENSDARG00000003749, ENSDARG00000039613, ENSDARG00000061385, ENSDARG00000018296, ENSDARG00000042507, ENSDARG00000045308, ENSDARG00000015070, ENSDARG00000027689, ENSDARG00000041881, ENSDARG00000058533, ENSDARG00000028323, ENSDARG00000029250, ENSDARG00000070231, ENSDARG00000014685, ENSDARG00000044622	4710	17	7593	1.42244	1	0.67638	66.5724
GOTERM_MF_FAT	GO:0016407~acetyltransferase activity	26	0.255528	0.0705466	ENSDARG00000015918, ENSDARG00000061308, ENSDARG00000006017, ENSDARG00000042005, ENSDARG00000027825, ENSDARG00000079802, ENSDARG00000039892, ENSDARG00000041708, ENSDARG00000035652, ENSDARG00000071060, ENSDARG00000035651, ENSDARG00000004796, ENSDARG00000039390, ENSDARG00000034916, ENSDARG00000018907, ENSDARG00000024109, ENSDARG00000045888, ENSDARG00000061185, ENSDARG00000054259, ENSDARG00000053010,…	4710	33	7593	1.27014	1	0.704206	69.8229
GOTERM_MF_FAT	GO:0003995~acyl-CoA dehydrogenase activity	12	0.117936	0.076556	ENSDARG00000042853, ENSDARG00000030781, ENSDARG00000038361, ENSDARG00000016687, ENSDARG00000055620, ENSDARG00000045411, ENSDARG00000042658, ENSDARG00000038900, ENSDARG00000076780, ENSDARG00000038865, ENSDARG00000037057, ENSDARG00000014727	4710	13	7593	1.48809	1	0.730104	72.8642
GOTERM_MF_FAT	GO:0016410~N-acyltransferase activity	23	0.226044	0.0862138	ENSDARG00000052966, ENSDARG00000042005, ENSDARG00000061308, ENSDARG00000006017, ENSDARG00000079802, ENSDARG00000027825, ENSDARG00000039892, ENSDARG00000041708, ENSDARG00000035652, ENSDARG00000071060, ENSDARG00000035651, ENSDARG00000004796, ENSDARG00000021808, ENSDARG00000034916, ENSDARG00000018907, ENSDARG00000024109, ENSDARG00000061185, ENSDARG00000054259, ENSDARG00000021059, ENSDARG00000036567,…	4710	29	7593	1.27856	1	0.768813	77.1562
GOTERM_MF_FAT	GO:0043167~ion binding	1408	13.8378	0.0870304	ENSDARG00000044102, ENSDARG00000011496, ENSDARG00000006038, ENSDARG00000005425, ENSDARG00000061308, ENSDARG00000074624, ENSDARG00000033738, ENSDARG00000074498, ENSDARG00000041728, ENSDARG00000005033, ENSDARG00000019478, ENSDARG00000037291, ENSDARG00000012745, ENSDARG00000061724, ENSDARG00000022254, ENSDARG00000030335, ENSDARG00000075384, ENSDARG00000045983, ENSDARG00000012192, ENSDARG00000061311,…	4710	2226	7593	1.01969	1	0.76805	77.4882
GOTERM_MF_FAT	GO:0004003~ATP-dependent DNA helicase activity	9	0.0884521	0.08825	ENSDARG00000021985, ENSDARG00000062983, ENSDARG00000071551, ENSDARG00000035074, ENSDARG00000068862, ENSDARG00000074410, ENSDARG00000002402, ENSDARG00000007175, ENSDARG00000011072	4710	9	7593	1.6121	1	0.76893	77.9757
GOTERM_MF_FAT	GO:0005543~phospholipid binding	49	0.481572	0.0890112	ENSDARG00000067713, ENSDARG00000013613, ENSDARG00000026726, ENSDARG00000063195, ENSDARG00000046072, ENSDARG00000021377, ENSDARG00000020442, ENSDARG00000020397, ENSDARG00000062460, ENSDARG00000077383, ENSDARG00000021225, ENSDARG00000043077, ENSDARG00000022659, ENSDARG00000060430, ENSDARG00000053356, ENSDARG00000003391, ENSDARG00000033804, ENSDARG00000052522, ENSDARG00000069601, ENSDARG00000016470,…	4710	68	7593	1.16166	1	0.767969	78.2749
GOTERM_MF_FAT	GO:0043169~cation binding	1407	13.828	0.0895904	ENSDARG00000044102, ENSDARG00000011496, ENSDARG00000006038, ENSDARG00000005425, ENSDARG00000061308, ENSDARG00000074624, ENSDARG00000033738, ENSDARG00000074498, ENSDARG00000041728, ENSDARG00000005033, ENSDARG00000019478, ENSDARG00000037291, ENSDARG00000012745, ENSDARG00000061724, ENSDARG00000022254, ENSDARG00000030335, ENSDARG00000075384, ENSDARG00000045983, ENSDARG00000012192, ENSDARG00000061311,…	4710	2225	7593	1.01943	1	0.766307	78.5
GOTERM_MF_FAT	GO:0008138~protein tyrosine/serine/threonine phosphatase activity	27	0.265356	0.0904092	ENSDARG00000032738, ENSDARG00000071018, ENSDARG00000068238, ENSDARG00000076330, ENSDARG00000039682, ENSDARG00000032261, ENSDARG00000067564, ENSDARG00000057625, ENSDARG00000038156, ENSDARG00000039997, ENSDARG00000009299, ENSDARG00000056985, ENSDARG00000019307, ENSDARG00000077617, ENSDARG00000056623, ENSDARG00000057016, ENSDARG00000039850, ENSDARG00000044688, ENSDARG00000061656, ENSDARG00000021483,…	4710	35	7593	1.24362	1	0.765621	78.8145
GOTERM_MF_FAT	GO:0034061~DNA polymerase activity	16	0.157248	0.09621	ENSDARG00000003749, ENSDARG00000039613, ENSDARG00000061385, ENSDARG00000018296, ENSDARG00000042507, ENSDARG00000045308, ENSDARG00000015070, ENSDARG00000042637, ENSDARG00000027689, ENSDARG00000041881, ENSDARG00000058533, ENSDARG00000028323, ENSDARG00000029250, ENSDARG00000070231, ENSDARG00000014685, ENSDARG00000044622	4710	19	7593	1.35756	1	0.783717	80.9219

## Sheet: Non Expressed Kegg
p-values on over-representation in the set of non-expressed genes are calculated with all genes available on the microarray as background
Category	Term	Count	%	PValue	Genes	List Total	Pop Hits	Pop Total	Fold Enrichment	Bonferroni	Benjamini	FDR
KEGG_PATHWAY	dre04080:Neuroactive ligand-receptor interaction	174	1.96056	2.82896e-52	ENSDARG00000055560, ENSDARG00000070940, ENSDARG00000028725, ENSDARG00000031348, ENSDARG00000022525, ENSDARG00000067563, ENSDARG00000045788, ENSDARG00000019819, ENSDARG00000061042, ENSDARG00000056230, ENSDARG00000059368, ENSDARG00000052654, ENSDARG00000024101, ENSDARG00000054926, ENSDARG00000015515, ENSDARG00000036272, ENSDARG00000076824, ENSDARG00000006894, ENSDARG00000036670, ENSDARG00000037498,…	1191	205	3451	2.4594	3.8191e-50	3.8191e-50	3.3166e-49
KEGG_PATHWAY	dre04020:Calcium signaling pathway	118	1.32958	1.35796e-21	ENSDARG00000042856, ENSDARG00000028725, ENSDARG00000070940, ENSDARG00000045788, ENSDARG00000025013, ENSDARG00000014588, ENSDARG00000024101, ENSDARG00000001782, ENSDARG00000076824, ENSDARG00000020744, ENSDARG00000058392, ENSDARG00000071331, ENSDARG00000011487, ENSDARG00000077061, ENSDARG00000034187, ENSDARG00000070620, ENSDARG00000033956, ENSDARG00000013847, ENSDARG00000002533, ENSDARG00000005853,…	1191	168	3451	2.03519	1.83325e-19	9.16625e-20	1.59204e-18
KEGG_PATHWAY	dre04514:Cell adhesion molecules (CAMs)	64	0.721127	1.24336e-13	ENSDARG00000008937, ENSDARG00000058937, ENSDARG00000079455, ENSDARG00000054968, ENSDARG00000060263, ENSDARG00000042357, ENSDARG00000076282, ENSDARG00000005754, ENSDARG00000016081, ENSDARG00000032435, ENSDARG00000007220, ENSDARG00000079105, ENSDARG00000043128, ENSDARG00000044569, ENSDARG00000075549, ENSDARG00000018693, ENSDARG00000069888, ENSDARG00000014059, ENSDARG00000079251, ENSDARG00000009123,…	1191	86	3451	2.15633	1.67866e-11	5.59552e-12	1.45783e-10
KEGG_PATHWAY	dre04060:Cytokine-cytokine receptor interaction	67	0.75493	1.785e-11	ENSDARG00000068858, ENSDARG00000056133, ENSDARG00000055136, ENSDARG00000052361, ENSDARG00000037116, ENSDARG00000054968, ENSDARG00000041869, ENSDARG00000067814, ENSDARG00000015717, ENSDARG00000068990, ENSDARG00000014357, ENSDARG00000043317, ENSDARG00000019371, ENSDARG00000028661, ENSDARG00000042903, ENSDARG00000018569, ENSDARG00000070609, ENSDARG00000007889, ENSDARG00000062999, ENSDARG00000067847,…	1191	98	3451	1.98099	2.40974e-09	6.02436e-10	2.09267e-08
KEGG_PATHWAY	dre04672:Intestinal immune network for IgA production	20	0.225352	2.76111e-06	ENSDARG00000078147, ENSDARG00000055447, ENSDARG00000052361, ENSDARG00000037116, ENSDARG00000069311, ENSDARG00000054968, ENSDARG00000055100, ENSDARG00000055441, ENSDARG00000068310, ENSDARG00000074200, ENSDARG00000041502, ENSDARG00000015734, ENSDARG00000074736, ENSDARG00000076282, ENSDARG00000001832, ENSDARG00000037779, ENSDARG00000031745, ENSDARG00000034895, ENSDARG00000027087, ENSDARG00000055186,…	1191	23	3451	2.51962	0.000372681	7.45473e-05	0.003237
KEGG_PATHWAY	dre04512:ECM-receptor interaction	37	0.416901	4.35636e-06	ENSDARG00000022689, ENSDARG00000074316, ENSDARG00000002507, ENSDARG00000032639, ENSDARG00000059997, ENSDARG00000079388, ENSDARG00000028507, ENSDARG00000045070, ENSDARG00000045071, ENSDARG00000062303, ENSDARG00000021948, ENSDARG00000018687, ENSDARG00000026165, ENSDARG00000058543, ENSDARG00000074908, ENSDARG00000020007, ENSDARG00000032435, ENSDARG00000076564, ENSDARG00000022615, ENSDARG00000055388,…	1191	56	3451	1.91446	0.000587938	9.80136e-05	0.00510716
KEGG_PATHWAY	dre04270:Vascular smooth muscle contraction	46	0.51831	0.000216128	ENSDARG00000011473, ENSDARG00000034801, ENSDARG00000070314, ENSDARG00000028725, ENSDARG00000016364, ENSDARG00000007825, ENSDARG00000008398, ENSDARG00000045788, ENSDARG00000034173, ENSDARG00000014588, ENSDARG00000068918, ENSDARG00000074579, ENSDARG00000024004, ENSDARG00000025826, ENSDARG00000009153, ENSDARG00000024101, ENSDARG00000001782, ENSDARG00000009875, ENSDARG00000067634, ENSDARG00000069547,…	1191	84	3451	1.58676	0.0287587	0.00415995	0.253088
KEGG_PATHWAY	dre04010:MAPK signaling pathway	107	1.20563	0.00037801	ENSDARG00000041065, ENSDARG00000062865, ENSDARG00000068428, ENSDARG00000025826, ENSDARG00000036572, ENSDARG00000001782, ENSDARG00000001881, ENSDARG00000042259, ENSDARG00000045836, ENSDARG00000018569, ENSDARG00000046079, ENSDARG00000027957, ENSDARG00000008948, ENSDARG00000023903, ENSDARG00000077774, ENSDARG00000006978, ENSDARG00000079540, ENSDARG00000013847, ENSDARG00000014050, ENSDARG00000019417,…	1191	236	3451	1.31373	0.0497603	0.00635982	0.442271
KEGG_PATHWAY	dre04510:Focal adhesion	81	0.912676	0.00193458	ENSDARG00000074316, ENSDARG00000002507, ENSDARG00000067711, ENSDARG00000013755, ENSDARG00000077588, ENSDARG00000045070, ENSDARG00000045071, ENSDARG00000015717, ENSDARG00000018820, ENSDARG00000019371, ENSDARG00000013203, ENSDARG00000074908, ENSDARG00000020007, ENSDARG00000032435, ENSDARG00000052405, ENSDARG00000056525, ENSDARG00000062592, ENSDARG00000019096, ENSDARG00000020072, ENSDARG00000058082,…	1191	178	3451	1.31855	0.230043	0.028629	2.24466
KEGG_PATHWAY	dre04916:Melanogenesis	48	0.540845	0.00277419	ENSDARG00000056133, ENSDARG00000004562, ENSDARG00000021647, ENSDARG00000014588, ENSDARG00000001782, ENSDARG00000043317, ENSDARG00000014495, ENSDARG00000044827, ENSDARG00000014673, ENSDARG00000058822, ENSDARG00000058392, ENSDARG00000073935, ENSDARG00000037889, ENSDARG00000011487, ENSDARG00000034187, ENSDARG00000020237, ENSDARG00000070530, ENSDARG00000063437, ENSDARG00000015793, ENSDARG00000052468,…	1191	97	3451	1.43385	0.312735	0.036809	3.20443
KEGG_PATHWAY	dre04912:GnRH signaling pathway	45	0.507042	0.00301687	ENSDARG00000057125, ENSDARG00000016364, ENSDARG00000058381, ENSDARG00000007825, ENSDARG00000008398, ENSDARG00000009870, ENSDARG00000042021, ENSDARG00000014588, ENSDARG00000069047, ENSDARG00000068918, ENSDARG00000074579, ENSDARG00000024004, ENSDARG00000009153, ENSDARG00000001782, ENSDARG00000017676, ENSDARG00000025747, ENSDARG00000009875, ENSDARG00000045836, ENSDARG00000035178, ENSDARG00000074149,…	1191	90	3451	1.44878	0.33495	0.0364021	3.48023
KEGG_PATHWAY	dre04340:Hedgehog signaling pathway	32	0.360563	0.00427925	ENSDARG00000018260, ENSDARG00000004562, ENSDARG00000014796, ENSDARG00000005050, ENSDARG00000068567, ENSDARG00000001782, ENSDARG00000071107, ENSDARG00000014495, ENSDARG00000004965, ENSDARG00000006911, ENSDARG00000017803, ENSDARG00000044827, ENSDARG00000019995, ENSDARG00000034894, ENSDARG00000058822, ENSDARG00000015554, ENSDARG00000073935, ENSDARG00000038867, ENSDARG00000037889, ENSDARG00000020884,…	1191	60	3451	1.54537	0.439507	0.0470996	4.90334
KEGG_PATHWAY	dre04260:Cardiac muscle contraction	35	0.394366	0.00743154	ENSDARG00000011208, ENSDARG00000009738, ENSDARG00000078169, ENSDARG00000008398, ENSDARG00000057911, ENSDARG00000019856, ENSDARG00000079906, ENSDARG00000024004, ENSDARG00000001881, ENSDARG00000008772, ENSDARG00000045230, ENSDARG00000034424, ENSDARG00000003326, ENSDARG00000054588, ENSDARG00000046079, ENSDARG00000038577, ENSDARG00000013605, ENSDARG00000032565, ENSDARG00000012388, ENSDARG00000063006,…	1191	69	3451	1.46978	0.634688	0.0745377	8.37359
KEGG_PATHWAY	dre04620:Toll-like receptor signaling pathway	39	0.439437	0.0101999	ENSDARG00000005481, ENSDARG00000073675, ENSDARG00000052322, ENSDARG00000022048, ENSDARG00000022000, ENSDARG00000058381, ENSDARG00000007825, ENSDARG00000054968, ENSDARG00000037527, ENSDARG00000061710, ENSDARG00000010657, ENSDARG00000019742, ENSDARG00000068428, ENSDARG00000009870, ENSDARG00000042021, ENSDARG00000067814, ENSDARG00000068918, ENSDARG00000025747, ENSDARG00000037758, ENSDARG00000070606,…	1191	80	3451	1.41256	0.749439	0.0941312	11.3252
KEGG_PATHWAY	dre04810:Regulation of actin cytoskeleton	80	0.901408	0.0121597	ENSDARG00000074316, ENSDARG00000002507, ENSDARG00000062865, ENSDARG00000013755, ENSDARG00000077588, ENSDARG00000027063, ENSDARG00000063651, ENSDARG00000045070, ENSDARG00000025826, ENSDARG00000013203, ENSDARG00000032435, ENSDARG00000056525, ENSDARG00000052405, ENSDARG00000020744, ENSDARG00000027957, ENSDARG00000062592, ENSDARG00000019096, ENSDARG00000036041, ENSDARG00000010728, ENSDARG00000070530,…	1191	186	3451	1.24626	0.808261	0.104263	13.3619
KEGG_PATHWAY	dre04540:Gap junction	39	0.439437	0.0203888	ENSDARG00000057029, ENSDARG00000070940, ENSDARG00000016364, ENSDARG00000041799, ENSDARG00000053066, ENSDARG00000007825, ENSDARG00000011091, ENSDARG00000014858, ENSDARG00000077588, ENSDARG00000002480, ENSDARG00000014588, ENSDARG00000021647, ENSDARG00000068918, ENSDARG00000058165, ENSDARG00000070494, ENSDARG00000040839, ENSDARG00000001782, ENSDARG00000009875, ENSDARG00000035178, ENSDARG00000074149,…	1191	83	3451	1.36151	0.938019	0.159542	21.4553
KEGG_PATHWAY	dre03320:PPAR signaling pathway	23	0.259155	0.067095	ENSDARG00000032639, ENSDARG00000019357, ENSDARG00000004861, ENSDARG00000026787, ENSDARG00000013522, ENSDARG00000034650, ENSDARG00000053068, ENSDARG00000006427, ENSDARG00000030514, ENSDARG00000012076, ENSDARG00000059008, ENSDARG00000069018, ENSDARG00000033662, ENSDARG00000004697, ENSDARG00000044566, ENSDARG00000057737, ENSDARG00000035768, ENSDARG00000060317, ENSDARG00000062228, ENSDARG00000056411,…	1191	48	3451	1.38842	0.999915	0.423932	55.7021
KEGG_PATHWAY	dre00604:Glycosphingolipid biosynthesis	9	0.101408	0.0690794	ENSDARG00000036584, ENSDARG00000036913, ENSDARG00000034368, ENSDARG00000076218, ENSDARG00000078413, ENSDARG00000077352, ENSDARG00000039220, ENSDARG00000058473, ENSDARG00000043897, ENSDARG00000055728, ENSDARG00000074347	1191	14	3451	1.86272	0.999936	0.415419	56.7943
KEGG_PATHWAY	dre00591:Linoleic acid metabolism	9	0.101408	0.0690794	ENSDARG00000009153, ENSDARG00000016713, ENSDARG00000069463, ENSDARG00000008948, ENSDARG00000022631, ENSDARG00000015662, ENSDARG00000045627, ENSDARG00000042982, ENSDARG00000074579	1191	14	3451	1.86272	0.999936	0.415419	56.7943
KEGG_PATHWAY	dre00830:Retinol metabolism	14	0.157746	0.0739985	ENSDARG00000028048, ENSDARG00000006220, ENSDARG00000018846, ENSDARG00000058841, ENSDARG00000056029, ENSDARG00000031465, ENSDARG00000077121, ENSDARG00000037278, ENSDARG00000008306, ENSDARG00000011197, ENSDARG00000029446, ENSDARG00000026039, ENSDARG00000045627, ENSDARG00000054420	1191	26	3451	1.56023	0.999969	0.420882	59.3964
KEGG_PATHWAY	dre00140:Steroid hormone biosynthesis	14	0.157746	0.0991685	ENSDARG00000006220, ENSDARG00000037550, ENSDARG00000027469, ENSDARG00000026039, ENSDARG00000041348, ENSDARG00000045627, ENSDARG00000020509, ENSDARG00000025679, ENSDARG00000058841, ENSDARG00000001975, ENSDARG00000071377, ENSDARG00000009852, ENSDARG00000011197, ENSDARG00000069018	1191	27	3451	1.50244	0.999999	0.505867	70.6063

## Sheet: Non Expressed GOBP
p-values on over-representation in the set of non-expressed genes are calculated with all genes available on the microarray as background
Category	Term	Count	%	PValue	Genes	List Total	Pop Hits	Pop Total	Fold Enrichment	Bonferroni	Benjamini	FDR
GOTERM_BP_FAT	GO:0007186~G-protein coupled receptor protein signaling pathway	336	3.78592	1.96834e-72	ENSDARG00000054734, ENSDARG00000022525, ENSDARG00000045788, ENSDARG00000061042, ENSDARG00000021647, ENSDARG00000038541, ENSDARG00000058724, ENSDARG00000015515, ENSDARG00000012057, ENSDARG00000069756, ENSDARG00000007553, ENSDARG00000079954, ENSDARG00000005942, ENSDARG00000044704, ENSDARG00000036670, ENSDARG00000020744, ENSDARG00000011487, ENSDARG00000020132, ENSDARG00000070380, ENSDARG00000003090,…	2718	406	6733	2.05009	4.01541e-69	4.01541e-69	3.39203e-69
GOTERM_BP_FAT	GO:0007166~cell surface receptor linked signal transduction	441	4.96901	1.8509e-60	ENSDARG00000022525, ENSDARG00000045788, ENSDARG00000061042, ENSDARG00000013441, ENSDARG00000038541, ENSDARG00000012057, ENSDARG00000019371, ENSDARG00000005942, ENSDARG00000044704, ENSDARG00000053232, ENSDARG00000036670, ENSDARG00000034572, ENSDARG00000011487, ENSDARG00000003090, ENSDARG00000070003, ENSDARG00000013847, ENSDARG00000041427, ENSDARG00000044900, ENSDARG00000002533, ENSDARG00000034438,…	2718	616	6733	1.77344	3.77583e-57	1.88791e-57	3.18964e-57
GOTERM_BP_FAT	GO:0006355~regulation of transcription, DNA-dependent	415	4.67606	7.34478e-18	ENSDARG00000005173, ENSDARG00000041323, ENSDARG00000032578, ENSDARG00000006982, ENSDARG00000045685, ENSDARG00000033056, ENSDARG00000013441, ENSDARG00000069329, ENSDARG00000002937, ENSDARG00000052654, ENSDARG00000001784, ENSDARG00000001785, ENSDARG00000011989, ENSDARG00000040955, ENSDARG00000055374, ENSDARG00000076146, ENSDARG00000042867, ENSDARG00000039935, ENSDARG00000003680, ENSDARG00000045695,…	2718	756	6733	1.35983	1.49834e-14	4.99445e-15	1.26572e-14
GOTERM_BP_FAT	GO:0051252~regulation of RNA metabolic process	417	4.69859	9.08121e-18	ENSDARG00000005173, ENSDARG00000041323, ENSDARG00000032578, ENSDARG00000006982, ENSDARG00000045685, ENSDARG00000033056, ENSDARG00000013441, ENSDARG00000069329, ENSDARG00000002937, ENSDARG00000052654, ENSDARG00000001784, ENSDARG00000001785, ENSDARG00000011989, ENSDARG00000040955, ENSDARG00000055374, ENSDARG00000076146, ENSDARG00000042867, ENSDARG00000039935, ENSDARG00000003680, ENSDARG00000045695,…	2718	761	6733	1.35741	1.85257e-14	4.63142e-15	1.56496e-14
GOTERM_BP_FAT	GO:0006955~immune response	103	1.16056	1.60702e-17	ENSDARG00000016056, ENSDARG00000022048, ENSDARG00000041917, ENSDARG00000052361, ENSDARG00000037116, ENSDARG00000038878, ENSDARG00000035632, ENSDARG00000078325, ENSDARG00000041919, ENSDARG00000070378, ENSDARG00000079550, ENSDARG00000068990, ENSDARG00000037758, ENSDARG00000069756, ENSDARG00000018569, ENSDARG00000070609, ENSDARG00000041923, ENSDARG00000013598, ENSDARG00000037553, ENSDARG00000069471,…	2718	134	6733	1.90411	3.27833e-14	6.55665e-15	2.76938e-14
GOTERM_BP_FAT	GO:0007156~homophilic cell adhesion	55	0.619718	1.00895e-15	ENSDARG00000069223, ENSDARG00000073755, ENSDARG00000014215, ENSDARG00000051843, ENSDARG00000034344, ENSDARG00000006467, ENSDARG00000068137, ENSDARG00000060637, ENSDARG00000054274, ENSDARG00000077674, ENSDARG00000052494, ENSDARG00000076461, ENSDARG00000060830, ENSDARG00000078226, ENSDARG00000075549, ENSDARG00000062608, ENSDARG00000018693, ENSDARG00000076707, ENSDARG00000068142, ENSDARG00000017591,…	2718	60	6733	2.27076	2.03837e-12	3.39728e-13	1.72085e-12
GOTERM_BP_FAT	GO:0016337~cell-cell adhesion	63	0.709859	1.11913e-11	ENSDARG00000069223, ENSDARG00000073755, ENSDARG00000014215, ENSDARG00000051843, ENSDARG00000034344, ENSDARG00000006467, ENSDARG00000068137, ENSDARG00000060637, ENSDARG00000054274, ENSDARG00000077674, ENSDARG00000052494, ENSDARG00000076461, ENSDARG00000060830, ENSDARG00000078226, ENSDARG00000078824, ENSDARG00000079831, ENSDARG00000075549, ENSDARG00000062608, ENSDARG00000018693, ENSDARG00000020072,…	2718	80	6733	1.95079	2.28302e-08	3.26146e-09	1.92859e-08
GOTERM_BP_FAT	GO:0007155~cell adhesion	113	1.27324	6.34655e-10	ENSDARG00000068137, ENSDARG00000005754, ENSDARG00000021279, ENSDARG00000053232, ENSDARG00000028236, ENSDARG00000076564, ENSDARG00000076461, ENSDARG00000078226, ENSDARG00000078824, ENSDARG00000075549, ENSDARG00000016736, ENSDARG00000020072, ENSDARG00000069946, ENSDARG00000012060, ENSDARG00000068142, ENSDARG00000009123, ENSDARG00000017591, ENSDARG00000019117, ENSDARG00000078190, ENSDARG00000037805,…	2718	178	6733	1.5726	1.2947e-06	1.61837e-07	1.0937e-06
GOTERM_BP_FAT	GO:0022610~biological adhesion	113	1.27324	6.34655e-10	ENSDARG00000068137, ENSDARG00000005754, ENSDARG00000021279, ENSDARG00000053232, ENSDARG00000028236, ENSDARG00000076564, ENSDARG00000076461, ENSDARG00000078226, ENSDARG00000078824, ENSDARG00000075549, ENSDARG00000016736, ENSDARG00000020072, ENSDARG00000069946, ENSDARG00000012060, ENSDARG00000068142, ENSDARG00000009123, ENSDARG00000017591, ENSDARG00000019117, ENSDARG00000078190, ENSDARG00000037805,…	2718	178	6733	1.5726	1.2947e-06	1.61837e-07	1.0937e-06
GOTERM_BP_FAT	GO:0050877~neurological system process	67	0.75493	2.66189e-08	ENSDARG00000007654, ENSDARG00000060368, ENSDARG00000014490, ENSDARG00000053502, ENSDARG00000044280, ENSDARG00000052695, ENSDARG00000056791, ENSDARG00000024004, ENSDARG00000079092, ENSDARG00000007553, ENSDARG00000054137, ENSDARG00000002193, ENSDARG00000024189, ENSDARG00000076691, ENSDARG00000019752, ENSDARG00000026926, ENSDARG00000038018, ENSDARG00000031875, ENSDARG00000023712, ENSDARG00000025679,…	2718	97	6733	1.71105	5.43011e-05	6.0336e-06	4.58723e-05
GOTERM_BP_FAT	GO:0006952~defense response	42	0.473239	1.04387e-07	ENSDARG00000073675, ENSDARG00000041976, ENSDARG00000070392, ENSDARG00000068382, ENSDARG00000052322, ENSDARG00000022048, ENSDARG00000078740, ENSDARG00000019742, ENSDARG00000062204, ENSDARG00000043933, ENSDARG00000076983, ENSDARG00000069012, ENSDARG00000037758, ENSDARG00000062045, ENSDARG00000018569, ENSDARG00000069733, ENSDARG00000036171, ENSDARG00000026663, ENSDARG00000010700, ENSDARG00000074371,…	2718	54	6733	1.9267	0.000212928	2.12948e-05	0.00017989
GOTERM_BP_FAT	GO:0007218~neuropeptide signaling pathway	29	0.326761	1.74632e-07	ENSDARG00000022525, ENSDARG00000053449, ENSDARG00000014490, ENSDARG00000043341, ENSDARG00000053344, ENSDARG00000032126, ENSDARG00000004869, ENSDARG00000019726, ENSDARG00000069185, ENSDARG00000027222, ENSDARG00000036227, ENSDARG00000054137, ENSDARG00000025667, ENSDARG00000036222, ENSDARG00000070932, ENSDARG00000071780, ENSDARG00000043074, ENSDARG00000078828, ENSDARG00000005780, ENSDARG00000024189,…	2718	33	6733	2.17692	0.000356185	3.23857e-05	0.000300942
GOTERM_BP_FAT	GO:0019882~antigen processing and presentation	29	0.326761	6.07691e-07	ENSDARG00000078726, ENSDARG00000016056, ENSDARG00000055447, ENSDARG00000009087, ENSDARG00000041705, ENSDARG00000044069, ENSDARG00000055441, ENSDARG00000077195, ENSDARG00000074736, ENSDARG00000076282, ENSDARG00000037779, ENSDARG00000031745, ENSDARG00000074510, ENSDARG00000079105, ENSDARG00000076301, ENSDARG00000045011, ENSDARG00000053738, ENSDARG00000053739, ENSDARG00000036628, ENSDARG00000076307,…	2718	34	6733	2.1129	0.00123892	0.000103302	0.00104723
GOTERM_BP_FAT	GO:0045449~regulation of transcription	483	5.44225	6.33405e-07	ENSDARG00000005173, ENSDARG00000041323, ENSDARG00000032578, ENSDARG00000006982, ENSDARG00000045685, ENSDARG00000033056, ENSDARG00000013441, ENSDARG00000069329, ENSDARG00000002937, ENSDARG00000052654, ENSDARG00000001784, ENSDARG00000001785, ENSDARG00000011989, ENSDARG00000069469, ENSDARG00000040955, ENSDARG00000055374, ENSDARG00000076146, ENSDARG00000042867, ENSDARG00000039935, ENSDARG00000004714,…	2718	1019	6733	1.17417	0.00129131	9.93909e-05	0.00109154
GOTERM_BP_FAT	GO:0006811~ion transport	206	2.32113	7.24237e-07	ENSDARG00000043220, ENSDARG00000007151, ENSDARG00000008329, ENSDARG00000003697, ENSDARG00000013855, ENSDARG00000034307, ENSDARG00000045886, ENSDARG00000043557, ENSDARG00000062084, ENSDARG00000014057, ENSDARG00000068691, ENSDARG00000034588, ENSDARG00000069478, ENSDARG00000006568, ENSDARG00000011066, ENSDARG00000074746, ENSDARG00000067507, ENSDARG00000036815, ENSDARG00000052764, ENSDARG00000052765,…	2718	393	6733	1.29848	0.00147635	0.000105526	0.00124807
GOTERM_BP_FAT	GO:0030001~metal ion transport	121	1.36338	1.73417e-06	ENSDARG00000074056, ENSDARG00000043220, ENSDARG00000007151, ENSDARG00000055424, ENSDARG00000006891, ENSDARG00000027940, ENSDARG00000008329, ENSDARG00000009131, ENSDARG00000059361, ENSDARG00000003697, ENSDARG00000001881, ENSDARG00000013855, ENSDARG00000045886, ENSDARG00000003344, ENSDARG00000004243, ENSDARG00000043557, ENSDARG00000015790, ENSDARG00000068691, ENSDARG00000051880, ENSDARG00000024047,…	2718	214	6733	1.40065	0.00353145	0.000235819	0.00298844
GOTERM_BP_FAT	GO:0007267~cell-cell signaling	33	0.371831	2.3893e-06	ENSDARG00000057728, ENSDARG00000041799, ENSDARG00000027419, ENSDARG00000060368, ENSDARG00000009021, ENSDARG00000014490, ENSDARG00000055271, ENSDARG00000068567, ENSDARG00000075111, ENSDARG00000015537, ENSDARG00000034894, ENSDARG00000041117, ENSDARG00000041133, ENSDARG00000038867, ENSDARG00000045945, ENSDARG00000037062, ENSDARG00000055459, ENSDARG00000015854, ENSDARG00000024189, ENSDARG00000020053,…	2718	42	6733	1.94636	0.00486232	0.00030459	0.00411739
GOTERM_BP_FAT	GO:0007600~sensory perception	46	0.51831	4.08855e-06	ENSDARG00000070110, ENSDARG00000038378, ENSDARG00000033172, ENSDARG00000057728, ENSDARG00000058787, ENSDARG00000053502, ENSDARG00000052695, ENSDARG00000044280, ENSDARG00000056791, ENSDARG00000008127, ENSDARG00000043241, ENSDARG00000024004, ENSDARG00000070666, ENSDARG00000022098, ENSDARG00000079092, ENSDARG00000007553, ENSDARG00000044475, ENSDARG00000054890, ENSDARG00000039534, ENSDARG00000002193,…	2718	66	6733	1.72653	0.00830598	0.000490507	0.00704555
GOTERM_BP_FAT	GO:0050890~cognition	46	0.51831	4.08855e-06	ENSDARG00000070110, ENSDARG00000038378, ENSDARG00000033172, ENSDARG00000057728, ENSDARG00000058787, ENSDARG00000053502, ENSDARG00000052695, ENSDARG00000044280, ENSDARG00000056791, ENSDARG00000008127, ENSDARG00000043241, ENSDARG00000024004, ENSDARG00000070666, ENSDARG00000022098, ENSDARG00000079092, ENSDARG00000007553, ENSDARG00000044475, ENSDARG00000054890, ENSDARG00000039534, ENSDARG00000002193,…	2718	66	6733	1.72653	0.00830598	0.000490507	0.00704555
GOTERM_BP_FAT	GO:0006836~neurotransmitter transport	25	0.28169	2.88681e-05	ENSDARG00000018997, ENSDARG00000062821, ENSDARG00000057728, ENSDARG00000060368, ENSDARG00000043646, ENSDARG00000018621, ENSDARG00000012534, ENSDARG00000015880, ENSDARG00000030006, ENSDARG00000068363, ENSDARG00000074002, ENSDARG00000059978, ENSDARG00000001354, ENSDARG00000067964, ENSDARG00000001127, ENSDARG00000061165, ENSDARG00000045944, ENSDARG00000029866, ENSDARG00000045945, ENSDARG00000057017,…	2718	31	6733	1.99773	0.0571912	0.00326642	0.0497366
GOTERM_BP_FAT	GO:0007268~synaptic transmission	20	0.225352	4.06978e-05	ENSDARG00000045945, ENSDARG00000057728, ENSDARG00000024189, ENSDARG00000041150, ENSDARG00000015854, ENSDARG00000027419, ENSDARG00000076691, ENSDARG00000060368, ENSDARG00000009021, ENSDARG00000014490, ENSDARG00000000503, ENSDARG00000075111, ENSDARG00000023712, ENSDARG00000025679, ENSDARG00000015537, ENSDARG00000031796, ENSDARG00000076978, ENSDARG00000078971, ENSDARG00000018534, ENSDARG00000041133	2718	23	6733	2.15408	0.0796721	0.00436022	0.0701113
GOTERM_BP_FAT	GO:0045087~innate immune response	22	0.247887	8.31177e-05	ENSDARG00000070392, ENSDARG00000073675, ENSDARG00000052322, ENSDARG00000022048, ENSDARG00000037843, ENSDARG00000078740, ENSDARG00000037553, ENSDARG00000019742, ENSDARG00000062204, ENSDARG00000040249, ENSDARG00000068609, ENSDARG00000037758, ENSDARG00000062045, ENSDARG00000046148, ENSDARG00000058045, ENSDARG00000010610, ENSDARG00000043032, ENSDARG00000018569, ENSDARG00000026663, ENSDARG00000074371,…	2718	27	6733	2.01845	0.15597	0.00844252	0.14314
GOTERM_BP_FAT	GO:0051606~detection of stimulus	23	0.259155	0.000108038	ENSDARG00000002193, ENSDARG00000020191, ENSDARG00000044861, ENSDARG00000045677, ENSDARG00000052232, ENSDARG00000007561, ENSDARG00000016699, ENSDARG00000021150, ENSDARG00000020602, ENSDARG00000026491, ENSDARG00000044862, ENSDARG00000044280, ENSDARG00000024004, ENSDARG00000070666, ENSDARG00000008127, ENSDARG00000031875, ENSDARG00000022098, ENSDARG00000035694, ENSDARG00000042141, ENSDARG00000007553,…	2718	29	6733	1.96467	0.197809	0.0104408	0.186018
GOTERM_BP_FAT	GO:0006813~potassium ion transport	48	0.540845	0.000116648	ENSDARG00000074056, ENSDARG00000020102, ENSDARG00000043220, ENSDARG00000007151, ENSDARG00000006891, ENSDARG00000027940, ENSDARG00000061493, ENSDARG00000053542, ENSDARG00000068188, ENSDARG00000031438, ENSDARG00000013605, ENSDARG00000025875, ENSDARG00000043557, ENSDARG00000051852, ENSDARG00000015790, ENSDARG00000068691, ENSDARG00000051880, ENSDARG00000024047, ENSDARG00000045067, ENSDARG00000062906,…	2718	76	6733	1.56454	0.211778	0.0107587	0.200828
GOTERM_BP_FAT	GO:0051960~regulation of nervous system development	28	0.315493	0.00012044	ENSDARG00000077467, ENSDARG00000037116, ENSDARG00000000472, ENSDARG00000009021, ENSDARG00000017369, ENSDARG00000044954, ENSDARG00000008796, ENSDARG00000014891, ENSDARG00000021948, ENSDARG00000000102, ENSDARG00000074253, ENSDARG00000052610, ENSDARG00000034268, ENSDARG00000078357, ENSDARG00000004246, ENSDARG00000018693, ENSDARG00000035748, ENSDARG00000056438, ENSDARG00000003469, ENSDARG00000002445,…	2718	38	6733	1.8253	0.217853	0.0106263	0.207351
GOTERM_BP_FAT	GO:0050767~regulation of neurogenesis	28	0.315493	0.00012044	ENSDARG00000077467, ENSDARG00000037116, ENSDARG00000000472, ENSDARG00000009021, ENSDARG00000017369, ENSDARG00000044954, ENSDARG00000008796, ENSDARG00000014891, ENSDARG00000021948, ENSDARG00000000102, ENSDARG00000074253, ENSDARG00000052610, ENSDARG00000034268, ENSDARG00000078357, ENSDARG00000004246, ENSDARG00000018693, ENSDARG00000035748, ENSDARG00000056438, ENSDARG00000003469, ENSDARG00000002445,…	2718	38	6733	1.8253	0.217853	0.0106263	0.207351
GOTERM_BP_FAT	GO:0007507~heart development	75	0.84507	0.00012104	ENSDARG00000059545, ENSDARG00000006120, ENSDARG00000041421, ENSDARG00000018004, ENSDARG00000007329, ENSDARG00000021232, ENSDARG00000013441, ENSDARG00000017821, ENSDARG00000068567, ENSDARG00000053279, ENSDARG00000074250, ENSDARG00000002216, ENSDARG00000054239, ENSDARG00000017927, ENSDARG00000059911, ENSDARG00000019995, ENSDARG00000016404, ENSDARG00000036670, ENSDARG00000040955, ENSDARG00000054030,…	2718	131	6733	1.41824	0.218809	0.0102363	0.208383
GOTERM_BP_FAT	GO:0007223~Wnt receptor signaling pathway, calcium modulating pathway	20	0.225352	0.000121233	ENSDARG00000037889, ENSDARG00000032234, ENSDARG00000004562, ENSDARG00000014796, ENSDARG00000038990, ENSDARG00000022858, ENSDARG00000005050, ENSDARG00000055554, ENSDARG00000063437, ENSDARG00000054438, ENSDARG00000071107, ENSDARG00000014495, ENSDARG00000006911, ENSDARG00000044827, ENSDARG00000040159, ENSDARG00000004256, ENSDARG00000034894, ENSDARG00000040925, ENSDARG00000041117, ENSDARG00000058822	2718	24	6733	2.06432	0.219117	0.0098444	0.208714
GOTERM_BP_FAT	GO:0060284~regulation of cell development	29	0.326761	0.000136899	ENSDARG00000077467, ENSDARG00000037116, ENSDARG00000000472, ENSDARG00000009021, ENSDARG00000017369, ENSDARG00000044954, ENSDARG00000008796, ENSDARG00000014891, ENSDARG00000021948, ENSDARG00000011989, ENSDARG00000000102, ENSDARG00000074253, ENSDARG00000052610, ENSDARG00000034268, ENSDARG00000078357, ENSDARG00000004246, ENSDARG00000018693, ENSDARG00000035748, ENSDARG00000056438, ENSDARG00000003469,…	2718	40	6733	1.79596	0.243681	0.0106845	0.235655
GOTERM_BP_FAT	GO:0007602~phototransduction	13	0.146479	0.000150144	ENSDARG00000002193, ENSDARG00000022098, ENSDARG00000044861, ENSDARG00000045677, ENSDARG00000007553, ENSDARG00000021150, ENSDARG00000044279, ENSDARG00000020602, ENSDARG00000054890, ENSDARG00000017274, ENSDARG00000044862, ENSDARG00000044280, ENSDARG00000070666	2718	13	6733	2.47719	0.263847	0.011281	0.258428
GOTERM_BP_FAT	GO:0018298~protein-chromophore linkage	18	0.202817	0.000172739	ENSDARG00000039534, ENSDARG00000002193, ENSDARG00000044861, ENSDARG00000045677, ENSDARG00000030867, ENSDARG00000070110, ENSDARG00000021150, ENSDARG00000058787, ENSDARG00000044862, ENSDARG00000044280, ENSDARG00000070666, ENSDARG00000009471, ENSDARG00000022098, ENSDARG00000007553, ENSDARG00000054181, ENSDARG00000044279, ENSDARG00000017274, ENSDARG00000016936	2718	21	6733	2.1233	0.297013	0.0125075	0.297263
GOTERM_BP_FAT	GO:0009581~detection of external stimulus	22	0.247887	0.000206008	ENSDARG00000002193, ENSDARG00000044861, ENSDARG00000045677, ENSDARG00000052232, ENSDARG00000007561, ENSDARG00000016699, ENSDARG00000021150, ENSDARG00000020602, ENSDARG00000026491, ENSDARG00000044862, ENSDARG00000044280, ENSDARG00000024004, ENSDARG00000070666, ENSDARG00000008127, ENSDARG00000031875, ENSDARG00000022098, ENSDARG00000035694, ENSDARG00000042141, ENSDARG00000007553, ENSDARG00000044279,…	2718	28	6733	1.94636	0.343149	0.0143885	0.354419
GOTERM_BP_FAT	GO:0009582~detection of abiotic stimulus	22	0.247887	0.000206008	ENSDARG00000002193, ENSDARG00000044861, ENSDARG00000045677, ENSDARG00000052232, ENSDARG00000007561, ENSDARG00000016699, ENSDARG00000021150, ENSDARG00000020602, ENSDARG00000026491, ENSDARG00000044862, ENSDARG00000044280, ENSDARG00000024004, ENSDARG00000070666, ENSDARG00000008127, ENSDARG00000031875, ENSDARG00000022098, ENSDARG00000035694, ENSDARG00000042141, ENSDARG00000007553, ENSDARG00000044279,…	2718	28	6733	1.94636	0.343149	0.0143885	0.354419
GOTERM_BP_FAT	GO:0035050~embryonic heart tube development	31	0.349296	0.000311136	ENSDARG00000005150, ENSDARG00000018260, ENSDARG00000041341, ENSDARG00000014309, ENSDARG00000041799, ENSDARG00000006120, ENSDARG00000018004, ENSDARG00000007329, ENSDARG00000017369, ENSDARG00000036987, ENSDARG00000035759, ENSDARG00000018025, ENSDARG00000021232, ENSDARG00000019930, ENSDARG00000002216, ENSDARG00000037677, ENSDARG00000040955, ENSDARG00000069252, ENSDARG00000009905, ENSDARG00000006110,…	2718	45	6733	1.70651	0.469967	0.0209382	0.534828
GOTERM_BP_FAT	GO:0007601~visual perception	32	0.360563	0.000331024	ENSDARG00000070110, ENSDARG00000033172, ENSDARG00000058787, ENSDARG00000053502, ENSDARG00000052695, ENSDARG00000056791, ENSDARG00000044280, ENSDARG00000070666, ENSDARG00000008127, ENSDARG00000022098, ENSDARG00000079092, ENSDARG00000007553, ENSDARG00000054890, ENSDARG00000039534, ENSDARG00000002193, ENSDARG00000044861, ENSDARG00000045677, ENSDARG00000022820, ENSDARG00000030867, ENSDARG00000041150,…	2718	47	6733	1.6866	0.491048	0.0215515	0.568923
GOTERM_BP_FAT	GO:0050953~sensory perception of light stimulus	32	0.360563	0.000331024	ENSDARG00000070110, ENSDARG00000033172, ENSDARG00000058787, ENSDARG00000053502, ENSDARG00000052695, ENSDARG00000056791, ENSDARG00000044280, ENSDARG00000070666, ENSDARG00000008127, ENSDARG00000022098, ENSDARG00000079092, ENSDARG00000007553, ENSDARG00000054890, ENSDARG00000039534, ENSDARG00000002193, ENSDARG00000044861, ENSDARG00000045677, ENSDARG00000022820, ENSDARG00000030867, ENSDARG00000041150,…	2718	47	6733	1.6866	0.491048	0.0215515	0.568923
GOTERM_BP_FAT	GO:0035295~tube development	55	0.619718	0.000387915	ENSDARG00000059545, ENSDARG00000008937, ENSDARG00000006615, ENSDARG00000006120, ENSDARG00000041421, ENSDARG00000018004, ENSDARG00000007329, ENSDARG00000021232, ENSDARG00000068567, ENSDARG00000002216, ENSDARG00000059911, ENSDARG00000019995, ENSDARG00000040955, ENSDARG00000036036, ENSDARG00000018693, ENSDARG00000014098, ENSDARG00000006110, ENSDARG00000009905, ENSDARG00000036471, ENSDARG00000045612,…	2718	93	6733	1.465	0.546836	0.024431	0.666392
GOTERM_BP_FAT	GO:0006816~calcium ion transport	31	0.349296	0.000551339	ENSDARG00000008912, ENSDARG00000013422, ENSDARG00000009738, ENSDARG00000020574, ENSDARG00000008398, ENSDARG00000023797, ENSDARG00000035458, ENSDARG00000079906, ENSDARG00000024004, ENSDARG00000055154, ENSDARG00000020450, ENSDARG00000001881, ENSDARG00000014496, ENSDARG00000008772, ENSDARG00000070624, ENSDARG00000003344, ENSDARG00000056625, ENSDARG00000032565, ENSDARG00000040625, ENSDARG00000063006,…	2718	46	6733	1.66941	0.675361	0.0335176	0.94588
GOTERM_BP_FAT	GO:0042742~defense response to bacterium	13	0.146479	0.000661871	ENSDARG00000074774, ENSDARG00000076983, ENSDARG00000053227, ENSDARG00000068382, ENSDARG00000062998, ENSDARG00000036171, ENSDARG00000018569, ENSDARG00000015626, ENSDARG00000024211, ENSDARG00000045671, ENSDARG00000045673, ENSDARG00000043196, ENSDARG00000009511	2718	14	6733	2.30025	0.740932	0.0389467	1.13449
GOTERM_BP_FAT	GO:0009617~response to bacterium	26	0.292958	0.000727898	ENSDARG00000033227, ENSDARG00000068382, ENSDARG00000058285, ENSDARG00000010657, ENSDARG00000076983, ENSDARG00000016771, ENSDARG00000031976, ENSDARG00000004301, ENSDARG00000055705, ENSDARG00000057845, ENSDARG00000036171, ENSDARG00000018569, ENSDARG00000019521, ENSDARG00000074774, ENSDARG00000062998, ENSDARG00000028333, ENSDARG00000026925, ENSDARG00000045671, ENSDARG00000015626, ENSDARG00000043196,…	2718	37	6733	1.74073	0.7736	0.0415535	1.247
GOTERM_BP_FAT	GO:0006814~sodium ion transport	39	0.439437	0.00103052	ENSDARG00000015654, ENSDARG00000071252, ENSDARG00000057728, ENSDARG00000002129, ENSDARG00000060222, ENSDARG00000055424, ENSDARG00000019932, ENSDARG00000071173, ENSDARG00000008329, ENSDARG00000009131, ENSDARG00000008797, ENSDARG00000062744, ENSDARG00000003697, ENSDARG00000005775, ENSDARG00000013855, ENSDARG00000034424, ENSDARG00000055253, ENSDARG00000001127, ENSDARG00000078841, ENSDARG00000045886,…	2718	63	6733	1.5335	0.877952	0.0567522	1.76111
GOTERM_BP_FAT	GO:0045664~regulation of neuron differentiation	18	0.202817	0.00113322	ENSDARG00000078357, ENSDARG00000004246, ENSDARG00000018693, ENSDARG00000037116, ENSDARG00000000472, ENSDARG00000009021, ENSDARG00000017369, ENSDARG00000002445, ENSDARG00000044954, ENSDARG00000014891, ENSDARG00000021948, ENSDARG00000000102, ENSDARG00000070680, ENSDARG00000074253, ENSDARG00000006865, ENSDARG00000052610, ENSDARG00000068094, ENSDARG00000034268, ENSDARG00000020708	2718	23	6733	1.93867	0.901044	0.0606017	1.93501
GOTERM_BP_FAT	GO:0006812~cation transport	143	1.61127	0.00147563	ENSDARG00000074056, ENSDARG00000043220, ENSDARG00000007151, ENSDARG00000055424, ENSDARG00000006891, ENSDARG00000027940, ENSDARG00000008329, ENSDARG00000009131, ENSDARG00000059361, ENSDARG00000003203, ENSDARG00000003697, ENSDARG00000070083, ENSDARG00000001881, ENSDARG00000013855, ENSDARG00000045886, ENSDARG00000003344, ENSDARG00000019253, ENSDARG00000004243, ENSDARG00000043557, ENSDARG00000015790,…	2718	290	6733	1.22151	0.950832	0.0762158	2.51273
GOTERM_BP_FAT	GO:0019226~transmission of nerve impulse	22	0.247887	0.00184706	ENSDARG00000045945, ENSDARG00000057728, ENSDARG00000024189, ENSDARG00000041150, ENSDARG00000015854, ENSDARG00000027419, ENSDARG00000007654, ENSDARG00000076691, ENSDARG00000060368, ENSDARG00000009021, ENSDARG00000014490, ENSDARG00000000503, ENSDARG00000075111, ENSDARG00000023712, ENSDARG00000025679, ENSDARG00000015537, ENSDARG00000031796, ENSDARG00000076978, ENSDARG00000078971, ENSDARG00000054137,…	2718	31	6733	1.75801	0.976982	0.0921761	3.13576
GOTERM_BP_FAT	GO:0055002~striated muscle cell development	27	0.304225	0.00233805	ENSDARG00000037116, ENSDARG00000013422, ENSDARG00000009021, ENSDARG00000007277, ENSDARG00000033616, ENSDARG00000032976, ENSDARG00000071586, ENSDARG00000068567, ENSDARG00000075111, ENSDARG00000000102, ENSDARG00000017927, ENSDARG00000058549, ENSDARG00000055158, ENSDARG00000028213, ENSDARG00000038867, ENSDARG00000000824, ENSDARG00000019096, ENSDARG00000024141, ENSDARG00000076348, ENSDARG00000079564,…	2718	41	6733	1.63132	0.991564	0.11253	3.95359
GOTERM_BP_FAT	GO:0009583~detection of light stimulus	15	0.169014	0.00334198	ENSDARG00000002193, ENSDARG00000022098, ENSDARG00000044861, ENSDARG00000045677, ENSDARG00000007553, ENSDARG00000021150, ENSDARG00000044279, ENSDARG00000020602, ENSDARG00000054890, ENSDARG00000017274, ENSDARG00000044862, ENSDARG00000026491, ENSDARG00000044280, ENSDARG00000008127, ENSDARG00000070666	2718	19	6733	1.95568	0.998918	0.15343	5.60562
GOTERM_BP_FAT	GO:0007517~muscle organ development	38	0.428169	0.00342887	ENSDARG00000009438, ENSDARG00000018004, ENSDARG00000009789, ENSDARG00000079805, ENSDARG00000009021, ENSDARG00000007277, ENSDARG00000043309, ENSDARG00000021232, ENSDARG00000039256, ENSDARG00000033616, ENSDARG00000032976, ENSDARG00000033466, ENSDARG00000068567, ENSDARG00000075111, ENSDARG00000000102, ENSDARG00000017927, ENSDARG00000067829, ENSDARG00000036670, ENSDARG00000076564, ENSDARG00000069133,…	2718	64	6733	1.47083	0.999094	0.153658	5.74734
GOTERM_BP_FAT	GO:0015674~di-, tri-valent inorganic cation transport	37	0.416901	0.00350043	ENSDARG00000008912, ENSDARG00000013422, ENSDARG00000040306, ENSDARG00000009738, ENSDARG00000020574, ENSDARG00000008398, ENSDARG00000023797, ENSDARG00000035458, ENSDARG00000079906, ENSDARG00000024004, ENSDARG00000055154, ENSDARG00000016771, ENSDARG00000020450, ENSDARG00000001881, ENSDARG00000014496, ENSDARG00000008772, ENSDARG00000070624, ENSDARG00000000241, ENSDARG00000010425, ENSDARG00000077360,…	2718	62	6733	1.47832	0.999218	0.153257	5.8639
GOTERM_BP_FAT	GO:0044057~regulation of system process	16	0.180282	0.00388108	ENSDARG00000010591, ENSDARG00000013422, ENSDARG00000019096, ENSDARG00000020574, ENSDARG00000036912, ENSDARG00000006120, ENSDARG00000008398, ENSDARG00000041421, ENSDARG00000039959, ENSDARG00000019117, ENSDARG00000001803, ENSDARG00000043299, ENSDARG00000019371, ENSDARG00000021889, ENSDARG00000018534, ENSDARG00000070578	2718	21	6733	1.88738	0.999641	0.164973	6.48165
GOTERM_BP_FAT	GO:0002504~antigen processing and presentation of peptide or polysaccharide antigen via MHC class II	9	0.101408	0.00403745	ENSDARG00000078726, ENSDARG00000055447, ENSDARG00000076282, ENSDARG00000053738, ENSDARG00000032303, ENSDARG00000076307, ENSDARG00000041705, ENSDARG00000037779, ENSDARG00000056330, ENSDARG00000074510, ENSDARG00000079105	2718	9	6733	2.47719	0.99974	0.167566	6.73433
GOTERM_BP_FAT	GO:0001505~regulation of neurotransmitter levels	9	0.101408	0.00403745	ENSDARG00000045945, ENSDARG00000023712, ENSDARG00000025679, ENSDARG00000015537, ENSDARG00000031796, ENSDARG00000078971, ENSDARG00000027419, ENSDARG00000015854, ENSDARG00000060368	2718	9	6733	2.47719	0.99974	0.167566	6.73433
GOTERM_BP_FAT	GO:0055001~muscle cell development	27	0.304225	0.00596796	ENSDARG00000037116, ENSDARG00000013422, ENSDARG00000009021, ENSDARG00000007277, ENSDARG00000033616, ENSDARG00000032976, ENSDARG00000071586, ENSDARG00000068567, ENSDARG00000075111, ENSDARG00000000102, ENSDARG00000017927, ENSDARG00000058549, ENSDARG00000055158, ENSDARG00000028213, ENSDARG00000038867, ENSDARG00000000824, ENSDARG00000019096, ENSDARG00000024141, ENSDARG00000076348, ENSDARG00000079564,…	2718	43	6733	1.55544	0.999995	0.233146	9.80117
GOTERM_BP_FAT	GO:0009719~response to endogenous stimulus	14	0.157746	0.0062245	ENSDARG00000002311, ENSDARG00000016825, ENSDARG00000032639, ENSDARG00000055809, ENSDARG00000041348, ENSDARG00000077858, ENSDARG00000004111, ENSDARG00000052654, ENSDARG00000034907, ENSDARG00000055678, ENSDARG00000006868, ENSDARG00000031796, ENSDARG00000006865, ENSDARG00000017251, ENSDARG00000009852	2718	18	6733	1.9267	0.999997	0.237394	10.2015
GOTERM_BP_FAT	GO:0015672~monovalent inorganic cation transport	94	1.05915	0.00767715	ENSDARG00000074056, ENSDARG00000043220, ENSDARG00000007151, ENSDARG00000055424, ENSDARG00000006891, ENSDARG00000027940, ENSDARG00000008329, ENSDARG00000009131, ENSDARG00000003697, ENSDARG00000070083, ENSDARG00000013855, ENSDARG00000045886, ENSDARG00000004243, ENSDARG00000043557, ENSDARG00000015790, ENSDARG00000011785, ENSDARG00000068691, ENSDARG00000051880, ENSDARG00000024047, ENSDARG00000058498,…	2718	189	6733	1.23204	1	0.279304	12.4369
GOTERM_BP_FAT	GO:0042692~muscle cell differentiation	33	0.371831	0.00796586	ENSDARG00000013422, ENSDARG00000037116, ENSDARG00000018004, ENSDARG00000009021, ENSDARG00000007277, ENSDARG00000021232, ENSDARG00000033616, ENSDARG00000032976, ENSDARG00000071586, ENSDARG00000019473, ENSDARG00000068567, ENSDARG00000075111, ENSDARG00000000102, ENSDARG00000017927, ENSDARG00000058549, ENSDARG00000055158, ENSDARG00000028213, ENSDARG00000038867, ENSDARG00000000824, ENSDARG00000019096,…	2718	56	6733	1.45977	1	0.283207	12.8749
GOTERM_BP_FAT	GO:0051146~striated muscle cell differentiation	32	0.360563	0.00817345	ENSDARG00000013422, ENSDARG00000037116, ENSDARG00000018004, ENSDARG00000009021, ENSDARG00000007277, ENSDARG00000021232, ENSDARG00000033616, ENSDARG00000032976, ENSDARG00000071586, ENSDARG00000019473, ENSDARG00000068567, ENSDARG00000075111, ENSDARG00000000102, ENSDARG00000017927, ENSDARG00000058549, ENSDARG00000055158, ENSDARG00000028213, ENSDARG00000038867, ENSDARG00000000824, ENSDARG00000019096,…	2718	54	6733	1.46796	1	0.284552	13.1885
GOTERM_BP_FAT	GO:0007610~behavior	17	0.191549	0.00819485	ENSDARG00000026350, ENSDARG00000070932, ENSDARG00000070930, ENSDARG00000023722, ENSDARG00000012504, ENSDARG00000040319, ENSDARG00000031749, ENSDARG00000015854, ENSDARG00000031222, ENSDARG00000026491, ENSDARG00000005775, ENSDARG00000061791, ENSDARG00000012395, ENSDARG00000018534, ENSDARG00000070142, ENSDARG00000045832, ENSDARG00000007889	2718	24	6733	1.75468	1	0.280461	13.2208
GOTERM_BP_FAT	GO:0030239~myofibril assembly	17	0.191549	0.00819485	ENSDARG00000013422, ENSDARG00000000824, ENSDARG00000019096, ENSDARG00000037116, ENSDARG00000024141, ENSDARG00000076348, ENSDARG00000000563, ENSDARG00000079564, ENSDARG00000032976, ENSDARG00000010478, ENSDARG00000020610, ENSDARG00000017927, ENSDARG00000031796, ENSDARG00000058549, ENSDARG00000019342, ENSDARG00000031756, ENSDARG00000055158, ENSDARG00000028213	2718	24	6733	1.75468	1	0.280461	13.2208
GOTERM_BP_FAT	GO:0009408~response to heat	11	0.123944	0.00833035	ENSDARG00000077236, ENSDARG00000041065, ENSDARG00000067714, ENSDARG00000052450, ENSDARG00000058365, ENSDARG00000011538, ENSDARG00000042621, ENSDARG00000078411, ENSDARG00000053502, ENSDARG00000021924, ENSDARG00000052447	2718	13	6733	2.09608	1	0.279763	13.4249
GOTERM_BP_FAT	GO:0045165~cell fate commitment	31	0.349296	0.0083743	ENSDARG00000013057, ENSDARG00000026599, ENSDARG00000041341, ENSDARG00000006120, ENSDARG00000055294, ENSDARG00000019743, ENSDARG00000015073, ENSDARG00000055271, ENSDARG00000022569, ENSDARG00000068567, ENSDARG00000052893, ENSDARG00000019995, ENSDARG00000045413, ENSDARG00000033400, ENSDARG00000078357, ENSDARG00000058924, ENSDARG00000038867, ENSDARG00000038868, ENSDARG00000009550, ENSDARG00000054030,…	2718	52	6733	1.47679	1	0.276525	13.491
GOTERM_BP_FAT	GO:0009725~response to hormone stimulus	12	0.135211	0.0100225	ENSDARG00000002311, ENSDARG00000016825, ENSDARG00000032639, ENSDARG00000055809, ENSDARG00000041348, ENSDARG00000077858, ENSDARG00000004111, ENSDARG00000052654, ENSDARG00000055678, ENSDARG00000034907, ENSDARG00000006868, ENSDARG00000017251, ENSDARG00000009852	2718	15	6733	1.98175	1	0.316506	15.9357
GOTERM_BP_FAT	GO:0048663~neuron fate commitment	12	0.135211	0.0100225	ENSDARG00000078357, ENSDARG00000038867, ENSDARG00000068567, ENSDARG00000006120, ENSDARG00000035748, ENSDARG00000055294, ENSDARG00000019743, ENSDARG00000004023, ENSDARG00000015073, ENSDARG00000068094, ENSDARG00000033400, ENSDARG00000003971	2718	15	6733	1.98175	1	0.316506	15.9357
GOTERM_BP_FAT	GO:0045597~positive regulation of cell differentiation	13	0.146479	0.0113925	ENSDARG00000037116, ENSDARG00000000472, ENSDARG00000035748, ENSDARG00000003469, ENSDARG00000002445, ENSDARG00000044954, ENSDARG00000014891, ENSDARG00000019930, ENSDARG00000069552, ENSDARG00000074250, ENSDARG00000020708, ENSDARG00000068094, ENSDARG00000040946	2718	17	6733	1.89432	1	0.34622	17.9182
GOTERM_BP_FAT	GO:0030900~forebrain development	29	0.326761	0.0126655	ENSDARG00000057936, ENSDARG00000017704, ENSDARG00000045219, ENSDARG00000033307, ENSDARG00000006120, ENSDARG00000007654, ENSDARG00000031222, ENSDARG00000032617, ENSDARG00000070929, ENSDARG00000045936, ENSDARG00000045045, ENSDARG00000068567, ENSDARG00000014201, ENSDARG00000006911, ENSDARG00000052893, ENSDARG00000060760, ENSDARG00000055158, ENSDARG00000070069, ENSDARG00000015554, ENSDARG00000078357,…	2718	49	6733	1.46609	1	0.371446	19.7207
GOTERM_BP_FAT	GO:0050768~negative regulation of neurogenesis	9	0.101408	0.0130084	ENSDARG00000021948, ENSDARG00000004246, ENSDARG00000000102, ENSDARG00000077467, ENSDARG00000056438, ENSDARG00000034268, ENSDARG00000002707, ENSDARG00000076857, ENSDARG00000008796	2718	10	6733	2.22947	1	0.374133	20.1998
GOTERM_BP_FAT	GO:0010721~negative regulation of cell development	9	0.101408	0.0130084	ENSDARG00000021948, ENSDARG00000004246, ENSDARG00000000102, ENSDARG00000077467, ENSDARG00000056438, ENSDARG00000034268, ENSDARG00000002707, ENSDARG00000076857, ENSDARG00000008796	2718	10	6733	2.22947	1	0.374133	20.1998
GOTERM_BP_FAT	GO:0001558~regulation of cell growth	24	0.270423	0.0141987	ENSDARG00000035422, ENSDARG00000025348, ENSDARG00000004246, ENSDARG00000070586, ENSDARG00000038666, ENSDARG00000070941, ENSDARG00000006823, ENSDARG00000076685, ENSDARG00000037116, ENSDARG00000017389, ENSDARG00000000472, ENSDARG00000009021, ENSDARG00000017369, ENSDARG00000044954, ENSDARG00000060189, ENSDARG00000021948, ENSDARG00000000102, ENSDARG00000014907, ENSDARG00000078518, ENSDARG00000034268,…	2718	39	6733	1.52442	1	0.395276	21.8422
GOTERM_BP_FAT	GO:0010927~cellular component assembly involved in morphogenesis	17	0.191549	0.0143193	ENSDARG00000013422, ENSDARG00000000824, ENSDARG00000019096, ENSDARG00000037116, ENSDARG00000024141, ENSDARG00000076348, ENSDARG00000000563, ENSDARG00000079564, ENSDARG00000032976, ENSDARG00000010478, ENSDARG00000020610, ENSDARG00000017927, ENSDARG00000031796, ENSDARG00000058549, ENSDARG00000019342, ENSDARG00000031756, ENSDARG00000055158, ENSDARG00000028213	2718	25	6733	1.68449	1	0.392672	22.0067
GOTERM_BP_FAT	GO:0060537~muscle tissue development	23	0.259155	0.014422	ENSDARG00000009438, ENSDARG00000019096, ENSDARG00000009021, ENSDARG00000018004, ENSDARG00000007277, ENSDARG00000009789, ENSDARG00000004023, ENSDARG00000079564, ENSDARG00000030110, ENSDARG00000021232, ENSDARG00000032976, ENSDARG00000033616, ENSDARG00000078356, ENSDARG00000062236, ENSDARG00000068567, ENSDARG00000075111, ENSDARG00000020610, ENSDARG00000000102, ENSDARG00000017927, ENSDARG00000031796,…	2718	37	6733	1.53987	1	0.389769	22.1466
GOTERM_BP_FAT	GO:0014706~striated muscle tissue development	23	0.259155	0.014422	ENSDARG00000009438, ENSDARG00000019096, ENSDARG00000009021, ENSDARG00000018004, ENSDARG00000007277, ENSDARG00000009789, ENSDARG00000004023, ENSDARG00000079564, ENSDARG00000030110, ENSDARG00000021232, ENSDARG00000032976, ENSDARG00000033616, ENSDARG00000078356, ENSDARG00000062236, ENSDARG00000068567, ENSDARG00000075111, ENSDARG00000020610, ENSDARG00000000102, ENSDARG00000017927, ENSDARG00000031796,…	2718	37	6733	1.53987	1	0.389769	22.1466
GOTERM_BP_FAT	GO:0035270~endocrine system development	22	0.247887	0.0145989	ENSDARG00000017704, ENSDARG00000017882, ENSDARG00000070346, ENSDARG00000043993, ENSDARG00000008305, ENSDARG00000021201, ENSDARG00000019930, ENSDARG00000000943, ENSDARG00000071560, ENSDARG00000054438, ENSDARG00000068567, ENSDARG00000053298, ENSDARG00000074250, ENSDARG00000015815, ENSDARG00000026473, ENSDARG00000017880, ENSDARG00000052893, ENSDARG00000068094, ENSDARG00000034894, ENSDARG00000014626,…	2718	35	6733	1.55709	1	0.38849	22.3871
GOTERM_BP_FAT	GO:0007169~transmembrane receptor protein tyrosine kinase signaling pathway	29	0.326761	0.0178829	ENSDARG00000056133, ENSDARG00000031548, ENSDARG00000028663, ENSDARG00000017321, ENSDARG00000004586, ENSDARG00000009021, ENSDARG00000039615, ENSDARG00000011600, ENSDARG00000015717, ENSDARG00000010767, ENSDARG00000070494, ENSDARG00000000102, ENSDARG00000043317, ENSDARG00000019371, ENSDARG00000006202, ENSDARG00000060760, ENSDARG00000004635, ENSDARG00000007889, ENSDARG00000076757, ENSDARG00000063207,…	2718	50	6733	1.43677	1	0.447737	26.726
GOTERM_BP_FAT	GO:0006874~cellular calcium ion homeostasis	11	0.123944	0.0186456	ENSDARG00000055154, ENSDARG00000071331, ENSDARG00000032200, ENSDARG00000013422, ENSDARG00000042531, ENSDARG00000020574, ENSDARG00000019362, ENSDARG00000023797, ENSDARG00000003706, ENSDARG00000010472, ENSDARG00000058476	2718	14	6733	1.94636	1	0.456357	27.7004
GOTERM_BP_FAT	GO:0009410~response to xenobiotic stimulus	11	0.123944	0.0186456	ENSDARG00000021855, ENSDARG00000003475, ENSDARG00000041540, ENSDARG00000055678, ENSDARG00000016825, ENSDARG00000009852, ENSDARG00000026039, ENSDARG00000041348, ENSDARG00000045627, ENSDARG00000018361, ENSDARG00000021924, ENSDARG00000004111	2718	14	6733	1.94636	1	0.456357	27.7004
GOTERM_BP_FAT	GO:0055074~calcium ion homeostasis	11	0.123944	0.0186456	ENSDARG00000055154, ENSDARG00000071331, ENSDARG00000032200, ENSDARG00000013422, ENSDARG00000042531, ENSDARG00000020574, ENSDARG00000019362, ENSDARG00000023797, ENSDARG00000003706, ENSDARG00000010472, ENSDARG00000058476	2718	14	6733	1.94636	1	0.456357	27.7004
GOTERM_BP_FAT	GO:0030182~neuron differentiation	68	0.766197	0.0207561	ENSDARG00000037116, ENSDARG00000006120, ENSDARG00000007654, ENSDARG00000019743, ENSDARG00000002601, ENSDARG00000022569, ENSDARG00000068567, ENSDARG00000011989, ENSDARG00000033400, ENSDARG00000058821, ENSDARG00000078357, ENSDARG00000004246, ENSDARG00000034375, ENSDARG00000018270, ENSDARG00000058256, ENSDARG00000018693, ENSDARG00000020884, ENSDARG00000011785, ENSDARG00000017007, ENSDARG00000026473,…	2718	136	6733	1.23859	1	0.487556	30.3337
GOTERM_BP_FAT	GO:0035051~cardiac cell differentiation	14	0.157746	0.0225947	ENSDARG00000054030, ENSDARG00000018693, ENSDARG00000019096, ENSDARG00000018004, ENSDARG00000017369, ENSDARG00000008305, ENSDARG00000004023, ENSDARG00000079564, ENSDARG00000021232, ENSDARG00000032976, ENSDARG00000068567, ENSDARG00000017927, ENSDARG00000055026, ENSDARG00000016404	2718	20	6733	1.73403	1	0.511913	32.5538
GOTERM_BP_FAT	GO:0035162~embryonic hemopoiesis	18	0.202817	0.0233643	ENSDARG00000005150, ENSDARG00000053131, ENSDARG00000056125, ENSDARG00000037429, ENSDARG00000041799, ENSDARG00000006110, ENSDARG00000035544, ENSDARG00000053868, ENSDARG00000013477, ENSDARG00000019930, ENSDARG00000039673, ENSDARG00000030490, ENSDARG00000074250, ENSDARG00000029019, ENSDARG00000038643, ENSDARG00000069912, ENSDARG00000019995, ENSDARG00000000241, ENSDARG00000012881	2718	28	6733	1.59248	1	0.518448	33.4632
GOTERM_BP_FAT	GO:0045596~negative regulation of cell differentiation	16	0.180282	0.0234017	ENSDARG00000043066, ENSDARG00000004246, ENSDARG00000077467, ENSDARG00000018260, ENSDARG00000058819, ENSDARG00000056438, ENSDARG00000002707, ENSDARG00000008796, ENSDARG00000021948, ENSDARG00000059182, ENSDARG00000000102, ENSDARG00000019995, ENSDARG00000037677, ENSDARG00000034268, ENSDARG00000000767, ENSDARG00000076857	2718	24	6733	1.65146	1	0.513733	33.507
GOTERM_BP_FAT	GO:0048010~vascular endothelial growth factor receptor signaling pathway	8	0.0901408	0.0262959	ENSDARG00000070494, ENSDARG00000043317, ENSDARG00000017321, ENSDARG00000015815, ENSDARG00000019371, ENSDARG00000070003, ENSDARG00000007889, ENSDARG00000015717	2718	9	6733	2.20195	1	0.550417	36.8225
GOTERM_BP_FAT	GO:0006941~striated muscle contraction	8	0.0901408	0.0262959	ENSDARG00000012944, ENSDARG00000045242, ENSDARG00000020610, ENSDARG00000067990, ENSDARG00000071433, ENSDARG00000023797, ENSDARG00000001993, ENSDARG00000079564, ENSDARG00000067997, ENSDARG00000071430, ENSDARG00000067995, ENSDARG00000035437, ENSDARG00000079782, ENSDARG00000035438	2718	9	6733	2.20195	1	0.550417	36.8225
GOTERM_BP_FAT	GO:0040008~regulation of growth	26	0.292958	0.0276287	ENSDARG00000070586, ENSDARG00000025348, ENSDARG00000038666, ENSDARG00000070941, ENSDARG00000006823, ENSDARG00000037116, ENSDARG00000076685, ENSDARG00000017389, ENSDARG00000000472, ENSDARG00000009021, ENSDARG00000017369, ENSDARG00000044954, ENSDARG00000060189, ENSDARG00000021948, ENSDARG00000000102, ENSDARG00000074250, ENSDARG00000078518, ENSDARG00000071048, ENSDARG00000034268, ENSDARG00000069133,…	2718	45	6733	1.43126	1	0.563228	38.2962
GOTERM_BP_FAT	GO:0048568~embryonic organ development	68	0.766197	0.0297383	ENSDARG00000033307, ENSDARG00000006120, ENSDARG00000006615, ENSDARG00000010124, ENSDARG00000059362, ENSDARG00000068567, ENSDARG00000074250, ENSDARG00000054879, ENSDARG00000019995, ENSDARG00000012881, ENSDARG00000058822, ENSDARG00000078357, ENSDARG00000018693, ENSDARG00000006110, ENSDARG00000009905, ENSDARG00000031095, ENSDARG00000015879, ENSDARG00000036912, ENSDARG00000077121, ENSDARG00000024141,…	2718	138	6733	1.22064	1	0.585138	40.5631
GOTERM_BP_FAT	GO:0009187~cyclic nucleotide metabolic process	9	0.101408	0.0308621	ENSDARG00000013787, ENSDARG00000017437, ENSDARG00000025504, ENSDARG00000022951, ENSDARG00000073958, ENSDARG00000031751, ENSDARG00000026820, ENSDARG00000006678, ENSDARG00000014588, ENSDARG00000032838	2718	11	6733	2.02679	1	0.593721	41.7383
GOTERM_BP_FAT	GO:0009190~cyclic nucleotide biosynthetic process	9	0.101408	0.0308621	ENSDARG00000013787, ENSDARG00000017437, ENSDARG00000025504, ENSDARG00000022951, ENSDARG00000073958, ENSDARG00000031751, ENSDARG00000026820, ENSDARG00000006678, ENSDARG00000014588, ENSDARG00000032838	2718	11	6733	2.02679	1	0.593721	41.7383
GOTERM_BP_FAT	GO:0003012~muscle system process	9	0.101408	0.0308621	ENSDARG00000012944, ENSDARG00000070314, ENSDARG00000071433, ENSDARG00000023797, ENSDARG00000079564, ENSDARG00000071430, ENSDARG00000035437, ENSDARG00000035438, ENSDARG00000045242, ENSDARG00000020610, ENSDARG00000067990, ENSDARG00000001993, ENSDARG00000067997, ENSDARG00000079782, ENSDARG00000067995	2718	11	6733	2.02679	1	0.593721	41.7383
GOTERM_BP_FAT	GO:0006936~muscle contraction	9	0.101408	0.0308621	ENSDARG00000012944, ENSDARG00000070314, ENSDARG00000071433, ENSDARG00000023797, ENSDARG00000079564, ENSDARG00000071430, ENSDARG00000035437, ENSDARG00000035438, ENSDARG00000045242, ENSDARG00000020610, ENSDARG00000067990, ENSDARG00000001993, ENSDARG00000067997, ENSDARG00000079782, ENSDARG00000067995	2718	11	6733	2.02679	1	0.593721	41.7383
GOTERM_BP_FAT	GO:0003007~heart morphogenesis	29	0.326761	0.0332691	ENSDARG00000059545, ENSDARG00000005150, ENSDARG00000041341, ENSDARG00000006120, ENSDARG00000008398, ENSDARG00000041421, ENSDARG00000018004, ENSDARG00000036987, ENSDARG00000008305, ENSDARG00000053868, ENSDARG00000021232, ENSDARG00000032976, ENSDARG00000019930, ENSDARG00000017821, ENSDARG00000055154, ENSDARG00000068567, ENSDARG00000059911, ENSDARG00000017803, ENSDARG00000019995, ENSDARG00000012078,…	2718	52	6733	1.38151	1	0.616594	44.1823
GOTERM_BP_FAT	GO:0055065~metal ion homeostasis	11	0.123944	0.0358918	ENSDARG00000055154, ENSDARG00000071331, ENSDARG00000032200, ENSDARG00000013422, ENSDARG00000042531, ENSDARG00000020574, ENSDARG00000019362, ENSDARG00000023797, ENSDARG00000003706, ENSDARG00000010472, ENSDARG00000058476	2718	15	6733	1.81661	1	0.639926	46.7353
GOTERM_BP_FAT	GO:0006875~cellular metal ion homeostasis	11	0.123944	0.0358918	ENSDARG00000055154, ENSDARG00000071331, ENSDARG00000032200, ENSDARG00000013422, ENSDARG00000042531, ENSDARG00000020574, ENSDARG00000019362, ENSDARG00000023797, ENSDARG00000003706, ENSDARG00000010472, ENSDARG00000058476	2718	15	6733	1.81661	1	0.639926	46.7353
GOTERM_BP_FAT	GO:0009615~response to virus	11	0.123944	0.0358918	ENSDARG00000005481, ENSDARG00000024789, ENSDARG00000004952, ENSDARG00000069012, ENSDARG00000004953, ENSDARG00000021688, ENSDARG00000014427, ENSDARG00000069733, ENSDARG00000024211, ENSDARG00000070676, ENSDARG00000009511, ENSDARG00000016065	2718	15	6733	1.81661	1	0.639926	46.7353
GOTERM_BP_FAT	GO:0051094~positive regulation of developmental process	13	0.146479	0.0376003	ENSDARG00000037116, ENSDARG00000000472, ENSDARG00000035748, ENSDARG00000003469, ENSDARG00000002445, ENSDARG00000044954, ENSDARG00000014891, ENSDARG00000019930, ENSDARG00000069552, ENSDARG00000074250, ENSDARG00000020708, ENSDARG00000068094, ENSDARG00000040946	2718	19	6733	1.69492	1	0.652343	48.3387
GOTERM_BP_FAT	GO:0055123~digestive system development	13	0.146479	0.0376003	ENSDARG00000078357, ENSDARG00000006615, ENSDARG00000036463, ENSDARG00000007277, ENSDARG00000019260, ENSDARG00000058999, ENSDARG00000030110, ENSDARG00000017821, ENSDARG00000036292, ENSDARG00000068567, ENSDARG00000042590, ENSDARG00000059911, ENSDARG00000009782	2718	19	6733	1.69492	1	0.652343	48.3387
GOTERM_BP_FAT	GO:0042133~neurotransmitter metabolic process	6	0.0676056	0.0425431	ENSDARG00000023712, ENSDARG00000025679, ENSDARG00000015537, ENSDARG00000031796, ENSDARG00000027419, ENSDARG00000015854	2718	6	6733	2.47719	1	0.693491	52.7254
GOTERM_BP_FAT	GO:0031280~negative regulation of cyclase activity	6	0.0676056	0.0425431	ENSDARG00000069669, ENSDARG00000034907, ENSDARG00000054667, ENSDARG00000019819, ENSDARG00000040841, ENSDARG00000042315	2718	6	6733	2.47719	1	0.693491	52.7254
GOTERM_BP_FAT	GO:0007194~negative regulation of adenylate cyclase activity	6	0.0676056	0.0425431	ENSDARG00000069669, ENSDARG00000034907, ENSDARG00000054667, ENSDARG00000019819, ENSDARG00000040841, ENSDARG00000042315	2718	6	6733	2.47719	1	0.693491	52.7254
GOTERM_BP_FAT	GO:0051350~negative regulation of lyase activity	6	0.0676056	0.0425431	ENSDARG00000069669, ENSDARG00000034907, ENSDARG00000054667, ENSDARG00000019819, ENSDARG00000040841, ENSDARG00000042315	2718	6	6733	2.47719	1	0.693491	52.7254
GOTERM_BP_FAT	GO:0030903~notochord development	20	0.225352	0.0481881	ENSDARG00000077403, ENSDARG00000045219, ENSDARG00000009905, ENSDARG00000033307, ENSDARG00000006120, ENSDARG00000054451, ENSDARG00000024141, ENSDARG00000010124, ENSDARG00000020057, ENSDARG00000015559, ENSDARG00000018643, ENSDARG00000059362, ENSDARG00000052004, ENSDARG00000023542, ENSDARG00000040299, ENSDARG00000002634, ENSDARG00000019995, ENSDARG00000069093, ENSDARG00000058822, ENSDARG00000042934	2718	34	6733	1.45717	1	0.734376	57.3054
GOTERM_BP_FAT	GO:0001947~heart looping	18	0.202817	0.0518924	ENSDARG00000059545, ENSDARG00000005150, ENSDARG00000014098, ENSDARG00000006120, ENSDARG00000041421, ENSDARG00000018004, ENSDARG00000036987, ENSDARG00000020057, ENSDARG00000021232, ENSDARG00000045612, ENSDARG00000055154, ENSDARG00000062236, ENSDARG00000068567, ENSDARG00000059911, ENSDARG00000017803, ENSDARG00000019995, ENSDARG00000010472, ENSDARG00000012078	2718	30	6733	1.48631	1	0.756288	60.0802
GOTERM_BP_FAT	GO:0031032~actomyosin structure organization	18	0.202817	0.0518924	ENSDARG00000013422, ENSDARG00000000824, ENSDARG00000019096, ENSDARG00000037116, ENSDARG00000017193, ENSDARG00000024141, ENSDARG00000076348, ENSDARG00000000563, ENSDARG00000079564, ENSDARG00000032976, ENSDARG00000010478, ENSDARG00000020610, ENSDARG00000017927, ENSDARG00000031796, ENSDARG00000058549, ENSDARG00000019342, ENSDARG00000031756, ENSDARG00000055158, ENSDARG00000028213	2718	30	6733	1.48631	1	0.756288	60.0802
GOTERM_BP_FAT	GO:0010002~cardioblast differentiation	7	0.0788732	0.0519289	ENSDARG00000068567, ENSDARG00000054030, ENSDARG00000018693, ENSDARG00000055026, ENSDARG00000017369, ENSDARG00000016404, ENSDARG00000008305	2718	8	6733	2.16754	1	0.752086	60.1067
GOTERM_BP_FAT	GO:0048732~gland development	17	0.191549	0.0537281	ENSDARG00000017704, ENSDARG00000031737, ENSDARG00000038792, ENSDARG00000071070, ENSDARG00000008305, ENSDARG00000021201, ENSDARG00000000943, ENSDARG00000019930, ENSDARG00000068567, ENSDARG00000074250, ENSDARG00000026473, ENSDARG00000015815, ENSDARG00000052893, ENSDARG00000068094, ENSDARG00000070069, ENSDARG00000031420, ENSDARG00000031891	2718	28	6733	1.50401	1	0.759749	61.3914
GOTERM_BP_FAT	GO:0007498~mesoderm development	24	0.270423	0.0553665	ENSDARG00000046019, ENSDARG00000018693, ENSDARG00000041341, ENSDARG00000037429, ENSDARG00000014309, ENSDARG00000009905, ENSDARG00000006120, ENSDARG00000036121, ENSDARG00000007329, ENSDARG00000036987, ENSDARG00000010124, ENSDARG00000036471, ENSDARG00000042690, ENSDARG00000021232, ENSDARG00000021948, ENSDARG00000036548, ENSDARG00000053279, ENSDARG00000040299, ENSDARG00000076571, ENSDARG00000019995,…	2718	43	6733	1.38262	1	0.766	62.5274
GOTERM_BP_FAT	GO:0009310~amine catabolic process	16	0.180282	0.0555161	ENSDARG00000020143, ENSDARG00000021154, ENSDARG00000058005, ENSDARG00000025703, ENSDARG00000007366, ENSDARG00000070394, ENSDARG00000071429, ENSDARG00000031136, ENSDARG00000023712, ENSDARG00000031796, ENSDARG00000018351, ENSDARG00000023176, ENSDARG00000038359, ENSDARG00000069446, ENSDARG00000042096, ENSDARG00000017444	2718	26	6733	1.52442	1	0.762715	62.6295
GOTERM_BP_FAT	GO:0048484~enteric nervous system development	8	0.0901408	0.0573002	ENSDARG00000077467, ENSDARG00000021032, ENSDARG00000058513, ENSDARG00000055305, ENSDARG00000071751, ENSDARG00000042723, ENSDARG00000010192, ENSDARG00000013975	2718	10	6733	1.98175	1	0.769612	63.8276
GOTERM_BP_FAT	GO:0007389~pattern specification process	102	1.1493	0.0578897	ENSDARG00000059545, ENSDARG00000008937, ENSDARG00000033307, ENSDARG00000058819, ENSDARG00000006615, ENSDARG00000045936, ENSDARG00000035437, ENSDARG00000056732, ENSDARG00000035438, ENSDARG00000056729, ENSDARG00000037815, ENSDARG00000019995, ENSDARG00000071048, ENSDARG00000058822, ENSDARG00000040955, ENSDARG00000078416, ENSDARG00000022987, ENSDARG00000032056, ENSDARG00000011785, ENSDARG00000036471,…	2718	221	6733	1.14332	1	0.769078	64.2154
GOTERM_BP_FAT	GO:0031667~response to nutrient levels	9	0.101408	0.0601733	ENSDARG00000070932, ENSDARG00000077505, ENSDARG00000070930, ENSDARG00000002311, ENSDARG00000033172, ENSDARG00000032639, ENSDARG00000069545, ENSDARG00000070142, ENSDARG00000045832	2718	12	6733	1.85789	1	0.778463	65.6811
GOTERM_BP_FAT	GO:0050769~positive regulation of neurogenesis	9	0.101408	0.0601733	ENSDARG00000069552, ENSDARG00000037116, ENSDARG00000000472, ENSDARG00000035748, ENSDARG00000003469, ENSDARG00000068094, ENSDARG00000044954, ENSDARG00000040946, ENSDARG00000014891	2718	12	6733	1.85789	1	0.778463	65.6811
GOTERM_BP_FAT	GO:0048747~muscle fiber development	9	0.101408	0.0601733	ENSDARG00000075111, ENSDARG00000068567, ENSDARG00000000102, ENSDARG00000031796, ENSDARG00000009021, ENSDARG00000007277, ENSDARG00000030110, ENSDARG00000033616, ENSDARG00000071586	2718	12	6733	1.85789	1	0.778463	65.6811
GOTERM_BP_FAT	GO:0010720~positive regulation of cell development	9	0.101408	0.0601733	ENSDARG00000069552, ENSDARG00000037116, ENSDARG00000000472, ENSDARG00000035748, ENSDARG00000003469, ENSDARG00000068094, ENSDARG00000044954, ENSDARG00000040946, ENSDARG00000014891	2718	12	6733	1.85789	1	0.778463	65.6811
GOTERM_BP_FAT	GO:0048483~autonomic nervous system development	9	0.101408	0.0601733	ENSDARG00000008174, ENSDARG00000077467, ENSDARG00000021032, ENSDARG00000058513, ENSDARG00000055305, ENSDARG00000071751, ENSDARG00000042723, ENSDARG00000010192, ENSDARG00000013975	2718	12	6733	1.85789	1	0.778463	65.6811
GOTERM_BP_FAT	GO:0009991~response to extracellular stimulus	9	0.101408	0.0601733	ENSDARG00000070932, ENSDARG00000077505, ENSDARG00000070930, ENSDARG00000002311, ENSDARG00000033172, ENSDARG00000032639, ENSDARG00000069545, ENSDARG00000070142, ENSDARG00000045832	2718	12	6733	1.85789	1	0.778463	65.6811
GOTERM_BP_FAT	GO:0048840~otolith development	12	0.135211	0.0611147	ENSDARG00000077467, ENSDARG00000040306, ENSDARG00000021566, ENSDARG00000034424, ENSDARG00000037815, ENSDARG00000006615, ENSDARG00000019353, ENSDARG00000001721, ENSDARG00000058880, ENSDARG00000068094, ENSDARG00000033400, ENSDARG00000001771	2718	18	6733	1.65146	1	0.779859	66.2687
GOTERM_BP_FAT	GO:0030203~glycosaminoglycan metabolic process	12	0.135211	0.0611147	ENSDARG00000045517, ENSDARG00000034375, ENSDARG00000068382, ENSDARG00000062998, ENSDARG00000056874, ENSDARG00000057210, ENSDARG00000036987, ENSDARG00000005095, ENSDARG00000015626, ENSDARG00000055036, ENSDARG00000042983, ENSDARG00000071701	2718	18	6733	1.65146	1	0.779859	66.2687
GOTERM_BP_FAT	GO:0031344~regulation of cell projection organization	10	0.112676	0.0614364	ENSDARG00000021948, ENSDARG00000004246, ENSDARG00000000102, ENSDARG00000037116, ENSDARG00000000472, ENSDARG00000009021, ENSDARG00000017369, ENSDARG00000034268, ENSDARG00000044954, ENSDARG00000014891	2718	14	6733	1.76942	1	0.777764	66.4673
GOTERM_BP_FAT	GO:0050906~detection of stimulus involved in sensory perception	10	0.112676	0.0614364	ENSDARG00000002193, ENSDARG00000020191, ENSDARG00000031875, ENSDARG00000052232, ENSDARG00000042141, ENSDARG00000007561, ENSDARG00000016699, ENSDARG00000026491, ENSDARG00000024004, ENSDARG00000008127	2718	14	6733	1.76942	1	0.777764	66.4673
GOTERM_BP_FAT	GO:0050770~regulation of axonogenesis	10	0.112676	0.0614364	ENSDARG00000021948, ENSDARG00000004246, ENSDARG00000000102, ENSDARG00000037116, ENSDARG00000000472, ENSDARG00000009021, ENSDARG00000017369, ENSDARG00000034268, ENSDARG00000044954, ENSDARG00000014891	2718	14	6733	1.76942	1	0.777764	66.4673
GOTERM_BP_FAT	GO:0010769~regulation of cell morphogenesis involved in differentiation	10	0.112676	0.0614364	ENSDARG00000021948, ENSDARG00000004246, ENSDARG00000000102, ENSDARG00000037116, ENSDARG00000000472, ENSDARG00000009021, ENSDARG00000017369, ENSDARG00000034268, ENSDARG00000044954, ENSDARG00000014891	2718	14	6733	1.76942	1	0.777764	66.4673
GOTERM_BP_FAT	GO:0010975~regulation of neuron projection development	10	0.112676	0.0614364	ENSDARG00000021948, ENSDARG00000004246, ENSDARG00000000102, ENSDARG00000037116, ENSDARG00000000472, ENSDARG00000009021, ENSDARG00000017369, ENSDARG00000034268, ENSDARG00000044954, ENSDARG00000014891	2718	14	6733	1.76942	1	0.777764	66.4673
GOTERM_BP_FAT	GO:0048546~digestive tract morphogenesis	11	0.123944	0.0616341	ENSDARG00000078357, ENSDARG00000017821, ENSDARG00000068567, ENSDARG00000036292, ENSDARG00000009782, ENSDARG00000059911, ENSDARG00000042590, ENSDARG00000006615, ENSDARG00000036463, ENSDARG00000019260, ENSDARG00000058999	2718	16	6733	1.70307	1	0.775003	66.5888
GOTERM_BP_FAT	GO:0046700~heterocycle catabolic process	11	0.123944	0.0616341	ENSDARG00000059857, ENSDARG00000071429, ENSDARG00000031136, ENSDARG00000020574, ENSDARG00000023176, ENSDARG00000069446, ENSDARG00000021154, ENSDARG00000027529, ENSDARG00000017444, ENSDARG00000007366, ENSDARG00000070394	2718	16	6733	1.70307	1	0.775003	66.5888
GOTERM_BP_FAT	GO:0009101~glycoprotein biosynthetic process	40	0.450704	0.0642595	ENSDARG00000018971, ENSDARG00000015449, ENSDARG00000054373, ENSDARG00000058473, ENSDARG00000074707, ENSDARG00000016460, ENSDARG00000043814, ENSDARG00000040037, ENSDARG00000061432, ENSDARG00000037815, ENSDARG00000017795, ENSDARG00000077704, ENSDARG00000039064, ENSDARG00000073723, ENSDARG00000055728, ENSDARG00000041006, ENSDARG00000036913, ENSDARG00000053133, ENSDARG00000034375, ENSDARG00000045301,…	2718	79	6733	1.25427	1	0.785548	68.1637
GOTERM_BP_FAT	GO:0035239~tube morphogenesis	30	0.338028	0.0690091	ENSDARG00000059545, ENSDARG00000005150, ENSDARG00000008937, ENSDARG00000077467, ENSDARG00000006615, ENSDARG00000006120, ENSDARG00000041421, ENSDARG00000018004, ENSDARG00000036987, ENSDARG00000021232, ENSDARG00000055154, ENSDARG00000068567, ENSDARG00000007739, ENSDARG00000059911, ENSDARG00000019353, ENSDARG00000017803, ENSDARG00000019995, ENSDARG00000036036, ENSDARG00000012078, ENSDARG00000014098,…	2718	57	6733	1.30378	1	0.805828	70.8366
GOTERM_BP_FAT	GO:0007411~axon guidance	19	0.214085	0.0695583	ENSDARG00000004246, ENSDARG00000034375, ENSDARG00000079375, ENSDARG00000058256, ENSDARG00000037116, ENSDARG00000031222, ENSDARG00000055100, ENSDARG00000035748, ENSDARG00000009021, ENSDARG00000042210, ENSDARG00000017369, ENSDARG00000044954, ENSDARG00000052063, ENSDARG00000014891, ENSDARG00000039528, ENSDARG00000005775, ENSDARG00000000102, ENSDARG00000053298, ENSDARG00000038446, ENSDARG00000020771	2718	33	6733	1.42626	1	0.804886	71.1317
GOTERM_BP_FAT	GO:0043583~ear development	33	0.371831	0.0741095	ENSDARG00000077467, ENSDARG00000040306, ENSDARG00000006615, ENSDARG00000070963, ENSDARG00000001721, ENSDARG00000055294, ENSDARG00000068567, ENSDARG00000035694, ENSDARG00000007739, ENSDARG00000034424, ENSDARG00000037815, ENSDARG00000019353, ENSDARG00000006911, ENSDARG00000058880, ENSDARG00000033400, ENSDARG00000018693, ENSDARG00000007561, ENSDARG00000031095, ENSDARG00000015879, ENSDARG00000001771,…	2718	64	6733	1.2773	1	0.82203	73.4709
GOTERM_BP_FAT	GO:0055082~cellular chemical homeostasis	27	0.304225	0.0802993	ENSDARG00000032200, ENSDARG00000040306, ENSDARG00000013422, ENSDARG00000020574, ENSDARG00000007654, ENSDARG00000023797, ENSDARG00000019856, ENSDARG00000039131, ENSDARG00000058476, ENSDARG00000055154, ENSDARG00000016771, ENSDARG00000054137, ENSDARG00000045854, ENSDARG00000003706, ENSDARG00000010425, ENSDARG00000070142, ENSDARG00000045832, ENSDARG00000077360, ENSDARG00000071331, ENSDARG00000070930,…	2718	51	6733	1.31145	1	0.843721	76.3668
GOTERM_BP_FAT	GO:0048793~pronephros development	15	0.169014	0.0829137	ENSDARG00000078357, ENSDARG00000014098, ENSDARG00000033307, ENSDARG00000060081, ENSDARG00000058004, ENSDARG00000007444, ENSDARG00000007990, ENSDARG00000012030, ENSDARG00000036292, ENSDARG00000020610, ENSDARG00000052139, ENSDARG00000019995, ENSDARG00000014091, ENSDARG00000014522, ENSDARG00000031420	2718	25	6733	1.48631	1	0.850221	77.4982
GOTERM_BP_FAT	GO:0009628~response to abiotic stimulus	42	0.473239	0.0846561	ENSDARG00000041065, ENSDARG00000067714, ENSDARG00000045768, ENSDARG00000020574, ENSDARG00000031222, ENSDARG00000053502, ENSDARG00000020602, ENSDARG00000021924, ENSDARG00000044280, ENSDARG00000008127, ENSDARG00000024004, ENSDARG00000070666, ENSDARG00000022098, ENSDARG00000052450, ENSDARG00000035694, ENSDARG00000011538, ENSDARG00000014496, ENSDARG00000007553, ENSDARG00000054890, ENSDARG00000036722,…	2718	85	6733	1.22402	1	0.853345	78.2237
GOTERM_BP_FAT	GO:0009100~glycoprotein metabolic process	42	0.473239	0.0846561	ENSDARG00000018971, ENSDARG00000015449, ENSDARG00000054373, ENSDARG00000058473, ENSDARG00000074707, ENSDARG00000016460, ENSDARG00000043814, ENSDARG00000040037, ENSDARG00000061432, ENSDARG00000037815, ENSDARG00000017795, ENSDARG00000077704, ENSDARG00000039064, ENSDARG00000073723, ENSDARG00000055728, ENSDARG00000041006, ENSDARG00000036913, ENSDARG00000053133, ENSDARG00000034375, ENSDARG00000045301,…	2718	85	6733	1.22402	1	0.853345	78.2237
GOTERM_BP_FAT	GO:0016055~Wnt receptor signaling pathway	38	0.428169	0.0859461	ENSDARG00000077111, ENSDARG00000004562, ENSDARG00000014796, ENSDARG00000005541, ENSDARG00000010124, ENSDARG00000055271, ENSDARG00000022858, ENSDARG00000005050, ENSDARG00000068213, ENSDARG00000018383, ENSDARG00000071107, ENSDARG00000014495, ENSDARG00000006911, ENSDARG00000014673, ENSDARG00000044827, ENSDARG00000040159, ENSDARG00000034894, ENSDARG00000004256, ENSDARG00000041117, ENSDARG00000058822,…	2718	76	6733	1.23859	1	0.854815	78.7466
GOTERM_BP_FAT	GO:0005976~polysaccharide metabolic process	20	0.225352	0.0889797	ENSDARG00000034375, ENSDARG00000068382, ENSDARG00000078299, ENSDARG00000062998, ENSDARG00000056874, ENSDARG00000009612, ENSDARG00000036987, ENSDARG00000015626, ENSDARG00000042983, ENSDARG00000071701, ENSDARG00000045517, ENSDARG00000016491, ENSDARG00000069498, ENSDARG00000057210, ENSDARG00000030604, ENSDARG00000014554, ENSDARG00000058270, ENSDARG00000014670, ENSDARG00000005095, ENSDARG00000055036	2718	36	6733	1.37622	1	0.861971	79.9299
GOTERM_BP_FAT	GO:0050829~defense response to Gram-negative bacterium	5	0.056338	0.0897021	ENSDARG00000076983, ENSDARG00000036171, ENSDARG00000045671, ENSDARG00000045673, ENSDARG00000043196	2718	5	6733	2.47719	1	0.861455	80.2025
GOTERM_BP_FAT	GO:0032355~response to estradiol stimulus	5	0.056338	0.0897021	ENSDARG00000055678, ENSDARG00000016825, ENSDARG00000055809, ENSDARG00000009852, ENSDARG00000041348, ENSDARG00000004111	2718	5	6733	2.47719	1	0.861455	80.2025
GOTERM_BP_FAT	GO:0006027~glycosaminoglycan catabolic process	5	0.056338	0.0897021	ENSDARG00000068382, ENSDARG00000062998, ENSDARG00000056874, ENSDARG00000015626, ENSDARG00000071701	2718	5	6733	2.47719	1	0.861455	80.2025
GOTERM_BP_FAT	GO:0008210~estrogen metabolic process	5	0.056338	0.0897021	ENSDARG00000028048, ENSDARG00000041540, ENSDARG00000027469, ENSDARG00000013695, ENSDARG00000052620	2718	5	6733	2.47719	1	0.861455	80.2025
GOTERM_BP_FAT	GO:0043627~response to estrogen stimulus	5	0.056338	0.0897021	ENSDARG00000055678, ENSDARG00000016825, ENSDARG00000055809, ENSDARG00000009852, ENSDARG00000041348, ENSDARG00000004111	2718	5	6733	2.47719	1	0.861455	80.2025
GOTERM_BP_FAT	GO:0000270~peptidoglycan metabolic process	5	0.056338	0.0897021	ENSDARG00000068382, ENSDARG00000062998, ENSDARG00000056874, ENSDARG00000015626, ENSDARG00000071701	2718	5	6733	2.47719	1	0.861455	80.2025
GOTERM_BP_FAT	GO:0009253~peptidoglycan catabolic process	5	0.056338	0.0897021	ENSDARG00000068382, ENSDARG00000062998, ENSDARG00000056874, ENSDARG00000015626, ENSDARG00000071701	2718	5	6733	2.47719	1	0.861455	80.2025
GOTERM_BP_FAT	GO:0022604~regulation of cell morphogenesis	13	0.146479	0.0899723	ENSDARG00000021948, ENSDARG00000004246, ENSDARG00000000102, ENSDARG00000037116, ENSDARG00000000472, ENSDARG00000009021, ENSDARG00000017369, ENSDARG00000078100, ENSDARG00000034268, ENSDARG00000044954, ENSDARG00000026882, ENSDARG00000014891, ENSDARG00000001913	2718	21	6733	1.5335	1	0.859503	80.3035
GOTERM_BP_FAT	GO:0048738~cardiac muscle tissue development	13	0.146479	0.0899723	ENSDARG00000019096, ENSDARG00000018004, ENSDARG00000009789, ENSDARG00000004023, ENSDARG00000079564, ENSDARG00000021232, ENSDARG00000032976, ENSDARG00000078356, ENSDARG00000062236, ENSDARG00000020610, ENSDARG00000017927, ENSDARG00000025309, ENSDARG00000036670, ENSDARG00000002172	2718	21	6733	1.5335	1	0.859503	80.3035
GOTERM_BP_FAT	GO:0048878~chemical homeostasis	33	0.371831	0.0910905	ENSDARG00000015654, ENSDARG00000032200, ENSDARG00000013422, ENSDARG00000040306, ENSDARG00000020574, ENSDARG00000007654, ENSDARG00000023797, ENSDARG00000019856, ENSDARG00000039131, ENSDARG00000071173, ENSDARG00000058476, ENSDARG00000055154, ENSDARG00000016771, ENSDARG00000056541, ENSDARG00000054137, ENSDARG00000045854, ENSDARG00000003706, ENSDARG00000070142, ENSDARG00000010425, ENSDARG00000045832,…	2718	65	6733	1.25765	1	0.860275	80.7164
GOTERM_BP_FAT	GO:0031589~cell-substrate adhesion	12	0.135211	0.0934471	ENSDARG00000009471, ENSDARG00000022689, ENSDARG00000019117, ENSDARG00000014745, ENSDARG00000020072, ENSDARG00000038232, ENSDARG00000071368, ENSDARG00000053232, ENSDARG00000040985, ENSDARG00000028507, ENSDARG00000045070, ENSDARG00000028222	2718	19	6733	1.56454	1	0.864849	81.5601
GOTERM_BP_FAT	GO:0007160~cell-matrix adhesion	12	0.135211	0.0934471	ENSDARG00000009471, ENSDARG00000022689, ENSDARG00000019117, ENSDARG00000014745, ENSDARG00000020072, ENSDARG00000038232, ENSDARG00000071368, ENSDARG00000053232, ENSDARG00000040985, ENSDARG00000028507, ENSDARG00000045070, ENSDARG00000028222	2718	19	6733	1.56454	1	0.864849	81.5601
GOTERM_BP_FAT	GO:0031175~neuron projection development	32	0.360563	0.0958491	ENSDARG00000020164, ENSDARG00000037116, ENSDARG00000007654, ENSDARG00000031222, ENSDARG00000000472, ENSDARG00000009021, ENSDARG00000009020, ENSDARG00000017369, ENSDARG00000044954, ENSDARG00000039528, ENSDARG00000014891, ENSDARG00000021948, ENSDARG00000075111, ENSDARG00000005775, ENSDARG00000053298, ENSDARG00000000102, ENSDARG00000058821, ENSDARG00000004246, ENSDARG00000034375, ENSDARG00000079375,…	2718	63	6733	1.25825	1	0.869337	82.3842
GOTERM_BP_FAT	GO:0048839~inner ear development	32	0.360563	0.0958491	ENSDARG00000077467, ENSDARG00000040306, ENSDARG00000006615, ENSDARG00000070963, ENSDARG00000001721, ENSDARG00000055294, ENSDARG00000068567, ENSDARG00000035694, ENSDARG00000007739, ENSDARG00000034424, ENSDARG00000037815, ENSDARG00000019353, ENSDARG00000006911, ENSDARG00000058880, ENSDARG00000033400, ENSDARG00000018693, ENSDARG00000007561, ENSDARG00000015879, ENSDARG00000001771, ENSDARG00000071560,…	2718	63	6733	1.25825	1	0.869337	82.3842
GOTERM_BP_FAT	GO:0007423~sensory organ development	89	1.00282	0.0963931	ENSDARG00000057936, ENSDARG00000006120, ENSDARG00000006615, ENSDARG00000007654, ENSDARG00000032617, ENSDARG00000019743, ENSDARG00000053502, ENSDARG00000045936, ENSDARG00000021924, ENSDARG00000002601, ENSDARG00000068567, ENSDARG00000011989, ENSDARG00000053855, ENSDARG00000037815, ENSDARG00000024204, ENSDARG00000054879, ENSDARG00000033400, ENSDARG00000007715, ENSDARG00000078357, ENSDARG00000015554,…	2718	195	6733	1.13061	1	0.868298	82.566
GOTERM_BP_FAT	GO:0007167~enzyme linked receptor protein signaling pathway	39	0.439437	0.0980503	ENSDARG00000031548, ENSDARG00000056133, ENSDARG00000018260, ENSDARG00000028663, ENSDARG00000017321, ENSDARG00000045094, ENSDARG00000004586, ENSDARG00000009021, ENSDARG00000039615, ENSDARG00000010207, ENSDARG00000011600, ENSDARG00000015717, ENSDARG00000010767, ENSDARG00000070494, ENSDARG00000000102, ENSDARG00000043317, ENSDARG00000042259, ENSDARG00000019371, ENSDARG00000006202, ENSDARG00000060760,…	2718	79	6733	1.22292	1	0.870477	83.1089
GOTERM_BP_FAT	GO:0032989~cellular component morphogenesis	65	0.732394	0.0983097	ENSDARG00000059545, ENSDARG00000037116, ENSDARG00000007654, ENSDARG00000059600, ENSDARG00000025826, ENSDARG00000017927, ENSDARG00000059911, ENSDARG00000054137, ENSDARG00000058821, ENSDARG00000078416, ENSDARG00000004246, ENSDARG00000034375, ENSDARG00000018270, ENSDARG00000058256, ENSDARG00000018693, ENSDARG00000019096, ENSDARG00000000824, ENSDARG00000060106, ENSDARG00000032056, ENSDARG00000024141,…	2718	139	6733	1.1584	1	0.868649	83.1924
GOTERM_BP_FAT	GO:0031279~regulation of cyclase activity	6	0.0676056	0.0996008	ENSDARG00000069669, ENSDARG00000034907, ENSDARG00000054667, ENSDARG00000019819, ENSDARG00000040841, ENSDARG00000042315	2718	7	6733	2.1233	1	0.869762	83.6023
GOTERM_BP_FAT	GO:0045214~sarcomere organization	6	0.0676056	0.0996008	ENSDARG00000020610, ENSDARG00000019096, ENSDARG00000013422, ENSDARG00000000824, ENSDARG00000024141, ENSDARG00000032976, ENSDARG00000028213	2718	7	6733	2.1233	1	0.869762	83.6023
GOTERM_BP_FAT	GO:0051339~regulation of lyase activity	6	0.0676056	0.0996008	ENSDARG00000069669, ENSDARG00000034907, ENSDARG00000054667, ENSDARG00000019819, ENSDARG00000040841, ENSDARG00000042315	2718	7	6733	2.1233	1	0.869762	83.6023
GOTERM_BP_FAT	GO:0060113~inner ear receptor cell differentiation	6	0.0676056	0.0996008	ENSDARG00000042141, ENSDARG00000018693, ENSDARG00000007561, ENSDARG00000070963, ENSDARG00000055294, ENSDARG00000033400	2718	7	6733	2.1233	1	0.869762	83.6023
GOTERM_BP_FAT	GO:0030799~regulation of cyclic nucleotide metabolic process	6	0.0676056	0.0996008	ENSDARG00000069669, ENSDARG00000034907, ENSDARG00000054667, ENSDARG00000019819, ENSDARG00000040841, ENSDARG00000042315	2718	7	6733	2.1233	1	0.869762	83.6023
GOTERM_BP_FAT	GO:0048545~response to steroid hormone stimulus	6	0.0676056	0.0996008	ENSDARG00000034907, ENSDARG00000055678, ENSDARG00000016825, ENSDARG00000055809, ENSDARG00000009852, ENSDARG00000041348, ENSDARG00000004111	2718	7	6733	2.1233	1	0.869762	83.6023
GOTERM_BP_FAT	GO:0030802~regulation of cyclic nucleotide biosynthetic process	6	0.0676056	0.0996008	ENSDARG00000069669, ENSDARG00000034907, ENSDARG00000054667, ENSDARG00000019819, ENSDARG00000040841, ENSDARG00000042315	2718	7	6733	2.1233	1	0.869762	83.6023
GOTERM_BP_FAT	GO:0030808~regulation of nucleotide biosynthetic process	6	0.0676056	0.0996008	ENSDARG00000069669, ENSDARG00000034907, ENSDARG00000054667, ENSDARG00000019819, ENSDARG00000040841, ENSDARG00000042315	2718	7	6733	2.1233	1	0.869762	83.6023
GOTERM_BP_FAT	GO:0030817~regulation of cAMP biosynthetic process	6	0.0676056	0.0996008	ENSDARG00000069669, ENSDARG00000034907, ENSDARG00000054667, ENSDARG00000019819, ENSDARG00000040841, ENSDARG00000042315	2718	7	6733	2.1233	1	0.869762	83.6023
GOTERM_BP_FAT	GO:0048844~artery morphogenesis	6	0.0676056	0.0996008	ENSDARG00000011473, ENSDARG00000015815, ENSDARG00000033042, ENSDARG00000013441, ENSDARG00000019930, ENSDARG00000012078	2718	7	6733	2.1233	1	0.869762	83.6023
GOTERM_BP_FAT	GO:0045761~regulation of adenylate cyclase activity	6	0.0676056	0.0996008	ENSDARG00000069669, ENSDARG00000034907, ENSDARG00000054667, ENSDARG00000019819, ENSDARG00000040841, ENSDARG00000042315	2718	7	6733	2.1233	1	0.869762	83.6023
GOTERM_BP_FAT	GO:0030814~regulation of cAMP metabolic process	6	0.0676056	0.0996008	ENSDARG00000069669, ENSDARG00000034907, ENSDARG00000054667, ENSDARG00000019819, ENSDARG00000040841, ENSDARG00000042315	2718	7	6733	2.1233	1	0.869762	83.6023
GOTERM_BP_FAT	GO:0001709~cell fate determination	6	0.0676056	0.0996008	ENSDARG00000041341, ENSDARG00000040299, ENSDARG00000055294, ENSDARG00000033400, ENSDARG00000002445, ENSDARG00000040946	2718	7	6733	2.1233	1	0.869762	83.6023
GOTERM_BP_FAT	GO:0048638~regulation of developmental growth	10	0.112676	0.0997532	ENSDARG00000021948, ENSDARG00000004246, ENSDARG00000000102, ENSDARG00000037116, ENSDARG00000000472, ENSDARG00000009021, ENSDARG00000017369, ENSDARG00000034268, ENSDARG00000044954, ENSDARG00000052470	2718	15	6733	1.65146	1	0.867665	83.6501
GOTERM_BP_FAT	GO:0008016~regulation of heart contraction	10	0.112676	0.0997532	ENSDARG00000019117, ENSDARG00000001803, ENSDARG00000010591, ENSDARG00000019096, ENSDARG00000013422, ENSDARG00000006120, ENSDARG00000019371, ENSDARG00000008398, ENSDARG00000041421, ENSDARG00000021889	2718	15	6733	1.65146	1	0.867665	83.6501

## Sheet: Non Expressed GOCC
p-values on over-representation in the set of non-expressed genes are calculated with all genes available on the microarray as background
Category	Term	Count	%	PValue	Genes	List Total	Pop Hits	Pop Total	Fold Enrichment	Bonferroni	Benjamini	FDR
GOTERM_CC_FAT	GO:0016021~integral to membrane	1011	11.3915	1.14795e-40	ENSDARG00000015015, ENSDARG00000045788, ENSDARG00000043646, ENSDARG00000038541, ENSDARG00000019473, ENSDARG00000010602, ENSDARG00000037059, ENSDARG00000063319, ENSDARG00000044704, ENSDARG00000036670, ENSDARG00000042846, ENSDARG00000042866, ENSDARG00000056762, ENSDARG00000038533, ENSDARG00000037285, ENSDARG00000056768, ENSDARG00000069471, ENSDARG00000060051, ENSDARG00000062084, ENSDARG00000068691,…	1646	1914	3908	1.25411	3.36348e-38	3.36348e-38	1.52848e-37
GOTERM_CC_FAT	GO:0031224~intrinsic to membrane	1025	11.5493	2.09488e-40	ENSDARG00000015015, ENSDARG00000045788, ENSDARG00000043646, ENSDARG00000038541, ENSDARG00000019473, ENSDARG00000010602, ENSDARG00000037059, ENSDARG00000063319, ENSDARG00000044704, ENSDARG00000036670, ENSDARG00000042846, ENSDARG00000042866, ENSDARG00000056762, ENSDARG00000038533, ENSDARG00000037285, ENSDARG00000056768, ENSDARG00000069471, ENSDARG00000060051, ENSDARG00000062084, ENSDARG00000068691,…	1646	1949	3908	1.24864	6.13799e-38	3.069e-38	2.78931e-37
GOTERM_CC_FAT	GO:0005886~plasma membrane	373	4.20282	2.12851e-37	ENSDARG00000040065, ENSDARG00000043646, ENSDARG00000019473, ENSDARG00000011076, ENSDARG00000012057, ENSDARG00000074002, ENSDARG00000019371, ENSDARG00000005942, ENSDARG00000053232, ENSDARG00000034307, ENSDARG00000045886, ENSDARG00000042866, ENSDARG00000012829, ENSDARG00000014059, ENSDARG00000070003, ENSDARG00000069471, ENSDARG00000060051, ENSDARG00000014057, ENSDARG00000068691, ENSDARG00000034588,…	1646	556	3908	1.59279	6.23653e-35	2.07884e-35	2.83409e-34
GOTERM_CC_FAT	GO:0005576~extracellular region	285	3.21127	1.76779e-34	ENSDARG00000020541, ENSDARG00000015015, ENSDARG00000052361, ENSDARG00000006823, ENSDARG00000033307, ENSDARG00000058819, ENSDARG00000017389, ENSDARG00000070378, ENSDARG00000075188, ENSDARG00000043933, ENSDARG00000077630, ENSDARG00000017676, ENSDARG00000014357, ENSDARG00000040815, ENSDARG00000020741, ENSDARG00000019995, ENSDARG00000028236, ENSDARG00000020007, ENSDARG00000010700, ENSDARG00000076564,…	1646	402	3908	1.68323	5.17962e-32	1.29491e-32	2.35379e-31
GOTERM_CC_FAT	GO:0044459~plasma membrane part	243	2.73803	1.25219e-21	ENSDARG00000040065, ENSDARG00000043646, ENSDARG00000020924, ENSDARG00000008329, ENSDARG00000015964, ENSDARG00000015717, ENSDARG00000074002, ENSDARG00000019371, ENSDARG00000016081, ENSDARG00000053232, ENSDARG00000058117, ENSDARG00000034307, ENSDARG00000043128, ENSDARG00000042866, ENSDARG00000020132, ENSDARG00000012829, ENSDARG00000069946, ENSDARG00000014059, ENSDARG00000069471, ENSDARG00000070003,…	1646	370	3908	1.5593	3.6689e-19	7.33781e-20	1.66727e-18
GOTERM_CC_FAT	GO:0044421~extracellular region part	118	1.32958	1.45837e-19	ENSDARG00000052361, ENSDARG00000015015, ENSDARG00000041917, ENSDARG00000037116, ENSDARG00000035632, ENSDARG00000041919, ENSDARG00000078325, ENSDARG00000070378, ENSDARG00000075188, ENSDARG00000017676, ENSDARG00000020741, ENSDARG00000028236, ENSDARG00000020007, ENSDARG00000070609, ENSDARG00000045832, ENSDARG00000040893, ENSDARG00000076564, ENSDARG00000069133, ENSDARG00000041117, ENSDARG00000058822,…	1646	151	3908	1.85537	4.27303e-17	7.12171e-18	1.94181e-16
GOTERM_CC_FAT	GO:0031012~extracellular matrix	68	0.766197	3.82472e-13	ENSDARG00000004562, ENSDARG00000069994, ENSDARG00000075188, ENSDARG00000017676, ENSDARG00000025465, ENSDARG00000014495, ENSDARG00000044827, ENSDARG00000020007, ENSDARG00000028236, ENSDARG00000040893, ENSDARG00000076564, ENSDARG00000041117, ENSDARG00000058822, ENSDARG00000037889, ENSDARG00000018896, ENSDARG00000074989, ENSDARG00000035809, ENSDARG00000031678, ENSDARG00000037845, ENSDARG00000033950,…	1646	83	3908	1.94516	1.12064e-10	1.60092e-11	5.09259e-10
GOTERM_CC_FAT	GO:0005578~proteinaceous extracellular matrix	66	0.743662	4.87289e-13	ENSDARG00000004562, ENSDARG00000069994, ENSDARG00000075188, ENSDARG00000017676, ENSDARG00000025465, ENSDARG00000014495, ENSDARG00000044827, ENSDARG00000020007, ENSDARG00000028236, ENSDARG00000040893, ENSDARG00000041117, ENSDARG00000058822, ENSDARG00000037889, ENSDARG00000018896, ENSDARG00000074989, ENSDARG00000035809, ENSDARG00000031678, ENSDARG00000037845, ENSDARG00000033950, ENSDARG00000063437,…	1646	80	3908	1.95875	1.42772e-10	1.78465e-11	6.48803e-10
GOTERM_CC_FAT	GO:0030054~cell junction	101	1.13803	1.72418e-12	ENSDARG00000058937, ENSDARG00000040065, ENSDARG00000059368, ENSDARG00000058930, ENSDARG00000015964, ENSDARG00000035340, ENSDARG00000016081, ENSDARG00000034307, ENSDARG00000058117, ENSDARG00000037498, ENSDARG00000071042, ENSDARG00000037496, ENSDARG00000043128, ENSDARG00000042866, ENSDARG00000044569, ENSDARG00000058393, ENSDARG00000005377, ENSDARG00000014059, ENSDARG00000013389, ENSDARG00000014057,…	1646	141	3908	1.7007	5.05184e-10	5.61315e-11	2.29572e-09
GOTERM_CC_FAT	GO:0045202~synapse	60	0.676056	3.01276e-12	ENSDARG00000042350, ENSDARG00000036031, ENSDARG00000060368, ENSDARG00000059368, ENSDARG00000057025, ENSDARG00000025728, ENSDARG00000030614, ENSDARG00000063299, ENSDARG00000034307, ENSDARG00000058117, ENSDARG00000037498, ENSDARG00000001127, ENSDARG00000000690, ENSDARG00000037496, ENSDARG00000058393, ENSDARG00000018693, ENSDARG00000013389, ENSDARG00000036505, ENSDARG00000045750, ENSDARG00000014057,…	1646	72	3908	1.97853	8.82754e-10	8.82754e-11	4.01152e-09
GOTERM_CC_FAT	GO:0044456~synapse part	54	0.608451	1.761e-10	ENSDARG00000042350, ENSDARG00000036031, ENSDARG00000060368, ENSDARG00000059368, ENSDARG00000057025, ENSDARG00000025728, ENSDARG00000030614, ENSDARG00000063299, ENSDARG00000034307, ENSDARG00000037498, ENSDARG00000001127, ENSDARG00000000690, ENSDARG00000037496, ENSDARG00000058393, ENSDARG00000018693, ENSDARG00000013389, ENSDARG00000036505, ENSDARG00000045750, ENSDARG00000014057, ENSDARG00000070173,…	1646	66	3908	1.94256	5.15972e-08	4.69066e-09	2.34475e-07
GOTERM_CC_FAT	GO:0005887~integral to plasma membrane	87	0.980282	2.84064e-09	ENSDARG00000074056, ENSDARG00000062821, ENSDARG00000020102, ENSDARG00000028663, ENSDARG00000060222, ENSDARG00000006891, ENSDARG00000043646, ENSDARG00000018621, ENSDARG00000027940, ENSDARG00000030006, ENSDARG00000008329, ENSDARG00000045070, ENSDARG00000015717, ENSDARG00000061493, ENSDARG00000068363, ENSDARG00000024865, ENSDARG00000053542, ENSDARG00000043317, ENSDARG00000019371, ENSDARG00000074002,…	1646	127	3908	1.62645	8.32308e-07	6.9359e-08	3.78229e-06
GOTERM_CC_FAT	GO:0031226~intrinsic to plasma membrane	88	0.991549	5.06561e-08	ENSDARG00000074056, ENSDARG00000062821, ENSDARG00000020102, ENSDARG00000028663, ENSDARG00000060222, ENSDARG00000006891, ENSDARG00000043646, ENSDARG00000018621, ENSDARG00000027940, ENSDARG00000030006, ENSDARG00000008329, ENSDARG00000045070, ENSDARG00000015717, ENSDARG00000061493, ENSDARG00000068363, ENSDARG00000024865, ENSDARG00000053542, ENSDARG00000043317, ENSDARG00000019371, ENSDARG00000074002,…	1646	134	3908	1.5592	1.48421e-05	1.14171e-06	6.7448e-05
GOTERM_CC_FAT	GO:0005615~extracellular space	52	0.585915	1.42294e-07	ENSDARG00000041917, ENSDARG00000015015, ENSDARG00000052361, ENSDARG00000037116, ENSDARG00000035632, ENSDARG00000078325, ENSDARG00000041919, ENSDARG00000070378, ENSDARG00000079383, ENSDARG00000046114, ENSDARG00000068567, ENSDARG00000012694, ENSDARG00000020741, ENSDARG00000070142, ENSDARG00000070609, ENSDARG00000040893, ENSDARG00000045832, ENSDARG00000069133, ENSDARG00000041923, ENSDARG00000056314,…	1646	70	3908	1.76372	4.16913e-05	2.97801e-06	0.000189463
GOTERM_CC_FAT	GO:0045211~postsynaptic membrane	34	0.383099	5.0611e-07	ENSDARG00000032737, ENSDARG00000043902, ENSDARG00000052769, ENSDARG00000021352, ENSDARG00000037427, ENSDARG00000009021, ENSDARG00000007275, ENSDARG00000059368, ENSDARG00000057025, ENSDARG00000025728, ENSDARG00000000102, ENSDARG00000034307, ENSDARG00000037498, ENSDARG00000053665, ENSDARG00000003420, ENSDARG00000041133, ENSDARG00000037496, ENSDARG00000058441, ENSDARG00000058393, ENSDARG00000011113,…	1646	41	3908	1.96888	0.000148279	9.88597e-06	0.000673878
GOTERM_CC_FAT	GO:0005911~cell-cell junction	56	0.630986	3.5126e-06	ENSDARG00000058937, ENSDARG00000040065, ENSDARG00000015964, ENSDARG00000042357, ENSDARG00000058930, ENSDARG00000035340, ENSDARG00000017927, ENSDARG00000016081, ENSDARG00000071042, ENSDARG00000043128, ENSDARG00000044569, ENSDARG00000042866, ENSDARG00000005377, ENSDARG00000057792, ENSDARG00000069888, ENSDARG00000014059, ENSDARG00000075854, ENSDARG00000067678, ENSDARG00000028096, ENSDARG00000040045,…	1646	82	3908	1.62143	0.00102867	6.43226e-05	0.0046769
GOTERM_CC_FAT	GO:0042611~MHC protein complex	26	0.292958	3.99773e-06	ENSDARG00000078726, ENSDARG00000055447, ENSDARG00000016056, ENSDARG00000041705, ENSDARG00000044069, ENSDARG00000055441, ENSDARG00000077195, ENSDARG00000074736, ENSDARG00000076282, ENSDARG00000037779, ENSDARG00000031745, ENSDARG00000074510, ENSDARG00000079105, ENSDARG00000076301, ENSDARG00000053738, ENSDARG00000053739, ENSDARG00000076307, ENSDARG00000002610, ENSDARG00000070206, ENSDARG00000075963,…	1646	30	3908	2.05768	0.00117065	6.88998e-05	0.00532281
GOTERM_CC_FAT	GO:0042613~MHC class II protein complex	18	0.202817	2.44057e-05	ENSDARG00000078726, ENSDARG00000055447, ENSDARG00000053738, ENSDARG00000053739, ENSDARG00000076307, ENSDARG00000070206, ENSDARG00000041705, ENSDARG00000056330, ENSDARG00000044069, ENSDARG00000055441, ENSDARG00000074200, ENSDARG00000074736, ENSDARG00000074816, ENSDARG00000076282, ENSDARG00000001832, ENSDARG00000075932, ENSDARG00000032303, ENSDARG00000037779, ENSDARG00000031745, ENSDARG00000074510,…	1646	19	3908	2.24928	0.00712544	0.000397196	0.032491
GOTERM_CC_FAT	GO:0005921~gap junction	26	0.292958	3.40771e-05	ENSDARG00000041797, ENSDARG00000076789, ENSDARG00000041799, ENSDARG00000063019, ENSDARG00000015076, ENSDARG00000035553, ENSDARG00000040065, ENSDARG00000070357, ENSDARG00000041792, ENSDARG00000035340, ENSDARG00000017927, ENSDARG00000071042, ENSDARG00000003925, ENSDARG00000042866, ENSDARG00000014910, ENSDARG00000069411, ENSDARG00000034930, ENSDARG00000057792, ENSDARG00000041787, ENSDARG00000075854,…	1646	32	3908	1.92907	0.00993507	0.000525375	0.0453638
GOTERM_CC_FAT	GO:0005922~connexon complex	24	0.270423	4.64969e-05	ENSDARG00000042866, ENSDARG00000069411, ENSDARG00000034930, ENSDARG00000041797, ENSDARG00000076789, ENSDARG00000041799, ENSDARG00000057792, ENSDARG00000041787, ENSDARG00000015076, ENSDARG00000035553, ENSDARG00000040065, ENSDARG00000070357, ENSDARG00000041792, ENSDARG00000075854, ENSDARG00000035340, ENSDARG00000017927, ENSDARG00000073896, ENSDARG00000021889, ENSDARG00000070781, ENSDARG00000004082,…	1646	29	3908	1.96489	0.0135315	0.000680963	0.0618924
GOTERM_CC_FAT	GO:0005923~tight junction	30	0.338028	0.000657108	ENSDARG00000069505, ENSDARG00000069503, ENSDARG00000058937, ENSDARG00000043716, ENSDARG00000042357, ENSDARG00000015964, ENSDARG00000058930, ENSDARG00000009215, ENSDARG00000016081, ENSDARG00000009544, ENSDARG00000058880, ENSDARG00000038372, ENSDARG00000043128, ENSDARG00000044569, ENSDARG00000005377, ENSDARG00000015955, ENSDARG00000069888, ENSDARG00000014059, ENSDARG00000036463, ENSDARG00000044387,…	1646	43	3908	1.65645	0.175185	0.00912931	0.871402
GOTERM_CC_FAT	GO:0070160~occluding junction	30	0.338028	0.000657108	ENSDARG00000069505, ENSDARG00000069503, ENSDARG00000058937, ENSDARG00000043716, ENSDARG00000042357, ENSDARG00000015964, ENSDARG00000058930, ENSDARG00000009215, ENSDARG00000016081, ENSDARG00000009544, ENSDARG00000058880, ENSDARG00000038372, ENSDARG00000043128, ENSDARG00000044569, ENSDARG00000005377, ENSDARG00000015955, ENSDARG00000069888, ENSDARG00000014059, ENSDARG00000036463, ENSDARG00000044387,…	1646	43	3908	1.65645	0.175185	0.00912931	0.871402
GOTERM_CC_FAT	GO:0008021~synaptic vesicle	18	0.202817	0.00196327	ENSDARG00000045945, ENSDARG00000042350, ENSDARG00000036031, ENSDARG00000057728, ENSDARG00000002230, ENSDARG00000041150, ENSDARG00000060368, ENSDARG00000042974, ENSDARG00000036505, ENSDARG00000045750, ENSDARG00000037941, ENSDARG00000044278, ENSDARG00000056105, ENSDARG00000030614, ENSDARG00000063299, ENSDARG00000078971, ENSDARG00000001127, ENSDARG00000000690	1646	23	3908	1.8581	0.437747	0.0258333	2.5827
GOTERM_CC_FAT	GO:0005882~intermediate filament	27	0.304225	0.0027931	ENSDARG00000044976, ENSDARG00000054321, ENSDARG00000058332, ENSDARG00000044501, ENSDARG00000044973, ENSDARG00000044975, ENSDARG00000021351, ENSDARG00000043697, ENSDARG00000005221, ENSDARG00000026979, ENSDARG00000041339, ENSDARG00000044261, ENSDARG00000014356, ENSDARG00000028306, ENSDARG00000036840, ENSDARG00000056248, ENSDARG00000023082, ENSDARG00000028618, ENSDARG00000077106, ENSDARG00000058462,…	1646	40	3908	1.60261	0.559359	0.0350042	3.6557
GOTERM_CC_FAT	GO:0045111~intermediate filament cytoskeleton	27	0.304225	0.0027931	ENSDARG00000044976, ENSDARG00000054321, ENSDARG00000058332, ENSDARG00000044501, ENSDARG00000044973, ENSDARG00000044975, ENSDARG00000021351, ENSDARG00000043697, ENSDARG00000005221, ENSDARG00000026979, ENSDARG00000041339, ENSDARG00000044261, ENSDARG00000014356, ENSDARG00000028306, ENSDARG00000036840, ENSDARG00000056248, ENSDARG00000023082, ENSDARG00000028618, ENSDARG00000077106, ENSDARG00000058462,…	1646	40	3908	1.60261	0.559359	0.0350042	3.6557
GOTERM_CC_FAT	GO:0043296~apical junction complex	30	0.338028	0.00504077	ENSDARG00000069505, ENSDARG00000069503, ENSDARG00000058937, ENSDARG00000043716, ENSDARG00000042357, ENSDARG00000015964, ENSDARG00000058930, ENSDARG00000009215, ENSDARG00000016081, ENSDARG00000009544, ENSDARG00000058880, ENSDARG00000038372, ENSDARG00000043128, ENSDARG00000044569, ENSDARG00000005377, ENSDARG00000015955, ENSDARG00000069888, ENSDARG00000014059, ENSDARG00000036463, ENSDARG00000044387,…	1646	47	3908	1.51547	0.772518	0.0598305	6.50733
GOTERM_CC_FAT	GO:0016327~apicolateral plasma membrane	30	0.338028	0.00504077	ENSDARG00000069505, ENSDARG00000069503, ENSDARG00000058937, ENSDARG00000043716, ENSDARG00000042357, ENSDARG00000015964, ENSDARG00000058930, ENSDARG00000009215, ENSDARG00000016081, ENSDARG00000009544, ENSDARG00000058880, ENSDARG00000038372, ENSDARG00000043128, ENSDARG00000044569, ENSDARG00000005377, ENSDARG00000015955, ENSDARG00000069888, ENSDARG00000014059, ENSDARG00000036463, ENSDARG00000044387,…	1646	47	3908	1.51547	0.772518	0.0598305	6.50733
GOTERM_CC_FAT	GO:0034703~cation channel complex	33	0.371831	0.0052853	ENSDARG00000074056, ENSDARG00000020102, ENSDARG00000071252, ENSDARG00000002241, ENSDARG00000060222, ENSDARG00000008398, ENSDARG00000006891, ENSDARG00000060085, ENSDARG00000027940, ENSDARG00000024004, ENSDARG00000008797, ENSDARG00000062744, ENSDARG00000061493, ENSDARG00000005775, ENSDARG00000053542, ENSDARG00000075307, ENSDARG00000025875, ENSDARG00000059692, ENSDARG00000051852, ENSDARG00000038862,…	1646	53	3908	1.4783	0.788324	0.0602186	6.8128
GOTERM_CC_FAT	GO:0043292~contractile fiber	13	0.146479	0.00788302	ENSDARG00000012944, ENSDARG00000020574, ENSDARG00000071433, ENSDARG00000043309, ENSDARG00000079564, ENSDARG00000071430, ENSDARG00000038658, ENSDARG00000035437, ENSDARG00000039256, ENSDARG00000035438, ENSDARG00000019117, ENSDARG00000045242, ENSDARG00000010478, ENSDARG00000020610, ENSDARG00000067990, ENSDARG00000001993, ENSDARG00000067997, ENSDARG00000067995, ENSDARG00000079782	1646	16	3908	1.92907	0.901616	0.0853261	10.0015
GOTERM_CC_FAT	GO:0030016~myofibril	13	0.146479	0.00788302	ENSDARG00000012944, ENSDARG00000020574, ENSDARG00000071433, ENSDARG00000043309, ENSDARG00000079564, ENSDARG00000071430, ENSDARG00000038658, ENSDARG00000035437, ENSDARG00000039256, ENSDARG00000035438, ENSDARG00000019117, ENSDARG00000045242, ENSDARG00000010478, ENSDARG00000020610, ENSDARG00000067990, ENSDARG00000001993, ENSDARG00000067997, ENSDARG00000067995, ENSDARG00000079782	1646	16	3908	1.92907	0.901616	0.0853261	10.0015
GOTERM_CC_FAT	GO:0044449~contractile fiber part	13	0.146479	0.00788302	ENSDARG00000012944, ENSDARG00000020574, ENSDARG00000071433, ENSDARG00000043309, ENSDARG00000079564, ENSDARG00000071430, ENSDARG00000038658, ENSDARG00000035437, ENSDARG00000039256, ENSDARG00000035438, ENSDARG00000019117, ENSDARG00000045242, ENSDARG00000010478, ENSDARG00000020610, ENSDARG00000067990, ENSDARG00000001993, ENSDARG00000067997, ENSDARG00000067995, ENSDARG00000079782	1646	16	3908	1.92907	0.901616	0.0853261	10.0015
GOTERM_CC_FAT	GO:0030017~sarcomere	13	0.146479	0.00788302	ENSDARG00000012944, ENSDARG00000020574, ENSDARG00000071433, ENSDARG00000043309, ENSDARG00000079564, ENSDARG00000071430, ENSDARG00000038658, ENSDARG00000035437, ENSDARG00000039256, ENSDARG00000035438, ENSDARG00000019117, ENSDARG00000045242, ENSDARG00000010478, ENSDARG00000020610, ENSDARG00000067990, ENSDARG00000001993, ENSDARG00000067997, ENSDARG00000067995, ENSDARG00000079782	1646	16	3908	1.92907	0.901616	0.0853261	10.0015
GOTERM_CC_FAT	GO:0034702~ion channel complex	34	0.383099	0.0156681	ENSDARG00000074056, ENSDARG00000020102, ENSDARG00000071252, ENSDARG00000002241, ENSDARG00000060222, ENSDARG00000008398, ENSDARG00000006891, ENSDARG00000060085, ENSDARG00000027940, ENSDARG00000024004, ENSDARG00000008797, ENSDARG00000062744, ENSDARG00000061493, ENSDARG00000005775, ENSDARG00000053542, ENSDARG00000075307, ENSDARG00000025875, ENSDARG00000059692, ENSDARG00000051852, ENSDARG00000038862,…	1646	58	3908	1.3918	0.990217	0.157494	18.9636
GOTERM_CC_FAT	GO:0005581~collagen	9	0.101408	0.0401992	ENSDARG00000026165, ENSDARG00000035809, ENSDARG00000031678, ENSDARG00000028236, ENSDARG00000020007, ENSDARG00000069093, ENSDARG00000055009, ENSDARG00000002831, ENSDARG00000052063	1646	11	3908	1.94256	0.999994	0.349065	42.0914
GOTERM_CC_FAT	GO:0005863~striated muscle thick filament	6	0.0676056	0.0513434	ENSDARG00000012944, ENSDARG00000045242, ENSDARG00000067990, ENSDARG00000071433, ENSDARG00000001993, ENSDARG00000079564, ENSDARG00000067997, ENSDARG00000071430, ENSDARG00000067995, ENSDARG00000035437, ENSDARG00000079782, ENSDARG00000035438	1646	6	3908	2.37424	1	0.412886	50.4312
GOTERM_CC_FAT	GO:0032982~myosin filament	6	0.0676056	0.0513434	ENSDARG00000012944, ENSDARG00000045242, ENSDARG00000067990, ENSDARG00000071433, ENSDARG00000001993, ENSDARG00000079564, ENSDARG00000067997, ENSDARG00000071430, ENSDARG00000067995, ENSDARG00000035437, ENSDARG00000079782, ENSDARG00000035438	1646	6	3908	2.37424	1	0.412886	50.4312
GOTERM_CC_FAT	GO:0016460~myosin II complex	6	0.0676056	0.0513434	ENSDARG00000012944, ENSDARG00000045242, ENSDARG00000067990, ENSDARG00000071433, ENSDARG00000001993, ENSDARG00000079564, ENSDARG00000067997, ENSDARG00000071430, ENSDARG00000067995, ENSDARG00000035437, ENSDARG00000079782, ENSDARG00000035438	1646	6	3908	2.37424	1	0.412886	50.4312
GOTERM_CC_FAT	GO:0005859~muscle myosin complex	6	0.0676056	0.0513434	ENSDARG00000012944, ENSDARG00000045242, ENSDARG00000067990, ENSDARG00000071433, ENSDARG00000001993, ENSDARG00000079564, ENSDARG00000067997, ENSDARG00000071430, ENSDARG00000067995, ENSDARG00000035437, ENSDARG00000079782, ENSDARG00000035438	1646	6	3908	2.37424	1	0.412886	50.4312
GOTERM_CC_FAT	GO:0019717~synaptosome	7	0.0788732	0.0638626	ENSDARG00000055252, ENSDARG00000057728, ENSDARG00000040965, ENSDARG00000041150, ENSDARG00000058117, ENSDARG00000020609, ENSDARG00000001127	1646	8	3908	2.07746	1	0.475092	58.4673
GOTERM_CC_FAT	GO:0030136~clathrin-coated vesicle	19	0.214085	0.0745168	ENSDARG00000045945, ENSDARG00000042350, ENSDARG00000036031, ENSDARG00000057728, ENSDARG00000002230, ENSDARG00000041150, ENSDARG00000060368, ENSDARG00000042974, ENSDARG00000036505, ENSDARG00000045750, ENSDARG00000020000, ENSDARG00000037941, ENSDARG00000044278, ENSDARG00000056105, ENSDARG00000030614, ENSDARG00000063299, ENSDARG00000078971, ENSDARG00000001127, ENSDARG00000000690	1646	32	3908	1.40971	1	0.519019	64.3384
GOTERM_CC_FAT	GO:0005834~heterotrimeric G-protein complex	10	0.112676	0.0796084	ENSDARG00000024740, ENSDARG00000045156, ENSDARG00000037646, ENSDARG00000035798, ENSDARG00000003375, ENSDARG00000009553, ENSDARG00000037921, ENSDARG00000015627, ENSDARG00000042970, ENSDARG00000070003	1646	14	3908	1.69589	1	0.532131	66.8641
GOTERM_CC_FAT	GO:0008305~integrin complex	11	0.123944	0.0811904	ENSDARG00000022689, ENSDARG00000018687, ENSDARG00000042282, ENSDARG00000069946, ENSDARG00000053232, ENSDARG00000040985, ENSDARG00000028507, ENSDARG00000036086, ENSDARG00000045070, ENSDARG00000078717, ENSDARG00000028222	1646	16	3908	1.63229	1	0.528494	67.6145
GOTERM_CC_FAT	GO:0016459~myosin complex	14	0.157746	0.0811907	ENSDARG00000012944, ENSDARG00000061968, ENSDARG00000071433, ENSDARG00000020924, ENSDARG00000079564, ENSDARG00000071430, ENSDARG00000035437, ENSDARG00000035438, ENSDARG00000010186, ENSDARG00000045242, ENSDARG00000042141, ENSDARG00000036104, ENSDARG00000067990, ENSDARG00000009782, ENSDARG00000001993, ENSDARG00000062003, ENSDARG00000067997, ENSDARG00000061810, ENSDARG00000079782, ENSDARG00000067995	1646	22	3908	1.51088	1	0.517953	67.6146
GOTERM_CC_FAT	GO:0008076~voltage-gated potassium channel complex	21	0.23662	0.0952094	ENSDARG00000074056, ENSDARG00000020102, ENSDARG00000025875, ENSDARG00000002241, ENSDARG00000006891, ENSDARG00000060085, ENSDARG00000051852, ENSDARG00000038862, ENSDARG00000046014, ENSDARG00000027940, ENSDARG00000068691, ENSDARG00000061493, ENSDARG00000053542, ENSDARG00000032799, ENSDARG00000062906, ENSDARG00000074746, ENSDARG00000067507, ENSDARG00000056101, ENSDARG00000004648, ENSDARG00000075307,…	1646	37	3908	1.34754	1	0.567242	73.6099
GOTERM_CC_FAT	GO:0034705~potassium channel complex	21	0.23662	0.0952094	ENSDARG00000074056, ENSDARG00000020102, ENSDARG00000025875, ENSDARG00000002241, ENSDARG00000006891, ENSDARG00000060085, ENSDARG00000051852, ENSDARG00000038862, ENSDARG00000046014, ENSDARG00000027940, ENSDARG00000068691, ENSDARG00000061493, ENSDARG00000053542, ENSDARG00000032799, ENSDARG00000062906, ENSDARG00000074746, ENSDARG00000067507, ENSDARG00000056101, ENSDARG00000004648, ENSDARG00000075307,…	1646	37	3908	1.34754	1	0.567242	73.6099

## Sheet: Non Expressed GOMF
p-values on over-representation in the set of non-expressed genes are calculated with all genes available on the microarray as background
Category	Term	Count	%	PValue	Genes	List Total	Pop Hits	Pop Total	Fold Enrichment	Bonferroni	Benjamini	FDR
GOTERM_MF_FAT	GO:0003700~transcription factor activity	365	4.11268	6.38676e-29	ENSDARG00000007944, ENSDARG00000043322, ENSDARG00000005173, ENSDARG00000007941, ENSDARG00000055750, ENSDARG00000055751, ENSDARG00000006982, ENSDARG00000045685, ENSDARG00000069329, ENSDARG00000002937, ENSDARG00000054632, ENSDARG00000052654, ENSDARG00000001784, ENSDARG00000001785, ENSDARG00000035966, ENSDARG00000011989, ENSDARG00000002216, ENSDARG00000003803, ENSDARG00000030616, ENSDARG00000040955,…	2949	604	7593	1.55595	5.97801e-26	5.97801e-26	1.00058e-25
GOTERM_MF_FAT	GO:0043565~sequence-specific DNA binding	301	3.39155	3.93377e-27	ENSDARG00000007944, ENSDARG00000043322, ENSDARG00000005173, ENSDARG00000007941, ENSDARG00000055750, ENSDARG00000055751, ENSDARG00000006982, ENSDARG00000069329, ENSDARG00000054632, ENSDARG00000002937, ENSDARG00000052654, ENSDARG00000001784, ENSDARG00000001785, ENSDARG00000035966, ENSDARG00000011989, ENSDARG00000003803, ENSDARG00000030616, ENSDARG00000040955, ENSDARG00000004695, ENSDARG00000004697,…	2949	482	7593	1.6079	3.68201e-24	1.84101e-24	6.16285e-24
GOTERM_MF_FAT	GO:0030528~transcription regulator activity	438	4.93521	3.54109e-20	ENSDARG00000005173, ENSDARG00000006982, ENSDARG00000045685, ENSDARG00000013441, ENSDARG00000069329, ENSDARG00000002937, ENSDARG00000052654, ENSDARG00000001784, ENSDARG00000001785, ENSDARG00000011989, ENSDARG00000040955, ENSDARG00000055374, ENSDARG00000042867, ENSDARG00000039935, ENSDARG00000004714, ENSDARG00000003680, ENSDARG00000045695, ENSDARG00000004712, ENSDARG00000040700, ENSDARG00000053364,…	2949	814	7593	1.38544	3.31446e-17	1.10482e-17	5.54764e-17
GOTERM_MF_FAT	GO:0022803~passive transmembrane transporter activity	140	1.57746	4.38096e-17	ENSDARG00000074056, ENSDARG00000043220, ENSDARG00000070584, ENSDARG00000007151, ENSDARG00000006891, ENSDARG00000040065, ENSDARG00000059368, ENSDARG00000027940, ENSDARG00000008329, ENSDARG00000012269, ENSDARG00000001881, ENSDARG00000034307, ENSDARG00000037498, ENSDARG00000037496, ENSDARG00000003344, ENSDARG00000071331, ENSDARG00000058393, ENSDARG00000004243, ENSDARG00000043557, ENSDARG00000013389,…	2949	207	7593	1.74139	4.10058e-14	1.02514e-14	6.86343e-14
GOTERM_MF_FAT	GO:0015267~channel activity	140	1.57746	4.38096e-17	ENSDARG00000074056, ENSDARG00000043220, ENSDARG00000070584, ENSDARG00000007151, ENSDARG00000006891, ENSDARG00000040065, ENSDARG00000059368, ENSDARG00000027940, ENSDARG00000008329, ENSDARG00000012269, ENSDARG00000001881, ENSDARG00000034307, ENSDARG00000037498, ENSDARG00000037496, ENSDARG00000003344, ENSDARG00000071331, ENSDARG00000058393, ENSDARG00000004243, ENSDARG00000043557, ENSDARG00000013389,…	2949	207	7593	1.74139	4.10058e-14	1.02514e-14	6.86343e-14
GOTERM_MF_FAT	GO:0005509~calcium ion binding	239	2.69296	1.52219e-15	ENSDARG00000052748, ENSDARG00000041062, ENSDARG00000022503, ENSDARG00000017676, ENSDARG00000030758, ENSDARG00000076461, ENSDARG00000008948, ENSDARG00000026751, ENSDARG00000020279, ENSDARG00000012060, ENSDARG00000011334, ENSDARG00000034187, ENSDARG00000017591, ENSDARG00000056745, ENSDARG00000078190, ENSDARG00000005023, ENSDARG00000034808, ENSDARG00000010454, ENSDARG00000076459, ENSDARG00000055229,…	2949	413	7593	1.49	1.45484e-12	2.90989e-13	2.43139e-12
GOTERM_MF_FAT	GO:0022838~substrate specific channel activity	133	1.49859	1.77061e-15	ENSDARG00000074056, ENSDARG00000043220, ENSDARG00000070584, ENSDARG00000007151, ENSDARG00000006891, ENSDARG00000059368, ENSDARG00000027940, ENSDARG00000008329, ENSDARG00000012269, ENSDARG00000001881, ENSDARG00000034307, ENSDARG00000037498, ENSDARG00000037496, ENSDARG00000003344, ENSDARG00000071331, ENSDARG00000058393, ENSDARG00000004243, ENSDARG00000043557, ENSDARG00000013389, ENSDARG00000060319,…	2949	199	7593	1.72083	1.66267e-12	2.77112e-13	2.78666e-12
GOTERM_MF_FAT	GO:0005216~ion channel activity	133	1.49859	1.77061e-15	ENSDARG00000074056, ENSDARG00000043220, ENSDARG00000070584, ENSDARG00000007151, ENSDARG00000006891, ENSDARG00000059368, ENSDARG00000027940, ENSDARG00000008329, ENSDARG00000012269, ENSDARG00000001881, ENSDARG00000034307, ENSDARG00000037498, ENSDARG00000037496, ENSDARG00000003344, ENSDARG00000071331, ENSDARG00000058393, ENSDARG00000004243, ENSDARG00000043557, ENSDARG00000013389, ENSDARG00000060319,…	2949	199	7593	1.72083	1.66267e-12	2.77112e-13	2.78666e-12
GOTERM_MF_FAT	GO:0004984~olfactory receptor activity	44	0.495775	6.50637e-15	ENSDARG00000054734, ENSDARG00000018521, ENSDARG00000056277, ENSDARG00000041024, ENSDARG00000042810, ENSDARG00000013014, ENSDARG00000025600, ENSDARG00000044748, ENSDARG00000058724, ENSDARG00000042809, ENSDARG00000043142, ENSDARG00000056940, ENSDARG00000068661, ENSDARG00000058765, ENSDARG00000069040, ENSDARG00000058762, ENSDARG00000059334, ENSDARG00000044337, ENSDARG00000058767, ENSDARG00000022319,…	2949	46	7593	2.46282	6.1311e-12	8.75855e-13	1.02585e-11
GOTERM_MF_FAT	GO:0005261~cation channel activity	92	1.03662	3.88768e-13	ENSDARG00000074056, ENSDARG00000024139, ENSDARG00000020102, ENSDARG00000043220, ENSDARG00000007151, ENSDARG00000060222, ENSDARG00000006891, ENSDARG00000079906, ENSDARG00000027940, ENSDARG00000008329, ENSDARG00000057025, ENSDARG00000024004, ENSDARG00000061493, ENSDARG00000053542, ENSDARG00000008772, ENSDARG00000001881, ENSDARG00000068188, ENSDARG00000003706, ENSDARG00000031438, ENSDARG00000034307,…	2949	130	7593	1.82215	3.63917e-10	4.54896e-11	6.09113e-10
GOTERM_MF_FAT	GO:0001653~peptide receptor activity	53	0.597183	1.11013e-12	ENSDARG00000031348, ENSDARG00000067563, ENSDARG00000045788, ENSDARG00000038541, ENSDARG00000037159, ENSDARG00000015515, ENSDARG00000041660, ENSDARG00000006894, ENSDARG00000036728, ENSDARG00000040133, ENSDARG00000036670, ENSDARG00000062262, ENSDARG00000020744, ENSDARG00000018616, ENSDARG00000023722, ENSDARG00000005780, ENSDARG00000044561, ENSDARG00000076690, ENSDARG00000020237, ENSDARG00000068310,…	2949	63	7593	2.16608	1.03906e-09	1.15452e-10	1.73915e-09
GOTERM_MF_FAT	GO:0008528~peptide receptor activity, G-protein coupled	52	0.585915	2.38854e-12	ENSDARG00000031348, ENSDARG00000067563, ENSDARG00000045788, ENSDARG00000038541, ENSDARG00000037159, ENSDARG00000015515, ENSDARG00000041660, ENSDARG00000006894, ENSDARG00000036728, ENSDARG00000040133, ENSDARG00000036670, ENSDARG00000062262, ENSDARG00000020744, ENSDARG00000018616, ENSDARG00000023722, ENSDARG00000005780, ENSDARG00000044561, ENSDARG00000076690, ENSDARG00000020237, ENSDARG00000068310,…	2949	62	7593	2.15949	2.23567e-09	2.23567e-10	3.742e-09
GOTERM_MF_FAT	GO:0022836~gated channel activity	106	1.19437	7.11585e-12	ENSDARG00000074056, ENSDARG00000043220, ENSDARG00000070584, ENSDARG00000006891, ENSDARG00000059368, ENSDARG00000027940, ENSDARG00000008329, ENSDARG00000012269, ENSDARG00000001881, ENSDARG00000034307, ENSDARG00000037498, ENSDARG00000037496, ENSDARG00000071331, ENSDARG00000058393, ENSDARG00000013389, ENSDARG00000062084, ENSDARG00000014057, ENSDARG00000068691, ENSDARG00000031875, ENSDARG00000051880,…	2949	161	7593	1.69519	6.66045e-09	6.05495e-10	1.11481e-08
GOTERM_MF_FAT	GO:0005179~hormone activity	53	0.597183	1.15156e-11	ENSDARG00000038191, ENSDARG00000010841, ENSDARG00000033307, ENSDARG00000053449, ENSDARG00000014190, ENSDARG00000075586, ENSDARG00000075587, ENSDARG00000042999, ENSDARG00000053854, ENSDARG00000035862, ENSDARG00000058567, ENSDARG00000017340, ENSDARG00000003303, ENSDARG00000079443, ENSDARG00000053227, ENSDARG00000043460, ENSDARG00000006868, ENSDARG00000035350, ENSDARG00000056590, ENSDARG00000017251,…	2949	65	7593	2.09943	1.07787e-08	8.98223e-10	1.8041e-08
GOTERM_MF_FAT	GO:0042277~peptide binding	53	0.597183	3.38644e-11	ENSDARG00000031348, ENSDARG00000067563, ENSDARG00000045788, ENSDARG00000038541, ENSDARG00000037159, ENSDARG00000015515, ENSDARG00000041660, ENSDARG00000006894, ENSDARG00000036728, ENSDARG00000040133, ENSDARG00000036670, ENSDARG00000062262, ENSDARG00000020744, ENSDARG00000018616, ENSDARG00000023722, ENSDARG00000005780, ENSDARG00000044561, ENSDARG00000076690, ENSDARG00000020237, ENSDARG00000068310,…	2949	66	7593	2.06762	3.1697e-08	2.43823e-09	5.30536e-08
GOTERM_MF_FAT	GO:0022834~ligand-gated channel activity	52	0.585915	1.91057e-10	ENSDARG00000024139, ENSDARG00000059368, ENSDARG00000008329, ENSDARG00000057025, ENSDARG00000025728, ENSDARG00000068188, ENSDARG00000003706, ENSDARG00000031438, ENSDARG00000034307, ENSDARG00000029718, ENSDARG00000037498, ENSDARG00000037496, ENSDARG00000071331, ENSDARG00000058393, ENSDARG00000013389, ENSDARG00000014057, ENSDARG00000031875, ENSDARG00000070173, ENSDARG00000051880, ENSDARG00000004455,…	2949	66	7593	2.02861	1.7883e-07	1.27736e-08	2.9932e-07
GOTERM_MF_FAT	GO:0015276~ligand-gated ion channel activity	52	0.585915	1.91057e-10	ENSDARG00000024139, ENSDARG00000059368, ENSDARG00000008329, ENSDARG00000057025, ENSDARG00000025728, ENSDARG00000068188, ENSDARG00000003706, ENSDARG00000031438, ENSDARG00000034307, ENSDARG00000029718, ENSDARG00000037498, ENSDARG00000037496, ENSDARG00000071331, ENSDARG00000058393, ENSDARG00000013389, ENSDARG00000014057, ENSDARG00000031875, ENSDARG00000070173, ENSDARG00000051880, ENSDARG00000004455,…	2949	66	7593	2.02861	1.7883e-07	1.27736e-08	2.9932e-07
GOTERM_MF_FAT	GO:0005125~cytokine activity	39	0.439437	3.55425e-10	ENSDARG00000075163, ENSDARG00000041976, ENSDARG00000078147, ENSDARG00000041917, ENSDARG00000052361, ENSDARG00000054202, ENSDARG00000037116, ENSDARG00000075452, ENSDARG00000035632, ENSDARG00000078325, ENSDARG00000041919, ENSDARG00000075045, ENSDARG00000070378, ENSDARG00000079383, ENSDARG00000046114, ENSDARG00000043933, ENSDARG00000071499, ENSDARG00000069012, ENSDARG00000070609, ENSDARG00000010700,…	2949	45	7593	2.23147	3.32678e-07	2.21785e-08	5.56826e-07
GOTERM_MF_FAT	GO:0030594~neurotransmitter receptor activity	42	0.473239	1.38694e-09	ENSDARG00000036458, ENSDARG00000042081, ENSDARG00000043902, ENSDARG00000052769, ENSDARG00000037427, ENSDARG00000067563, ENSDARG00000009021, ENSDARG00000043341, ENSDARG00000057025, ENSDARG00000057056, ENSDARG00000002728, ENSDARG00000054152, ENSDARG00000034307, ENSDARG00000053665, ENSDARG00000003420, ENSDARG00000014477, ENSDARG00000058393, ENSDARG00000071780, ENSDARG00000005780, ENSDARG00000017234,…	2949	51	7593	2.1204	1.29818e-06	8.11362e-08	2.17285e-06
GOTERM_MF_FAT	GO:0042165~neurotransmitter binding	42	0.473239	1.38694e-09	ENSDARG00000036458, ENSDARG00000042081, ENSDARG00000043902, ENSDARG00000052769, ENSDARG00000037427, ENSDARG00000067563, ENSDARG00000009021, ENSDARG00000043341, ENSDARG00000057025, ENSDARG00000057056, ENSDARG00000002728, ENSDARG00000054152, ENSDARG00000034307, ENSDARG00000053665, ENSDARG00000003420, ENSDARG00000014477, ENSDARG00000058393, ENSDARG00000071780, ENSDARG00000005780, ENSDARG00000017234,…	2949	51	7593	2.1204	1.29818e-06	8.11362e-08	2.17285e-06
GOTERM_MF_FAT	GO:0046873~metal ion transmembrane transporter activity	100	1.12676	2.19859e-09	ENSDARG00000074056, ENSDARG00000043220, ENSDARG00000007151, ENSDARG00000006891, ENSDARG00000027940, ENSDARG00000008329, ENSDARG00000059361, ENSDARG00000001881, ENSDARG00000034307, ENSDARG00000003344, ENSDARG00000071331, ENSDARG00000058393, ENSDARG00000004243, ENSDARG00000043557, ENSDARG00000068691, ENSDARG00000051880, ENSDARG00000024047, ENSDARG00000034588, ENSDARG00000006568, ENSDARG00000074746,…	2949	160	7593	1.60923	2.05788e-06	1.21052e-07	3.44442e-06
GOTERM_MF_FAT	GO:0008083~growth factor activity	58	0.653521	3.52615e-09	ENSDARG00000075503, ENSDARG00000038878, ENSDARG00000013409, ENSDARG00000017542, ENSDARG00000039615, ENSDARG00000042811, ENSDARG00000059600, ENSDARG00000042947, ENSDARG00000014357, ENSDARG00000004965, ENSDARG00000061769, ENSDARG00000019995, ENSDARG00000069133, ENSDARG00000036036, ENSDARG00000027957, ENSDARG00000045798, ENSDARG00000043962, ENSDARG00000056074, ENSDARG00000014050, ENSDARG00000069640,…	2949	80	7593	1.86671	3.30047e-06	1.8336e-07	5.52424e-06
GOTERM_MF_FAT	GO:0005230~extracellular ligand-gated ion channel activity	39	0.439437	4.17659e-09	ENSDARG00000032737, ENSDARG00000024139, ENSDARG00000043902, ENSDARG00000052769, ENSDARG00000021352, ENSDARG00000037427, ENSDARG00000009021, ENSDARG00000007275, ENSDARG00000059368, ENSDARG00000057025, ENSDARG00000025728, ENSDARG00000075764, ENSDARG00000034307, ENSDARG00000029718, ENSDARG00000037498, ENSDARG00000053665, ENSDARG00000003420, ENSDARG00000037496, ENSDARG00000016695, ENSDARG00000058441,…	2949	47	7593	2.13651	3.90928e-06	2.05752e-07	6.54326e-06
GOTERM_MF_FAT	GO:0016502~nucleotide receptor activity	22	0.247887	3.12515e-08	ENSDARG00000057195, ENSDARG00000002959, ENSDARG00000016695, ENSDARG00000074633, ENSDARG00000033706, ENSDARG00000079522, ENSDARG00000040247, ENSDARG00000010384, ENSDARG00000078743, ENSDARG00000039234, ENSDARG00000033684, ENSDARG00000058488, ENSDARG00000002533, ENSDARG00000004455, ENSDARG00000062552, ENSDARG00000053570, ENSDARG00000069756, ENSDARG00000010317, ENSDARG00000075694, ENSDARG00000062432,…	2949	22	7593	2.57477	2.9251e-05	1.46257e-06	4.89602e-05
GOTERM_MF_FAT	GO:0001614~purinergic nucleotide receptor activity	22	0.247887	3.12515e-08	ENSDARG00000057195, ENSDARG00000002959, ENSDARG00000016695, ENSDARG00000074633, ENSDARG00000033706, ENSDARG00000079522, ENSDARG00000040247, ENSDARG00000010384, ENSDARG00000078743, ENSDARG00000039234, ENSDARG00000033684, ENSDARG00000058488, ENSDARG00000002533, ENSDARG00000004455, ENSDARG00000062552, ENSDARG00000053570, ENSDARG00000069756, ENSDARG00000010317, ENSDARG00000075694, ENSDARG00000062432,…	2949	22	7593	2.57477	2.9251e-05	1.46257e-06	4.89602e-05
GOTERM_MF_FAT	GO:0045028~purinergic nucleotide receptor activity, G-protein coupled	20	0.225352	1.90495e-07	ENSDARG00000057195, ENSDARG00000002959, ENSDARG00000074633, ENSDARG00000033706, ENSDARG00000079522, ENSDARG00000040247, ENSDARG00000010384, ENSDARG00000039234, ENSDARG00000078743, ENSDARG00000033684, ENSDARG00000058488, ENSDARG00000002533, ENSDARG00000062552, ENSDARG00000053570, ENSDARG00000069756, ENSDARG00000010317, ENSDARG00000075694, ENSDARG00000062432, ENSDARG00000037927, ENSDARG00000062811	2949	20	7593	2.57477	0.000178287	8.4906e-06	0.000298438
GOTERM_MF_FAT	GO:0001608~nucleotide receptor activity, G-protein coupled	20	0.225352	1.90495e-07	ENSDARG00000057195, ENSDARG00000002959, ENSDARG00000074633, ENSDARG00000033706, ENSDARG00000079522, ENSDARG00000040247, ENSDARG00000010384, ENSDARG00000039234, ENSDARG00000078743, ENSDARG00000033684, ENSDARG00000058488, ENSDARG00000002533, ENSDARG00000062552, ENSDARG00000053570, ENSDARG00000069756, ENSDARG00000010317, ENSDARG00000075694, ENSDARG00000062432, ENSDARG00000037927, ENSDARG00000062811	2949	20	7593	2.57477	0.000178287	8.4906e-06	0.000298438
GOTERM_MF_FAT	GO:0008009~chemokine activity	27	0.304225	3.2356e-07	ENSDARG00000075163, ENSDARG00000054202, ENSDARG00000041917, ENSDARG00000037116, ENSDARG00000075452, ENSDARG00000035632, ENSDARG00000041919, ENSDARG00000078325, ENSDARG00000075045, ENSDARG00000070378, ENSDARG00000079383, ENSDARG00000046114, ENSDARG00000071499, ENSDARG00000070609, ENSDARG00000058389, ENSDARG00000041923, ENSDARG00000074772, ENSDARG00000056627, ENSDARG00000079856, ENSDARG00000058570,…	2949	31	7593	2.24254	0.000302807	1.37659e-05	0.000506905
GOTERM_MF_FAT	GO:0042379~chemokine receptor binding	27	0.304225	3.2356e-07	ENSDARG00000075163, ENSDARG00000054202, ENSDARG00000041917, ENSDARG00000037116, ENSDARG00000075452, ENSDARG00000035632, ENSDARG00000041919, ENSDARG00000078325, ENSDARG00000075045, ENSDARG00000070378, ENSDARG00000079383, ENSDARG00000046114, ENSDARG00000071499, ENSDARG00000070609, ENSDARG00000058389, ENSDARG00000041923, ENSDARG00000074772, ENSDARG00000056627, ENSDARG00000079856, ENSDARG00000058570,…	2949	31	7593	2.24254	0.000302807	1.37659e-05	0.000506905
GOTERM_MF_FAT	GO:0020037~heme binding	67	0.75493	1.24082e-06	ENSDARG00000055712, ENSDARG00000058458, ENSDARG00000026039, ENSDARG00000042953, ENSDARG00000031952, ENSDARG00000004964, ENSDARG00000009852, ENSDARG00000044002, ENSDARG00000079653, ENSDARG00000038260, ENSDARG00000040433, ENSDARG00000035569, ENSDARG00000022650, ENSDARG00000042014, ENSDARG00000061585, ENSDARG00000058980, ENSDARG00000040431, ENSDARG00000060094, ENSDARG00000077121, ENSDARG00000026925,…	2949	107	7593	1.61224	0.00116073	5.04947e-05	0.00194391
GOTERM_MF_FAT	GO:0046906~tetrapyrrole binding	69	0.777465	1.95174e-06	ENSDARG00000055712, ENSDARG00000058458, ENSDARG00000068088, ENSDARG00000068089, ENSDARG00000026039, ENSDARG00000042953, ENSDARG00000031952, ENSDARG00000004964, ENSDARG00000009852, ENSDARG00000044002, ENSDARG00000079653, ENSDARG00000038260, ENSDARG00000040433, ENSDARG00000035569, ENSDARG00000022650, ENSDARG00000042014, ENSDARG00000061585, ENSDARG00000058980, ENSDARG00000040431, ENSDARG00000060094,…	2949	112	7593	1.58624	0.00182516	7.6115e-05	0.00305765
GOTERM_MF_FAT	GO:0022843~voltage-gated cation channel activity	51	0.574648	2.87361e-06	ENSDARG00000074056, ENSDARG00000020102, ENSDARG00000043220, ENSDARG00000060222, ENSDARG00000006891, ENSDARG00000079906, ENSDARG00000027940, ENSDARG00000024004, ENSDARG00000061493, ENSDARG00000053542, ENSDARG00000001881, ENSDARG00000008772, ENSDARG00000068188, ENSDARG00000031438, ENSDARG00000025875, ENSDARG00000059692, ENSDARG00000051852, ENSDARG00000068691, ENSDARG00000051880, ENSDARG00000037905,…	2949	77	7593	1.70537	0.00268609	0.000107582	0.00450184
GOTERM_MF_FAT	GO:0008227~amine receptor activity	20	0.225352	5.88415e-06	ENSDARG00000052425, ENSDARG00000038363, ENSDARG00000056284, ENSDARG00000069669, ENSDARG00000041173, ENSDARG00000054667, ENSDARG00000011091, ENSDARG00000019819, ENSDARG00000038918, ENSDARG00000014858, ENSDARG00000040841, ENSDARG00000001912, ENSDARG00000042315, ENSDARG00000009121, ENSDARG00000004026, ENSDARG00000035942, ENSDARG00000015794, ENSDARG00000054510, ENSDARG00000007490, ENSDARG00000069598	2949	22	7593	2.3407	0.00549244	0.000211808	0.00921801
GOTERM_MF_FAT	GO:0004252~serine-type endopeptidase activity	58	0.653521	2.15157e-05	ENSDARG00000043168, ENSDARG00000056324, ENSDARG00000006615, ENSDARG00000076814, ENSDARG00000002600, ENSDARG00000021122, ENSDARG00000045889, ENSDARG00000038258, ENSDARG00000022295, ENSDARG00000059026, ENSDARG00000019451, ENSDARG00000030893, ENSDARG00000017141, ENSDARG00000036041, ENSDARG00000078451, ENSDARG00000043173, ENSDARG00000040282, ENSDARG00000029841, ENSDARG00000043171, ENSDARG00000067537,…	2949	95	7593	1.57197	0.0199375	0.000745607	0.0337022
GOTERM_MF_FAT	GO:0031420~alkali metal ion binding	41	0.461972	6.06905e-05	ENSDARG00000002241, ENSDARG00000057728, ENSDARG00000068257, ENSDARG00000006891, ENSDARG00000060085, ENSDARG00000027940, ENSDARG00000008329, ENSDARG00000029524, ENSDARG00000008797, ENSDARG00000061493, ENSDARG00000003697, ENSDARG00000068188, ENSDARG00000031438, ENSDARG00000001127, ENSDARG00000075307, ENSDARG00000078841, ENSDARG00000045886, ENSDARG00000003191, ENSDARG00000004243, ENSDARG00000016160,…	2949	63	7593	1.67564	0.0552246	0.0020268	0.0950385
GOTERM_MF_FAT	GO:0005267~potassium channel activity	43	0.484507	6.19077e-05	ENSDARG00000074056, ENSDARG00000020102, ENSDARG00000043220, ENSDARG00000045956, ENSDARG00000007151, ENSDARG00000002241, ENSDARG00000068257, ENSDARG00000006891, ENSDARG00000060085, ENSDARG00000027940, ENSDARG00000008212, ENSDARG00000061493, ENSDARG00000053542, ENSDARG00000068188, ENSDARG00000031438, ENSDARG00000075307, ENSDARG00000027192, ENSDARG00000025875, ENSDARG00000062640, ENSDARG00000043557,…	2949	67	7593	1.65247	0.0563004	0.00199619	0.0969436
GOTERM_MF_FAT	GO:0016712~oxidoreductase activity, acting on paired donors, with incorporation or reduction of molecular oxygen, reduced flavin or flavoprotein as one donor, and incorporation of one atom of oxygen	17	0.191549	6.49672e-05	ENSDARG00000035569, ENSDARG00000022650, ENSDARG00000042980, ENSDARG00000040424, ENSDARG00000040431, ENSDARG00000022631, ENSDARG00000070017, ENSDARG00000026039, ENSDARG00000041348, ENSDARG00000021172, ENSDARG00000042982, ENSDARG00000002981, ENSDARG00000042956, ENSDARG00000042978, ENSDARG00000038369, ENSDARG00000040426, ENSDARG00000038367, ENSDARG00000068934, ENSDARG00000038366	2949	19	7593	2.30374	0.0589992	0.00202499	0.101732
GOTERM_MF_FAT	GO:0009881~photoreceptor activity	17	0.191549	6.49672e-05	ENSDARG00000039534, ENSDARG00000002193, ENSDARG00000044861, ENSDARG00000045677, ENSDARG00000030867, ENSDARG00000070110, ENSDARG00000021150, ENSDARG00000058787, ENSDARG00000020602, ENSDARG00000044862, ENSDARG00000044280, ENSDARG00000070666, ENSDARG00000022098, ENSDARG00000007553, ENSDARG00000054181, ENSDARG00000044279, ENSDARG00000017274	2949	19	7593	2.30374	0.0589992	0.00202499	0.101732
GOTERM_MF_FAT	GO:0015293~symporter activity	42	0.473239	0.000101754	ENSDARG00000062821, ENSDARG00000034940, ENSDARG00000057728, ENSDARG00000001437, ENSDARG00000055424, ENSDARG00000043646, ENSDARG00000018621, ENSDARG00000071173, ENSDARG00000015880, ENSDARG00000012534, ENSDARG00000030006, ENSDARG00000000001, ENSDARG00000009131, ENSDARG00000061379, ENSDARG00000003697, ENSDARG00000069182, ENSDARG00000068363, ENSDARG00000013855, ENSDARG00000055253, ENSDARG00000074002,…	2949	66	7593	1.63849	0.0908514	0.00306776	0.159294
GOTERM_MF_FAT	GO:0022832~voltage-gated channel activity	58	0.653521	0.000110674	ENSDARG00000022560, ENSDARG00000075993, ENSDARG00000074056, ENSDARG00000020102, ENSDARG00000043220, ENSDARG00000070584, ENSDARG00000060222, ENSDARG00000006891, ENSDARG00000079906, ENSDARG00000027940, ENSDARG00000024004, ENSDARG00000061493, ENSDARG00000012269, ENSDARG00000053542, ENSDARG00000001881, ENSDARG00000008772, ENSDARG00000068188, ENSDARG00000031438, ENSDARG00000025875, ENSDARG00000059692,…	2949	99	7593	1.50845	0.0984107	0.00323215	0.173246
GOTERM_MF_FAT	GO:0005244~voltage-gated ion channel activity	57	0.642254	0.000167362	ENSDARG00000022560, ENSDARG00000075993, ENSDARG00000074056, ENSDARG00000020102, ENSDARG00000043220, ENSDARG00000070584, ENSDARG00000060222, ENSDARG00000006891, ENSDARG00000079906, ENSDARG00000027940, ENSDARG00000024004, ENSDARG00000061493, ENSDARG00000012269, ENSDARG00000053542, ENSDARG00000001881, ENSDARG00000008772, ENSDARG00000068188, ENSDARG00000031438, ENSDARG00000025875, ENSDARG00000059692,…	2949	98	7593	1.49757	0.145009	0.00473614	0.261876
GOTERM_MF_FAT	GO:0019955~cytokine binding	26	0.292958	0.000187927	ENSDARG00000040332, ENSDARG00000054847, ENSDARG00000078649, ENSDARG00000068858, ENSDARG00000053620, ENSDARG00000070398, ENSDARG00000038541, ENSDARG00000041180, ENSDARG00000068711, ENSDARG00000068681, ENSDARG00000028661, ENSDARG00000040133, ENSDARG00000075720, ENSDARG00000039436, ENSDARG00000058179, ENSDARG00000037553, ENSDARG00000044561, ENSDARG00000039439, ENSDARG00000078177, ENSDARG00000007358,…	2949	36	7593	1.85956	0.161312	0.00516064	0.29401
GOTERM_MF_FAT	GO:0030955~potassium ion binding	29	0.326761	0.000231981	ENSDARG00000002241, ENSDARG00000068257, ENSDARG00000006891, ENSDARG00000060085, ENSDARG00000027940, ENSDARG00000029524, ENSDARG00000061493, ENSDARG00000068188, ENSDARG00000031438, ENSDARG00000075307, ENSDARG00000003191, ENSDARG00000016160, ENSDARG00000045589, ENSDARG00000039605, ENSDARG00000051852, ENSDARG00000038862, ENSDARG00000046014, ENSDARG00000063665, ENSDARG00000042010, ENSDARG00000024771,…	2949	42	7593	1.77782	0.195198	0.00618535	0.362815
GOTERM_MF_FAT	GO:0004879~ligand-dependent nuclear receptor activity	41	0.461972	0.000264394	ENSDARG00000054003, ENSDARG00000033172, ENSDARG00000017704, ENSDARG00000004861, ENSDARG00000044525, ENSDARG00000035127, ENSDARG00000074661, ENSDARG00000001910, ENSDARG00000052695, ENSDARG00000055854, ENSDARG00000004111, ENSDARG00000052654, ENSDARG00000035966, ENSDARG00000023362, ENSDARG00000031046, ENSDARG00000045904, ENSDARG00000056541, ENSDARG00000039116, ENSDARG00000031161, ENSDARG00000070721,…	2949	66	7593	1.59948	0.219254	0.00685158	0.413411
GOTERM_MF_FAT	GO:0003707~steroid hormone receptor activity	41	0.461972	0.000264394	ENSDARG00000054003, ENSDARG00000033172, ENSDARG00000017704, ENSDARG00000004861, ENSDARG00000044525, ENSDARG00000035127, ENSDARG00000074661, ENSDARG00000001910, ENSDARG00000052695, ENSDARG00000055854, ENSDARG00000004111, ENSDARG00000052654, ENSDARG00000035966, ENSDARG00000023362, ENSDARG00000031046, ENSDARG00000045904, ENSDARG00000056541, ENSDARG00000039116, ENSDARG00000031161, ENSDARG00000070721,…	2949	66	7593	1.59948	0.219254	0.00685158	0.413411
GOTERM_MF_FAT	GO:0005326~neurotransmitter transporter activity	17	0.191549	0.00055598	ENSDARG00000045944, ENSDARG00000029866, ENSDARG00000062821, ENSDARG00000057017, ENSDARG00000002405, ENSDARG00000043646, ENSDARG00000018621, ENSDARG00000012534, ENSDARG00000015880, ENSDARG00000030006, ENSDARG00000056719, ENSDARG00000068363, ENSDARG00000074002, ENSDARG00000001354, ENSDARG00000018534, ENSDARG00000067964, ENSDARG00000041205, ENSDARG00000068372, ENSDARG00000061165	2949	21	7593	2.08434	0.405801	0.0139702	0.867483
GOTERM_MF_FAT	GO:0005328~neurotransmitter:sodium symporter activity	17	0.191549	0.00055598	ENSDARG00000045944, ENSDARG00000029866, ENSDARG00000062821, ENSDARG00000057017, ENSDARG00000002405, ENSDARG00000043646, ENSDARG00000018621, ENSDARG00000012534, ENSDARG00000015880, ENSDARG00000030006, ENSDARG00000056719, ENSDARG00000068363, ENSDARG00000074002, ENSDARG00000001354, ENSDARG00000018534, ENSDARG00000067964, ENSDARG00000041205, ENSDARG00000068372, ENSDARG00000061165	2949	21	7593	2.08434	0.405801	0.0139702	0.867483
GOTERM_MF_FAT	GO:0017171~serine hydrolase activity	61	0.687324	0.000748011	ENSDARG00000043168, ENSDARG00000056324, ENSDARG00000006615, ENSDARG00000059163, ENSDARG00000076814, ENSDARG00000002600, ENSDARG00000009471, ENSDARG00000021122, ENSDARG00000045889, ENSDARG00000022295, ENSDARG00000038258, ENSDARG00000059026, ENSDARG00000030896, ENSDARG00000019451, ENSDARG00000030893, ENSDARG00000017141, ENSDARG00000036041, ENSDARG00000078451, ENSDARG00000043173, ENSDARG00000040282,…	2949	111	7593	1.41496	0.503613	0.0182628	1.16546
GOTERM_MF_FAT	GO:0008236~serine-type peptidase activity	61	0.687324	0.000748011	ENSDARG00000043168, ENSDARG00000056324, ENSDARG00000006615, ENSDARG00000059163, ENSDARG00000076814, ENSDARG00000002600, ENSDARG00000009471, ENSDARG00000021122, ENSDARG00000045889, ENSDARG00000022295, ENSDARG00000038258, ENSDARG00000059026, ENSDARG00000030896, ENSDARG00000019451, ENSDARG00000030893, ENSDARG00000017141, ENSDARG00000036041, ENSDARG00000078451, ENSDARG00000043173, ENSDARG00000040282,…	2949	111	7593	1.41496	0.503613	0.0182628	1.16546
GOTERM_MF_FAT	GO:0042923~neuropeptide binding	15	0.169014	0.000891132	ENSDARG00000036458, ENSDARG00000042081, ENSDARG00000071780, ENSDARG00000005780, ENSDARG00000017234, ENSDARG00000067563, ENSDARG00000043341, ENSDARG00000037411, ENSDARG00000057056, ENSDARG00000002728, ENSDARG00000044900, ENSDARG00000035236, ENSDARG00000054152, ENSDARG00000054700, ENSDARG00000071779, ENSDARG00000014477	2949	18	7593	2.14564	0.565896	0.0211694	1.387
GOTERM_MF_FAT	GO:0008188~neuropeptide receptor activity	15	0.169014	0.000891132	ENSDARG00000036458, ENSDARG00000042081, ENSDARG00000071780, ENSDARG00000005780, ENSDARG00000017234, ENSDARG00000067563, ENSDARG00000043341, ENSDARG00000037411, ENSDARG00000057056, ENSDARG00000002728, ENSDARG00000044900, ENSDARG00000035236, ENSDARG00000054152, ENSDARG00000054700, ENSDARG00000071779, ENSDARG00000014477	2949	18	7593	2.14564	0.565896	0.0211694	1.387
GOTERM_MF_FAT	GO:0015370~solute:sodium symporter activity	23	0.259155	0.00109082	ENSDARG00000029866, ENSDARG00000045944, ENSDARG00000062821, ENSDARG00000034940, ENSDARG00000030588, ENSDARG00000057017, ENSDARG00000014916, ENSDARG00000002405, ENSDARG00000043646, ENSDARG00000018621, ENSDARG00000012534, ENSDARG00000015880, ENSDARG00000030006, ENSDARG00000009131, ENSDARG00000010096, ENSDARG00000056719, ENSDARG00000068363, ENSDARG00000074002, ENSDARG00000001354, ENSDARG00000018534,…	2949	33	7593	1.79454	0.639967	0.0252156	1.69532
GOTERM_MF_FAT	GO:0015294~solute:cation symporter activity	34	0.383099	0.00176405	ENSDARG00000062821, ENSDARG00000034940, ENSDARG00000001437, ENSDARG00000055424, ENSDARG00000043646, ENSDARG00000018621, ENSDARG00000071173, ENSDARG00000012534, ENSDARG00000015880, ENSDARG00000030006, ENSDARG00000000001, ENSDARG00000009131, ENSDARG00000061379, ENSDARG00000069182, ENSDARG00000068363, ENSDARG00000013855, ENSDARG00000055253, ENSDARG00000074002, ENSDARG00000001354, ENSDARG00000067964,…	2949	56	7593	1.56325	0.808451	0.039506	2.72819
GOTERM_MF_FAT	GO:0005249~voltage-gated potassium channel activity	32	0.360563	0.00186089	ENSDARG00000074056, ENSDARG00000020102, ENSDARG00000043220, ENSDARG00000002241, ENSDARG00000068257, ENSDARG00000006891, ENSDARG00000060085, ENSDARG00000027940, ENSDARG00000061493, ENSDARG00000053542, ENSDARG00000068188, ENSDARG00000031438, ENSDARG00000075307, ENSDARG00000027192, ENSDARG00000025875, ENSDARG00000062640, ENSDARG00000045589, ENSDARG00000051852, ENSDARG00000038862, ENSDARG00000020250,…	2949	52	7593	1.58447	0.825077	0.0406601	2.87591
GOTERM_MF_FAT	GO:0003677~DNA binding	464	5.22817	0.0018727	ENSDARG00000005173, ENSDARG00000074491, ENSDARG00000041323, ENSDARG00000032578, ENSDARG00000006982, ENSDARG00000045685, ENSDARG00000013441, ENSDARG00000069329, ENSDARG00000002937, ENSDARG00000038540, ENSDARG00000052654, ENSDARG00000001784, ENSDARG00000001785, ENSDARG00000011989, ENSDARG00000040955, ENSDARG00000055374, ENSDARG00000042867, ENSDARG00000039935, ENSDARG00000003680, ENSDARG00000045695,…	2949	1080	7593	1.1062	0.827005	0.0399809	2.89392
GOTERM_MF_FAT	GO:0005201~extracellular matrix structural constituent	12	0.135211	0.00293519	ENSDARG00000079729, ENSDARG00000026165, ENSDARG00000035809, ENSDARG00000031678, ENSDARG00000069994, ENSDARG00000028236, ENSDARG00000020007, ENSDARG00000037845, ENSDARG00000069093, ENSDARG00000055009, ENSDARG00000002831, ENSDARG00000052063	2949	14	7593	2.20695	0.93616	0.0606164	4.50075
GOTERM_MF_FAT	GO:0005212~structural constituent of eye lens	9	0.101408	0.00302813	ENSDARG00000059015, ENSDARG00000030411, ENSDARG00000042621, ENSDARG00000053502, ENSDARG00000068974, ENSDARG00000037402, ENSDARG00000041295, ENSDARG00000015445, ENSDARG00000052447	2949	9	7593	2.57477	0.941494	0.0611323	4.64012
GOTERM_MF_FAT	GO:0004983~neuropeptide Y receptor activity	9	0.101408	0.00302813	ENSDARG00000036458, ENSDARG00000044900, ENSDARG00000057056, ENSDARG00000071780, ENSDARG00000005780, ENSDARG00000017234, ENSDARG00000043341, ENSDARG00000037411, ENSDARG00000054700, ENSDARG00000071779	2949	9	7593	2.57477	0.941494	0.0611323	4.64012
GOTERM_MF_FAT	GO:0005262~calcium channel activity	19	0.214085	0.00310804	ENSDARG00000071331, ENSDARG00000056625, ENSDARG00000032565, ENSDARG00000009738, ENSDARG00000008398, ENSDARG00000023797, ENSDARG00000079906, ENSDARG00000024004, ENSDARG00000037905, ENSDARG00000059792, ENSDARG00000008772, ENSDARG00000070522, ENSDARG00000001881, ENSDARG00000042531, ENSDARG00000062174, ENSDARG00000029457, ENSDARG00000078218, ENSDARG00000003706, ENSDARG00000042552, ENSDARG00000003344	2949	27	7593	1.81188	0.945723	0.061376	4.75978
GOTERM_MF_FAT	GO:0005506~iron ion binding	113	1.27324	0.00375814	ENSDARG00000068138, ENSDARG00000020143, ENSDARG00000030621, ENSDARG00000026039, ENSDARG00000042953, ENSDARG00000007366, ENSDARG00000031952, ENSDARG00000069463, ENSDARG00000059746, ENSDARG00000057273, ENSDARG00000011821, ENSDARG00000018351, ENSDARG00000009852, ENSDARG00000079653, ENSDARG00000035569, ENSDARG00000022650, ENSDARG00000061585, ENSDARG00000010085, ENSDARG00000071429, ENSDARG00000042956,…	2949	236	7593	1.23284	0.970526	0.0722416	5.72817
GOTERM_MF_FAT	GO:0008066~glutamate receptor activity	10	0.112676	0.00465409	ENSDARG00000032737, ENSDARG00000058441, ENSDARG00000021352, ENSDARG00000061042, ENSDARG00000007275, ENSDARG00000059368, ENSDARG00000016667, ENSDARG00000025728, ENSDARG00000030376, ENSDARG00000070173, ENSDARG00000075764, ENSDARG00000032714, ENSDARG00000055302, ENSDARG00000037498, ENSDARG00000037496, ENSDARG00000052765	2949	11	7593	2.3407	0.987303	0.0869518	7.04768
GOTERM_MF_FAT	GO:0005529~sugar binding	40	0.450704	0.00569848	ENSDARG00000042752, ENSDARG00000042063, ENSDARG00000054202, ENSDARG00000041060, ENSDARG00000060656, ENSDARG00000038153, ENSDARG00000044094, ENSDARG00000009401, ENSDARG00000043767, ENSDARG00000025903, ENSDARG00000043768, ENSDARG00000062402, ENSDARG00000043769, ENSDARG00000061140, ENSDARG00000025783, ENSDARG00000045851, ENSDARG00000059049, ENSDARG00000078012, ENSDARG00000059060, ENSDARG00000070414,…	2949	72	7593	1.43043	0.995247	0.103417	8.56397
GOTERM_MF_FAT	GO:0004935~adrenoceptor activity	8	0.0901408	0.00699917	ENSDARG00000041173, ENSDARG00000069669, ENSDARG00000054667, ENSDARG00000054510, ENSDARG00000019819, ENSDARG00000040841, ENSDARG00000042315, ENSDARG00000007490	2949	8	7593	2.57477	0.998604	0.123208	10.42
GOTERM_MF_FAT	GO:0004175~endopeptidase activity	116	1.30704	0.00831603	ENSDARG00000052039, ENSDARG00000041108, ENSDARG00000000651, ENSDARG00000052748, ENSDARG00000006615, ENSDARG00000076814, ENSDARG00000075188, ENSDARG00000000656, ENSDARG00000021122, ENSDARG00000017676, ENSDARG00000070368, ENSDARG00000034107, ENSDARG00000073807, ENSDARG00000045889, ENSDARG00000059026, ENSDARG00000030893, ENSDARG00000040282, ENSDARG00000029841, ENSDARG00000000563, ENSDARG00000052040,…	2949	248	7593	1.20433	0.999597	0.142095	12.2631
GOTERM_MF_FAT	GO:0019956~chemokine binding	10	0.112676	0.0121949	ENSDARG00000054847, ENSDARG00000078729, ENSDARG00000058179, ENSDARG00000044561, ENSDARG00000078177, ENSDARG00000040133, ENSDARG00000007358, ENSDARG00000068310, ENSDARG00000055186, ENSDARG00000038541	2949	12	7593	2.14564	0.99999	0.198169	17.4879
GOTERM_MF_FAT	GO:0030246~carbohydrate binding	53	0.597183	0.0128338	ENSDARG00000042752, ENSDARG00000042063, ENSDARG00000041060, ENSDARG00000009612, ENSDARG00000017542, ENSDARG00000038153, ENSDARG00000009401, ENSDARG00000003903, ENSDARG00000061140, ENSDARG00000076288, ENSDARG00000078012, ENSDARG00000059060, ENSDARG00000070850, ENSDARG00000044001, ENSDARG00000070851, ENSDARG00000016736, ENSDARG00000020072, ENSDARG00000009123, ENSDARG00000018327, ENSDARG00000008075,…	2949	104	7593	1.31214	0.999994	0.203969	18.3201
GOTERM_MF_FAT	GO:0005245~voltage-gated calcium channel activity	12	0.135211	0.0148811	ENSDARG00000037905, ENSDARG00000032565, ENSDARG00000001881, ENSDARG00000070522, ENSDARG00000008772, ENSDARG00000009738, ENSDARG00000062174, ENSDARG00000078218, ENSDARG00000029457, ENSDARG00000008398, ENSDARG00000042552, ENSDARG00000079906, ENSDARG00000024004	2949	16	7593	1.93108	0.999999	0.228854	20.9339
GOTERM_MF_FAT	GO:0004181~metallocarboxypeptidase activity	13	0.146479	0.0155591	ENSDARG00000021339, ENSDARG00000055874, ENSDARG00000079983, ENSDARG00000005185, ENSDARG00000037144, ENSDARG00000045646, ENSDARG00000071578, ENSDARG00000010146, ENSDARG00000077688, ENSDARG00000058537, ENSDARG00000043722, ENSDARG00000030915, ENSDARG00000045442, ENSDARG00000056651	2949	18	7593	1.85956	1	0.234227	21.7822
GOTERM_MF_FAT	GO:0005044~scavenger receptor activity	17	0.191549	0.0157743	ENSDARG00000062501, ENSDARG00000055388, ENSDARG00000077573, ENSDARG00000076848, ENSDARG00000044010, ENSDARG00000028163, ENSDARG00000076306, ENSDARG00000061231, ENSDARG00000027609, ENSDARG00000040528, ENSDARG00000070713, ENSDARG00000055644, ENSDARG00000037805, ENSDARG00000070710, ENSDARG00000045837, ENSDARG00000010425, ENSDARG00000045889, ENSDARG00000036545	2949	26	7593	1.6835	1	0.233375	22.0496
GOTERM_MF_FAT	GO:0001595~angiotensin receptor activity	7	0.0788732	0.0159574	ENSDARG00000069246, ENSDARG00000018616, ENSDARG00000035552, ENSDARG00000061846, ENSDARG00000036670, ENSDARG00000002172, ENSDARG00000041041, ENSDARG00000078356	2949	7	7593	2.57477	1	0.232143	22.2766
GOTERM_MF_FAT	GO:0004896~cytokine receptor activity	16	0.180282	0.0159781	ENSDARG00000040332, ENSDARG00000068858, ENSDARG00000078649, ENSDARG00000039436, ENSDARG00000053620, ENSDARG00000037553, ENSDARG00000039439, ENSDARG00000070398, ENSDARG00000068711, ENSDARG00000041180, ENSDARG00000053702, ENSDARG00000068681, ENSDARG00000016570, ENSDARG00000039863, ENSDARG00000028661, ENSDARG00000075720	2949	24	7593	1.71651	1	0.228899	22.3021
GOTERM_MF_FAT	GO:0030414~peptidase inhibitor activity	41	0.461972	0.0165719	ENSDARG00000043719, ENSDARG00000057108, ENSDARG00000026764, ENSDARG00000044671, ENSDARG00000041645, ENSDARG00000058053, ENSDARG00000069293, ENSDARG00000070892, ENSDARG00000030289, ENSDARG00000070396, ENSDARG00000061226, ENSDARG00000058003, ENSDARG00000069048, ENSDARG00000001818, ENSDARG00000004296, ENSDARG00000045517, ENSDARG00000061351, ENSDARG00000012694, ENSDARG00000074712, ENSDARG00000070918,…	2949	78	7593	1.35341	1	0.232875	23.0334
GOTERM_MF_FAT	GO:0004714~transmembrane receptor protein tyrosine kinase activity	24	0.270423	0.0183329	ENSDARG00000076757, ENSDARG00000031548, ENSDARG00000063207, ENSDARG00000056133, ENSDARG00000040346, ENSDARG00000028663, ENSDARG00000017321, ENSDARG00000004586, ENSDARG00000011600, ENSDARG00000004105, ENSDARG00000015717, ENSDARG00000013847, ENSDARG00000010767, ENSDARG00000070494, ENSDARG00000004782, ENSDARG00000070903, ENSDARG00000043317, ENSDARG00000015815, ENSDARG00000019371, ENSDARG00000006202,…	2949	41	7593	1.50718	1	0.250724	25.1645
GOTERM_MF_FAT	GO:0005021~vascular endothelial growth factor receptor activity	8	0.0901408	0.0208978	ENSDARG00000070494, ENSDARG00000056133, ENSDARG00000043317, ENSDARG00000017321, ENSDARG00000015815, ENSDARG00000019371, ENSDARG00000007889, ENSDARG00000015717	2949	9	7593	2.28869	1	0.276792	28.1697
GOTERM_MF_FAT	GO:0005234~extracellular-glutamate-gated ion channel activity	8	0.0901408	0.0208978	ENSDARG00000032737, ENSDARG00000058441, ENSDARG00000021352, ENSDARG00000007275, ENSDARG00000059368, ENSDARG00000025728, ENSDARG00000030376, ENSDARG00000070173, ENSDARG00000075764, ENSDARG00000032714, ENSDARG00000055302, ENSDARG00000037498, ENSDARG00000052765, ENSDARG00000037496	2949	9	7593	2.28869	1	0.276792	28.1697
GOTERM_MF_FAT	GO:0004970~ionotropic glutamate receptor activity	8	0.0901408	0.0208978	ENSDARG00000032737, ENSDARG00000058441, ENSDARG00000021352, ENSDARG00000007275, ENSDARG00000059368, ENSDARG00000025728, ENSDARG00000030376, ENSDARG00000070173, ENSDARG00000075764, ENSDARG00000032714, ENSDARG00000055302, ENSDARG00000037498, ENSDARG00000052765, ENSDARG00000037496	2949	9	7593	2.28869	1	0.276792	28.1697
GOTERM_MF_FAT	GO:0005243~gap junction channel activity	8	0.0901408	0.0208978	ENSDARG00000034930, ENSDARG00000017927, ENSDARG00000041799, ENSDARG00000015076, ENSDARG00000040065, ENSDARG00000070781, ENSDARG00000021889, ENSDARG00000069450	2949	9	7593	2.28869	1	0.276792	28.1697
GOTERM_MF_FAT	GO:0022829~wide pore channel activity	8	0.0901408	0.0208978	ENSDARG00000034930, ENSDARG00000017927, ENSDARG00000041799, ENSDARG00000015076, ENSDARG00000040065, ENSDARG00000070781, ENSDARG00000021889, ENSDARG00000069450	2949	9	7593	2.28869	1	0.276792	28.1697
GOTERM_MF_FAT	GO:0016493~C-C chemokine receptor activity	9	0.101408	0.0241011	ENSDARG00000054847, ENSDARG00000078729, ENSDARG00000044561, ENSDARG00000078177, ENSDARG00000040133, ENSDARG00000007358, ENSDARG00000068310, ENSDARG00000055186, ENSDARG00000038541	2949	11	7593	2.10663	1	0.308094	31.7644
GOTERM_MF_FAT	GO:0004950~chemokine receptor activity	9	0.101408	0.0241011	ENSDARG00000054847, ENSDARG00000078729, ENSDARG00000044561, ENSDARG00000078177, ENSDARG00000040133, ENSDARG00000007358, ENSDARG00000068310, ENSDARG00000055186, ENSDARG00000038541	2949	11	7593	2.10663	1	0.308094	31.7644
GOTERM_MF_FAT	GO:0008417~fucosyltransferase activity	9	0.101408	0.0241011	ENSDARG00000074362, ENSDARG00000044775, ENSDARG00000015449, ENSDARG00000028098, ENSDARG00000077704, ENSDARG00000058299, ENSDARG00000059056, ENSDARG00000074707, ENSDARG00000039608, ENSDARG00000016460	2949	11	7593	2.10663	1	0.308094	31.7644
GOTERM_MF_FAT	GO:0019957~C-C chemokine binding	9	0.101408	0.0241011	ENSDARG00000054847, ENSDARG00000078729, ENSDARG00000044561, ENSDARG00000078177, ENSDARG00000040133, ENSDARG00000007358, ENSDARG00000068310, ENSDARG00000055186, ENSDARG00000038541	2949	11	7593	2.10663	1	0.308094	31.7644
GOTERM_MF_FAT	GO:0015297~antiporter activity	17	0.191549	0.0249645	ENSDARG00000013730, ENSDARG00000008912, ENSDARG00000013422, ENSDARG00000040625, ENSDARG00000075532, ENSDARG00000037145, ENSDARG00000046012, ENSDARG00000060051, ENSDARG00000024771, ENSDARG00000055154, ENSDARG00000004931, ENSDARG00000028173, ENSDARG00000078560, ENSDARG00000058498, ENSDARG00000012881, ENSDARG00000036722, ENSDARG00000052271	2949	27	7593	1.62115	1	0.31313	32.7041
GOTERM_MF_FAT	GO:0004713~protein tyrosine kinase activity	48	0.540845	0.0268869	ENSDARG00000008186, ENSDARG00000056133, ENSDARG00000015867, ENSDARG00000028663, ENSDARG00000010657, ENSDARG00000063651, ENSDARG00000015717, ENSDARG00000015752, ENSDARG00000043317, ENSDARG00000019371, ENSDARG00000031715, ENSDARG00000070950, ENSDARG00000026820, ENSDARG00000007889, ENSDARG00000076757, ENSDARG00000040346, ENSDARG00000000824, ENSDARG00000077619, ENSDARG00000000563, ENSDARG00000006978,…	2949	96	7593	1.28739	1	0.328743	34.753
GOTERM_MF_FAT	GO:0010853~cyclase activator activity	6	0.0676056	0.0357499	ENSDARG00000043294, ENSDARG00000044629, ENSDARG00000013393, ENSDARG00000010454, ENSDARG00000045737, ENSDARG00000078384, ENSDARG00000030758	2949	6	7593	2.57477	1	0.407987	43.4663
GOTERM_MF_FAT	GO:0010851~cyclase regulator activity	6	0.0676056	0.0357499	ENSDARG00000043294, ENSDARG00000044629, ENSDARG00000013393, ENSDARG00000010454, ENSDARG00000045737, ENSDARG00000078384, ENSDARG00000030758	2949	6	7593	2.57477	1	0.407987	43.4663
GOTERM_MF_FAT	GO:0008519~ammonium transmembrane transporter activity	6	0.0676056	0.0357499	ENSDARG00000003203, ENSDARG00000019253, ENSDARG00000002194, ENSDARG00000041848, ENSDARG00000007080, ENSDARG00000029066, ENSDARG00000009018	2949	6	7593	2.57477	1	0.407987	43.4663
GOTERM_MF_FAT	GO:0030250~guanylate cyclase activator activity	6	0.0676056	0.0357499	ENSDARG00000043294, ENSDARG00000044629, ENSDARG00000013393, ENSDARG00000010454, ENSDARG00000045737, ENSDARG00000078384, ENSDARG00000030758	2949	6	7593	2.57477	1	0.407987	43.4663
GOTERM_MF_FAT	GO:0055077~gap junction hemi-channel activity	6	0.0676056	0.0357499	ENSDARG00000017927, ENSDARG00000041799, ENSDARG00000015076, ENSDARG00000070781, ENSDARG00000021889, ENSDARG00000069450	2949	6	7593	2.57477	1	0.407987	43.4663
GOTERM_MF_FAT	GO:0030249~guanylate cyclase regulator activity	6	0.0676056	0.0357499	ENSDARG00000043294, ENSDARG00000044629, ENSDARG00000013393, ENSDARG00000010454, ENSDARG00000045737, ENSDARG00000078384, ENSDARG00000030758	2949	6	7593	2.57477	1	0.407987	43.4663
GOTERM_MF_FAT	GO:0015101~organic cation transmembrane transporter activity	6	0.0676056	0.0357499	ENSDARG00000003203, ENSDARG00000019253, ENSDARG00000002194, ENSDARG00000041848, ENSDARG00000007080, ENSDARG00000029066, ENSDARG00000009018	2949	6	7593	2.57477	1	0.407987	43.4663
GOTERM_MF_FAT	GO:0004857~enzyme inhibitor activity	48	0.540845	0.0400012	ENSDARG00000026764, ENSDARG00000070892, ENSDARG00000058003, ENSDARG00000061351, ENSDARG00000012694, ENSDARG00000074712, ENSDARG00000055036, ENSDARG00000038941, ENSDARG00000076170, ENSDARG00000061383, ENSDARG00000018693, ENSDARG00000056314, ENSDARG00000019949, ENSDARG00000013168, ENSDARG00000061541, ENSDARG00000036281, ENSDARG00000057263, ENSDARG00000040944, ENSDARG00000003216, ENSDARG00000076554,…	2949	98	7593	1.26111	1	0.439512	47.2474
GOTERM_MF_FAT	GO:0008235~metalloexopeptidase activity	15	0.169014	0.0413306	ENSDARG00000069261, ENSDARG00000021339, ENSDARG00000079983, ENSDARG00000055874, ENSDARG00000005185, ENSDARG00000068181, ENSDARG00000037144, ENSDARG00000045646, ENSDARG00000071578, ENSDARG00000077688, ENSDARG00000058537, ENSDARG00000010146, ENSDARG00000043722, ENSDARG00000030915, ENSDARG00000045442, ENSDARG00000056651	2949	24	7593	1.60923	1	0.445488	48.3803
GOTERM_MF_FAT	GO:0005319~lipid transporter activity	12	0.135211	0.0462986	ENSDARG00000076271, ENSDARG00000016448, ENSDARG00000067889, ENSDARG00000016825, ENSDARG00000078887, ENSDARG00000022767, ENSDARG00000030872, ENSDARG00000012076, ENSDARG00000061921, ENSDARG00000062521, ENSDARG00000055809, ENSDARG00000055842, ENSDARG00000008637	2949	18	7593	1.71651	1	0.479264	52.4156
GOTERM_MF_FAT	GO:0016641~oxidoreductase activity, acting on the CH-NH2 group of donors, oxygen as acceptor	10	0.112676	0.0480981	ENSDARG00000023712, ENSDARG00000044010, ENSDARG00000061355, ENSDARG00000076306, ENSDARG00000014646, ENSDARG00000071676, ENSDARG00000054451, ENSDARG00000035601, ENSDARG00000035602, ENSDARG00000035603	2949	14	7593	1.83912	1	0.487612	53.8029
GOTERM_MF_FAT	GO:0005272~sodium channel activity	10	0.112676	0.0480981	ENSDARG00000004243, ENSDARG00000071252, ENSDARG00000059692, ENSDARG00000060222, ENSDARG00000008329, ENSDARG00000008797, ENSDARG00000062744, ENSDARG00000005775, ENSDARG00000034588, ENSDARG00000076613, ENSDARG00000025162, ENSDARG00000018032, ENSDARG00000078841	2949	14	7593	1.83912	1	0.487612	53.8029
GOTERM_MF_FAT	GO:0004866~endopeptidase inhibitor activity	35	0.394366	0.0491547	ENSDARG00000043719, ENSDARG00000057108, ENSDARG00000026764, ENSDARG00000041645, ENSDARG00000044671, ENSDARG00000058053, ENSDARG00000069293, ENSDARG00000070892, ENSDARG00000070396, ENSDARG00000061226, ENSDARG00000069048, ENSDARG00000001818, ENSDARG00000004296, ENSDARG00000045517, ENSDARG00000061351, ENSDARG00000012694, ENSDARG00000074712, ENSDARG00000070918, ENSDARG00000055036, ENSDARG00000075261,…	2949	69	7593	1.30604	1	0.49032	54.5997
GOTERM_MF_FAT	GO:0019838~growth factor binding	17	0.191549	0.0543352	ENSDARG00000035422, ENSDARG00000025348, ENSDARG00000070586, ENSDARG00000038666, ENSDARG00000070941, ENSDARG00000006823, ENSDARG00000076685, ENSDARG00000037553, ENSDARG00000017389, ENSDARG00000004586, ENSDARG00000060189, ENSDARG00000070494, ENSDARG00000014907, ENSDARG00000078518, ENSDARG00000071048, ENSDARG00000052470, ENSDARG00000042934	2949	29	7593	1.50935	1	0.521214	58.3239
GOTERM_MF_FAT	GO:0008373~sialyltransferase activity	16	0.180282	0.057635	ENSDARG00000041006, ENSDARG00000036913, ENSDARG00000021195, ENSDARG00000045301, ENSDARG00000044514, ENSDARG00000038533, ENSDARG00000058473, ENSDARG00000036584, ENSDARG00000040037, ENSDARG00000043814, ENSDARG00000039220, ENSDARG00000079310, ENSDARG00000039064, ENSDARG00000018699, ENSDARG00000043897, ENSDARG00000055728, ENSDARG00000074347	2949	27	7593	1.52579	1	0.53778	60.5448
GOTERM_MF_FAT	GO:0005520~insulin-like growth factor binding	14	0.157746	0.0646856	ENSDARG00000035422, ENSDARG00000025348, ENSDARG00000070586, ENSDARG00000038666, ENSDARG00000070941, ENSDARG00000076685, ENSDARG00000006823, ENSDARG00000014907, ENSDARG00000017389, ENSDARG00000078518, ENSDARG00000071048, ENSDARG00000060189, ENSDARG00000042934, ENSDARG00000052470	2949	23	7593	1.56725	1	0.575751	64.9242
GOTERM_MF_FAT	GO:0004867~serine-type endopeptidase inhibitor activity	23	0.259155	0.0671553	ENSDARG00000042684, ENSDARG00000057108, ENSDARG00000076170, ENSDARG00000044671, ENSDARG00000018693, ENSDARG00000058053, ENSDARG00000061383, ENSDARG00000019949, ENSDARG00000061541, ENSDARG00000021208, ENSDARG00000070396, ENSDARG00000004296, ENSDARG00000069048, ENSDARG00000005865, ENSDARG00000045517, ENSDARG00000061351, ENSDARG00000079337, ENSDARG00000074712, ENSDARG00000078556, ENSDARG00000057263,…	2949	43	7593	1.3772	1	0.584923	66.3474
GOTERM_MF_FAT	GO:0015662~ATPase activity, coupled to transmembrane movement of ions, phosphorylative mechanism	18	0.202817	0.0706922	ENSDARG00000013605, ENSDARG00000020574, ENSDARG00000035458, ENSDARG00000019856, ENSDARG00000039131, ENSDARG00000015790, ENSDARG00000079235, ENSDARG00000061890, ENSDARG00000023445, ENSDARG00000040252, ENSDARG00000070083, ENSDARG00000007739, ENSDARG00000078887, ENSDARG00000034424, ENSDARG00000076833, ENSDARG00000062521, ENSDARG00000010472, ENSDARG00000036815	2949	32	7593	1.44831	1	0.599473	68.2918
GOTERM_MF_FAT	GO:0008146~sulfotransferase activity	18	0.202817	0.0706922	ENSDARG00000035578, ENSDARG00000059616, ENSDARG00000034375, ENSDARG00000003181, ENSDARG00000061070, ENSDARG00000003475, ENSDARG00000053331, ENSDARG00000042920, ENSDARG00000006811, ENSDARG00000007769, ENSDARG00000069500, ENSDARG00000059903, ENSDARG00000041540, ENSDARG00000062711, ENSDARG00000071495, ENSDARG00000062957, ENSDARG00000040781, ENSDARG00000033170, ENSDARG00000018361	2949	32	7593	1.44831	1	0.599473	68.2918
GOTERM_MF_FAT	GO:0004985~opioid receptor activity	5	0.056338	0.078256	ENSDARG00000039434, ENSDARG00000041660, ENSDARG00000071209, ENSDARG00000006894, ENSDARG00000037159	2949	5	7593	2.57477	1	0.633438	72.1024
GOTERM_MF_FAT	GO:0003828~alpha-N-acetylneuraminate alpha-2,8-sialyltransferase activity	5	0.056338	0.078256	ENSDARG00000036584, ENSDARG00000045301, ENSDARG00000021195, ENSDARG00000018699, ENSDARG00000055728, ENSDARG00000074347	2949	5	7593	2.57477	1	0.633438	72.1024
GOTERM_MF_FAT	GO:0016534~cyclin-dependent protein kinase 5 activator activity	5	0.056338	0.078256	ENSDARG00000037916, ENSDARG00000036105, ENSDARG00000071011, ENSDARG00000045087, ENSDARG00000078671	2949	5	7593	2.57477	1	0.633438	72.1024
GOTERM_MF_FAT	GO:0004938~alpha2-adrenergic receptor activity	5	0.056338	0.078256	ENSDARG00000069669, ENSDARG00000054667, ENSDARG00000019819, ENSDARG00000040841, ENSDARG00000042315	2949	5	7593	2.57477	1	0.633438	72.1024
GOTERM_MF_FAT	GO:0019209~kinase activator activity	5	0.056338	0.078256	ENSDARG00000037916, ENSDARG00000036105, ENSDARG00000071011, ENSDARG00000045087, ENSDARG00000078671	2949	5	7593	2.57477	1	0.633438	72.1024
GOTERM_MF_FAT	GO:0004936~alpha-adrenergic receptor activity	5	0.056338	0.078256	ENSDARG00000069669, ENSDARG00000054667, ENSDARG00000019819, ENSDARG00000040841, ENSDARG00000042315	2949	5	7593	2.57477	1	0.633438	72.1024
GOTERM_MF_FAT	GO:0030295~protein kinase activator activity	5	0.056338	0.078256	ENSDARG00000037916, ENSDARG00000036105, ENSDARG00000071011, ENSDARG00000045087, ENSDARG00000078671	2949	5	7593	2.57477	1	0.633438	72.1024
GOTERM_MF_FAT	GO:0043539~protein serine/threonine kinase activator activity	5	0.056338	0.078256	ENSDARG00000037916, ENSDARG00000036105, ENSDARG00000071011, ENSDARG00000045087, ENSDARG00000078671	2949	5	7593	2.57477	1	0.633438	72.1024
GOTERM_MF_FAT	GO:0043178~alcohol binding	6	0.0676056	0.0852311	ENSDARG00000038363, ENSDARG00000056284, ENSDARG00000011091, ENSDARG00000038918, ENSDARG00000014858, ENSDARG00000001912	2949	7	7593	2.20695	1	0.661384	75.2323
GOTERM_MF_FAT	GO:0035240~dopamine binding	6	0.0676056	0.0852311	ENSDARG00000038363, ENSDARG00000056284, ENSDARG00000011091, ENSDARG00000038918, ENSDARG00000014858, ENSDARG00000001912	2949	7	7593	2.20695	1	0.661384	75.2323
GOTERM_MF_FAT	GO:0015368~calcium:cation antiporter activity	6	0.0676056	0.0852311	ENSDARG00000055154, ENSDARG00000004931, ENSDARG00000008912, ENSDARG00000040625, ENSDARG00000013422, ENSDARG00000037145	2949	7	7593	2.20695	1	0.661384	75.2323
GOTERM_MF_FAT	GO:0005432~calcium:sodium antiporter activity	6	0.0676056	0.0852311	ENSDARG00000055154, ENSDARG00000004931, ENSDARG00000008912, ENSDARG00000040625, ENSDARG00000013422, ENSDARG00000037145	2949	7	7593	2.20695	1	0.661384	75.2323
GOTERM_MF_FAT	GO:0004952~dopamine receptor activity	6	0.0676056	0.0852311	ENSDARG00000038363, ENSDARG00000056284, ENSDARG00000011091, ENSDARG00000038918, ENSDARG00000014858, ENSDARG00000001912	2949	7	7593	2.20695	1	0.661384	75.2323
GOTERM_MF_FAT	GO:0005248~voltage-gated sodium channel activity	7	0.0788732	0.0867013	ENSDARG00000062744, ENSDARG00000005775, ENSDARG00000071252, ENSDARG00000076613, ENSDARG00000034588, ENSDARG00000059692, ENSDARG00000060222, ENSDARG00000018032, ENSDARG00000008797	2949	9	7593	2.0026	1	0.663214	75.8486
GOTERM_MF_FAT	GO:0004931~ATP-gated cation channel activity	7	0.0788732	0.0867013	ENSDARG00000010477, ENSDARG00000024139, ENSDARG00000016695, ENSDARG00000004455, ENSDARG00000042452, ENSDARG00000002300, ENSDARG00000029718	2949	9	7593	2.0026	1	0.663214	75.8486
GOTERM_MF_FAT	GO:0016849~phosphorus-oxygen lyase activity	7	0.0788732	0.0867013	ENSDARG00000013787, ENSDARG00000017437, ENSDARG00000025504, ENSDARG00000073958, ENSDARG00000031751, ENSDARG00000026820, ENSDARG00000014588, ENSDARG00000032838	2949	9	7593	2.0026	1	0.663214	75.8486
GOTERM_MF_FAT	GO:0015300~solute:solute antiporter activity	14	0.157746	0.0922869	ENSDARG00000013730, ENSDARG00000008912, ENSDARG00000040625, ENSDARG00000013422, ENSDARG00000075532, ENSDARG00000037145, ENSDARG00000055154, ENSDARG00000004931, ENSDARG00000028173, ENSDARG00000078560, ENSDARG00000058498, ENSDARG00000012881, ENSDARG00000036722, ENSDARG00000052271	2949	24	7593	1.50195	1	0.68248	78.0617
GOTERM_MF_FAT	GO:0031402~sodium ion binding	14	0.157746	0.0922869	ENSDARG00000004243, ENSDARG00000057728, ENSDARG00000041150, ENSDARG00000005518, ENSDARG00000008329, ENSDARG00000008797, ENSDARG00000024771, ENSDARG00000003697, ENSDARG00000034588, ENSDARG00000025162, ENSDARG00000076833, ENSDARG00000001127, ENSDARG00000005004, ENSDARG00000045886, ENSDARG00000078841	2949	24	7593	1.50195	1	0.68248	78.0617
