# Supplementary material for: Mother-Specific Signature in the Maternal Transcriptome Composition of Mature, Unfertilized Zebrafish Eggs
Source: PLoS One. 2016 Jan 22;11(1):e0147151. doi: 10.1371/journal.pone.0147151 (PMC4723340; doi:10.1371/journal.pone.0147151)
Supplement: S10 File — (XLSX) [file pone.0147151.s013.xlsx]

## Sheet: newS10
ProbeID	idx	Designed_on	Cross_hybs	cross_only	Cross_hybs_ids	is_subseq	Direction	TC	REFSEQ	REFSEQ_s	refseq.symb	MERGED_ENSG	ENTREZ	refseq.descr	unigene	unigene.symb	unigene.descr	Gene.Name	zfin	zfin_descr	Gap.size	F-value	adj-Pval
MAD_Dr_004_100002	3	ENSDART00000033957	3	1	ENSDART00000010266 ; Dr.82049 ; XM_001920465.1	0	1	1000	NA	NA	NA	ENSDARG00000018847	557849	NA	NA	NA	NA	im:7159098	ZDB-GENE-080225-38	utp20	0	2.22631	0.00771471
MAD_Dr_004_100020	21	Dr.87684	0	-	-	0	1	100016	NA	NA	NA	ENSDARG00000070362	402821	NA	Dr.87684	cx30.9	connexin 30.9	connexin 30.9	ZDB-GENE-050616-2	cx30.9	1.45	68.2633	1.13933e-10
MAD_Dr_004_100078	78	OTTDART00000029291	1	1	ENSDART00000065397	0	1	100071	NA	NA	NA	ENSDARG00000044540	447939	NA	NA	NA	NA	zgc:101826	ZDB-GENE-040912-126	fkbp2	0.31	18.8212	7.9219e-07
MAD_Dr_004_100081	81	OTTDART00000036068	0	-	-	0	1	100075	NA	NA	NA	ENSDARG00000021494	322358	NA	NA	NA	NA	hepatocyte nuclear factor 4, alpha	ZDB-GENE-030131-1077	hnf4a	0.01	1.91024	0.0104436
MAD_Dr_004_100090	90	OTTDART00000045382	5	1	OTTDART00000045376 ; ENSDART00000104299 ; OTTDART00000045374 ; Dr.76537 ; XM_704218.3	0	1	100084	NA	NA	NA	ENSDARG00000091351	325896	NA	NA	NA	NA	NA	ZDB-GENE-030521-29	cnp	0	6.55682	0.000238903
MAD_Dr_004_100100	100	NM_001017583.1 ; ENSDART00000043305 ; Dr.104593	1	0	Dr.77847	0	1	100144	NM_001017583.1	NM_001017583	zgc:110726	ENSDARG00000068289	550245	zgc:110726	Dr.104593	zgc:110726	zgc:110726	similar to eukaryotic translation initiation factor 3, subunit 12; zgc:110726	ZDB-GENE-050417-45	eif3k	0.06	3.56505	0.00229036
MAD_Dr_004_100101	101	NM_001003456.1	2	0	OTTDART00000037799 ; Dr.34068	0	1	100145	NM_001003456.1	NM_001003456	txndc17	ENSDARG00000058079	445062	thioredoxin domain containing 17	NA	NA	NA	thioredoxin domain containing 17	ZDB-GENE-040801-193	txndc17	0.03	2.18225	0.00804015
MAD_Dr_004_100104	104	Dr.10674	0	-	-	0	1	100148	NA	NA	NA	ENSDARG00000061228	572231	NA	Dr.10674	NA	NA	hypothetical LOC572231	ZDB-GENE-100922-122	pfdn4	0	2.51713	0.00587047
MAD_Dr_004_100110	110	Dr.78105	3	1	OTTDART00000045013 ; NM_213427.1 ; OTTDART00000045012	0	1	100154	NA	NA	NA	ENSDARG00000024143	406736	NA	Dr.78105	zgc:56518	zgc:56518	zgc:56518	ZDB-GENE-040426-2767	mgst3	0.19	8.65649	6.60203e-05
MAD_Dr_004_100126	126	NM_199583.1 ; Dr.6448 ; OTTDART00000023690 ; ENSDART00000025326	0	1		0	1	10017	NM_199583.1	NM_199583	csnk1da	ENSDARG00000008370	322106	casein kinase 1, delta a	Dr.6448	csnk1da	casein kinase 1, delta a	casein kinase 1, delta a	ZDB-GENE-030131-825	csnk1da	0	2.53347	0.00578649
MAD_Dr_004_100155	154	OTTDART00000028469	1	1	OTTDART00000028468	0	1	100197	NA	NA	NA	ENSDARG00000054914	436731	NA	NA	NA	NA	NA	ZDB-GENE-040718-158	dgat1b	1.43	62.4253	2.24306e-10
MAD_Dr_004_100168	166	ENSDART00000066583	2	0	OTTDART00000029109 ; Dr.87779	0	1	100213	NA	NA	NA	ENSDARG00000004274	541336	NA	NA	NA	NA	zgc:112496	ZDB-GENE-050320-25	zgc:112496	0.34	12.6029	8.77649e-06
MAD_Dr_004_100172	170	ENSDART00000081105	0	-	-	0	1	100220	NA	NA	NA	ENSDARG00000058254	-	NA	NA	NA	NA	NA	ZDB-GENE-131127-437	si:ch211-213d14.1	0.07	6.57771	0.000236076
MAD_Dr_004_100178	176	ENSDART00000014103	1	1	Dr.82236	0	1	100229	NA	NA	NA	ENSDARG00000001804	550424	NA	NA	NA	NA	hypothetical LOC791786; zgc:112148	ZDB-GENE-050417-235	zgc:112148	0.71	30.2739	3.60013e-08
MAD_Dr_004_100185	183	NM_001007784.1	1	1	Dr.88049	0	1	100238	NM_001007784.1	NM_001007784	crygn1	ENSDARG00000087437	493629	crystallin, gamma N1	NA	NA	NA	crystallin, gamma N1	ZDB-GENE-050225-1	crygn1	0.41	20.3986	4.72614e-07
MAD_Dr_004_100197	194	OTTDART00000015804	0	-	-	0	1	10025	NA	NA	NA	ENSDARG00000077897	553232	NA	NA	NA	NA	NA	ZDB-GENE-050419-201	znf296	0.27	4.8346	0.000814827
MAD_Dr_004_100237	234	OTTDART00000023293	0	-	-	0	1	100287	NA	NA	NA	ENSDARG00000095282	-	NA	NA	NA	NA	NA	ZDB-GENE-060526-56	si:ch211-15o14.2	0.11	10.6112	2.29687e-05
MAD_Dr_004_100250	247	ENSDART00000011876 ; NM_001118894.1 ; Dr.107962	0	1		0	1	10030	NM_001118894.1	NM_001118894	sycp1	ENSDARG00000003904	402797	synaptonemal complex protein 1	Dr.107962	sycp1	synaptonemal complex protein 1	synaptonemal complex protein 1	ZDB-GENE-040910-6	sycp1	1.65	76.9403	4.68045e-11
MAD_Dr_004_100251	248	OTTDART00000018622	1	1	Dr.75502	0	1	100306	NA	NA	NA	ENSDARG00000034957	554129	NA	NA	NA	NA	zgc:112330	ZDB-GENE-050522-394	hddc2	0.21	8.23689	8.4116e-05
MAD_Dr_004_100276	273	ENSDART00000088315	1	1	XM_689025.3	0	1	10033	NA	NA	NA	ENSDARG00000061719	565752	NA	NA	NA	NA	NA	ZDB-GENE-100427-4	si:dkey-23p11.2	0	1.42211	0.0170307
MAD_Dr_004_100280	277	Dr.120691	0	-	-	0	1	100333	NA	NA	NA	ENSDARG00000071008	796776	NA	Dr.120691	NA	NA	hypothetical LOC796776	NA	NA	0	0.851392	0.0302352
MAD_Dr_004_100308	305	ENSDART00000112343	5	0	Dr.20641 ; ENSDART00000114211 ; ENSDART00000056072 ; OTTDART00000037184 ; NM_001003835.1	0	1	10036	NA	NA	NA	ENSDARG00000078045	-	NA	NA	NA	NA	NA	NA	NA	0.25	12.6312	8.66324e-06
MAD_Dr_004_100329	325	XM_682803.3 ; Dr.22874	0	1		0	1	10038	XM_682803.3	XM_682803	NA	ENSDARG00000037260	324197	NA	Dr.22874	si:ch211-145b13.4	si:ch211-145b13.4	si:ch211-145b13.4	ZDB-GENE-030131-6401	toporsa	0.15	6.10602	0.000321855
MAD_Dr_004_100333	329	OTTDART00000038832	1	1	OTTDART00000038831	0	1	100384	NA	NA	NA	ENSDARG00000092846	8388607	NA	NA	NA	NA	NA	NA	NA	0	1.22596	0.0207123
MAD_Dr_004_100336	332	OTTDART00000042534	4	1	OTTDART00000042535 ; OTTDART00000042533 ; Dr.75470 ; OTTDART00000042532	0	1	100387	NA	NA	NA	ENSDARG00000092856	8388607	NA	NA	NA	NA	NA	ZDB-GENE-090313-81	si:ch211-210c8.7	0.11	3.34984	0.00276371
MAD_Dr_004_100341	337	ENSDART00000056926	1	1	NM_001030104.1	0	1	100393	NA	NA	NA	ENSDARG00000038995	556657	NA	NA	NA	NA	zgc:114078	ZDB-GENE-050913-80	tsnax	0.41	22.7027	2.39606e-07
MAD_Dr_004_100342	338	OTTDART00000036208	5	0	NM_001109710.1 ; OTTDART00000036205 ; OTTDART00000036207 ; Dr.151165 ; Dr.113580	0	1	100395	NA	NA	NA	ENSDARG00000090822	563255	NA	NA	NA	NA	NA	ZDB-GENE-080219-12	zgc:171517	1.02	29.9857	3.83888e-08
MAD_Dr_004_100415	410	OTTDART00000040612	0	-	-	0	1	10047	NA	NA	NA	ENSDARG00000074624	563253	NA	NA	NA	NA	NA	ZDB-GENE-030131-1683	si:ch211-198a12.6	0	2.31422	0.0071094
MAD_Dr_004_100417	412	OTTDART00000043136	2	1	NM_214681.1 ; OTTDART00000043135	0	1	100471	NA	NA	NA	ENSDARG00000039215	321378	NA	NA	NA	NA	arrestin, beta 2a	ZDB-GENE-030131-29	arrb2a	0.06	2.96974	0.00387747
MAD_Dr_004_100435	428	Dr.13325	1	1	OTTDART00000028439	0	1	100497	NA	NA	NA	ENSDARG00000043663	550564	NA	Dr.13325	zgc:110695	zgc:110695	zgc:110695	ZDB-GENE-050417-416	faub	0	0.525185	0.0411277
MAD_Dr_004_100437	430	Dr.16680	0	-	-	0	1	100499	NA	NA	NA	ENSDARG00000020009	494101	NA	Dr.16680	NA	NA	BMP2 inducible kinase	ZDB-GENE-041212-72	bmp2k	0	2.79357	0.00454712
MAD_Dr_004_100441	434	Dr.77370 ; OTTDART00000027192	0	1		0	1	100502	NA	NA	NA	ENSDARG00000045402	494135	NA	Dr.77370	commd3	COMM domain containing 3	COMM domain containing 3	ZDB-GENE-041219-3	commd3	0.73	44.2595	2.57512e-09
MAD_Dr_004_100460	452	OTTDART00000019944	0	-	-	0	1	10052	NA	NA	NA	ENSDARG00000093658	565343	NA	NA	NA	NA	NA	ZDB-GENE-030131-1770	tm7sf3	0	4.13339	0.0014186
MAD_Dr_004_100469	461	Dr.130308	0	-	-	0	1	100528	NA	NA	NA	ENSDARG00000024049	83774	NA	Dr.130308	NA	NA	cryptochrome 3	ZDB-GENE-010426-6	cry3	0.5	8.66962	6.54953e-05
MAD_Dr_004_100475	466	Dr.134122	1	0	Dr.87556	0	1	100533	NA	NA	NA	ENSDARG00000069735	497166	NA	Dr.134122	si:xx-by187g17.5	si:xx-by187g17.5	hypothetical LOC556274; si:xx-by187g17.5	ZDB-GENE-081104-38	si:ch211-5k11.6	0.26	5.00022	0.000717745
MAD_Dr_004_100514	505	NM_001013281.1	1	1	Dr.82699	0	1	100576	NM_001013281.1	NM_001013281	mrpl48	ENSDARG00000035167	503593	mitochondrial ribosomal protein L48	NA	NA	NA	mitochondrial ribosomal protein L48	ZDB-GENE-041008-125	mrpl48	0.04	4.06125	0.00150551
MAD_Dr_004_100518	509	OTTDART00000021616	0	-	-	0	1	100582	NA	NA	NA	ENSDARG00000095623	796295	NA	NA	NA	NA	dolichol-phosphate (beta-D) mannosyltransferase 2	ZDB-GENE-030131-9093	dpm2	0.05	7.90674	0.000102127
MAD_Dr_004_100587	575	OTTDART00000035418	3	0	ENSDART00000021218 ; OTTDART00000035416 ; Dr.150211	0	1	100655	NA	NA	NA	ENSDARG00000005251	334897	NA	NA	NA	NA	NA	ZDB-GENE-030131-6837	rpe	0	1.63501	0.0137499
MAD_Dr_004_100589	577	OTTDART00000036205	5	0	NM_001109710.1 ; OTTDART00000036207 ; Dr.151165 ; OTTDART00000036208 ; Dr.113580	0	1	100657	NA	NA	NA	ENSDARG00000086859	8388607	NA	NA	NA	NA	NA	ZDB-GENE-070720-19	qdprb2	1.27	63.671	1.9345e-10
MAD_Dr_004_100595	583	OTTDART00000045067	0	-	-	0	1	100664	NA	NA	NA	ENSDARG00000078064	751719	NA	NA	NA	NA	zgc:153681	ZDB-GENE-060825-299	zgc:153681	0.37	13.0611	7.22128e-06
MAD_Dr_004_100597	585	ENSDART00000014723 ; NM_173264.1	2	0	OTTDART00000038151 ; OTTDART00000038152	0	1	100666	NM_173264.1	NM_173264	naca	ENSDARG00000005513	195823	nascent polypeptide-associated complex alpha polyp	NA	NA	NA	nascent polypeptide-associated complex alpha polyp	ZDB-GENE-020423-4	naca	0.07	5.44829	0.000513328
MAD_Dr_004_100599	587	OTTDART00000036207	5	0	NM_001109710.1 ; OTTDART00000036205 ; Dr.151165 ; OTTDART00000036208 ; Dr.113580	0	1	100669	NA	NA	NA	ENSDARG00000090118	8388607	NA	NA	NA	NA	NA	NA	NA	1.75	126.401	1.0553e-12
MAD_Dr_004_100641	628	XM_694783.3	0	-	-	0	1	10071	XM_694783.3	XM_694783	NA	ENSDARG00000086505	-	NA	NA	NA	NA	NA	NA	NA	0.03	1.1591	0.0221373
MAD_Dr_004_100652	639	NM_001006661.1 ; Dr.18062 ; ENSDART00000113300	0	1		0	1	10072	NM_001006661.1	NM_001006661	si:busm1-142b24.1	ENSDARG00000042563	368727	si:busm1-142b24.1	Dr.18062	si:busm1-142b24.1	si:busm1-142b24.1	si:busm1-142b24.1	ZDB-GENE-030616-151	si:dkey-11j8.1	0	2.33644	0.00695665
MAD_Dr_004_100676	661	OTTDART00000044122	4	0	ENSDART00000008593 ; OTTDART00000044121 ; Dr.104975 ; NM_200295.1	0	1	100745	NA	NA	NA	ENSDARG00000007279	393265	NA	NA	NA	NA	zgc:56513	ZDB-GENE-040426-1057	yipf5	0.3	7.53235	0.000128591
MAD_Dr_004_100681	665	ENSDART00000063717 ; OTTDART00000035505 ; NM_001111179.1	2	1	Dr.14504 ; Dr.907	0	1	100750	NM_001111179.1	NM_001111179	zgc:171480	ENSDARG00000043402	564733	zgc:171480	NA	NA	NA	zgc:171480	ZDB-GENE-080204-83	zgc:171480	0	1.29779	0.019325
MAD_Dr_004_100691	674	ENSDART00000106061	2	0	ENSDART00000097200 ; ENSDART00000059502	0	1	100770	NA	NA	NA	ENSDARG00000091641	-	NA	NA	NA	NA	NA	NA	NA	2.93	371.357	0
MAD_Dr_004_100693	676	ENSDART00000109136	2	0	ENSDART00000114673 ; Dr.151156	0	1	100772	NA	NA	NA	ENSDARG00000079274	322453	NA	NA	NA	NA	zgc:66382	ZDB-GENE-030131-1173	prss59.1	0	0.753628	0.0332608
MAD_Dr_004_100694	677	ENSDART00000109481	1	0	XM_001344701.1	0	1	100775	NA	NA	NA	ENSDARG00000031731	-	NA	NA	NA	NA	NA	ZDB-GENE-070705-234	si:ch73-27e22.6	0	1.15254	0.0222794
MAD_Dr_004_100696	679	NM_001006038.1 ; XM_001330946.1 ; ENSDART00000089978 ; ENSDART00000057945	1	0	Dr.91379	0	1	100777	NM_001006038.1	NM_001006038	zgc:103433	ENSDARG00000039642	450017	zgc:103433	NA	NA	NA	hypothetical LOC791921; zgc:103433	ZDB-GENE-041010-133	atp6v0e1	0.68	21.6772	3.22359e-07
MAD_Dr_004_100712	693	NM_001110347.1 ; Dr.70147	0	1		0	1	10080	NM_001110347.1	NM_001110347	NA	ENSDARG00000079363	564554	NA	Dr.70147	NA	NA	leucine-rich repeats and immunoglobulin-like domains 3	ZDB-GENE-130530-866	lrig3	0.98	38.7793	6.52693e-09
MAD_Dr_004_100715	696	NM_001008588.1 ; Dr.37833 ; ENSDART00000053180	0	1		0	1	100808	NM_001008588.1	NM_001008588	rabl4	ENSDARG00000036612	494045	RAB, member of RAS oncogene family-like 4	Dr.37833	rabl4	RAB, member of RAS oncogene family-like 4	RAB, member of RAS oncogene family-like 4	ZDB-GENE-041212-9	ift27	0	3.15023	0.00329645
MAD_Dr_004_100716	697	OTTDART00000009263	1	1	ENSDART00000066988	0	1	100809	NA	NA	NA	ENSDARG00000045555	606683	NA	NA	NA	NA	NA	ZDB-GENE-041210-173	sco2	0.93	33.6036	1.73415e-08
MAD_Dr_004_100744	723	OTTDART00000008754 ; ENSDART00000014897 ; NM_001030095.1 ; Dr.88269	0	1		0	1	10084	NM_001030095.1	NM_001030095	si:ch211-125a15.2	ENSDARG00000045789	555788	si:ch211-125a15.2	Dr.88269	si:ch211-238a12.4	si:ch211-238a12.4	si:ch211-125a15.2	ZDB-GENE-041210-103	srgap2b	0.22	6.02848	0.000339986
MAD_Dr_004_100745	724	Dr.120039	1	1	XM_691701.2	0	1	100840	NA	NA	NA	ENSDARG00000074111	568375	NA	Dr.120039	NA	NA	similar to BCDIN3 domain containing	ZDB-GENE-050208-327	bcdin3d	1.21	107.72	3.55709e-12
MAD_Dr_004_100777	754	OTTDART00000028461	4	1	ENSDART00000015040 ; Dr.8916 ; NM_001020629.1 ; OTTDART00000028460	0	1	100870	NA	NA	NA	ENSDARG00000005651	553656	NA	NA	NA	NA	#NAME?	ZDB-GENE-050522-466	hrasb	0.75	30.927	3.09783e-08
MAD_Dr_004_100856	832	OTTDART00000024244	2	1	ENSDART00000064558 ; OTTDART00000024241	0	1	100944	NA	NA	NA	ENSDARG00000043976	266989	NA	NA	NA	NA	NA	ZDB-GENE-021029-1	etf1b	0.12	2.45387	0.00623265
MAD_Dr_004_100863	839	OTTDART00000030849	4	1	ENSDART00000049514 ; Dr.78139 ; NM_001161351.1 ; OTTDART00000030848	0	1	100950	NA	NA	NA	ENSDARG00000031202	335342	NA	NA	NA	NA	NA	NA	NA	0.19	6.73725	0.000212997
MAD_Dr_004_100874	850	ENSDART00000004023	2	0	XM_696938.3 ; NM_198912.1	0	1	100961	NA	NA	NA	ENSDARG00000018020	337498	NA	NA	NA	NA	peptidase D; hypothetical LOC555021	ZDB-GENE-030131-9444	pepd	0.08	6.01044	0.000344553
MAD_Dr_004_100875	851	ENSDART00000086001 ; ENSDART00000085997	3	1	Dr.83083 ; XM_684052.3 ; OTTDART00000044096	0	1	100965	NA	NA	NA	ENSDARG00000060775	-	NA	NA	NA	NA	NA	ZDB-GENE-091204-51	arl10	0.11	2.10576	0.00863815
MAD_Dr_004_100886	861	NM_178287.5	2	1	Dr.10201 ; ENSDART00000050884	0	1	100980	NM_178287.5	NM_178287	sepw1	ENSDARG00000035136	352915	selenoprotein W, 1	NA	NA	NA	selenoprotein W, 1	ZDB-GENE-030410-5	sepw1	0.66	29.3124	4.48472e-08
MAD_Dr_004_100907	881	XM_693945.3 ; Dr.78819	0	1		0	1	10100	XM_693945.3	XM_693945	NA	ENSDARG00000067810	570463	NA	Dr.78819	wu:fc25f06	wu:fc25f06	wu:fc25f06	ZDB-GENE-030131-3042	wu:fc25f06	0	2.34537	0.00690148
MAD_Dr_004_100940	913	ENSDART00000051224	1	1	Dr.133419	0	1	10103	NA	NA	NA	ENSDARG00000035352	567170	NA	NA	NA	NA	si:ch211-139a5.3	ZDB-GENE-060526-43	pafah1b2	0.13	5.62066	0.00045319
MAD_Dr_004_100958	930	XM_688286.3 ; Dr.54164	0	1		0	1	10105	XM_688286.3	XM_688286	NA	ENSDARG00000074548	564967	NA	Dr.54164	NA	NA	similar to zinc-finger protein	ZDB-GENE-090313-240	zbtb17	0	4.10902	0.00144559
MAD_Dr_004_100966	938	OTTDART00000039897	1	1	XM_687931.3	0	1	101059	NA	NA	NA	ENSDARG00000073867	-	NA	NA	NA	NA	NA	NA	NA	0.09	4.47743	0.00107457
MAD_Dr_004_100969	941	OTTDART00000042247	4	1	ENSDART00000110670 ; Dr.23964 ; XM_001343481.2 ; OTTDART00000042246	0	1	101061	NA	NA	NA	ENSDARG00000078574	8388607	NA	NA	NA	NA	NA	NA	NA	0.04	6.30244	0.00028225
MAD_Dr_004_100978	949	ENSDART00000037072	1	1	NM_001003427.1	0	1	101070	NA	NA	NA	ENSDARG00000079243	-	NA	NA	NA	NA	NA	NA	NA	0.11	4.02439	0.00155179
MAD_Dr_004_100982	953	ENSDART00000077942	3	1	OTTDART00000024629 ; Dr.75187 ; NM_212972.1	0	1	101077	NA	NA	NA	ENSDARG00000055562	406240	NA	NA	NA	NA	myotrophin	ZDB-GENE-040426-2166	mtpn	0.11	2.96139	0.00390744
MAD_Dr_004_100985	956	XM_001334663.2	0	-	-	0	1	10108	XM_001334663.2	XM_001334663	NA	ENSDARG00000077004	-	NA	NA	NA	NA	NA	NA	NA	0	3.52655	0.00236868
MAD_Dr_004_100988	959	OTTDART00000013182	2	0	XM_001338457.1 ; XM_001918973.1	0	1	101082	NA	NA	NA	ENSDARG00000069958	573284	NA	NA	NA	NA	si:dkeyp-1e8.2; similar to SH2B adapter protein 3 (Lymphocyte-specific adapter protein Lnk) (Signal transduction protein Lnk) (Lymphocyte adapter protein)	ZDB-GENE-041210-359	sh2b3	0.69	37.3154	8.3946e-09
MAD_Dr_004_101001	969	NM_001005953.1	1	1	OTTDART00000017273	0	1	101100	NM_001005953.1	NM_001005953	zgc:103632	ENSDARG00000036190	449780	zgc:103632	NA	NA	NA	zgc:103632	ZDB-GENE-041010-25	txnl4a	0	1.45106	0.016538
MAD_Dr_004_101072	1039	OTTDART00000013925	4	1	ENSDART00000088356 ; OTTDART00000013924 ; Dr.75142 ; XM_678211.3	0	1	101167	NA	NA	NA	ENSDARG00000061735	555643	NA	NA	NA	NA	NA	ZDB-GENE-030131-6898	hnrnpm	0	1.13624	0.0226691
MAD_Dr_004_101075	1042	NM_212672.1 ; Dr.114200	2	1	ENSDART00000017646 ; OTTDART00000024248	0	1	10117	NM_212672.1	NM_212672	atp6v0a1a	ENSDARG00000020847	324307	ATPase, H+ transporting, lysosomal V0 subunit a is	Dr.114200	atp6v0a1a	ATPase, H+ transporting, lysosomal V0 subunit a is	ATPase, H+ transporting, lysosomal V0 subunit a isoform 1	ZDB-GENE-030131-3027	atp6v0a1a	0.06	5.40535	0.000530014
MAD_Dr_004_101077	1044	OTTDART00000027191	1	1	OTTDART00000027189	0	1	101171	NA	NA	NA	ENSDARG00000008292	327341	NA	NA	NA	NA	NA	ZDB-GENE-030131-5552	eif2s3	0.06	3.06024	0.00357276
MAD_Dr_004_101104	1069	Dr.29977	3	1	OTTDART00000042443 ; Dr.146702 ; XM_001921534.1	0	1	101199	NA	NA	NA	ENSDARG00000001220	368439	NA	Dr.29977	NA	NA	MYC binding protein 2	ZDB-GENE-030616-132	mycbp2	0.21	6.1074	0.000321562
MAD_Dr_004_101154	1116	Dr.148926 ; NM_001082411.1	4	0	OTTDART00000037431 ; OTTDART00000037432 ; Dr.76364 ; ENSDART00000063775	0	1	101243	NM_001082411.1	NM_001082411	zgc:158773	ENSDARG00000070401	793938	zgc:158773	Dr.148926	zgc:158773	zgc:158773	zgc:158773	ZDB-GENE-070424-9	zgc:158773	0.22	5.10955	0.000660884
MAD_Dr_004_101189	1149	NM_001002534.1	2	1	OTTDART00000029176 ; ENSDART00000065208	0	1	101275	NM_001002534.1	NM_001002534	nop16	ENSDARG00000044402	436807	NOP16 nucleolar protein homolog (yeast)	NA	NA	NA	zgc:92910	ZDB-GENE-040718-267	nop16	0.03	6.57001	0.000237218
MAD_Dr_004_101217	1176	NM_001039461.1 ; Dr.41439	0	1		0	1	1013	NM_001039461.1	NM_001039461	med12	ENSDARG00000056800	566632	mediator of RNA polymerase II transcription, subun	Dr.41439	med12	mediator of RNA polymerase II transcription, subun	mediator of RNA polymerase II transcription, subunit 12 homolog; hypothetical protein LOC100149450	ZDB-GENE-060125-1	med12	0.01	4.43311	0.00111391
MAD_Dr_004_101254	1213	OTTDART00000030164	4	1	ENSDART00000011004 ; Dr.30980 ; NM_001002713.1 ; OTTDART00000028114	0	1	101333	NA	NA	NA	ENSDARG00000015997	436986	NA	NA	NA	NA	NA	ZDB-GENE-040718-468	mfsd5	0.05	1.86479	0.0109142
MAD_Dr_004_101258	1217	OTTDART00000038129	4	1	ENSDART00000055054 ; OTTDART00000038128 ; Dr.75329 ; NM_001002641.1	0	1	101337	NA	NA	NA	ENSDARG00000037781	436914	NA	NA	NA	NA	acyl-CoA synthetase short-chain family member 2	ZDB-GENE-040718-388	acss2	0.16	5.50422	0.000492795
MAD_Dr_004_101271	1230	ENSDART00000079428	9	1	Dr.113876 ; XM_001345914.2 ; Dr.91494 ; XM_001345897.2 ; OTTDART00000031824 ; OTTDART00000031823 ; OTTDART00000031822 ; Dr.113875 ; XM_001345888.1	0	1	101351	NA	NA	NA	ENSDARG00000056876	-	NA	NA	NA	NA	NA	ZDB-GENE-070912-539	si:dkey-43b14.9	0.01	1.33675	0.0185632
MAD_Dr_004_101280	1238	ENSDART00000111005	4	1	ENSDART00000020116 ; Dr.80165 ; NM_001002871.1 ; OTTDART00000024984	0	1	101361	NA	NA	NA	ENSDARG00000016181	-	NA	NA	NA	NA	tripartite motif-containing 33	ZDB-GENE-030131-2773	trim33	0.1	5.04817	0.000691998
MAD_Dr_004_101288	1246	XM_001344071.2 ; Dr.86951 ; OTTDART00000033226 ; ENSDART00000005449	0	1		0	1	10137	XM_001344071.2	XM_001344071	NA	ENSDARG00000016788	8388607	NA	Dr.86951	si:ch211-159p3.1	si:ch211-159p3.1	si:ch211-159p3.1	ZDB-GENE-070912-124	zeb1a	0.2	6.58641	0.000234764
MAD_Dr_004_101296	1254	XM_001921318.1 ; Dr.80435	1	0	Dr.103853	0	1	10138	XM_001921318.1	XM_001921318	NA	ENSDARG00000071197	402834	NA	Dr.80435	usp40	ubiquitin specific peptidase 40	ubiquitin specific peptidase 40	ZDB-GENE-060518-5	usp40	0	2.40669	0.00651386
MAD_Dr_004_101298	1256	NM_001045327.1 ; Dr.86483	2	1	OTTDART00000012261 ; OTTDART00000012260	0	1	101382	NM_001045327.1	NM_001045327	zgc:136330	ENSDARG00000056162	724051	zgc:136330	Dr.86483	zgc:136330	zgc:136330	zgc:136330	ZDB-GENE-050208-758	nr2c2ap	0.12	4.3916	0.00115127
MAD_Dr_004_101381	1334	XM_001334305.2	0	-	-	0	1	10146	XM_001334305.2	XM_001334305	NA	ENSDARG00000045666	-	NA	NA	NA	NA	NA	NA	NA	0.02	1.50628	0.0156352
MAD_Dr_004_101462	1411	OTTDART00000029599	4	0	OTTDART00000029597 ; Dr.140628 ; NM_205752.1 ; OTTDART00000029598	0	1	101548	NA	NA	NA	ENSDARG00000091902	793362	NA	NA	NA	NA	zgc:113947	ZDB-GENE-050913-158	b3gnt2b	0	2.70837	0.00491516
MAD_Dr_004_101469	1418	OTTDART00000040518	1	0	Dr.135360	0	1	101556	NA	NA	NA	ENSDARG00000092014	-	NA	NA	NA	NA	NA	ZDB-GENE-090313-57	si:ch211-170i2.2	0.78	18.79	7.99079e-07
MAD_Dr_004_101473	1422	NM_001077579.1 ; Dr.132394	2	1	ENSDART00000074256 ; OTTDART00000036675	0	1	10156	NM_001077579.1	NM_001077579	mypt2	ENSDARG00000052423	570218	myosin phosphatase, target subunit 2	Dr.132394	mypt2	myosin phosphatase, target subunit 2	myosin phosphatase, target subunit 2	ZDB-GENE-010724-11	ppp1r12c	0.17	8.58286	6.87839e-05
MAD_Dr_004_101477	1426	OTTDART00000040110	0	-	-	0	1	101567	NA	NA	NA	ENSDARG00000051957	352913	NA	NA	NA	NA	selenoprotein M	ZDB-GENE-030410-4	selm	0.86	20.6251	4.41786e-07
MAD_Dr_004_101553	1494	OTTDART00000028211	5	1	Dr.151596 ; XM_001918405.1 ; NM_001002388.1 ; ENSDART00000104323 ; Dr.152216	0	1	101647	NA	NA	NA	ENSDARG00000070832	436661	NA	NA	NA	NA	SNF related kinase; hypothetical protein LOC100148716	ZDB-GENE-040718-84	snrka	0	1.56726	0.0146994
MAD_Dr_004_101556	1497	NM_001002651.1 ; Dr.76343	3	1	ENSDART00000093185 ; OTTDART00000019351 ; ENSDART00000020532	0	1	10165	NM_001002651.1	NM_001002651	limk2	ENSDARG00000005104	436924	LIM domain kinase 2	Dr.76343	limk2	LIM domain kinase 2	LIM domain kinase 2	ZDB-GENE-040718-398	limk2	0.13	2.82654	0.00441554
MAD_Dr_004_101561	1502	OTTDART00000040888	0	-	-	0	1	101654	NA	NA	NA	ENSDARG00000091897	8388607	NA	NA	NA	NA	NA	ZDB-GENE-090313-205	si:dkey-187a12.4	0.09	2.67763	0.00505632
MAD_Dr_004_101587	1527	Dr.72340	1	0	Dr.116669	0	1	101683	NA	NA	NA	ENSDARG00000076858	558746	NA	Dr.72340	wu:fj58g06	wu:fj58g06	wu:fj58g06	ZDB-GENE-030131-8182	wu:fj58g06	0.42	13.1353	6.97691e-06
MAD_Dr_004_101653	1592	OTTDART00000033641	3	1	OTTDART00000033640 ; Dr.79069 ; XM_691721.3	0	1	101746	NA	NA	NA	ENSDARG00000041904	553307	NA	NA	NA	NA	ankyrin repeat and zinc finger domain containing 1	ZDB-GENE-050309-80	ankzf1	0.5	17.8802	1.09353e-06
MAD_Dr_004_101654	1593	OTTDART00000033848	0	-	-	0	1	101747	NA	NA	NA	ENSDARG00000074204	792620	NA	NA	NA	NA	NA	ZDB-GENE-070912-209	commd6	0	1.56442	0.0147451
MAD_Dr_004_101662	1600	OTTDART00000044049	0	-	-	0	1	101755	NA	NA	NA	ENSDARG00000073961	-	NA	NA	NA	NA	NA	NA	NA	0	3.81952	0.00184286
MAD_Dr_004_101667	1605	ENSDART00000010143	1	1	Dr.115431	0	1	101760	NA	NA	NA	ENSDARG00000017606	336339	NA	NA	NA	NA	NA	ZDB-GENE-030131-8283	sys1	0.79	26.2527	9.35577e-08
MAD_Dr_004_101668	1606	ENSDART00000023336	1	0	Dr.32392	0	1	101762	NA	NA	NA	ENSDARG00000019778	445028	NA	NA	NA	NA	zgc:92237	ZDB-GENE-040801-8	rps6	0	1.36881	0.0179696
MAD_Dr_004_101675	1612	ENSDART00000111797	0	-	-	0	1	101770	NA	NA	NA	ENSDARG00000077782	100331179	NA	NA	NA	NA	NA	ZDB-GENE-121026-1	acer2	0	0.785571	0.0322351
MAD_Dr_004_101680	1617	NM_001002678.2	2	0	ENSDART00000100321 ; Dr.28317	0	1	101778	NM_001002678.2	NM_001002678	timm10	ENSDARG00000069116	436951	translocase of inner mitochondrial membrane 10 hom	NA	NA	NA	hypothetical protein LOC100151356; translocase of inner mitochondrial membrane 10 homolog (yeast)	ZDB-GENE-040718-427	timm10	0.04	6.09741	0.000323647
MAD_Dr_004_101747	1683	OTTDART00000022498	2	0	ENSDART00000097569 ; Dr.152572	0	1	101842	NA	NA	NA	ENSDARG00000094458	-	NA	NA	NA	NA	NA	ZDB-GENE-060526-325	si:dkey-65b12.12	0.01	2.19442	0.0079489
MAD_Dr_004_101767	1703	ENSDART00000087478	3	1	XM_001918639.1 ; Dr.91606 ; NM_001089496.1	0	1	101862	NA	NA	NA	ENSDARG00000061380	100037341	NA	NA	NA	NA	zgc:162895	ZDB-GENE-070410-106	zgc:162895	0.04	5.08783	0.000671983
MAD_Dr_004_101795	1728	Dr.114554	1	0	XM_001337754.2	0	1	101916	NA	NA	NA	ENSDARG00000087816	-	NA	Dr.114554	NA	NA	NA	NA	NA	0	6.6802	0.000221363
MAD_Dr_004_101840	1771	OTTDART00000023606	0	-	-	0	1	10196	NA	NA	NA	ENSDARG00000027689	556456	NA	NA	NA	NA	polymerase (DNA directed), delta 1, catalytic subunit	ZDB-GENE-060429-1	pold1	0.03	2.02824	0.0093104
MAD_Dr_004_101844	1775	OTTDART00000033082	4	1	XM_001923314.1 ; OTTDART00000033083 ; ENSDART00000098463 ; OTTDART00000033080	0	1	101963	NA	NA	NA	ENSDARG00000060350	8388607	NA	NA	NA	NA	NA	NA	NA	0.27	11.6919	1.34995e-05
MAD_Dr_004_101859	1789	ENSDART00000097631 ; XM_001919823.1	0	1		0	1	101979	XM_001919823.1	XM_001919823	NA	ENSDARG00000067784	-	NA	NA	NA	NA	NA	NA	NA	0.03	1.90434	0.0105008
MAD_Dr_004_101866	1796	XM_001342727.2	0	-	-	0	1	101996	XM_001342727.2	XM_001342727	NA	ENSDARG00000070011	100003133	NA	NA	NA	NA	similar to astacin like metallo-protease	ZDB-GENE-070912-146	si:ch211-167j6.4	0.17	5.85275	0.000384435
MAD_Dr_004_101898	1826	ENSDART00000025428	2	0	Dr.75828 ; NM_131415.1	0	1	10203	NA	NA	NA	ENSDARG00000017354	30689	NA	NA	NA	NA	eph-like receptor tyrosine kinase 6	ZDB-GENE-990415-63	epha2a	0	2.07999	0.00885612
MAD_Dr_004_101931	1859	OTTDART00000034814	0	-	-	0	1	102062	NA	NA	NA	ENSDARG00000092239	-	NA	NA	NA	NA	NA	ZDB-GENE-081104-388	si:dkey-242k1.4	0.79	25.5008	1.12616e-07
MAD_Dr_004_101933	1861	OTTDART00000035828	2	1	ENSDART00000013434 ; OTTDART00000025446	0	1	102064	NA	NA	NA	ENSDARG00000013063	442923	NA	NA	NA	NA	NA	ZDB-GENE-040723-3	oxct1a	0.06	7.59498	0.000123575
MAD_Dr_004_101940	1868	ENSDART00000067803	0	-	-	0	1	102071	NA	NA	NA	ENSDARG00000046119	336550	NA	NA	NA	NA	ribosomal protein S3	ZDB-GENE-030131-8494	rps3	0.28	10.2565	2.75294e-05
MAD_Dr_004_101971	1899	OTTDART00000005688	0	-	-	0	1	10210	NA	NA	NA	ENSDARG00000004581	568615	NA	NA	NA	NA	NA	ZDB-GENE-041001-122	sel1l	0	1.67303	0.013235
MAD_Dr_004_101993	1920	OTTDART00000015334	1	1	XM_681838.3	0	1	10212	NA	NA	NA	ENSDARG00000069168	558609	NA	NA	NA	NA	NA	ZDB-GENE-030131-9311	si:dkey-73n10.1	0	1.9565	0.00999222
MAD_Dr_004_102024	1950	OTTDART00000028031	0	-	-	0	1	102148	NA	NA	NA	ENSDARG00000057899	564984	NA	NA	NA	NA	zgc:114081	ZDB-GENE-050913-78	zgc:114081	0.07	2.32339	0.00704664
MAD_Dr_004_102044	1969	OTTDART00000029181	1	1	Dr.86818	0	1	102167	NA	NA	NA	ENSDARG00000045091	541330	NA	NA	NA	NA	mitochondrial ribosomal protein L10	ZDB-GENE-050320-19	mrpl10	0.24	4.50629	0.00105062
MAD_Dr_004_102050	1975	OTTDART00000032157	0	-	-	0	1	102174	NA	NA	NA	ENSDARG00000007320	336710	NA	NA	NA	NA	ribosomal protein L7	ZDB-GENE-030131-8654	rpl7	0.17	4.25154	0.00128656
MAD_Dr_004_102052	1977	NM_001002503.1	1	0	Dr.109068	0	1	102176	NM_001002503.1	NM_001002503	ndfip1l	ENSDARG00000008057	436776	Nedd4 family interacting protein 1, like	NA	NA	NA	Nedd4 family interacting protein 1, like	ZDB-GENE-040718-207	ndfip1l	0.89	35.9936	1.07439e-08
MAD_Dr_004_102059	1984	Dr.80237	1	1	NM_178291.2	0	1	102182	NA	NA	NA	ENSDARG00000042845	352920	NA	Dr.80237	oxtl	oxytocin-like	oxytocin-like	ZDB-GENE-030407-1	oxt	0	0.86129	0.0299509
MAD_Dr_004_102141	2064	ENSDART00000111709	0	-	-	0	1	102272	NA	NA	NA	ENSDARG00000077528	100329880	NA	NA	NA	NA	NA	NA	NA	0.72	16.1847	2.0097e-06
MAD_Dr_004_102151	2074	OTTDART00000022618	1	1	XM_001921627.1	0	1	102293	NA	NA	NA	ENSDARG00000059689	-	NA	NA	NA	NA	NA	ZDB-GENE-081104-313	mblac2	0.15	11.0331	1.85265e-05
MAD_Dr_004_102181	2103	ENSDART00000057327	0	-	-	0	1	102323	NA	NA	NA	ENSDARG00000039240	100331116	NA	NA	NA	NA	NA	ZDB-GENE-120104-3	cacng5b	0	0.875217	0.0295443
MAD_Dr_004_102225	2146	OTTDART00000020803 ; ENSDART00000103296 ; ENSDART00000112004	4	1	ENSDART00000093266 ; ENSDART00000073809 ; Dr.84106 ; NM_001077280.1	0	1	102364	NA	NA	NA	ENSDARG00000070413	768134	NA	NA	NA	NA	si:dkey-184p18.2	ZDB-GENE-060503-55	si:dkey-184p18.2	0.16	3.11925	0.00338642
MAD_Dr_004_102233	2154	OTTDART00000029159 ; OTTDART00000029158	0	1		0	1	102371	NA	NA	NA	ENSDARG00000044636	436971	NA	NA	NA	NA	NA	ZDB-GENE-040718-451	tomm20b	0.98	56.0301	4.82558e-10
MAD_Dr_004_102250	2170	ENSDART00000112999 ; NM_001130794.1	1	1	Dr.119446	0	1	102391	NM_001130794.1	NM_001130794	zgc:194224	ENSDARG00000078606	799070	zgc:194224	NA	NA	NA	zgc:194224	ZDB-GENE-081022-79	zgc:194224	0.3	6.56898	0.000237356
MAD_Dr_004_102328	2244	OTTDART00000043435	0	-	-	0	1	102462	NA	NA	NA	ENSDARG00000077906	-	NA	NA	NA	NA	NA	ZDB-GENE-091118-64	rnf165a	0.53	24.8425	1.3327e-07
MAD_Dr_004_102330	2246	ENSDART00000064112	2	0	Dr.154467 ; Dr.75137	0	1	102464	NA	NA	NA	ENSDARG00000043665	406294	NA	NA	NA	NA	glutaredoxin 5 homolog (S. cerevisiae)	ZDB-GENE-040426-1957	glrx5	0.21	3.83774	0.00181705
MAD_Dr_004_102399	2307	OTTDART00000034147	2	1	OTTDART00000001940 ; OTTDART00000026515	0	1	102528	NA	NA	NA	ENSDARG00000034677	368684	NA	NA	NA	NA	sciellin	ZDB-GENE-030616-15	scel	3.15	165.444	1.57991e-13
MAD_Dr_004_102401	2309	OTTDART00000037726	6	0	OTTDART00000037724 ; ENSDART00000020833 ; ENSDART00000088901 ; Dr.76670 ; NM_001079956.1 ; OTTDART00000037723	0	1	102531	NA	NA	NA	ENSDARG00000011824	553293	NA	NA	NA	NA	zgc:158151	ZDB-GENE-070112-2032	pbxip1b	0.71	49.9879	1.08388e-09
MAD_Dr_004_102406	2314	OTTDART00000043911	2	1	OTTDART00000043912 ; NM_212760.1	0	1	102537	NA	NA	NA	ENSDARG00000057556	336641	NA	NA	NA	NA	zgc:65996	ZDB-GENE-030131-8585	rpl17	0.21	6.72224	0.00021518
MAD_Dr_004_102410	2317	OTTDART00000006672	1	1	Dr.83707	0	1	102542	NA	NA	NA	ENSDARG00000029587	793910	NA	NA	NA	NA	si:dkey-221h15.1	ZDB-GENE-041014-344	si:dkey-221h15.1	1.48	70.0886	9.59298e-11
MAD_Dr_004_102412	2319	ENSDART00000056858	1	1	XM_001345258.2	0	1	102544	NA	NA	NA	ENSDARG00000038950	445131	NA	NA	NA	NA	zgc:100870	ZDB-GENE-040801-32	zgc:100870	0.07	2.35144	0.00686382
MAD_Dr_004_102418	2325	ENSDART00000097498	0	-	-	0	1	102553	NA	NA	NA	ENSDARG00000067692	-	NA	NA	NA	NA	NA	NA	NA	0.06	1.96344	0.00992176
MAD_Dr_004_102425	2328	XM_691647.2 ; ENSDART00000078805	1	1	OTTDART00000042179	0	1	10256	XM_691647.2	XM_691647	NA	ENSDARG00000056334	-	NA	NA	NA	NA	NA	ZDB-GENE-060810-45	mlh3	0.47	8.01625	9.57195e-05
MAD_Dr_004_102432	2335	ENSDART00000112891	1	1	XM_001339206.2	0	1	102566	NA	NA	NA	ENSDARG00000073718	-	NA	NA	NA	NA	NA	NA	NA	0.83	35.3289	1.22869e-08
MAD_Dr_004_102442	2345	NM_001077330.1	4	1	Dr.78921 ; ENSDART00000084570 ; OTTDART00000038867 ; OTTDART00000038868	0	1	102578	NM_001077330.1	NM_001077330	zgc:153420	ENSDARG00000060199	768187	zgc:153420	NA	NA	NA	zgc:153420	ZDB-GENE-061013-632	mrpl18	0.06	3.78565	0.00189316
MAD_Dr_004_102451	2354	ENSDART00000025971	3	1	OTTDART00000024266 ; Dr.78788 ; NM_212684.1	0	1	10259	NA	NA	NA	ENSDARG00000011597	324525	NA	NA	NA	NA	ataxin 2-like	ZDB-GENE-030131-3246	atxn2l	0	2.4696	0.00614068
MAD_Dr_004_102504	2405	OTTDART00000005920 ; ENSDART00000024821 ; NM_001045193.1 ; Dr.17472	0	1		0	1	10264	NM_001045193.1	NM_001045193	si:dkey-12h9.13	ENSDARG00000011445	569908	si:dkey-12h9.13	Dr.17472	si:dkey-12h9.13	si:dkey-12h9.13	si:dkey-12h9.13	ZDB-GENE-041001-151	elmsan1a	0.07	4.24572	0.00129224
MAD_Dr_004_102514	2415	OTTDART00000012616 ; ENSDART00000086336	3	1	ENSDART00000044559 ; Dr.78310 ; NM_213097.1	0	1	10265	NA	NA	NA	ENSDARG00000060921	406370	NA	NA	NA	NA	phospholipase A2, group VI (cytosolic, calcium-independent)	ZDB-GENE-040426-2079	pla2g6	0.05	3.07708	0.00351926
MAD_Dr_004_102516	2417	OTTDART00000030914	1	1	OTTDART00000030915	0	1	102651	NA	NA	NA	ENSDARG00000030636	567483	NA	NA	NA	NA	NA	ZDB-GENE-041210-219	tex30	0.09	6.64461	0.000226659
MAD_Dr_004_102597	2495	OTTDART00000030738 ; OTTDART00000016045	0	1		0	1	102732	NA	NA	NA	ENSDARG00000040443	449992	NA	NA	NA	NA	zgc:103515	ZDB-GENE-041010-106	polr2i	0.01	1.36485	0.0180401
MAD_Dr_004_102600	2497	OTTDART00000033035	0	-	-	0	1	102735	NA	NA	NA	ENSDARG00000077034	-	NA	NA	NA	NA	NA	NA	NA	0.31	10.026	3.11004e-05
MAD_Dr_004_102607	2504	OTTDART00000038296	3	1	NM_001024461.1 ; OTTDART00000038294 ; OTTDART00000038293	0	1	102742	NA	NA	NA	ENSDARG00000012592	8388607	NA	NA	NA	NA	NA	ZDB-GENE-041008-1	polr2b	0	0.906153	0.0286616
MAD_Dr_004_102612	2509	OTTDART00000044786	3	1	OTTDART00000044784 ; ENSDART00000100527 ; OTTDART00000044785	0	1	102747	NA	NA	NA	ENSDARG00000079110	406281	NA	NA	NA	NA	NA	ZDB-GENE-040426-1943	cluap1	0.22	6.78198	0.000206826
MAD_Dr_004_102618	2515	OTTDART00000009607	1	1	Dr.24294	0	1	102753	NA	NA	NA	ENSDARG00000068996	386920	NA	NA	NA	NA	similar to Histone H4 replacement CG3379-PC; similar to predicted protein; similar to histone cluster 1, H2bc; similar to histone cluster 1, H2bb; similar to histone cluster 2, H2be; hypothetical LOC562547; zgc:154164; zgc:165555; zgc:112234; hypothetical LOC564216; zgc:173585; histone 2, H2, like; zgc:173587; zgc:194989; zgc:171937; histone 1, H4, like; hypothetical LOC100004665; hypothetical LO…	ZDB-GENE-031118-36	hist2h2l	0.87	17.0367	1.46998e-06
MAD_Dr_004_102625	2522	XM_001338327.1 ; ENSDART00000016515	0	1		0	1	102765	XM_001338327.1	XM_001338327	NA	ENSDARG00000004836	797907	NA	NA	NA	NA	similar to DnaJ (Hsp40) homolog, subfamily C, member 5	ZDB-GENE-081021-2	dnajc5ab	0.18	6.40236	0.000264639
MAD_Dr_004_102626	2523	ENSDART00000080290	0	-	-	0	1	102766	NA	NA	NA	ENSDARG00000057593	-	NA	NA	NA	NA	NA	NA	NA	0.59	35.0673	1.28939e-08
MAD_Dr_004_102628	2525	NM_131228.1	1	0	Dr.265	0	1	102769	NM_131228.1	NM_131228	erh	ENSDARG00000032866	30475	enhancer of rudimentary homolog (Drosophila)	NA	NA	NA	enhancer of rudimentary homolog (Drosophila)	ZDB-GENE-990415-57	erh	0.03	1.97316	0.00982263
MAD_Dr_004_102662	2557	Dr.87388 ; NM_001083866.1	0	1		0	1	10280	NM_001083866.1	NM_001083866	tert	ENSDARG00000042637	796551	telomerase reverse transcriptase	Dr.87388	tert	telomerase reverse transcriptase	telomerase reverse transcriptase	ZDB-GENE-080405-1	tert	0.87	36.5921	9.56439e-09
MAD_Dr_004_102689	2584	OTTDART00000028347	3	1	Dr.91833 ; ENSDART00000064212 ; NM_001037672.1	0	1	102827	NA	NA	NA	ENSDARG00000043728	553315	NA	NA	NA	NA	zgc:123019	ZDB-GENE-051030-24	srek1ip1	0.19	6.33956	0.00027559
MAD_Dr_004_102693	2588	OTTDART00000033831	0	-	-	0	1	102830	NA	NA	NA	ENSDARG00000062135	-	NA	NA	NA	NA	NA	ZDB-GENE-070912-424	sytl5	0.08	4.32666	0.00121277
MAD_Dr_004_102700	2595	ENSDART00000004341	6	1	OTTDART00000025868 ; Dr.23079 ; NM_213394.1 ; OTTDART00000037589 ; Dr.149722 ; NM_001109731.1	0	1	102837	NA	NA	NA	ENSDARG00000087431	799288	NA	NA	NA	NA	glutathione S-transferase, alpha-like; zgc:173962; zgc:173961	ZDB-GENE-071004-68	zgc:173962	0.97	38.8987	6.39055e-09
MAD_Dr_004_102702	2597	ENSDART00000053138	0	-	-	0	1	102840	NA	NA	NA	ENSDARG00000036575	-	NA	NA	NA	NA	NA	ZDB-GENE-140106-25	zmp:0000001065	0	1.10874	0.0233259
MAD_Dr_004_102706	2601	OTTDART00000026613	0	-	-	0	1	102845	NA	NA	NA	ENSDARG00000042993	65223	NA	NA	NA	NA	trypsin	ZDB-GENE-010131-7	try	0.11	4.86178	0.000797299
MAD_Dr_004_102713	2606	OTTDART00000034133	0	-	-	0	1	102853	NA	NA	NA	ENSDARG00000095040	8388607	NA	NA	NA	NA	NA	ZDB-GENE-070912-655	cbln7	0	0.398088	0.0457846
MAD_Dr_004_102714	2607	ENSDART00000108895	3	1	Dr.120908 ; Dr.126607 ; NM_001025176.3	0	1	102855	NA	NA	NA	ENSDARG00000077587	100334933	NA	NA	NA	NA	NA	NA	NA	0.87	39.6645	5.54395e-09
MAD_Dr_004_102725	2617	XM_689974.3 ; Dr.118007 ; ENSDART00000075170	9	1	OTTDART00000038851 ; OTTDART00000038686 ; Dr.13764 ; OTTDART00000038853 ; OTTDART00000038855 ; OTTDART00000038852 ; OTTDART00000038854 ; OTTDART00000038850 ; OTTDART00000038685	0	1	102867	XM_689974.3	XM_689974	NA	ENSDARG00000075421	566690	NA	Dr.118007	NA	NA	NA	ZDB-GENE-081104-345	pttg1	0.19	5.1323	0.000649403
MAD_Dr_004_102729	2621	XM_001922995.1 ; XM_001922993.1	0	1		0	1	102871	XM_001922995.1	XM_001922995	NA	ENSDARG00000090152	-	NA	NA	NA	NA	NA	NA	NA	0.66	39.959	5.27948e-09
MAD_Dr_004_102738	2629	NM_199957.1	2	0	ENSDART00000061958 ; Dr.78109	0	1	102880	NM_199957.1	NM_199957	ppial	ENSDARG00000042247	335519	peptidylprolyl isomerase A, like	NA	NA	NA	peptidylprolyl isomerase A, like	ZDB-GENE-030131-7459	ppiab	0	0.363492	0.0470501
MAD_Dr_004_102748	2639	NM_001080627.1 ; Dr.122598	0	1		0	1	10289	NM_001080627.1	NM_001080627	zgc:158458	ENSDARG00000063706	791145	zgc:158458	Dr.122598	zgc:158458	zgc:158458	zgc:158458	ZDB-GENE-070112-622	pde8a	0.38	8.8046	6.08387e-05
MAD_Dr_004_102759	2650	ENSDART00000011416	0	-	-	0	1	1029	NA	NA	NA	ENSDARG00000013892	-	NA	NA	NA	NA	NA	NA	NA	0	1.37991	0.0177714
MAD_Dr_004_102760	2651	NM_001001889.1	2	1	Dr.29035 ; ENSDART00000081675	0	1	10290	NM_001001889.1	NM_001001889	ctnnb2	ENSDARG00000023472	324004	catenin, beta 2	NA	NA	NA	catenin, beta 2; catenin (cadherin-associated protein), beta 1	ZDB-GENE-040426-2575	ctnnb2	0	1.10749	0.0233549
MAD_Dr_004_102838	2723	OTTDART00000042174	1	0	Dr.79490	0	1	102970	NA	NA	NA	ENSDARG00000090634	387006	NA	NA	NA	NA	NA	ZDB-GENE-031118-211	si:dkey-226k3.4	0	0.407251	0.0454716
MAD_Dr_004_102841	2726	OTTDART00000044752	1	1	XM_001339226.2	0	1	102974	NA	NA	NA	ENSDARG00000062576	-	NA	NA	NA	NA	NA	ZDB-GENE-091118-112	rab9b	0	2.36985	0.00674241
MAD_Dr_004_102846	2731	ENSDART00000061761	3	0	XM_001331555.2 ; Dr.115204 ; NM_200851.1	0	1	102979	NA	NA	NA	ENSDARG00000079495	-	NA	NA	NA	NA	zgc:77869	NA	NA	0.69	11.6859	1.35292e-05
MAD_Dr_004_102916	2796	OTTDART00000023114	4	1	Dr.88335 ; XM_001920168.1 ; ENSDART00000108661 ; ENSDART00000108484	0	1	103049	NA	NA	NA	ENSDARG00000093281	-	NA	NA	NA	NA	NA	ZDB-GENE-060526-121	nipbla	0	0.846813	0.0303715
MAD_Dr_004_102918	2797	OTTDART00000024104	1	1	OTTDART00000024103	0	1	103050	NA	NA	NA	ENSDARG00000010442	393996	NA	NA	NA	NA	NA	ZDB-GENE-040426-1277	rnf11a	0.15	7.47768	0.00013313
MAD_Dr_004_102919	2798	OTTDART00000024749	1	1	XM_704577.2	0	1	103051	NA	NA	NA	ENSDARG00000097740	192341	NA	NA	NA	NA	transcription elongation factor B (SIII), polypeptide 2 (18kD, elongin B)	ZDB-GENE-020415-1	tceb2	0.26	5.09085	0.000670436
MAD_Dr_004_102928	2807	OTTDART00000035272	0	-	-	0	1	103060	NA	NA	NA	ENSDARG00000041350	-	NA	NA	NA	NA	NA	NA	NA	0	2.62376	0.00532491
MAD_Dr_004_102940	2817	ENSDART00000103399	7	1	ENSDART00000080053 ; ENSDART00000101130 ; Dr.152401 ; XM_001918453.1 ; OTTDART00000036290 ; Dr.78542 ; NM_001008591.1	0	1	103072	NA	NA	NA	ENSDARG00000070449	494048	NA	NA	NA	NA	zgc:101855; hypothetical protein LOC100149360	ZDB-GENE-041212-12	tspan5b	0.36	10.8093	2.06964e-05
MAD_Dr_004_102951	2826	NM_001037123.1	2	1	Dr.14498 ; OTTDART00000040966	0	1	103089	NM_001037123.1	NM_001037123	zgc:123253	ENSDARG00000058962	641329	zgc:123253	NA	NA	NA	zgc:123253	ZDB-GENE-051030-63	txnl4b	0.09	3.1193	0.00338642
MAD_Dr_004_102955	2830	NM_001004011.1	1	1	Dr.88725	0	1	103092	NM_001004011.1	NM_001004011	zgc:100795	ENSDARG00000036775	445510	zgc:100795	NA	NA	NA	zgc:100795	ZDB-GENE-040822-45	dtd2	0.16	6.89153	0.000192617
MAD_Dr_004_103021	2889	OTTDART00000021852	1	1	XM_689924.3	0	1	103153	NA	NA	NA	ENSDARG00000041524	323937	NA	NA	NA	NA	NA	ZDB-GENE-030131-2657	si:ch211-9d9.1	0.08	3.2617	0.00298839
MAD_Dr_004_103024	2892	OTTDART00000026541	0	-	-	0	1	103156	NA	NA	NA	ENSDARG00000001676	503756	NA	NA	NA	NA	glycoprotein M6Bb	ZDB-GENE-030710-10	gpm6bb	0.28	9.80795	3.50842e-05
MAD_Dr_004_103038	2906	ENSDART00000057865	1	1	Dr.2869	0	1	103169	NA	NA	NA	ENSDARG00000039601	-	NA	NA	NA	NA	zgc:112367	NA	NA	0	1.66515	0.0133384
MAD_Dr_004_103043	2910	ENSDART00000097651	1	1	XM_001920188.1	0	1	103173	NA	NA	NA	ENSDARG00000039951	-	NA	NA	NA	NA	NA	NA	NA	0	2.26884	0.00741163
MAD_Dr_004_103047	2913	ENSDART00000109757 ; ENSDART00000114769 ; XM_001336254.1	0	1		0	1	103178	XM_001336254.1	XM_001336254	NA	ENSDARG00000079897	796009	NA	NA	NA	NA	similar to LOC525332 protein	ZDB-GENE-131127-626	si:dkey-7k24.5	0.3	10.4458	2.49669e-05
MAD_Dr_004_103048	2914	ENSDART00000109900	1	1	XM_687629.1	0	1	103179	NA	NA	NA	ENSDARG00000074025	564281	NA	NA	NA	NA	NA	NA	NA	0.61	26.4406	8.94858e-08
MAD_Dr_004_103057	2923	NM_001130649.1	1	0	ENSDART00000113638	0	1	103194	NM_001130649.1	NM_001130649	zgc:194186	ENSDARG00000078260	100170814	zgc:194186	NA	NA	NA	zgc:194186; zgc:194215	ZDB-GENE-080723-51	zgc:194186	0.62	22.8492	2.29866e-07
MAD_Dr_004_103058	2924	OTTDART00000039738	1	1	OTTDART00000039739	0	1	103196	NA	NA	NA	ENSDARG00000070166	791752	NA	NA	NA	NA	NA	ZDB-GENE-060825-234	zgc:153499	0	1.71643	0.0126584
MAD_Dr_004_103102	2967	OTTDART00000037473	2	0	Dr.3771 ; NM_131773.1	0	1	10324	NA	NA	NA	ENSDARG00000003927	81593	NA	NA	NA	NA	claudin 12	ZDB-GENE-010328-14	cldn12	0	1.56933	0.0146723
MAD_Dr_004_103137	3001	ENSDART00000098265	3	1	ENSDART00000098267 ; Dr.132331 ; NM_205674.1	0	1	10327	NA	NA	NA	ENSDARG00000027290	-	NA	NA	NA	NA	neuropilin 1b	ZDB-GENE-040611-1	nrp1b	0.49	22.1159	2.82695e-07
MAD_Dr_004_103151	3014	OTTDART00000026329 ; ENSDART00000080103	0	1		0	1	103284	NA	NA	NA	ENSDARG00000057432	394031	NA	NA	NA	NA	MAX dimerization protein 3	ZDB-GENE-040426-1588	mxd3	0	2.20679	0.00785367
MAD_Dr_004_103167	3028	ENSDART00000112372	2	1	OTTDART00000040902 ; XM_685710.2	0	1	103303	NA	NA	NA	ENSDARG00000069332	-	NA	NA	NA	NA	NA	ZDB-GENE-090313-175	tmem72	0.5	14.7734	3.54687e-06
MAD_Dr_004_103174	3034	NM_001030199.1	1	1	ENSDART00000051699	0	1	103310	NM_001030199.1	NM_001030199	zgc:114142	ENSDARG00000035652	565700	zgc:114142	NA	NA	NA	hypothetical protein LOC100149842; zgc:114142	ZDB-GENE-050913-41	sat1a.1	0.65	27.4889	6.88286e-08
MAD_Dr_004_103254	3111	OTTDART00000015734	1	1	Dr.79799	0	1	103390	NA	NA	NA	ENSDARG00000002304	554146	NA	NA	NA	NA	GINS complex subunit 2	ZDB-GENE-050419-19	gins2	0	5.04363	0.000694288
MAD_Dr_004_103259	3116	OTTDART00000036851	0	-	-	0	1	103398	NA	NA	NA	ENSDARG00000053862	335789	NA	NA	NA	NA	crystallin, gamma MX	ZDB-GENE-030131-7732	crygmx	0.9	42.9556	3.18399e-09
MAD_Dr_004_103260	3117	NM_001039993.1	0	-	-	0	1	103399	NM_001039993.1	NM_001039993	zgc:136925	ENSDARG00000069852	664765	zgc:136925	NA	NA	NA	zgc:136925	ZDB-GENE-060312-18	lipt2	0.49	18.4301	9.01783e-07
MAD_Dr_004_103326	3182	OTTDART00000006405	0	-	-	0	1	103459	NA	NA	NA	ENSDARG00000054723	566905	NA	NA	NA	NA	si:ch211-242b18.1	ZDB-GENE-030131-1518	si:ch211-242b18.1	0.25	5.92819	0.00036439
MAD_Dr_004_103332	3188	OTTDART00000025367	1	1	NM_201098.1	0	1	103465	NA	NA	NA	ENSDARG00000019301	394073	NA	NA	NA	NA	SEC14-like 1 (S. cerevisiae)	ZDB-GENE-040426-801	sec14l1	0	1.63566	0.0137409
MAD_Dr_004_103365	3219	NM_200034.1	1	1	Dr.76296	0	1	103497	NM_200034.1	NM_200034	zgc:56419	ENSDARG00000025493	336797	zgc:56419	NA	NA	NA	zgc:56419	ZDB-GENE-030131-8741	serp1	0.17	4.45147	0.00109655
MAD_Dr_004_103370	3224	XM_001333783.2	2	0	ENSDART00000054069 ; Dr.41995	0	1	103503	XM_001333783.2	XM_001333783	NA	ENSDARG00000037181	794963	NA	NA	NA	NA	UPF0184 protein C9orf16 homolog	NA	NA	0.8	34.621	1.41095e-08
MAD_Dr_004_103375	3229	OTTDART00000005543	0	-	-	0	1	10351	NA	NA	NA	ENSDARG00000070433	8388607	NA	NA	NA	NA	NA	ZDB-GENE-020419-33	vps18	0.23	5.50534	0.000492515
MAD_Dr_004_103418	3272	OTTDART00000022677	0	-	-	0	1	10355	NA	NA	NA	ENSDARG00000059669	560219	NA	NA	NA	NA	hypothetical LOC794639; hypothetical LOC799754; mannosidase, alpha, class 2A, member 1; hypothetical protein LOC797542; hypothetical LOC794266; hypothetical LOC796198; hypothetical protein LOC100002087	ZDB-GENE-060526-31	man2a1	0.03	3.74436	0.00195889
MAD_Dr_004_103456	3309	ENSDART00000063943	1	1	Dr.81210	0	1	103586	NA	NA	NA	ENSDARG00000043554	447873	NA	NA	NA	NA	zgc:103495	ZDB-GENE-040912-37	mrpl40	0.12	4.59051	0.000982048
MAD_Dr_004_103460	3313	ENSDART00000100952	1	1	Dr.91265	0	1	10359	NA	NA	NA	ENSDARG00000045544	493781	NA	NA	NA	NA	hepatocyte growth factor a	ZDB-GENE-041014-2	hgfa	0	1.36115	0.0181087
MAD_Dr_004_103463	3315	ENSDART00000111891	0	-	-	0	1	103594	NA	NA	NA	ENSDARG00000077057	100333282	NA	NA	NA	NA	NA	ZDB-GENE-130530-818	esco1	0.21	3.45188	0.00252534
MAD_Dr_004_103479	3329	NM_213528.2 ; Dr.80528	0	1		0	1	10361	NM_213528.2	NM_213528	trim36	ENSDARG00000062794	406849	tripartite motif-containing 36	Dr.80528	trim36	tripartite motif-containing 36	tripartite motif-containing 36	ZDB-GENE-040426-2936	trim36	0.38	16.08	2.09114e-06
MAD_Dr_004_103527	3374	OTTDART00000032485 ; OTTDART00000032486	2	1	ENSDART00000089943 ; OTTDART00000032483	0	1	103654	NA	NA	NA	ENSDARG00000039682	564515	NA	NA	NA	NA	NA	ZDB-GENE-070705-21	si:ch211-121a2.2	0.91	67.55	1.22831e-10
MAD_Dr_004_103532	3379	ENSDART00000052938	1	1	XM_693259.3	0	1	10366	NA	NA	NA	ENSDARG00000036442	368385	NA	NA	NA	NA	ATPase, Class VI, type 11C	ZDB-GENE-030616-51	atp11c	0	1.45011	0.0165513
MAD_Dr_004_103540	3385	ENSDART00000100756	2	1	NM_001105597.1 ; Dr.108030	0	1	103670	NA	NA	NA	ENSDARG00000069314	100001648	NA	NA	NA	NA	transmembrane protein 199	ZDB-GENE-050522-150	tmem199	0.42	21.169	3.74821e-07
MAD_Dr_004_103546	3390	NM_200008.1 ; OTTDART00000026979 ; ENSDART00000043076	1	1	OTTDART00000026980	0	1	103679	NM_200008.1	NM_200008	ppdpfb	ENSDARG00000031317	336303	pancreatic progenitor cell differentiation and pro	NA	NA	NA	pancreatic progenitor cell differentiation and proliferation factor b	ZDB-GENE-030131-8247	ppdpfb	0.03	4.24041	0.00129816
MAD_Dr_004_103568	3412	OTTDART00000043492	0	-	-	0	1	1037	NA	NA	NA	ENSDARG00000019501	-	NA	NA	NA	NA	NA	NA	NA	0.46	9.68831	3.74116e-05
MAD_Dr_004_103624	3468	OTTDART00000017333	5	1	ENSDART00000082289 ; OTTDART00000017332 ; Dr.75857 ; NM_001017993.1 ; ENSDART00000038346	0	1	103755	NA	NA	NA	ENSDARG00000018618	327069	NA	NA	NA	NA	NA	ZDB-GENE-030131-5277	cpsf6	0.18	7.7321	0.000113557
MAD_Dr_004_103644	3487	ENSDART00000074168	3	1	ENSDART00000074169 ; NM_001032366.3 ; OTTDART00000007436	0	1	103775	NA	NA	NA	ENSDARG00000044479	573991	NA	NA	NA	NA	DCN1, defective in cullin neddylation 1, domain co	ZDB-GENE-050626-52	eif2a	0.06	7.89405	0.000102862
MAD_Dr_004_103650	3493	ENSDART00000111442	1	1	ENSDART00000113886	0	1	103783	NA	NA	NA	ENSDARG00000077203	-	NA	NA	NA	NA	NA	NA	NA	0	2.6865	0.00501392
MAD_Dr_004_103653	3496	NM_001020752.1	1	1	Dr.83510	0	1	103789	NM_001020752.1	NM_001020752	zgc:110652	ENSDARG00000071878	553790	zgc:110652	NA	NA	NA	zgc:110652	ZDB-GENE-050522-30	trmt112	0	1.04311	0.0249198
MAD_Dr_004_103661	3504	XM_001339460.2	0	-	-	0	1	103796	XM_001339460.2	XM_001339460	NA	ENSDARG00000088768	-	NA	NA	NA	NA	NA	NA	NA	0.12	3.34027	0.00278799
MAD_Dr_004_103740	3581	OTTDART00000028729	1	1	OTTDART00000028728	0	1	103871	NA	NA	NA	ENSDARG00000010738	492784	NA	NA	NA	NA	NA	ZDB-GENE-041114-135	zgc:101716	0.19	14.1586	4.52919e-06
MAD_Dr_004_103780	3618	ENSDART00000024309	0	-	-	0	1	10391	NA	NA	NA	ENSDARG00000006782	777733	NA	NA	NA	NA	retinoblastoma 1	ZDB-GENE-040428-1	rb1	0.06	5.13306	0.000649087
MAD_Dr_004_103782	3620	Dr.120038	0	-	-	0	1	103911	NA	NA	NA	ENSDARG00000078631	568423	NA	Dr.120038	si:dkey-222f2.8	si:dkey-222f2.8	hypothetical LOC568423	NA	NA	0.14	3.41807	0.00260305
MAD_Dr_004_103823	3661	NM_001004558.1 ; Dr.152708	1	1	ENSDART00000011652	0	1	10395	NM_001004558.1	NM_001004558	zgc:92279	ENSDARG00000018984	447819	zgc:92279	Dr.152708	zgc:92279	zgc:92279	zgc:92279	ZDB-GENE-040912-24	eya2	0.66	18.1296	1.00355e-06
MAD_Dr_004_103843	3680	OTTDART00000036733	1	1	OTTDART00000036732	0	1	103968	NA	NA	NA	ENSDARG00000045167	447853	NA	NA	NA	NA	discs, large (Drosophila) homolog-associated protein 5	ZDB-GENE-040912-160	dlgap5	0.05	3.71523	0.00201001
MAD_Dr_004_103848	3685	ENSDART00000013607	0	-	-	0	1	103972	NA	NA	NA	ENSDARG00000020201	393319	NA	NA	NA	NA	Vcell division cycle 73, Paf1/RNA polymerase II complex component, homolog (S. cerevisiae)	ZDB-GENE-040426-1309	cdc73	0	0.865538	0.0298213
MAD_Dr_004_103849	3686	ENSDART00000014098	2	0	Dr.8018 ; NM_213005.1	0	1	103973	NA	NA	NA	ENSDARG00000005085	406278	NA	NA	NA	NA	gamma-glutamyl cyclotransferase	ZDB-GENE-040426-1939	ggctb	0.77	37.5474	8.07617e-09
MAD_Dr_004_103850	3687	OTTDART00000021539	1	1	Dr.75448	0	1	103974	NA	NA	NA	ENSDARG00000035018	336617	NA	NA	NA	NA	Thy-1 cell surface antigen	ZDB-GENE-030131-8561	thy1	0.11	5.33748	0.000557377
MAD_Dr_004_103851	3688	ENSDART00000049148	3	1	ENSDART00000036891 ; Dr.78231 ; NM_214780.1	0	1	103975	NA	NA	NA	ENSDARG00000004171	-	NA	NA	NA	NA	Rab acceptor 1 (prenylated)	ZDB-GENE-040625-146	rabac1	0	0.78399	0.0322815
MAD_Dr_004_103859	3694	Dr.78106	2	0	ENSDART00000003847 ; OTTDART00000036908	0	1	103984	NA	NA	NA	ENSDARG00000002589	447930	NA	Dr.78106	zgc:103639	zgc:103639	zgc:103639	ZDB-GENE-040912-115	mylpfb	0	1.08619	0.0238705
MAD_Dr_004_103878	3712	OTTDART00000026412 ; NM_131714.2 ; ENSDART00000079583	0	1		0	1	10400	NM_131714.2	NM_131714	ctbp1	ENSDARG00000057007	65229	C-terminal binding protein 1	NA	NA	NA	C-terminal binding protein 1	ZDB-GENE-010130-1	ctbp1	0.16	3.59341	0.00223479
MAD_Dr_004_103931	3764	ENSDART00000017785 ; OTTDART00000027089	2	0	Dr.78308 ; NM_200646.1	0	1	10405	NA	NA	NA	ENSDARG00000003213	323672	NA	NA	NA	NA	NMDA receptor-regulated gene 1a	ZDB-GENE-030131-2392	naa15a	0.35	11.9616	1.18346e-05
MAD_Dr_004_103932	3765	OTTDART00000044729 ; XM_701099.3 ; Dr.25381	1	1	OTTDART00000044728	0	1	104050	XM_701099.3	XM_701099	NA	ENSDARG00000093612	563325	NA	Dr.25381	si:dkey-92i17.2	si:dkey-92i17.2	si:dkey-92i17.2	ZDB-GENE-030131-6759	si:dkey-92i17.2	0.2	4.26329	0.00127494
MAD_Dr_004_103933	3766	ENSDART00000006948	2	0	OTTDART00000026218 ; Dr.4091	0	1	104051	NA	NA	NA	ENSDARG00000014867	393686	NA	NA	NA	NA	ribosomal protein L8	ZDB-GENE-040426-1670	rpl8	0	1.00189	0.0259684
MAD_Dr_004_103949	3780	OTTDART00000008169 ; OTTDART00000009860	1	0	Dr.140304	0	1	104070	NA	NA	NA	ENSDARG00000041433	562950	NA	NA	NA	NA	si:dkey-7c18.24	ZDB-GENE-041014-63	si:dkey-7c18.24	0.31	14.6494	3.73734e-06
MAD_Dr_004_103964	3795	OTTDART00000024977	0	-	-	0	1	10409	NA	NA	NA	ENSDARG00000019038	406635	NA	NA	NA	NA	NA	ZDB-GENE-040426-2635	sgsm3	0	1.57623	0.0145771
MAD_Dr_004_103983	3813	Dr.115522 ; XM_001338780.1	3	0	ENSDART00000103373 ; ENSDART00000073990 ; Dr.124219	0	1	104106	XM_001338780.1	XM_001338780	NA	ENSDARG00000070439	393758	NA	Dr.115522	pde6h	phosphodiesterase 6H, cGMP-specific, cone, gamma	similar to Retinal rod rhodopsin-sensitive cGMP 3,5-cyclic phosphodiesterase subunit gamma (GMP-PDE gamma); zgc:73310	ZDB-GENE-040426-1754	pde6h	0	5.73188	0.000419242
MAD_Dr_004_103997	3826	OTTDART00000024288	0	-	-	0	1	10412	NA	NA	NA	ENSDARG00000034825	445403	NA	NA	NA	NA	NA	ZDB-GENE-040930-7	uspl1	0.05	6.91003	0.000190434
MAD_Dr_004_104019	3847	OTTDART00000037801	4	1	ENSDART00000062339 ; ENSDART00000101718 ; Dr.79316 ; NM_212706.1	0	1	10414	NA	NA	NA	ENSDARG00000069742	327215	NA	NA	NA	NA	cullin 5	ZDB-GENE-030131-5426	cul5a	0	1.60743	0.0141386
MAD_Dr_004_104030	3857	OTTDART00000030076 ; ENSDART00000108870	2	1	Dr.82461 ; XM_690528.3	0	1	104152	NA	NA	NA	ENSDARG00000092464	-	NA	NA	NA	NA	NA	NA	NA	0.58	16.2564	1.95779e-06
MAD_Dr_004_104044	3871	OTTDART00000044383	1	1	XM_001341460.2	0	1	104165	NA	NA	NA	ENSDARG00000086362	-	NA	NA	NA	NA	NA	NA	NA	0.48	13.8871	5.0668e-06
MAD_Dr_004_104059	3885	OTTDART00000027716	0	-	-	0	1	10418	NA	NA	NA	ENSDARG00000053504	553061	NA	NA	NA	NA	NA	ZDB-GENE-050913-26	cog3	0.14	7.72937	0.000113751
MAD_Dr_004_104130	3954	OTTDART00000045122	1	1	OTTDART00000045123	0	1	104247	NA	NA	NA	ENSDARG00000086768	449835	NA	NA	NA	NA	NA	ZDB-GENE-041010-93	dut	0.36	9.41245	4.33623e-05
MAD_Dr_004_104137	3960	ENSDART00000113964	1	0	Dr.154340	0	1	104257	NA	NA	NA	ENSDARG00000074274	100330570	NA	NA	NA	NA	NA	NA	NA	0.1	6.08375	0.000326725
MAD_Dr_004_104140	3963	XM_682449.2 ; Dr.77533	0	1		0	1	10426	XM_682449.2	XM_682449	NA	ENSDARG00000061114	559134	NA	Dr.77533	NA	NA	similar to Poly(ADP-ribose) glycohydrolase	NA	NA	0	1.07965	0.0240243
MAD_Dr_004_104181	4002	ENSDART00000089671 ; NM_001115123.1 ; Dr.86282	0	1		0	1	1043	NM_001115123.1	NM_001115123	pcm1	ENSDARG00000074770	321709	pericentriolar material 1	Dr.86282	pcm1	pericentriolar material 1	pericentriolar material 1	ZDB-GENE-030131-428	pcm1	0.05	4.00147	0.00158132
MAD_Dr_004_104182	4003	ENSDART00000086333	0	-	-	0	1	10430	NA	NA	NA	ENSDARG00000060925	100007426	NA	NA	NA	NA	NA	ZDB-GENE-061218-1	jarid2a	0	1.03008	0.0252456
MAD_Dr_004_104196	4017	OTTDART00000004245	0	-	-	0	1	104313	NA	NA	NA	ENSDARG00000043904	8388607	NA	NA	NA	NA	NA	ZDB-GENE-040724-189	pnrc1	0.29	13.9633	4.91255e-06
MAD_Dr_004_104219	4039	OTTDART00000017413	11	0	ENSDART00000031485 ; NM_001012491.1 ; Dr.76472 ; XM_001922385.1 ; XM_001919142.1 ; OTTDART00000014338 ; OTTDART00000039812 ; ENSDART00000106428 ; XM_001919079.1 ; OTTDART00000014336 ; XM_001919257.1	0	1	104337	NA	NA	NA	ENSDARG00000071833	-	NA	NA	NA	NA	NA	ZDB-GENE-060503-340	si:dkey-20i20.14	1.09	58.9354	3.36277e-10
MAD_Dr_004_104249	4065	XM_001924015.1	0	-	-	0	1	10437	XM_001924015.1	XM_001924015	NA	ENSDARG00000086269	-	NA	NA	NA	NA	NA	NA	NA	0	1.32806	0.0187273
MAD_Dr_004_104250	4066	ENSDART00000083668	0	-	-	0	1	104370	NA	NA	NA	ENSDARG00000059853	795041	NA	NA	NA	NA	NA	NA	NA	0.11	2.95378	0.00393354
MAD_Dr_004_104251	4067	ENSDART00000090486	2	0	XM_001340131.2 ; Dr.92656	0	1	104371	NA	NA	NA	ENSDARG00000006848	799852	NA	NA	NA	NA	novel protein similar to vertebrate poly (ADP-ribose) polymerase family	NA	NA	0.28	15.3643	2.77944e-06
MAD_Dr_004_104269	4084	OTTDART00000005859	1	1	XR_029221.2	0	1	1044	NA	NA	NA	ENSDARG00000008976	555704	NA	NA	NA	NA	midasin homolog (yeast)	ZDB-GENE-041001-138	mdn1	0.12	2.70913	0.00491299
MAD_Dr_004_104333	4147	OTTDART00000032599	1	1	ENSDART00000110535	0	1	104462	NA	NA	NA	ENSDARG00000074223	8388607	NA	NA	NA	NA	NA	NA	NA	0.36	12.6998	8.42596e-06
MAD_Dr_004_104335	4149	OTTDART00000033725	0	-	-	0	1	104464	NA	NA	NA	ENSDARG00000091870	-	NA	NA	NA	NA	NA	ZDB-GENE-070912-701	si:rp71-29l5.1	1.59	52.1478	7.92847e-10
MAD_Dr_004_104340	4154	OTTDART00000044800	0	-	-	0	1	104469	NA	NA	NA	ENSDARG00000012493	503939	NA	NA	NA	NA	NA	ZDB-GENE-080204-25	senp6a	0.22	9.12757	5.0816e-05
MAD_Dr_004_104351	4163	OTTDART00000042909	3	1	ENSDART00000101661 ; Dr.150590 ; NM_199984.1	0	1	10448	NA	NA	NA	ENSDARG00000059059	335889	NA	NA	NA	NA	zgc:56039	ZDB-GENE-030131-7832	zgc:56039	0	0.451653	0.0438239
MAD_Dr_004_104373	4185	ENSDART00000042514	1	1	XM_692563.3	0	1	10450	NA	NA	NA	ENSDARG00000006420	569196	NA	NA	NA	NA	wu:fj51h04	ZDB-GENE-030131-8092	atrnl1b	0.25	10.638	2.26763e-05
MAD_Dr_004_104410	4220	OTTDART00000020677	2	1	Dr.78526 ; ENSDART00000104334	0	1	104535	NA	NA	NA	ENSDARG00000070834	324153	NA	NA	NA	NA	TAF13 RNA polymerase II, TATA box binding protein (TBP)-associated factor	ZDB-GENE-030131-2873	taf13	0.05	1.13173	0.0227738
MAD_Dr_004_104431	4240	OTTDART00000039696	3	1	OTTDART00000039695 ; Dr.142777 ; XM_001344175.2	0	1	104556	NA	NA	NA	ENSDARG00000055498	8388607	NA	NA	NA	NA	NA	NA	NA	0.24	8.31585	8.02357e-05
MAD_Dr_004_104434	4243	OTTDART00000045824	1	1	OTTDART00000045826	0	1	104559	NA	NA	NA	ENSDARG00000026183	445170	NA	NA	NA	NA	polymerase (RNA) II (DNA directed) polypeptide E	ZDB-GENE-040801-83	polr2eb	0	1.21298	0.0209826
MAD_Dr_004_104441	4249	OTTDART00000024734	0	-	-	0	1	10457	NA	NA	NA	ENSDARG00000021225	117507	NA	NA	NA	NA	NA	ZDB-GENE-011105-1	prkci	0.26	10.2058	2.8249e-05
MAD_Dr_004_104442	4250	NM_001089413.1	3	1	Dr.117597 ; OTTDART00000037671 ; OTTDART00000037672	0	1	104570	NM_001089413.1	NM_001089413	zgc:163030	ENSDARG00000069192	566959	zgc:163030	NA	NA	NA	zgc:163030	ZDB-GENE-060810-77	zgc:163030	1.71	81.869	2.93371e-11
MAD_Dr_004_104463	4270	NM_200414.1 ; Dr.81013 ; OTTDART00000025535	0	1		0	1	10459	NM_200414.1	NM_200414	cybb	ENSDARG00000056615	393386	cytochrome b-245, beta polypeptide (chronic granul	Dr.81013	cybb	cytochrome b-245, beta polypeptide (chronic granul	cytochrome b-245, beta polypeptide (chronic granul	ZDB-GENE-040426-1380	cybb	0.16	1.4044	0.017336
MAD_Dr_004_104518	4322	OTTDART00000042272	4	0	OTTDART00000042270 ; ENSDART00000003412 ; Dr.77387 ; NM_199854.1	0	1	104644	NA	NA	NA	ENSDARG00000089981	334065	NA	NA	NA	NA	ring finger protein 146	ZDB-GENE-030131-5997	rnf146	0	2.91701	0.00406576
MAD_Dr_004_104521	4325	OTTDART00000025015	0	-	-	0	1	104650	NA	NA	NA	ENSDARG00000036394	8388607	NA	NA	NA	NA	NA	ZDB-GENE-041010-88	pop7	0.1	7.25399	0.000153325
MAD_Dr_004_104527	4330	ENSDART00000113581	3	1	OTTDART00000038626 ; Dr.84231 ; XM_001922513.1	0	1	104671	NA	NA	NA	ENSDARG00000070917	553179	NA	NA	NA	NA	kit ligand a	ZDB-GENE-070424-1	kitlga	0.01	2.40388	0.0065319
MAD_Dr_004_104539	4342	OTTDART00000029941	1	1	Dr.119508	0	1	104687	NA	NA	NA	ENSDARG00000057529	557834	NA	NA	NA	NA	si:ch73-18j6.1	ZDB-GENE-070705-218	itpa	1.38	74.4811	6.07109e-11
MAD_Dr_004_104554	4356	NM_131432.1	3	1	ENSDART00000040431 ; ENSDART00000081659 ; OTTDART00000025004	0	1	10470	NM_131432.1	NM_131432	tyro3	ENSDARG00000005356	30709	TYRO3 protein tyrosine kinase	NA	NA	NA	developmental receptor tyrosine kinase	ZDB-GENE-990714-13	tyro3	0.65	21.2489	3.65921e-07
MAD_Dr_004_104570	4371	Dr.117593 ; OTTDART00000040796 ; NM_001145620.1	1	1	ENSDART00000112097	0	1	104715	NM_001145620.1	NM_001145620	oip5	ENSDARG00000093597	799087	opa interacting protein 5	Dr.117593	oip5	opa interacting protein 5	opa interacting protein 5	ZDB-GENE-090313-328	oip5	0	4.17455	0.00137125
MAD_Dr_004_104606	4405	OTTDART00000016326 ; ENSDART00000100716 ; NM_001079826.1	1	1	Dr.84878	0	1	104751	NM_001079826.1	NM_001079826	bida	ENSDARG00000069290	559425	BH3 interacting domain death agonist	NA	NA	NA	BH3 interacting domain death agonist	ZDB-GENE-050419-35	bida	0.02	4.22612	0.00131429
MAD_Dr_004_104628	4427	ENSDART00000036456	1	1	OTTDART00000028151	0	1	104775	NA	NA	NA	ENSDARG00000044562	415158	NA	NA	NA	NA	zgc:86706	ZDB-GENE-040625-38	cycsb	0.21	9.15352	5.01135e-05
MAD_Dr_004_104629	4428	OTTDART00000013680	0	-	-	0	1	104776	NA	NA	NA	ENSDARG00000043467	562219	NA	NA	NA	NA	si:dkey-6n6.4	ZDB-GENE-050309-25	ndufb11	2.75	212.896	2.29988e-14
MAD_Dr_004_104630	4429	ENSDART00000065590	1	1	NM_200298.2	0	1	104777	NA	NA	NA	ENSDARG00000044638	393268	NA	NA	NA	NA	zgc:56565	ZDB-GENE-040426-1080	map1lc3c	0.21	3.21179	0.00311989
MAD_Dr_004_104632	4430	OTTDART00000034542	1	1	Dr.112199	0	1	104779	NA	NA	NA	ENSDARG00000095101	-	NA	NA	NA	NA	NA	ZDB-GENE-081104-187	si:ch211-229g14.3	1.44	160.263	1.87528e-13
MAD_Dr_004_104638	4435	Dr.80809	0	-	-	0	1	104785	NA	NA	NA	ENSDARG00000078407	541516	NA	Dr.80809	naa20	N(alpha)-acetyltransferase 20, NatB catalytic subu	N-acetyltransferase 5	ZDB-GENE-050327-47	naa20	0	1.27739	0.0197093
MAD_Dr_004_104653	4449	ENSDART00000091772	0	-	-	0	1	1048	NA	NA	NA	ENSDARG00000030945	-	NA	NA	NA	NA	NA	ZDB-GENE-030131-8118	si:ch211-259g3.4	0	1.79121	0.0117443
MAD_Dr_004_104675	4471	Dr.146271	0	-	-	0	1	104820	NA	NA	NA	ENSDARG00000087473	-	NA	Dr.146271	NA	NA	NA	NA	NA	0	3.76693	0.00192202
MAD_Dr_004_104688	4483	OTTDART00000036617	2	1	OTTDART00000036616 ; Dr.86859	0	1	104834	NA	NA	NA	ENSDARG00000056026	560596	NA	NA	NA	NA	tumor protein p63 regulated 1	ZDB-GENE-070410-113	tprg1	0.16	7.94095	0.000100125
MAD_Dr_004_104767	4556	Dr.14207	3	1	NM_001040332.2 ; ENSDART00000104112 ; OTTDART00000010368	0	1	10492	NA	NA	NA	ENSDARG00000007737	555349	NA	Dr.14207	si:ch211-11m18.3	si:ch211-11m18.3	si:ch211-11m18.3	ZDB-GENE-041014-17	zyg11	0.13	2.99236	0.00380093
MAD_Dr_004_104808	4595	ENSDART00000075176	0	-	-	0	1	10496	NA	NA	NA	ENSDARG00000053200	560362	NA	NA	NA	NA	DIS3 mitotic control homolog (S. cerevisiae)-like	ZDB-GENE-070209-95	dis3l	0	0.41066	0.0453404
MAD_Dr_004_104809	4596	ENSDART00000113353	1	0	Dr.116696	0	1	104960	NA	NA	NA	ENSDARG00000075422	558658	NA	NA	NA	NA	similar to mitochondrial ribosomal protein L49	NA	NA	0	1.29394	0.019396
MAD_Dr_004_104815	4602	XM_693473.3 ; ENSDART00000114805	0	1		0	1	104968	XM_693473.3	XM_693473	NA	ENSDARG00000078762	570044	NA	NA	NA	NA	NA	NA	NA	0.14	7.36015	0.000143217
MAD_Dr_004_104817	4604	ENSDART00000089646	2	1	Dr.78888 ; NM_207053.1	0	1	10497	NA	NA	NA	ENSDARG00000006758	324587	NA	NA	NA	NA	zgc:77415	ZDB-GENE-030131-3308	zgc:77415	0.09	2.4873	0.00603661
MAD_Dr_004_104842	4628	OTTDART00000019806	0	-	-	0	1	104996	NA	NA	NA	ENSDARG00000092987	8388607	NA	NA	NA	NA	NA	ZDB-GENE-081104-333	zmat4a	0.21	15.2032	2.96462e-06
MAD_Dr_004_104846	4632	OTTDART00000042239	2	1	Dr.105708 ; XM_001920556.1	0	1	105	NA	NA	NA	ENSDARG00000029146	335186	NA	NA	NA	NA	NA	ZDB-GENE-030131-7126	lrp1ab	0	0.546374	0.0403839
MAD_Dr_004_104898	4682	OTTDART00000042474	0	-	-	0	1	105046	NA	NA	NA	ENSDARG00000078859	568476	NA	NA	NA	NA	zgc:194314	ZDB-GENE-081022-103	g0s2	0.03	7.02777	0.000176718
MAD_Dr_004_105002	4782	NM_001020553.1	3	1	Dr.33734 ; ENSDART00000026846 ; OTTDART00000037882	0	1	105152	NM_001020553.1	NM_001020553	zgc:110008	ENSDARG00000004527	553574	zgc:110008	NA	NA	NA	similar to Peptidyl-prolyl cis-trans isomerase NIMA-interacting 4 (Rotamase Pin4) (PPIase Pin4) (Parvulin 14) (Par14) (Peptidyl-prolyl cis/trans isomerase EPVH) (hPar14); zgc:110008	ZDB-GENE-050522-117	pin4	0.23	10.3802	2.58491e-05
MAD_Dr_004_105010	4790	NM_001113615.1 ; Dr.106062	0	1		0	1	10516	NM_001113615.1	NM_001113615	ehmt2	ENSDARG00000077703	569250	euchromatic histone-lysine N-methyltransferase 2	Dr.106062	im:6912416	im:6912416	euchromatic histone-lysine N-methyltransferase 2	ZDB-GENE-010501-6	ehmt2	0	1.56212	0.0147738
MAD_Dr_004_105021	4801	NM_001004581.1	0	-	-	0	1	10517	NM_001004581.1	NM_001004581	zgc:92303	ENSDARG00000029063	447842	zgc:92303	NA	NA	NA	zgc:92303	ZDB-GENE-040912-143	clpxa	0	2.23438	0.00765917
MAD_Dr_004_105072	4850	ENSDART00000011662	3	0	OTTDART00000027872 ; Dr.78485 ; NM_001007313.1	0	1	10522	NA	NA	NA	ENSDARG00000011496	100003481	NA	NA	NA	NA	protein phosphatase 1A, magnesium dependent, alpha isoform	ZDB-GENE-041114-185	ppm1bb	0.01	1.23992	0.0204446
MAD_Dr_004_105073	4851	OTTDART00000038096	1	1	OTTDART00000038095	0	1	105221	NA	NA	NA	ENSDARG00000062614	561673	NA	NA	NA	NA	NA	ZDB-GENE-060929-596	nars2	1.37	28.9766	4.8578e-08
MAD_Dr_004_105079	4857	OTTDART00000045161	5	0	OTTDART00000045156 ; ENSDART00000064028 ; OTTDART00000045160 ; Dr.88445 ; NM_001080686.1	0	1	105227	NA	NA	NA	ENSDARG00000043604	791204	NA	NA	NA	NA	zgc:158860	ZDB-GENE-070112-1692	tmem205	0.67	27.377	7.0691e-08
MAD_Dr_004_105091	4869	ENSDART00000111987	0	-	-	0	1	105244	NA	NA	NA	ENSDARG00000078008	100333016	NA	NA	NA	NA	NA	ZDB-GENE-030131-1633	atg7	0.06	6.83895	0.000199373
MAD_Dr_004_105110	4888	Dr.62670 ; ENSDART00000111340	8	0	OTTDART00000023614 ; Dr.123388 ; NM_001045417.1 ; ENSDART00000099060 ; OTTDART00000031404 ; NM_001109841.1 ; ENSDART00000110638 ; Dr.83482	0	1	105290	NA	NA	NA	ENSDARG00000077478	100126117	NA	Dr.62670	si:ch73-189n23.1	si:ch73-189n23.1	si:ch73-189n23.1; zgc:171781	ZDB-GENE-070705-217	si:ch73-189n23.1	0.31	4.98255	0.000727372
MAD_Dr_004_105189	4960	OTTDART00000042900	2	1	OTTDART00000042899 ; XM_693147.3	0	1	105365	NA	NA	NA	ENSDARG00000060911	-	NA	NA	NA	NA	NA	ZDB-GENE-091204-183	si:ch211-126i22.5	0.18	9.56065	4.01086e-05
MAD_Dr_004_105193	4964	OTTDART00000019945	1	1	Dr.81879	0	1	105369	NA	NA	NA	ENSDARG00000026839	406732	NA	NA	NA	NA	mediator complex subunit 21	ZDB-GENE-040426-2763	med21	0.2	10.7585	2.12795e-05
MAD_Dr_004_105196	4966	OTTDART00000039209 ; OTTDART00000039210	1	0	Dr.76028	0	1	105371	NA	NA	NA	ENSDARG00000063344	336363	NA	NA	NA	NA	zgc:162943	ZDB-GENE-030131-8307	fam162a	0.53	24.4362	1.48032e-07
MAD_Dr_004_105239	5007	OTTDART00000037261	0	-	-	0	1	10541	NA	NA	NA	ENSDARG00000006963	30707	NA	NA	NA	NA	NA	ZDB-GENE-990603-1	cse1l	0.22	14.4002	4.12017e-06
MAD_Dr_004_105279	5047	OTTDART00000042948	3	1	ENSDART00000111088 ; OTTDART00000042944 ; XM_686358.3	0	1	105447	NA	NA	NA	ENSDARG00000078105	-	NA	NA	NA	NA	NA	ZDB-GENE-091204-356	depdc5	0.47	11.4773	1.49883e-05
MAD_Dr_004_105319	5085	ENSDART00000113904	0	-	-	0	1	105487	NA	NA	NA	ENSDARG00000076117	-	NA	NA	NA	NA	NA	NA	NA	0.29	21.333	3.57156e-07
MAD_Dr_004_105332	5097	NM_199900.1 ; Dr.150767 ; XM_001922580.1 ; Dr.81414 ; ENSDART00000011102 ; ENSDART00000066446	0	1		0	1	1055	NM_199900.1	NM_199900	heatr1	ENSDARG00000020671	334446	HEAT repeat containing 1	Dr.150767	heatr1	HEAT repeat containing 1	HEAT repeat containing 1; similar to BAP28 protein	ZDB-GENE-030131-6378	heatr1	0.02	2.33763	0.00695073
MAD_Dr_004_105333	5098	NM_001017545.1 ; Dr.29884	0	1		0	1	10550	NM_001017545.1	NM_001017545	nr1h3	ENSDARG00000043170	548341	nuclear receptor subfamily 1, group H, member 3	Dr.29884	nr1h3	nuclear receptor subfamily 1, group H, member 3	nuclear receptor subfamily 1, group H, member 3	ZDB-GENE-050410-7	nr1h3	0.19	6.06239	0.00033192
MAD_Dr_004_105395	5157	ENSDART00000036741 ; ENSDART00000111731	2	1	Dr.11342 ; NM_199637.1	0	1	105562	NA	NA	NA	ENSDARG00000026875	323326	NA	NA	NA	NA	zgc:73225	ZDB-GENE-030131-2046	fam57ba	0.04	8.57407	6.917e-05
MAD_Dr_004_105396	5158	ENSDART00000057492	3	1	OTTDART00000045185 ; Dr.14216 ; XM_001345097.1	0	1	105563	NA	NA	NA	ENSDARG00000039338	402803	NA	NA	NA	NA	hypothetical protein LOC402803	ZDB-GENE-091204-282	gadd45gip1	0.63	20.0918	5.21154e-07
MAD_Dr_004_105402	5163	ENSDART00000114927 ; XR_029112.2	0	1		0	1	10557	XR_029112.2	XR_029112	NA	ENSDARG00000074726	-	NA	NA	NA	NA	NA	NA	NA	0.45	23.9955	1.66583e-07
MAD_Dr_004_105407	5165	XM_001343824.2 ; Dr.149190 ; ENSDART00000053460	0	1		0	1	105574	XM_001343824.2	XM_001343824	NA	ENSDARG00000068590	100004600	NA	Dr.149190	NA	NA	NA	NA	NA	0.7	22.4986	2.53417e-07
MAD_Dr_004_105464	5218	ENSDART00000112675	0	-	-	0	1	10563	NA	NA	NA	ENSDARG00000074786	326092	NA	NA	NA	NA	NA	ZDB-GENE-030131-3703	scaf8	0	1.67257	0.0132407
MAD_Dr_004_105486	5239	OTTDART00000032136	0	-	-	0	1	105650	NA	NA	NA	ENSDARG00000067950	564789	NA	NA	NA	NA	similar to mKIAA1744 protein	NA	NA	0	0.692484	0.0352485
MAD_Dr_004_105584	5334	OTTDART00000027606	2	1	OTTDART00000027605 ; ENSDART00000111130	0	1	105747	NA	NA	NA	ENSDARG00000053155	553725	NA	NA	NA	NA	NA	ZDB-GENE-050522-334	alg3	0.19	13.3849	6.2543e-06
MAD_Dr_004_105590	5340	OTTDART00000035940	1	1	OTTDART00000035939	0	1	105752	NA	NA	NA	ENSDARG00000016545	562075	NA	NA	NA	NA	NA	ZDB-GENE-061103-289	zgc:154046	0	0.799209	0.0318101
MAD_Dr_004_105593	5343	NM_131564.1 ; Dr.79604	0	1		0	1	10576	NM_131564.1	NM_131564	appa	ENSDARG00000059036	58083	amyloid beta (A4) precursor protein a	Dr.79604	appa	amyloid beta (A4) precursor protein a	amyloid beta (A4) precursor protein a	ZDB-GENE-000616-13	appa	1.16	40.1609	5.11143e-09
MAD_Dr_004_105594	5344	OTTDART00000042962	1	1	OTTDART00000042961	0	1	105760	NA	NA	NA	ENSDARG00000040620	436987	NA	NA	NA	NA	NA	ZDB-GENE-040718-469	psmg1	0.33	11.1161	1.7823e-05
MAD_Dr_004_105600	5349	NM_001002067.1	1	1	OTTDART00000006507	0	1	105771	NM_001002067.1	NM_001002067	sf3b14	ENSDARG00000009753	415157	splicing factor 3B	NA	NA	NA	splicing factor 3B	ZDB-GENE-040625-36	sf3b6	0.21	4.3283	0.00121129
MAD_Dr_004_105601	5350	OTTDART00000013804	2	1	XM_001921961.1 ; NM_001002228.1	0	1	10578	NA	NA	NA	ENSDARG00000036541	798402	NA	NA	NA	NA	zgc:91984; similar to rhomboid family 1	ZDB-GENE-040704-75	rhbdf1	0.15	5.30224	0.000572536
MAD_Dr_004_105612	5361	ENSDART00000109487	0	-	-	0	1	10579	NA	NA	NA	ENSDARG00000074645	-	NA	NA	NA	NA	NA	NA	NA	0	1.70495	0.0128006
MAD_Dr_004_105624	5373	NM_201305.1 ; Dr.75173	1	1	ENSDART00000034456	0	1	10580	NM_201305.1	NM_201305	kpna4	ENSDARG00000023190	327373	karyopherin alpha 4 (importin alpha 3)	Dr.75173	kpna4	karyopherin alpha 4 (importin alpha 3)	karyopherin alpha 4 (importin alpha 3)	ZDB-GENE-030131-5584	kpna4	0	3.9589	0.00164069
MAD_Dr_004_105642	5391	Dr.10904	2	1	OTTDART00000012558 ; OTTDART00000012557	0	1	10582	NA	NA	NA	ENSDARG00000040874	556762	NA	Dr.10904	wu:fb30h05	wu:fb30h05	adducin 3 (gamma) a	ZDB-GENE-030131-2721	add3a	0.32	9.01866	5.4054e-05
MAD_Dr_004_105671	5419	Dr.148473 ; OTTDART00000016000 ; XM_001918475.1	3	0	ENSDART00000059194 ; NM_001017582.1 ; Dr.129790	0	1	105848	XM_001918475.1	XM_001918475	NA	ENSDARG00000040440	550244	NA	Dr.148473	snrpd2	small nuclear ribonucleoprotein D2 polypeptide	small nuclear ribonucleoprotein D2 polypeptide	ZDB-GENE-040914-10	snrpd2	0	1.8775	0.0107938
MAD_Dr_004_105682	5429	OTTDART00000025711	3	0	ENSDART00000010274 ; Dr.78726 ; NM_001018149.1	0	1	10586	NA	NA	NA	ENSDARG00000011141	324416	NA	NA	NA	NA	dihydropyrimidinase-like 5a	ZDB-GENE-030131-3136	dpysl5a	0.52	14.5095	3.94419e-06
MAD_Dr_004_105683	5430	NM_213371.1 ; Dr.78785 ; OTTDART00000019755 ; ENSDART00000078401	0	1		0	1	10587	NM_213371.1	NM_213371	tmem161b	ENSDARG00000055989	406680	transmembrane protein 161B	Dr.78785	tmem161b	transmembrane protein 161B	transmembrane protein 161B	ZDB-GENE-040426-2693	tmem161b	0	1.35086	0.018305
MAD_Dr_004_105700	5446	OTTDART00000042519	2	1	OTTDART00000028104 ; OTTDART00000042520	0	1	105886	NA	NA	NA	ENSDARG00000003206	449542	NA	NA	NA	NA	NA	ZDB-GENE-040930-2	chchd6a	0.03	2.90107	0.00412435
MAD_Dr_004_105707	5452	ENSDART00000090644	3	1	XM_001923381.1 ; Dr.106750 ; XM_001923384.1	0	1	105893	NA	NA	NA	ENSDARG00000062568	571648	NA	NA	NA	NA	im:6908224	ZDB-GENE-050809-12	im:6908224	0	2.43593	0.00633813
MAD_Dr_004_105761	5498	OTTDART00000039697	0	-	-	0	1	10596	NA	NA	NA	ENSDARG00000018272	449009	NA	NA	NA	NA	NA	ZDB-GENE-040924-3	wdr33	0	0.727138	0.0341274
MAD_Dr_004_105782	5519	OTTDART00000037710	0	-	-	0	1	10598	NA	NA	NA	ENSDARG00000077469	325603	NA	NA	NA	NA	zgc:66298	ZDB-GENE-040426-1598	polr1b	1.3	32.9545	1.99541e-08
MAD_Dr_004_105788	5525	OTTDART00000024626	1	1	ENSDART00000077938	0	1	105986	NA	NA	NA	ENSDARG00000055561	337131	NA	NA	NA	NA	NA	ZDB-GENE-030131-9075	c1galt1b	0	2.09489	0.00872375
MAD_Dr_004_105791	5528	OTTDART00000025019	4	1	ENSDART00000101447 ; Dr.10736 ; NM_131843.2 ; OTTDART00000025017	0	1	105989	NA	NA	NA	ENSDARG00000004196	114466	NA	NA	NA	NA	tumor necrosis factor (ligand) superfamily, member 10 like	ZDB-GENE-010801-1	tnfsf10l	0	0.362147	0.0470939
MAD_Dr_004_105793	5530	OTTDART00000027863	4	1	ENSDART00000077631 ; Dr.5298 ; NM_206830.1 ; OTTDART00000027862	0	1	105990	NA	NA	NA	ENSDARG00000055291	325255	NA	NA	NA	NA	NA	ZDB-GENE-030131-3980	rab18a	0.03	2.159	0.00821861
MAD_Dr_004_105795	5532	OTTDART00000029467	3	1	ENSDART00000010975 ; NM_200457.1 ; OTTDART00000029466	0	1	105992	NA	NA	NA	ENSDARG00000012271	393429	NA	NA	NA	NA	hypothetical LOC792036; transmembrane protein 206	ZDB-GENE-040426-1173	tmem206	0.88	80.7269	3.18227e-11
MAD_Dr_004_105801	5538	XM_001923864.1 ; Dr.76202	1	1	OTTDART00000038190	0	1	106	XM_001923864.1	XM_001923864	NA	ENSDARG00000016782	559439	NA	Dr.76202	huwe1	HECT, UBA and WWE domain containing 1	similar to HECT, UBA and WWE domain containing 1	ZDB-GENE-081104-387	huwe1	0.24	8.75881	6.24202e-05
MAD_Dr_004_105806	5542	OTTDART00000038558	1	1	OTTDART00000038555	0	1	106003	NA	NA	NA	ENSDARG00000004937	563708	NA	NA	NA	NA	NA	ZDB-GENE-030219-158	skp2	0.07	0.623061	0.0376497
MAD_Dr_004_105812	5548	NM_131617.1	0	-	-	0	1	10601	NM_131617.1	NM_131617	gart	ENSDARG00000051855	58141	phosphoribosylglycinamide formyltransferase	NA	NA	NA	phosphoribosylglycinamide formyltransferase	ZDB-GENE-000616-14	gart	0	1.6187	0.0139825
MAD_Dr_004_105814	5550	ENSDART00000024082	0	-	-	0	1	106011	NA	NA	NA	ENSDARG00000002240	30388	NA	NA	NA	NA	proteasome (prosome, macropain) subunit, beta type, 6	ZDB-GENE-990415-216	psmb6	0.55	7.3604	0.000143217
MAD_Dr_004_105874	5608	ENSDART00000112368	1	1	XM_001922023.1	0	1	10607	NA	NA	NA	ENSDARG00000077615	562791	NA	NA	NA	NA	NA	ZDB-GENE-100922-32	znf687a	0.18	6.39639	0.00026568
MAD_Dr_004_105887	5621	OTTDART00000019559	0	-	-	0	1	106082	NA	NA	NA	ENSDARG00000092831	-	NA	NA	NA	NA	NA	ZDB-GENEP-060503-6	si:dkeyp-46h3.9	1.06	123.475	1.25056e-12
MAD_Dr_004_105890	5624	OTTDART00000026017	1	1	OTTDART00000026016	0	1	106085	NA	NA	NA	ENSDARG00000031214	399661	NA	NA	NA	NA	NA	ZDB-GENE-040121-7	arcn1b	0	1.30605	0.0191651
MAD_Dr_004_105897	5631	OTTDART00000034070 ; OTTDART00000034069	1	0	Dr.85616	0	1	106095	NA	NA	NA	ENSDARG00000093452	-	NA	NA	NA	NA	NA	ZDB-GENE-081104-488	si:rp71-68n21.11	1.69	104.14	4.6506e-12
MAD_Dr_004_105899	5633	OTTDART00000035001	2	1	XM_001922310.1 ; ENSDART00000114118	0	1	106097	NA	NA	NA	ENSDARG00000074640	8388607	NA	NA	NA	NA	NA	NA	NA	0	1.06482	0.0243856
MAD_Dr_004_105904	5637	OTTDART00000037942	7	1	ENSDART00000055722 ; Dr.155212 ; XM_001918428.1 ; ENSDART00000104057 ; Dr.36537 ; NM_001004583.1 ; OTTDART00000037941	0	1	106107	NA	NA	NA	ENSDARG00000038213	447844	NA	NA	NA	NA	hypothetical protein LOC100151167; solute carrier family 35, member B1	ZDB-GENE-040912-148	slc35b1	0.24	6.25134	0.000291441
MAD_Dr_004_105905	5638	OTTDART00000038531	0	-	-	0	1	106108	NA	NA	NA	ENSDARG00000068973	569404	NA	NA	NA	NA	PDZ and LIM domain 4	ZDB-GENE-070308-5	pdlim4	0	3.62269	0.0021804
MAD_Dr_004_105910	5643	OTTDART00000041362	1	1	OTTDART00000041361	0	1	106113	NA	NA	NA	ENSDARG00000093237	566247	NA	NA	NA	NA	hypothetical LOC566247	ZDB-GENE-090313-134	si:ch211-89o9.4	0.77	37.9855	7.47204e-09
MAD_Dr_004_105918	5651	ENSDART00000063976	1	1	NM_001004664.1	0	1	106120	NA	NA	NA	ENSDARG00000043571	447926	NA	NA	NA	NA	zgc:103670	ZDB-GENE-040912-111	zgc:103670	0.19	6.08931	0.000325449
MAD_Dr_004_105924	5657	ENSDART00000112166	4	0	Dr.105901 ; XM_696932.3 ; Dr.150524 ; OTTDART00000014468	0	1	106126	NA	NA	NA	ENSDARG00000078118	386721	NA	NA	NA	NA	wu:fi19h12	ZDB-GENE-031114-2	fam60al	0	0.952757	0.027322
MAD_Dr_004_105926	5659	XM_001918580.1	2	1	Dr.75989 ; NM_001077304.1	0	1	106128	XM_001918580.1	XM_001918580	NA	ENSDARG00000090203	-	NA	NA	NA	NA	NA	NA	NA	0	1.65354	0.0135011
MAD_Dr_004_105949	5681	OTTDART00000040834	2	1	OTTDART00000026156 ; OTTDART00000026157	0	1	10615	NA	NA	NA	ENSDARG00000006497	323706	NA	NA	NA	NA	reticulon 1a	ZDB-GENE-030131-2426	rtn1a	0	0.394794	0.0459064
MAD_Dr_004_105998	5729	OTTDART00000024171	1	1	OTTDART00000024170	0	1	106197	NA	NA	NA	ENSDARG00000003429	406701	NA	NA	NA	NA	NA	ZDB-GENE-040426-2717	hnrpdl	0.23	7.38266	0.000141312
MAD_Dr_004_106002	5732	NM_212723.1 ; Dr.6680	2	1	OTTDART00000027437 ; ENSDART00000027782	0	1	10620	NM_212723.1	NM_212723	mknk2a	ENSDARG00000011373	334167	MAP kinase-interacting serine/threonine kinase 2a	Dr.6680	mknk2a	MAP kinase-interacting serine/threonine kinase 2a	MAP kinase-interacting serine/threonine kinase 2a	ZDB-GENE-030131-6099	mknk2a	0.14	3.87992	0.00175375
MAD_Dr_004_106007	5737	OTTDART00000032993	4	1	Dr.76791 ; NM_001126482.1 ; ENSDART00000078152 ; OTTDART00000032992	0	1	106204	NA	NA	NA	ENSDARG00000055753	326906	NA	NA	NA	NA	NA	ZDB-GENE-030131-5105	suv39h1b	0.05	3.47786	0.00246847
MAD_Dr_004_106011	5741	OTTDART00000035814	1	1	OTTDART00000035813	0	1	106208	NA	NA	NA	ENSDARG00000074170	8388607	NA	NA	NA	NA	NA	NA	NA	0.17	8.14703	8.87696e-05
MAD_Dr_004_106012	5742	OTTDART00000037512	1	1	OTTDART00000037302	0	1	106209	NA	NA	NA	ENSDARG00000062361	563266	NA	NA	NA	NA	NA	ZDB-GENE-070112-2352	zgc:158234	0.17	6.54817	0.000240355
MAD_Dr_004_106014	5744	OTTDART00000039474 ; OTTDART00000039473	0	1		0	1	106210	NA	NA	NA	ENSDARG00000075765	556730	NA	NA	NA	NA	NA	ZDB-GENE-081104-80	si:ch1073-287p18.1	0.57	14.8218	3.47337e-06
MAD_Dr_004_106018	5748	ENSDART00000020174	2	1	OTTDART00000026703 ; NM_001030000.1	0	1	106214	NA	NA	NA	ENSDARG00000005172	373083	NA	NA	NA	NA	NA	ZDB-GENE-050320-132	dynll2b	0.23	5.12945	0.000650795
MAD_Dr_004_106030	5759	NM_001024407.1	1	1	ENSDART00000082458	0	1	106231	NM_001024407.1	NM_001024407	zgc:109957	ENSDARG00000059357	554106	zgc:109957	NA	NA	NA	zgc:109957	ZDB-GENE-050522-161	sarnp	0.11	4.58602	0.00098563
MAD_Dr_004_106107	5832	OTTDART00000036625	7	0	ENSDART00000021520 ; OTTDART00000036623 ; NM_214718.1 ; Dr.2876 ; ENSDART00000045775 ; OTTDART00000036622 ; Dr.149788	0	1	106306	NA	NA	NA	ENSDARG00000010194	336619	NA	NA	NA	NA	eukaryotic translation initiation factor 4Bb	ZDB-GENE-030131-8563	eif4bb	0.07	4.30655	0.00123283
MAD_Dr_004_106121	5845	Dr.81324	1	1	OTTDART00000007000	0	1	106320	NA	NA	NA	ENSDARG00000014039	799498	NA	Dr.81324	NA	NA	si:dkeyp-93d12.1; similar to Tudor domain-containing protein 6 (Antigen NY-CO-45) (Cancer/testis antigen 41.2) (CT41.2)	ZDB-GENE-041014-303	si:dkeyp-93d12.1	0.08	5.63949	0.000447109
MAD_Dr_004_106132	5856	NM_001008619.1	0	-	-	0	1	10633	NM_001008619.1	NM_001008619	dhtkd1	ENSDARG00000016415	494076	dehydrogenase E1 and transketolase domain containi	NA	NA	NA	dehydrogenase E1 and transketolase domain containing 1; similar to dehydrogenase E1 and transketolase domain containing 1	ZDB-GENE-041212-44	dhtkd1	0	3.12492	0.0033714
MAD_Dr_004_106184	5907	NM_001020515.1 ; Dr.82862	1	0	ENSDART00000067455	0	1	10638	NM_001020515.1	NM_001020515	dpysl5b	ENSDARG00000059311	553410	dihydropyrimidinase-like 5b	Dr.82862	dpysl5b	dihydropyrimidinase-like 5b	dihydropyrimidinase-like 5b	ZDB-GENE-050720-4	dpysl5b	0.06	2.37281	0.0067234
MAD_Dr_004_106188	5911	OTTDART00000036394	1	1	OTTDART00000036390	0	1	106383	NA	NA	NA	ENSDARG00000052696	550507	NA	NA	NA	NA	NA	ZDB-GENE-050417-343	bdh2	0	3.07359	0.00352966
MAD_Dr_004_106203	5924	ENSDART00000114118	2	1	XM_001922310.1 ; OTTDART00000035001	0	1	106398	NA	NA	NA	ENSDARG00000093851	100151577	NA	NA	NA	NA	NA	ZDB-GENE-091118-121	si:ch73-332k15.1	0	1.62929	0.0138276
MAD_Dr_004_106209	5929	Dr.18298 ; OTTDART00000031089	3	0	ENSDART00000033904 ; OTTDART00000031090 ; NM_173271.1	0	1	106404	NA	NA	NA	ENSDARG00000026448	797134	NA	Dr.18298	med29	mediator complex subunit 29	mediator complex subunit 29	ZDB-GENE-021217-1	med29	0.13	7.87778	0.000103869
MAD_Dr_004_106215	5935	XM_687404.3	0	-	-	0	1	10641	XM_687404.3	XM_687404	NA	ENSDARG00000090830	-	NA	NA	NA	NA	NA	NA	NA	0.4	12.9107	7.69222e-06
MAD_Dr_004_106222	5942	Dr.77532	1	1	OTTDART00000035057	0	1	106416	NA	NA	NA	ENSDARG00000042101	556945	NA	Dr.77532	zgc:162244	zgc:162244	zgc:162244	ZDB-GENE-070410-48	smim15	0	4.12545	0.00142697
MAD_Dr_004_106248	5965	OTTDART00000042753 ; ENSDART00000099134	5	1	ENSDART00000039551 ; Dr.3182 ; NM_131312.2 ; OTTDART00000042752 ; OTTDART00000042754	0	1	10644	NA	NA	NA	ENSDARG00000029764	30575	NA	NA	NA	NA	myocyte enhancer factor 2ca	ZDB-GENE-980526-253	mef2ca	0.52	14.7477	3.5885e-06
MAD_Dr_004_106290	6006	OTTDART00000008979	0	-	-	0	1	10648	NA	NA	NA	ENSDARG00000022424	322846	NA	NA	NA	NA	NA	ZDB-GENE-030131-1566	slc26a5	0	2.86391	0.00426472
MAD_Dr_004_106297	6012	OTTDART00000032763	0	-	-	0	1	106488	NA	NA	NA	ENSDARG00000086990	-	NA	NA	NA	NA	NA	NA	NA	0.22	4.2508	0.00128725
MAD_Dr_004_106298	6013	OTTDART00000033604 ; OTTDART00000033605	1	1	Dr.109797	0	1	106489	NA	NA	NA	ENSDARG00000005756	767729	NA	NA	NA	NA	dynein, cytoplasmic 1, intermediate chain 2a	ZDB-GENE-060929-1086	dync1i2a	0	0.766468	0.0328519
MAD_Dr_004_106302	6017	OTTDART00000037382	1	0	OTTDART00000037381	0	1	106493	NA	NA	NA	ENSDARG00000077471	560402	NA	NA	NA	NA	NA	ZDB-GENE-070620-10	hmces	0.12	5.43568	0.000518229
MAD_Dr_004_106306	6021	OTTDART00000042584	2	1	Dr.104432 ; XM_678494.3	0	1	106498	NA	NA	NA	ENSDARG00000091031	555850	NA	NA	NA	NA	NA	ZDB-GENE-030131-6830	si:ch211-153a8.4	0.15	5.52706	0.000484584
MAD_Dr_004_106307	6022	OTTDART00000042636	2	1	OTTDART00000042635 ; OTTDART00000042634	0	1	106499	NA	NA	NA	ENSDARG00000000887	405758	NA	NA	NA	NA	NA	ZDB-GENE-040426-2099	zgc:56699	0	2.6421	0.00523279
MAD_Dr_004_106311	6025	ENSDART00000058258	3	1	OTTDART00000039715 ; Dr.9659 ; Dr.155135	0	1	106503	NA	NA	NA	ENSDARG00000039830	337838	NA	NA	NA	NA	guanine nucleotide binding protein (G protein), ga	ZDB-GENE-030131-9966	gng5	0	2.44009	0.0063119
MAD_Dr_004_106319	6032	ENSDART00000079251	0	-	-	0	1	10652	NA	NA	NA	ENSDARG00000056717	100170827	NA	NA	NA	NA	valyl-tRNA synthetase 2, mitochondrial (putative)	ZDB-GENE-060503-575	vars2	0	0.798425	0.0318284
MAD_Dr_004_106322	6035	ENSDART00000114227	2	1	ENSDART00000046981 ; OTTDART00000029643	0	1	106531	NA	NA	NA	ENSDARG00000021697	550359	NA	NA	NA	NA	MORN repeat containing 3	ZDB-GENE-050417-152	morn3	0.01	2.12277	0.00849991
MAD_Dr_004_106323	6036	ENSDART00000115181	1	0	OTTDART00000021839	0	1	106536	NA	NA	NA	ENSDARG00000076874	-	NA	NA	NA	NA	NA	ZDB-GENE-070615-1	abhd5a	0	0.923113	0.0281673
MAD_Dr_004_106331	6042	NM_001003549.2	1	1	Dr.85079	0	1	106546	NM_001003549.2	NM_001003549	zgc:100811	ENSDARG00000039872	445155	zgc:100811	NA	NA	NA	zgc:100811	ZDB-GENE-040801-63	lamtor2	0.46	15.1884	2.97776e-06
MAD_Dr_004_106336	6047	OTTDART00000034896	0	-	-	0	1	106553	NA	NA	NA	ENSDARG00000074720	558400	NA	NA	NA	NA	similar to conserved hypothetical protein	ZDB-GENE-081104-235	si:ch211-51h9.7	1.13	58.3797	3.59138e-10
MAD_Dr_004_106355	6065	OTTDART00000044565	0	-	-	0	1	10657	NA	NA	NA	ENSDARG00000087483	558387	NA	NA	NA	NA	NA	ZDB-GENE-030131-1550	si:dkey-226l10.6	0.14	5.9501	0.000358938
MAD_Dr_004_106413	6118	Dr.154687	1	1	ENSDART00000113344	0	1	106623	NA	NA	NA	ENSDARG00000077985	100216472	NA	Dr.154687	kiss2	kisspeptin 2	kisspeptin 2	ZDB-GENE-090526-1	kiss2	0	4.58177	0.000989186
MAD_Dr_004_106439	6143	XM_001919886.1	0	-	-	0	1	10665	XM_001919886.1	XM_001919886	NA	ENSDARG00000033327	338194	NA	NA	NA	NA	unc-5 homolog B (C. elegans); id:ibd5083	ZDB-GENE-041213-1	unc5b	0.33	14.4596	4.02086e-06
MAD_Dr_004_106450	6153	OTTDART00000034164 ; NM_131345.1 ; Dr.75831 ; ENSDART00000017977	0	1		0	1	10666	NM_131345.1	NM_131345	acvr1l	ENSDARG00000014986	30615	activin A receptor, type I like	Dr.75831	acvr1l	activin A receptor, type I like	activin A receptor, type I like	ZDB-GENE-990415-9	acvr1l	0.1	4.98247	0.000727372
MAD_Dr_004_106511	6211	ENSDART00000005879	1	1	OTTDART00000026213	0	1	106715	NA	NA	NA	ENSDARG00000001788	335191	NA	NA	NA	NA	ATP synthase, H+ transporting, mitochondrial F1 complex, O subunit	ZDB-GENE-050522-147	atp5o	0.03	1.20384	0.0211682
MAD_Dr_004_106514	6214	ENSDART00000049375	2	0	Dr.118688 ; NM_001003494.1	0	1	106718	NA	NA	NA	ENSDARG00000034670	100333219	NA	NA	NA	NA	zgc:92467	ZDB-GENE-040801-237	ube2e2	0.15	8.75375	6.25596e-05
MAD_Dr_004_106519	6219	ENSDART00000108556 ; Dr.38495	3	1	OTTDART00000035952 ; XR_045049.1 ; OTTDART00000035953	0	1	106723	NA	NA	NA	ENSDARG00000076391	797865	NA	Dr.38495	npm2a	nucleophosmin/nucleoplasmin, 2a	nucleophosmin/nucleoplasmin, 2a	ZDB-GENE-060810-57	npm2a	0	0.460398	0.0434902
MAD_Dr_004_106520	6220	ENSDART00000113534	1	1	Dr.85603	0	1	106724	NA	NA	NA	ENSDARG00000075677	447945	NA	NA	NA	NA	mitochondrial ribosomal protein L17	ZDB-GENE-040912-133	mrpl17	0	2.30236	0.00718234
MAD_Dr_004_106626	6321	ENSDART00000110777	4	0	OTTDART00000024915 ; ENSDART00000002962 ; Dr.114076 ; OTTDART00000011473	0	1	106836	NA	NA	NA	ENSDARG00000030053	560745	NA	NA	NA	NA	NA	ZDB-GENE-030131-6544	eef1db	0.01	2.05756	0.00905169
MAD_Dr_004_106628	6323	ENSDART00000114505	0	-	-	0	1	106838	NA	NA	NA	ENSDARG00000078018	100334900	NA	NA	NA	NA	NA	ZDB-GENE-131119-45	si:dkey-79d12.4	0.17	7.60552	0.000122726
MAD_Dr_004_106668	6363	OTTDART00000040974	1	0	OTTDART00000045619	0	1	10688	NA	NA	NA	ENSDARG00000002791	64612	NA	NA	NA	NA	NA	ZDB-GENE-001212-1	atp1a1a.1	0	1.23666	0.0205057
MAD_Dr_004_106698	6392	OTTDART00000024086	2	1	ENSDART00000050603 ; OTTDART00000024085	0	1	106908	NA	NA	NA	ENSDARG00000030765	445121	NA	NA	NA	NA	NA	ZDB-GENE-040801-261	hadh	1.42	102.178	5.35677e-12
MAD_Dr_004_106701	6395	OTTDART00000028427	5	1	ENSDART00000011823 ; XM_696834.2 ; OTTDART00000028426 ; Dr.80074 ; NM_001020749.1	0	1	106910	NA	NA	NA	ENSDARG00000003263	553787	NA	NA	NA	NA	processing of precursor 4, ribonuclease P/MRP subunit; hypothetical LOC554559	ZDB-GENE-050522-505	pop4	0.48	12.2831	1.01903e-05
MAD_Dr_004_106705	6399	OTTDART00000038007	1	1	OTTDART00000038005	0	1	106914	NA	NA	NA	ENSDARG00000059919	555936	NA	NA	NA	NA	NA	ZDB-GENE-070410-89	zgc:162613	0.04	1.02925	0.0252638
MAD_Dr_004_106710	6404	ENSDART00000039027	2	1	Dr.93540 ; XM_691079.3	0	1	106919	NA	NA	NA	ENSDARG00000022795	567778	NA	NA	NA	NA	si:dkey-13i19.9	NA	NA	0.26	11.4999	1.48259e-05
MAD_Dr_004_106711	6405	OTTDART00000024183	3	1	Dr.82354 ; NM_200923.2 ; ENSDART00000023766	0	1	10692	NA	NA	NA	ENSDARG00000006257	393897	NA	NA	NA	NA	NA	ZDB-GENE-040426-803	vldlr	0	2.19314	0.00795635
MAD_Dr_004_106712	6406	ENSDART00000051777	1	1	NM_001006084.1	0	1	106920	NA	NA	NA	ENSDARG00000035700	450064	NA	NA	NA	NA	zgc:101664; hypothetical LOC791695	ZDB-GENE-041010-187	zgc:101664	0.19	4.93465	0.000753486
MAD_Dr_004_106713	6407	ENSDART00000113465	1	1	XM_691690.3	0	1	106921	NA	NA	NA	ENSDARG00000040284	568363	NA	NA	NA	NA	NA	NA	NA	0.62	29.3997	4.39633e-08
MAD_Dr_004_106715	6409	NM_001017620.1	0	-	-	0	1	106923	NM_001017620.1	NM_001017620	zgc:110256	ENSDARG00000038901	550283	zgc:110256	NA	NA	NA	zgc:110256	ZDB-GENE-050417-92	tmem256	0	1.70022	0.0128617
MAD_Dr_004_106716	6410	OTTDART00000041267	1	1	OTTDART00000041268	0	1	106924	NA	NA	NA	ENSDARG00000079488	8388607	NA	NA	NA	NA	NA	ZDB-GENE-081022-208	zgc:195282	0.08	4.563	0.00100448
MAD_Dr_004_106720	6413	Dr.76378	3	1	NM_201191.1 ; OTTDART00000038126 ; OTTDART00000038127	0	1	106928	NA	NA	NA	ENSDARG00000025850	394166	NA	Dr.76378	rps21	ribosomal protein S21	ribosomal protein S21	ZDB-GENE-040426-1102	rps21	0	1.52568	0.015317
MAD_Dr_004_106772	6463	Dr.148890	2	0	OTTDART00000028920 ; Dr.17325	0	1	106974	NA	NA	NA	ENSDARG00000045352	792225	NA	Dr.148890	zgc:56530	zgc:56530	zgc:56530	ZDB-GENE-040426-1065	cst14a	0.41	12.7467	8.27663e-06
MAD_Dr_004_106790	6479	OTTDART00000029009	1	1	Dr.82163	0	1	106990	NA	NA	NA	ENSDARG00000004925	445299	NA	NA	NA	NA	IMP2 inner mitochondrial membrane peptidase-like (S. cerevisiae)	ZDB-GENE-040808-9	immp2l	0.44	27.9309	6.21678e-08
MAD_Dr_004_106804	6492	OTTDART00000040253	2	1	Dr.141270 ; ENSDART00000099131	0	1	107002	NA	NA	NA	ENSDARG00000093448	436671	NA	NA	NA	NA	zgc:92707	ZDB-GENE-040718-94	mpc1	0.21	5.30837	0.000569732
MAD_Dr_004_106812	6500	OTTDART00000032022	2	0	Dr.82763 ; XM_681405.3	0	1	10701	NA	NA	NA	ENSDARG00000073756	-	NA	NA	NA	NA	NA	ZDB-GENE-070912-696	slc12a7a	0.09	3.94988	0.00165317
MAD_Dr_004_106889	6574	OTTDART00000001443	5	0	OTTDART00000036023 ; OTTDART00000025501 ; ENSDART00000049230 ; Dr.32075 ; NM_001002435.1	0	1	107081	NA	NA	NA	ENSDARG00000029724	796523	NA	NA	NA	NA	polyglutamine binding protein 1-like	ZDB-GENE-030616-158	pqbp1	0.08	2.38164	0.00666292
MAD_Dr_004_106905	6589	OTTDART00000035239	1	1	ENSDART00000100295	0	1	107099	NA	NA	NA	ENSDARG00000069103	-	NA	NA	NA	NA	NA	ZDB-GENE-081104-477	si:dkeyp-82a1.4	0.04	1.85427	0.0110274
MAD_Dr_004_106909	6592	OTTDART00000037505	0	-	-	0	1	107101	NA	NA	NA	ENSDARG00000056322	794339	NA	NA	NA	NA	NA	ZDB-GENE-040121-6	ldb3a	0.51	21.3614	3.54456e-07
MAD_Dr_004_106915	6597	OTTDART00000044469 ; OTTDART00000044470	3	1	OTTDART00000044464 ; OTTDART00000044463 ; ENSDART00000102903	0	1	107107	NA	NA	NA	ENSDARG00000008487	83773	NA	NA	NA	NA	NA	ZDB-GENE-010426-1	dmd	0.89	44.6446	2.41954e-09
MAD_Dr_004_106921	6603	ENSDART00000058971	2	0	NM_001007357.1 ; Dr.79443	0	1	107112	NA	NA	NA	ENSDARG00000040301	492485	NA	NA	NA	NA	leucine rich repeat containing 20	ZDB-GENE-041114-49	lrrc20	0.57	13.9038	5.03626e-06
MAD_Dr_004_106933	6613	OTTDART00000033648	1	1	XM_678321.3	0	1	107133	NA	NA	NA	ENSDARG00000019950	555728	NA	NA	NA	NA	novel protein similar to human amyotrophic lateral sclerosis 2 (juvenile) chromosome region, candidate 8 (ALS2CR8)	ZDB-GENE-070912-172	carf	0	2.21127	0.00782215
MAD_Dr_004_106972	6651	OTTDART00000028250	4	1	OTTDART00000028249 ; ENSDART00000002728 ; Dr.39103 ; NM_001013538.1	0	1	10717	NA	NA	NA	ENSDARG00000016177	541411	NA	NA	NA	NA	eukaryotic translation initiation factor 4E nuclear import factor 1	ZDB-GENE-050320-113	eif4enif1	0.1	2.35815	0.00681897
MAD_Dr_004_107006	6685	ENSDART00000053858 ; OTTDART00000004462 ; ENSDART00000104540 ; NM_205758.2 ; Dr.25690	0	1		0	1	10720	NM_205758.2	NM_205758	papolb	ENSDARG00000009585	404041	poly(A) polymerase beta (testis specific)	Dr.25690	papolb	poly(A) polymerase beta (testis specific)	poly(A) polymerase beta (testis specific)	ZDB-GENE-030131-3507	papola	0	4.58583	0.000985636
MAD_Dr_004_107034	6713	OTTDART00000024032	2	1	OTTDART00000024031 ; OTTDART00000042863	0	1	107222	NA	NA	NA	ENSDARG00000054389	573655	NA	NA	NA	NA	ras homolog gene family, member F	ZDB-GENE-050522-280	rhof	0	2.55445	0.00567656
MAD_Dr_004_107047	6726	OTTDART00000037703	3	0	NM_200680.1 ; OTTDART00000037702 ; Dr.81484	0	1	107235	NA	NA	NA	ENSDARG00000030608	393653	NA	NA	NA	NA	ras homolog gene family, member Ga	ZDB-GENE-040426-1504	rhogd	0.49	21.2077	3.70589e-07
MAD_Dr_004_107049	6728	OTTDART00000038726	0	-	-	0	1	107237	NA	NA	NA	ENSDARG00000063522	768303	NA	NA	NA	NA	NA	ZDB-GENE-060126-2	bbs4	0.04	3.74522	0.00195749
MAD_Dr_004_107050	6729	OTTDART00000039250	0	-	-	0	1	107238	NA	NA	NA	ENSDARG00000012187	393735	NA	NA	NA	NA	GTP cyclohydrolase I feedback regulator	ZDB-GENE-040426-1731	gchfr	0.33	9.18233	4.93311e-05
MAD_Dr_004_107051	6730	OTTDART00000039872	1	1	XM_001337351.2	0	1	107239	NA	NA	NA	ENSDARG00000094876	796968	NA	NA	NA	NA	NA	ZDB-GENE-081104-275	si:ch73-299h12.4	0	3.33846	0.00279202
MAD_Dr_004_107057	6735	ENSDART00000097276 ; OTTDART00000039839	2	0	XM_001919973.1 ; OTTDART00000039848	0	1	107247	NA	NA	NA	ENSDARG00000077115	-	NA	NA	NA	NA	NA	ZDB-GENE-081104-289	si:ch73-44m9.1	2.14	196.931	4.01433e-14
MAD_Dr_004_107061	6739	ENSDART00000109622	1	1	XM_686582.3	0	1	107250	NA	NA	NA	ENSDARG00000074444	563218	NA	NA	NA	NA	NA	ZDB-GENE-131125-13	si:rp71-10d19.4	0	2.27533	0.00736816
MAD_Dr_004_107064	6742	ENSDART00000051750 ; OTTDART00000018803	0	1		0	1	107255	NA	NA	NA	ENSDARG00000035679	403015	NA	NA	NA	NA	si:rp71-45k5.4; proteasome (prosome, macropain) subunit, alpha type, 2	ZDB-GENE-060503-941	si:rp71-45k5.4	0	3.95617	0.00164406
MAD_Dr_004_107101	6778	NM_194415.2 ; Dr.79532	1	0	ENSDART00000009356	0	1	10729	NM_194415.2	NM_194415	ppp2r5ea	ENSDARG00000069118	373881	protein phosphatase 2, regulatory subunit B`, epsi	Dr.79532	ppp2r5a	protein phosphatase 2, regulatory subunit B`, alph	protein phosphatase 2, regulatory subunit B', epsilon isoform a; protein phosphatase 2, regulatory subunit B', epsilon isoform b	ZDB-GENE-030904-6	ppp2r5eb	0	1.02794	0.025297
MAD_Dr_004_107130	6804	OTTDART00000008538 ; OTTDART00000008537	0	1		0	1	107316	NA	NA	NA	ENSDARG00000093445	-	NA	NA	NA	NA	NA	ZDB-GENE-041210-75	si:dkey-153k10.7	0.16	5.55569	0.000474736
MAD_Dr_004_107134	6808	XM_689111.2	1	1	OTTDART00000032069	0	1	10732	XM_689111.2	XM_689111	NA	ENSDARG00000078818	565849	NA	NA	NA	NA	novel protein similar to vertebrate protein phosphatase 2 (formerly 2A), regulatory subunit B'', alpha (PPP2R3A)	NA	NA	0.24	7.39787	0.000139909
MAD_Dr_004_107140	6814	OTTDART00000033925	2	0	XM_700803.2 ; Dr.91597	0	1	107326	NA	NA	NA	ENSDARG00000093739	-	NA	NA	NA	NA	NA	NA	NA	0.87	33.5494	1.75514e-08
MAD_Dr_004_107152	6825	NM_212594.1	3	1	OTTDART00000045799 ; OTTDART00000045800 ; Dr.23665	0	1	107338	NM_212594.1	NM_212594	zgc:85702	ENSDARG00000011999	321718	zgc:85702	NA	NA	NA	hypothetical protein LOC100151492; zgc:85702	ZDB-GENE-030131-437	ybey	0.08	3.43062	0.00257421
MAD_Dr_004_107162	6835	Dr.90599	0	-	-	0	1	107348	NA	NA	NA	ENSDARG00000043360	553692	NA	Dr.90599	zgc:112231	zgc:112231	zgc:112231	ZDB-GENE-050522-545	dph3	0.58	14.5102	3.94419e-06
MAD_Dr_004_107164	6837	ENSDART00000044690	2	0	Dr.69635 ; NM_001111218.1	0	1	10735	NA	NA	NA	ENSDARG00000020795	795167	NA	NA	NA	NA	zgc:175209	ZDB-GENE-080220-21	rac3b	0.11	4.29019	0.0012489
MAD_Dr_004_107224	6896	OTTDART00000015897 ; OTTDART00000015896	0	1		0	1	107406	NA	NA	NA	ENSDARG00000092119	-	NA	NA	NA	NA	NA	ZDB-GENE-050419-113	si:ch211-235f12.2	0.12	9.77401	3.56798e-05
MAD_Dr_004_107246	6916	ENSDART00000089158	2	1	XM_001922002.1 ; OTTDART00000045834	0	1	107427	NA	NA	NA	ENSDARG00000052496	-	NA	NA	NA	NA	NA	ZDB-GENE-140106-47	hmha1a	0	4.52717	0.00103406
MAD_Dr_004_107247	6917	ENSDART00000097135	19	0	XM_001338826.2 ; ENSDART00000106448 ; Dr.149263 ; ENSDART00000097136 ; Dr.152365 ; ENSDART00000106449 ; XM_001918630.1 ; XM_001922731.1 ; Dr.114526 ; XM_001331245.2 ; ENSDART00000101354 ; NM_001045247.1 ; NM_001083822.1 ; ENSDART00000081778 ; ENSDART00000058720 ; XM_001918916.1 ; Dr.101713 ; Dr.153174 ; Dr.133502	0	1	107428	NA	NA	NA	ENSDARG00000089537	-	NA	NA	NA	NA	zgc:158517	NA	NA	0.15	5.90685	0.00036959
MAD_Dr_004_107258	6926	OTTDART00000045008	3	1	XM_001922823.1 ; Dr.65333 ; XM_001922821.1	0	1	10744	NA	NA	NA	ENSDARG00000011609	798356	NA	NA	NA	NA	NA	ZDB-GENE-030131-5310	si:ch211-262e15.1	0.1	6.97144	0.000183179
MAD_Dr_004_107260	6928	Dr.14079	5	0	OTTDART00000040202 ; ENSDART00000041960 ; OTTDART00000040201 ; NM_212757.1 ; Dr.155159	0	1	107441	NA	NA	NA	ENSDARG00000032575	336610	NA	Dr.14079	NA	NA	tyrosine 3-monooxygenase/tryptophan 5-monooxygenase activation protein, iota polypeptide	ZDB-GENE-030131-8554	ywhaz	0.16	8.04692	9.40753e-05
MAD_Dr_004_107302	6968	XM_689219.3 ; Dr.108565 ; OTTDART00000035512	0	1		0	1	10748	XM_689219.3	XM_689219	NA	ENSDARG00000057323	565952	NA	Dr.108565	si:ch211-215h6.2	si:ch211-215h6.2	si:ch211-215h6.2	ZDB-GENE-041111-260	e2f8	0.04	8.05487	9.36014e-05
MAD_Dr_004_107334	6997	ENSDART00000103887	1	1	OTTDART00000032451	0	1	107509	NA	NA	NA	ENSDARG00000070623	550394	NA	NA	NA	NA	mediator of RNA polymerase II transcription, subun	ZDB-GENE-070117-2423	med10	0.25	5.18051	0.000627384
MAD_Dr_004_107335	6998	NM_130924.1 ; Dr.8290	3	0	ENSDART00000007718 ; ENSDART00000078743 ; ENSDART00000062693	0	1	10751	NM_130924.1	NM_130924	ptpn1	ENSDARG00000007923	30081	protein tyrosine phosphatase, non-receptor type 1	Dr.8290	ptpn1	protein tyrosine phosphatase, non-receptor type 1	protein tyrosine phosphatase 1b	ZDB-GENE-980605-23	ptpn1	0.04	5.97805	0.000352095
MAD_Dr_004_107356	7016	XM_684913.3	0	-	-	0	1	10753	XM_684913.3	XM_684913	NA	ENSDARG00000076811	-	NA	NA	NA	NA	NA	NA	NA	0	0.771825	0.0326833
MAD_Dr_004_107411	7067	OTTDART00000020955	1	0	NM_001080605.1	0	1	10758	NA	NA	NA	ENSDARG00000015905	792832	NA	NA	NA	NA	si:dkey-98f17.2	ZDB-GENE-030131-9564	lztr1	0.14	3.13324	0.00334522
MAD_Dr_004_107461	7115	XM_001922630.1	0	-	-	0	1	10763	XM_001922630.1	XM_001922630	NA	ENSDARG00000060751	-	NA	NA	NA	NA	NA	NA	NA	0.31	9.37777	4.41877e-05
MAD_Dr_004_107518	7169	OTTDART00000025645	2	1	ENSDART00000061853 ; OTTDART00000025644	0	1	107683	NA	NA	NA	ENSDARG00000054220	368852	NA	NA	NA	NA	NA	ZDB-GENE-030616-404	ap4s1	0.21	6.40216	0.000264639
MAD_Dr_004_107527	7178	ENSDART00000022605	1	1	Dr.83458	0	1	107691	NA	NA	NA	ENSDARG00000014506	393771	NA	NA	NA	NA	transmembrane protein 126A	ZDB-GENE-040426-1770	tmem126a	0.48	7.10188	0.000168924
MAD_Dr_004_107536	7185	ENSDART00000103463	3	0	OTTDART00000029844 ; Dr.80721 ; NM_212811.1	0	1	107700	NA	NA	NA	ENSDARG00000070477	403080	NA	NA	NA	NA	DnaJ (Hsp40) homolog, subfamily C, member 2	ZDB-GENE-040426-1912	dnajc2	0	1.54688	0.0149993
MAD_Dr_004_107625	7270	OTTDART00000022328	1	1	OTTDART00000022327	0	1	107786	NA	NA	NA	ENSDARG00000003757	402819	NA	NA	NA	NA	NA	ZDB-GENE-060315-3	cnpy1	0	2.88834	0.00417224
MAD_Dr_004_107627	7272	OTTDART00000025391	1	1	OTTDART00000025390	0	1	107788	NA	NA	NA	ENSDARG00000006219	321897	NA	NA	NA	NA	NA	ZDB-GENE-030131-616	gnl3	0.05	2.17167	0.00812588
MAD_Dr_004_107638	7283	OTTDART00000033938	1	0	Dr.112355	0	1	107798	NA	NA	NA	ENSDARG00000093950	-	NA	NA	NA	NA	NA	ZDB-GENE-070912-604	si:dkey-83m22.8	0.16	10.2498	2.75984e-05
MAD_Dr_004_107644	7288	OTTDART00000038289	6	1	ENSDART00000088520 ; Dr.76162 ; XM_001918717.1 ; OTTDART00000038288 ; Dr.141816 ; NM_001114428.1	0	1	107802	NA	NA	NA	ENSDARG00000073788	564706	NA	NA	NA	NA	NA	ZDB-GENE-080220-18	noa1	0	1.50597	0.0156392
MAD_Dr_004_107655	7298	ENSDART00000103266	0	-	-	0	1	107812	NA	NA	NA	ENSDARG00000070403	560935	NA	NA	NA	NA	si:rp71-45k5.3	ZDB-GENE-060503-848	wdyhv1	0.06	4.10208	0.00145486
MAD_Dr_004_107694	7335	OTTDART00000023741	3	0	ENSDART00000015154 ; Dr.79169 ; NM_200621.1	0	1	10785	NA	NA	NA	ENSDARG00000012141	393593	NA	NA	NA	NA	poly(A) polymerase gamma	ZDB-GENE-040426-1256	papolg	0	1.99168	0.00965071
MAD_Dr_004_107716	7356	ENSDART00000078093	1	1	OTTDART00000045077	0	1	10787	NA	NA	NA	ENSDARG00000028086	406724	NA	NA	NA	NA	zinc finger and BTB domain containing 2b	ZDB-GENE-040426-2753	zbtb2b	0.05	4.89147	0.000778714
MAD_Dr_004_107750	7388	OTTDART00000037123	1	1	OTTDART00000037122	0	1	107902	NA	NA	NA	ENSDARG00000042410	436797	NA	NA	NA	NA	NA	ZDB-GENE-040718-257	rab40b	0	2.94943	0.00394812
MAD_Dr_004_107751	7389	OTTDART00000040206	0	-	-	0	1	107905	NA	NA	NA	ENSDARG00000074930	797163	NA	NA	NA	NA	NA	ZDB-GENE-081104-94	si:ch1073-70f20.1	0.27	4.51922	0.00103962
MAD_Dr_004_107752	7390	OTTDART00000040267 ; ENSDART00000059837	3	0	OTTDART00000040264 ; OTTDART00000040265 ; NM_001002711.1	0	1	107906	NA	NA	NA	ENSDARG00000040822	436984	NA	NA	NA	NA	FUN14 domain containing 1	ZDB-GENE-040718-466	fundc1	0.27	11.9436	1.19473e-05
MAD_Dr_004_107759	7397	ENSDART00000052005	1	1	Dr.3685	0	1	107913	NA	NA	NA	ENSDARG00000035838	393239	NA	NA	NA	NA	oligosaccharyltransferase complex subunit	ZDB-GENE-040426-1079	ostc	0.11	5.63789	0.000447539
MAD_Dr_004_107762	7400	ENSDART00000086733	4	1	Dr.82602 ; XM_001332703.2 ; ENSDART00000086737 ; ENSDART00000086738	0	1	107918	NA	NA	NA	ENSDARG00000074928	-	NA	NA	NA	NA	NA	NA	NA	0.75	38.1287	7.27329e-09
MAD_Dr_004_107765	7401	OTTDART00000005173	0	-	-	0	1	107923	NA	NA	NA	ENSDARG00000043847	556137	NA	NA	NA	NA	hypothetical protein LOC556137	ZDB-GENE-040724-54	tmem244	0	9.79765	3.5235e-05
MAD_Dr_004_107804	7439	OTTDART00000018442	2	1	ENSDART00000073700 ; ENSDART00000052115	0	1	10796	NA	NA	NA	ENSDARG00000077531	8388607	NA	NA	NA	NA	NA	ZDB-GENE-060307-2	bag6l	0	1.24446	0.0203509
MAD_Dr_004_107837	7472	ENSDART00000087662	2	0	OTTDART00000018749 ; Dr.77386	0	1	10799	NA	NA	NA	ENSDARG00000061458	555505	NA	NA	NA	NA	si:dkeyp-89d7.1	ZDB-GENE-030131-1796	phf14	0.19	11.8919	1.22593e-05
MAD_Dr_004_107846	7481	OTTDART00000025402	4	0	ENSDART00000003891 ; OTTDART00000025401 ; NM_131177.1 ; Dr.104748	0	1	107999	NA	NA	NA	ENSDARG00000070787	30415	NA	NA	NA	NA	junction plakoglobin	ZDB-GENE-991207-22	jupa	0.33	13.696	5.49788e-06
MAD_Dr_004_107879	7512	ENSDART00000067586	3	0	NM_001007394.1 ; Dr.153821 ; Dr.86283	0	1	108028	NA	NA	NA	ENSDARG00000045978	492522	NA	NA	NA	NA	zgc:103414	ZDB-GENE-041114-95	chchd6b	0.84	41.06	4.41433e-09
MAD_Dr_004_107889	7520	OTTDART00000040527 ; XM_685953.2	0	1		0	1	108040	XM_685953.2	XM_685953	NA	ENSDARG00000078163	562573	NA	NA	NA	NA	NA	ZDB-GENE-090313-378	hpse2	0.2	6.71512	0.000216174
MAD_Dr_004_107895	7525	XM_686654.2 ; OTTDART00000044073	0	1		0	1	108048	XM_686654.2	XM_686654	NA	ENSDARG00000079102	-	NA	NA	NA	NA	NA	NA	NA	0.37	22.1833	2.77999e-07
MAD_Dr_004_107905	7535	Dr.68831	1	1	ENSDART00000059882	0	1	10806	NA	NA	NA	ENSDARG00000040853	555476	NA	Dr.68831	si:ch211-197i12.3	si:ch211-197i12.3	si:ch211-197i12.3	ZDB-GENE-050208-523	shoc2	0	2.08471	0.00881557
MAD_Dr_004_107973	7598	NM_001111197.1 ; Dr.82691	2	1	ENSDART00000089834 ; ENSDART00000109558	0	1	10812	NM_001111197.1	NM_001111197	si:ch211-12e1.4	ENSDARG00000062272	569168	si:ch211-12e1.4	Dr.82691	si:ch211-12e1.4	si:ch211-12e1.4	si:ch211-12e1.4	ZDB-GENE-070912-46	afg3l2	0.22	5.66885	0.000438405
MAD_Dr_004_107989	7611	OTTDART00000031766	2	1	XM_691071.3 ; OTTDART00000031765	0	1	108184	NA	NA	NA	ENSDARG00000079625	567770	NA	NA	NA	NA	ataxia telangiectasia and Rad3 related protein	ZDB-GENE-070912-458	atr	0.47	17.3188	1.32498e-06
MAD_Dr_004_107991	7613	XM_001922341.1 ; Dr.84937	0	1		0	1	10819	XM_001922341.1	XM_001922341	NA	ENSDARG00000058015	553392	NA	Dr.84937	NA	NA	TMEM16C protein	ZDB-GENE-111031-3	ano3	0.01	3.91845	0.00169854
MAD_Dr_004_107995	7616	OTTDART00000034798	2	1	OTTDART00000027652 ; OTTDART00000027651	0	1	108208	NA	NA	NA	ENSDARG00000034989	677660	NA	NA	NA	NA	NA	ZDB-GENE-051113-252	retsatl	0.29	10.2611	2.74736e-05
MAD_Dr_004_108000	7621	ENSDART00000101799	1	1	ENSDART00000110820	0	1	10823	NA	NA	NA	ENSDARG00000059741	100333928	NA	NA	NA	NA	NA	ZDB-GENE-140106-68	alpk1	0.49	14.1614	4.52549e-06
MAD_Dr_004_108010	7630	NM_001013344.1 ; ENSDART00000019408	1	1	OTTDART00000029329	0	1	108244	NM_001013344.1	NM_001013344	pfdn1	ENSDARG00000014536	503766	prefoldin subunit 1	NA	NA	NA	prefoldin subunit 1	ZDB-GENE-050306-50	pfdn1	0.15	4.03146	0.0015435
MAD_Dr_004_108069	7688	ENSDART00000063468 ; XM_691421.3 ; Dr.84070	1	1	ENSDART00000109599	0	1	1083	XM_691421.3	XM_691421	NA	ENSDARG00000087043	-	NA	Dr.84070	urb1	URB1 ribosome biogenesis 1 homolog (S. cerevisiae)	URB1 ribosome biogenesis 1 homolog (S. cerevisiae)	ZDB-GENE-030131-5181	urb1	0	2.7505	0.00473564
MAD_Dr_004_108084	7703	OTTDART00000025064	5	1	OTTDART00000034902 ; NM_001003879.1 ; Dr.116025 ; ENSDART00000002764 ; OTTDART00000025063	0	1	108312	NA	NA	NA	ENSDARG00000003749	554204	NA	NA	NA	NA	NA	ZDB-GENE-040830-1	polb	0.31	8.75518	6.25177e-05
MAD_Dr_004_108092	7710	OTTDART00000030678 ; ENSDART00000062749	0	1		0	1	108329	NA	NA	NA	ENSDARG00000042753	567046	NA	NA	NA	NA	cathepsin K, like	ZDB-GENE-050208-336	ctskl	2.32	136.664	6.12424e-13
MAD_Dr_004_108105	7723	ENSDART00000005639	3	1	Dr.730 ; OTTDART00000025443 ; NM_001003429.1	0	1	108341	NA	NA	NA	ENSDARG00000015394	445035	NA	NA	NA	NA	THO complex 7	ZDB-GENE-040801-17	thoc7	0.02	2.44043	0.0063103
MAD_Dr_004_108107	7725	OTTDART00000028355	0	-	-	0	1	108343	NA	NA	NA	ENSDARG00000058041	393700	NA	NA	NA	NA	NADH dehydrogenase (ubiquinone) 1 alpha subcomplex, 8	ZDB-GENE-040426-1688	ndufa8	0.02	5.89246	0.000373416
MAD_Dr_004_108109	7727	OTTDART00000040461	1	1	Dr.117478	0	1	108345	NA	NA	NA	ENSDARG00000079827	8388607	NA	NA	NA	NA	NA	ZDB-GENE-081107-19	srbd1	0	1.69194	0.012968
MAD_Dr_004_108112	7730	OTTDART00000024972	1	0	NM_131630.1	0	1	10835	NA	NA	NA	ENSDARG00000017874	58154	NA	NA	NA	NA	protein-kinase, interferon-inducible double stranded RNA dependent inhibitor	ZDB-GENE-000831-4	dnajc3b	0.86	27.0489	7.65529e-08
MAD_Dr_004_108117	7735	NM_001160291.1	0	-	-	0	1	108354	NM_001160291.1	NM_001160291	lsmd1	ENSDARG00000067677	335819	LSM domain containing 1	NA	NA	NA	LSM domain containing 1	ZDB-GENE-030131-7762	naa38	0.27	4.93993	0.000750596
MAD_Dr_004_108174	7790	OTTDART00000015331 ; OTTDART00000011417	6	0	XM_001922025.1 ; XR_029327.2 ; XM_001922047.1 ; ENSDART00000100425 ; OTTDART00000011412 ; ENSDART00000076695	0	1	108404	NA	NA	NA	ENSDARG00000092569	-	NA	NA	NA	NA	NA	ZDB-GENEP-050419-4	si:dkey-73n10.7p	0.44	15.8347	2.30382e-06
MAD_Dr_004_108175	7791	OTTDART00000018623	0	-	-	0	1	108405	NA	NA	NA	ENSDARG00000094075	-	NA	NA	NA	NA	NA	ZDB-GENE-060503-304	si:ch211-208c9.1	0.24	3.5724	0.00227503
MAD_Dr_004_108176	7792	OTTDART00000019278	3	1	OTTDART00000019277 ; XM_001330918.1 ; NM_001004607.1	0	1	108407	NA	NA	NA	ENSDARG00000003144	447868	NA	NA	NA	NA	zgc:92599; hypothetical LOC791583	ZDB-GENE-040912-184	pxmp2	0.41	9.80898	3.50759e-05
MAD_Dr_004_108182	7797	OTTDART00000025295	5	0	NM_200259.1 ; ENSDART00000006619 ; OTTDART00000025289 ; OTTDART00000025294 ; Dr.81683	0	1	108412	NA	NA	NA	ENSDARG00000079578	393229	NA	NA	NA	NA	RNA binding protein with multiple splicing 2	ZDB-GENE-040426-741	rbpms2b	0.16	4.31956	0.00121994
MAD_Dr_004_108190	7805	NM_200024.1 ; Dr.76186	2	0	ENSDART00000006288 ; OTTDART00000037994	0	1	10842	NM_200024.1	NM_200024	dhx16	ENSDARG00000013150	336645	DEAH (Asp-Glu-Ala-His) box polypeptide 16	Dr.76186	dhx16	DEAH (Asp-Glu-Ala-His) box polypeptide 16	DEAH (Asp-Glu-Ala-His) box polypeptide 16	ZDB-GENE-030131-8589	dhx16	0.11	7.04078	0.000175234
MAD_Dr_004_108192	7807	OTTDART00000035241	4	0	OTTDART00000032423 ; OTTDART00000034347 ; OTTDART00000014884 ; OTTDART00000014883	0	1	108421	NA	NA	NA	ENSDARG00000093386	-	NA	NA	NA	NA	NA	ZDB-GENE-081105-23	si:dkeyp-82a1.1	0.46	15.8895	2.25464e-06
MAD_Dr_004_108194	7809	OTTDART00000037104	4	1	ENSDART00000009477 ; OTTDART00000037103 ; Dr.75181 ; NM_201062.1	0	1	108423	NA	NA	NA	ENSDARG00000008243	394037	NA	NA	NA	NA	NA	ZDB-GENE-040426-876	cct8	0	2.30279	0.00718144
MAD_Dr_004_108200	7815	OTTDART00000043330	1	1	OTTDART00000043329	0	1	108429	NA	NA	NA	ENSDARG00000055113	568298	NA	NA	NA	NA	NA	ZDB-GENE-030131-6557	pom121	0.08	6.24475	0.000292677
MAD_Dr_004_108211	7826	ENSDART00000114987	1	0	Dr.86457	0	1	108442	NA	NA	NA	ENSDARG00000077995	-	NA	NA	NA	NA	NA	NA	NA	0	1.95253	0.0100277
MAD_Dr_004_108235	7847	OTTDART00000022244 ; OTTDART00000022254	4	1	Dr.7451 ; NM_001044988.1 ; ENSDART00000086583 ; OTTDART00000022253	0	1	10847	NA	NA	NA	ENSDARG00000061023	562545	NA	NA	NA	NA	NA	ZDB-GENE-060531-151	si:dkey-72l14.4	0.08	2.74776	0.00474793
MAD_Dr_004_108246	7858	OTTDART00000044579	4	1	ENSDART00000084954 ; ENSDART00000004013 ; Dr.120593 ; NM_001128237.1	0	1	10848	NA	NA	NA	ENSDARG00000077532	556797	NA	NA	NA	NA	NA	ZDB-GENE-080204-114	pign	0	4.30824	0.00123108
MAD_Dr_004_108268	7880	NM_212439.2 ; Dr.86022 ; ENSDART00000011082	0	1		0	1	1085	NM_212439.2	NM_212439	per1b	ENSDARG00000012499	406204	period homolog 1b (Drosophila)	Dr.86022	per1b	period homolog 1b (Drosophila)	period homolog 1b (Drosophila)	ZDB-GENE-040419-1	per1b	0.09	3.39329	0.00265863
MAD_Dr_004_108311	7920	OTTDART00000024768	6	1	ENSDART00000113814 ; ENSDART00000112882 ; Dr.75208 ; NM_214714.1 ; OTTDART00000024766 ; OTTDART00000024769	0	1	108537	NA	NA	NA	ENSDARG00000074242	335449	NA	NA	NA	NA	NA	ZDB-GENE-030131-7389	serbp1a	0	1.76514	0.0120599
MAD_Dr_004_108314	7923	ENSDART00000104279	2	1	OTTDART00000021080 ; NM_001159669.1	0	1	10854	NA	NA	NA	ENSDARG00000070809	100003866	NA	NA	NA	NA	si:ch211-135j15.1	ZDB-GENE-060503-194	znf516	0.2	3.66284	0.00210535
MAD_Dr_004_108323	7932	OTTDART00000037734	0	-	-	0	1	108561	NA	NA	NA	ENSDARG00000018048	8388607	NA	NA	NA	NA	NA	ZDB-GENE-070820-16	zgc:171704	0.06	3.7306	0.00198266
MAD_Dr_004_108331	7939	OTTDART00000031408	0	-	-	0	1	108575	NA	NA	NA	ENSDARG00000093345	8388607	NA	NA	NA	NA	NA	ZDB-GENE-070705-235	si:ch73-27e22.7	0.46	16.5088	1.77811e-06
MAD_Dr_004_108346	7953	OTTDART00000026121	3	1	ENSDART00000008854 ; Dr.33037 ; NM_199633.1	0	1	10859	NA	NA	NA	ENSDARG00000021343	323226	NA	NA	NA	NA	WD repeat and SOCS box-containing 1	ZDB-GENE-030131-1946	wsb1	0.02	2.91873	0.00405938
MAD_Dr_004_108418	8018	OTTDART00000040363	34	0	ENSDART00000063686 ; OTTDART00000040419 ; OTTDART00000040424 ; OTTDART00000040418 ; OTTDART00000040431 ; OTTDART00000040427 ; OTTDART00000040430 ; XM_001921346.1 ; XR_044889.1 ; OTTDART00000040425 ; XM_001921286.1 ; XM_001333269.2 ; NM_001128820.1 ; XM_001339375.2 ; XM_001338303.2 ; XR_045129.1 ; XM_001923732.1 ; XM_001921275.1 ; XR_029338.2 ; XR_045193.1 ; ENSDART00000113287 ; ENSDART00000102687…	0	1	108673	NA	NA	NA	ENSDARG00000092695	-	NA	NA	NA	NA	NA	ZDB-GENE-081028-44	si:dkey-112g5.9	0.12	2.29873	0.00720571
MAD_Dr_004_108446	8046	ENSDART00000088852	2	0	OTTDART00000043214 ; XR_029866.2	0	1	1087	NA	NA	NA	ENSDARG00000053884	-	NA	NA	NA	NA	NA	ZDB-GENE-070627-13	med13a	0	1.62917	0.0138276
MAD_Dr_004_108474	8072	OTTDART00000020747	1	1	OTTDART00000008623	0	1	108725	NA	NA	NA	ENSDARG00000058366	561722	NA	NA	NA	NA	NA	ZDB-GENE-030131-3658	si:dkey-222f8.3	0	2.56082	0.00564458
MAD_Dr_004_108493	8090	OTTDART00000023452	2	0	Dr.87290 ; NM_001002046.1	0	1	108757	NA	NA	NA	ENSDARG00000034885	415135	NA	NA	NA	NA	blocked early in transport 1 homolog (S. cerevisiae)	ZDB-GENE-040625-3	bet1	1.07	60.8825	2.69162e-10
MAD_Dr_004_108506	8103	NM_001003598.1 ; OTTDART00000017278	1	1	Dr.4049	0	1	108770	NM_001003598.1	NM_001003598	nutf2l	ENSDARG00000014499	445204	nuclear transport factor 2, like	NA	NA	NA	zgc:101555; nuclear transport factor 2	ZDB-GENE-020416-1	nutf2l	0.08	5.18212	0.000626731
MAD_Dr_004_108516	8112	NM_001159983.1	1	1	Dr.118319	0	1	108780	NM_001159983.1	NM_001159983	NA	ENSDARG00000075528	563525	NA	NA	NA	NA	tripartite motif-containing 59	ZDB-GENE-081022-28	lyrm9	0.33	12.9113	7.69222e-06
MAD_Dr_004_108520	8116	Dr.82531 ; OTTDART00000039767 ; NM_001164241.1	0	1		0	1	108785	NM_001164241.1	NM_001164241	si:ch73-86n6.2	ENSDARG00000078352	8388607	si:ch73-86n6.2	Dr.82531	si:ch73-86n6.2	si:ch73-86n6.2	si:ch73-86n6.2	ZDB-GENE-081104-295	lyrm4	0	0.854198	0.0301586
MAD_Dr_004_108578	8172	OTTDART00000014664	1	1	ENSDART00000035562	0	1	108837	NA	NA	NA	ENSDARG00000014775	-	NA	NA	NA	NA	NA	ZDB-GENE-050420-77	si:dkey-4c15.2	0.07	5.9256	0.00036502
MAD_Dr_004_108583	8175	OTTDART00000024827	7	1	OTTDART00000024826 ; ENSDART00000056402 ; NM_205735.1 ; OTTDART00000024825 ; ENSDART00000018729 ; OTTDART00000024824 ; Dr.26612	0	1	108841	NA	NA	NA	ENSDARG00000010583	403050	NA	NA	NA	NA	par-3 partitioning defective 3 homolog (C. elegans)	ZDB-GENE-030925-47	pard3	0	1.20584	0.0211247
MAD_Dr_004_108594	8186	ENSDART00000007649	1	1	OTTDART00000016987	0	1	108851	NA	NA	NA	ENSDARG00000019302	393805	NA	NA	NA	NA	zgc:73223	ZDB-GENE-040426-1720	mid1ip1b	1.15	10.4385	2.50427e-05
MAD_Dr_004_108647	8233	ENSDART00000009321	0	-	-	0	1	10890	NA	NA	NA	ENSDARG00000007294	322670	NA	NA	NA	NA	aconitase 2, mitochondrial	ZDB-GENE-030131-1390	aco2	0.35	16.2054	1.99448e-06
MAD_Dr_004_108658	8244	OTTDART00000008237	2	1	Dr.106520 ; XM_689753.3	0	1	10891	NA	NA	NA	ENSDARG00000045885	566484	NA	NA	NA	NA	splicing factor, arginine/serine-rich 2, interacting protein	ZDB-GENE-041210-22	scaf11	0.46	7.58105	0.000124706
MAD_Dr_004_108667	8253	OTTDART00000004465	1	1	Dr.88921	0	1	108919	NA	NA	NA	ENSDARG00000037073	594863	NA	NA	NA	NA	NA	ZDB-GENE-040724-244	si:dkey-60a16.1	0	1.32771	0.0187311
MAD_Dr_004_108668	8254	OTTDART00000043764	0	-	-	0	1	10892	NA	NA	NA	ENSDARG00000075362	-	NA	NA	NA	NA	NA	ZDB-GENE-091118-27	dfnb31a	0.79	11.1053	1.79023e-05
MAD_Dr_004_108697	8282	NM_001077722.1 ; Dr.133033	0	1		0	1	10895	NM_001077722.1	NM_001077722	zgc:152898	ENSDARG00000068381	777614	zgc:152898	Dr.133033	zgc:152898	zgc:152898	zgc:152898	ZDB-GENE-061103-202	tpcn2	0.32	14.8615	3.41069e-06
MAD_Dr_004_108755	8333	ENSDART00000109318	2	1	Dr.59637 ; XM_680968.3	0	1	10900	NA	NA	NA	ENSDARG00000078355	557823	NA	NA	NA	NA	NA	ZDB-GENE-100330-1	zc3h4	0	0.710514	0.0346855
MAD_Dr_004_108766	8344	NM_001114465.1 ; Dr.154643	0	1		0	1	10901	NM_001114465.1	NM_001114465	unc5a	ENSDARG00000074543	799734	unc-5 homolog A (C. elegans)	Dr.154643	unc5a	unc-5 homolog A (C. elegans)	unc-5 homolog A (C. elegans)	ZDB-GENE-080219-19	unc5a	0	0.746257	0.0334975
MAD_Dr_004_108779	8355	OTTDART00000026781	1	1	OTTDART00000026780	0	1	109021	NA	NA	NA	ENSDARG00000010553	402891	NA	NA	NA	NA	NA	ZDB-GENE-040801-65	mmgt1	0	2.88376	0.00418946
MAD_Dr_004_108780	8356	OTTDART00000030365	3	1	Dr.77227 ; NM_001033734.1 ; OTTDART00000030364	0	1	109022	NA	NA	NA	ENSDARG00000059175	619252	NA	NA	NA	NA	zgc:114076	ZDB-GENE-050913-81	cep19	0.46	10.5795	2.33653e-05
MAD_Dr_004_108786	8362	ENSDART00000008904	0	-	-	0	1	109029	NA	NA	NA	ENSDARG00000018345	556756	NA	NA	NA	NA	NA	ZDB-GENE-060810-178	dapk2b	1.03	47.9801	1.44531e-09
MAD_Dr_004_108797	8371	ENSDART00000098531	2	0	OTTDART00000033026 ; OTTDART00000033025	0	1	109042	NA	NA	NA	ENSDARG00000068221	-	NA	NA	NA	NA	NA	ZDB-GENE-070912-285	hbl1	0.09	3.9368	0.0016711
MAD_Dr_004_108802	8376	XM_001346344.1 ; Dr.103316	0	1		0	1	109047	XM_001346344.1	XM_001346344	NA	ENSDARG00000022109	100008068	NA	Dr.103316	kcnip1a	Kv channel interacting protein 1 a	similar to Kv channel-interacting protein 1	ZDB-GENE-080721-17	kcnip1a	0	1.88486	0.0107168
MAD_Dr_004_108807	8380	NM_213208.1 ; OTTDART00000024259	1	0	Dr.31918	0	1	109057	NM_213208.1	NM_213208	rpl19	ENSDARG00000013307	406489	ribosomal protein L19	NA	NA	NA	ribosomal protein L19	ZDB-GENE-040426-2290	rpl19	0.02	1.22315	0.0207675
MAD_Dr_004_108810	8383	Dr.32141	1	1	NM_001003888.1	0	1	109059	NA	NA	NA	ENSDARG00000037570	445412	NA	Dr.32141	zgc:136449	zgc:136449	zgc:136449	ZDB-GENE-040930-4	polr1d	0.23	6.08778	0.000325788
MAD_Dr_004_108899	8466	OTTDART00000034967	0	-	-	0	1	109138	NA	NA	NA	ENSDARG00000094874	-	NA	NA	NA	NA	NA	ZDB-GENE-081104-395	si:dkey-258f14.2	0.06	2.81743	0.00444692
MAD_Dr_004_108901	8468	OTTDART00000039808	7	0	ENSDART00000106425 ; XM_001919534.1 ; ENSDART00000106406 ; XM_001333292.2 ; ENSDART00000106329 ; Dr.120021 ; OTTDART00000039812	0	1	109140	NA	NA	NA	ENSDARG00000092849	-	NA	NA	NA	NA	NA	ZDB-GENE-081031-48	si:ch73-92e7.4	0.18	2.40203	0.0065414
MAD_Dr_004_108909	8476	NM_001136249.1 ; Dr.118981	1	1	ENSDART00000060538	0	1	10915	NM_001136249.1	NM_001136249	zgc:194204	ENSDARG00000079686	100192212	zgc:194204	Dr.118981	zgc:194204	zgc:194204	similar to N-acetyltransferase 12; zgc:194204	ZDB-GENE-081022-73	naa30	0	2.28046	0.0073309
MAD_Dr_004_108997	8558	OTTDART00000039392	0	-	-	0	1	109229	NA	NA	NA	ENSDARG00000042529	140429	NA	NA	NA	NA	NA	ZDB-GENE-011128-10	gnat2	0	0.832541	0.0308012
MAD_Dr_004_108999	8560	OTTDART00000039800	1	1	ENSDART00000097868	0	1	109230	NA	NA	NA	ENSDARG00000067916	-	NA	NA	NA	NA	NA	ZDB-GENE-070802-2	tgs1	0	1.29936	0.0192956
MAD_Dr_004_109004	8565	XM_001923020.1	3	0	Dr.140894 ; XM_001923350.1 ; XM_001923321.1	0	1	109236	XM_001923020.1	XM_001923020	NA	ENSDARG00000006260	-	NA	NA	NA	NA	NA	NA	NA	0	1.02412	0.0253926
MAD_Dr_004_109008	8569	Dr.10575	0	-	-	0	1	109240	NA	NA	NA	ENSDARG00000058148	-	NA	Dr.10575	wu:fa20d06	wu:fa20d06	wu:fa20d06	ZDB-GENE-030131-5255	wu:fa20d06	0	3.66953	0.00209345
MAD_Dr_004_109088	8643	OTTDART00000040021	2	1	Dr.121252 ; OTTDART00000040020	0	1	109317	NA	NA	NA	ENSDARG00000077070	561124	NA	NA	NA	NA	NA	ZDB-GENE-081104-255	ssna1	0	1.25717	0.0201053
MAD_Dr_004_109098	8652	NM_001109829.1	3	0	OTTDART00000034045 ; OTTDART00000034049 ; Dr.116492	0	1	109335	NM_001109829.1	NM_001109829	si:ch211-125e6.12	ENSDARG00000015081	100126100	si:ch211-125e6.12	NA	NA	NA	hypothetical LOC566620; si:ch211-125e6.14; si:ch211-125e6.12	ZDB-GENE-070912-36	si:ch211-125e6.12	0.63	18.0306	1.04171e-06
MAD_Dr_004_109135	8688	NM_001080051.1 ; Dr.115399	1	1	ENSDART00000007545	0	1	10937	NM_001080051.1	NM_001080051	zgc:153573	ENSDARG00000019405	571349	zgc:153573	Dr.115399	zgc:153573	zgc:153573	zgc:153573	ZDB-GENE-060929-776	cntn4	1.12	33.3127	1.8464e-08
MAD_Dr_004_109157	8710	XM_001335784.2	0	-	-	0	1	10939	XM_001335784.2	XM_001335784	NA	ENSDARG00000073847	-	NA	NA	NA	NA	NA	ZDB-GENE-041008-192	rbm15	0	2.58117	0.00554378
MAD_Dr_004_109191	8742	OTTDART00000039105 ; Dr.115673	3	1	OTTDART00000039102 ; OTTDART00000039106 ; OTTDART00000039104	0	1	109421	NA	NA	NA	ENSDARG00000090444	567858	NA	Dr.115673	si:dkey-33c9.4	si:dkey-33c9.4	si:dkey-33c9.4	ZDB-GENE-070727-1	ponzr1	0.23	13.9717	4.89653e-06
MAD_Dr_004_109194	8744	OTTDART00000045439	0	-	-	0	1	109425	NA	NA	NA	ENSDARG00000091948	-	NA	NA	NA	NA	NA	ZDB-GENE-081104-66	si:ch1073-109g21.1	2.46	202.343	3.18444e-14
MAD_Dr_004_109202	8750	OTTDART00000040181	0	-	-	0	1	109439	NA	NA	NA	ENSDARG00000076406	8388607	NA	NA	NA	NA	NA	ZDB-GENE-081104-129	ggcta	0.17	5.0424	0.00069492
MAD_Dr_004_109215	8762	Dr.82561 ; NM_001020534.1	0	1		0	1	109451	NM_001020534.1	NM_001020534	mrpl13	ENSDARG00000056903	553555	mitochondrial ribosomal protein L13	Dr.82561	mrpl13	mitochondrial ribosomal protein L13	mitochondrial ribosomal protein L13	ZDB-GENE-050522-167	mrpl13	0	0.374912	0.0466297
MAD_Dr_004_109285	8831	OTTDART00000036863	0	-	-	0	1	109516	NA	NA	NA	ENSDARG00000060610	-	NA	NA	NA	NA	NA	ZDB-GENE-081104-299	pcdh7b	0.32	10.1878	2.8537e-05
MAD_Dr_004_109296	8840	OTTDART00000018505	0	-	-	0	1	109531	NA	NA	NA	ENSDARG00000061377	558421	NA	NA	NA	NA	si:ch211-173p18.9	ZDB-GENE-040914-40	efcab1	1.32	54.3074	6.02745e-10
MAD_Dr_004_109348	8891	OTTDART00000020859	9	0	OTTDART00000031255 ; OTTDART00000014764 ; Dr.127122 ; OTTDART00000045790 ; Dr.131865 ; OTTDART00000022848 ; OTTDART00000023378 ; OTTDART00000023379 ; OTTDART00000042184	0	1	109584	NA	NA	NA	ENSDARG00000095550	-	NA	NA	NA	NA	NA	ZDB-GENE-060503-739	si:dkey-72l17.1	0	6.85544	0.000197275
MAD_Dr_004_109351	8894	OTTDART00000028146	1	1	OTTDART00000028144	0	1	109588	NA	NA	NA	ENSDARG00000037476	541478	NA	NA	NA	NA	NA	ZDB-GENE-050327-1	sorbs3	0.04	7.80786	0.000108352
MAD_Dr_004_109431	8970	Dr.74685	1	0	ENSDART00000113424	0	1	10970	NA	NA	NA	ENSDARG00000044056	562701	NA	Dr.74685	ahi1	Abelson helper integration site 1	Abelson helper integration site 1	ZDB-GENE-060803-1	ahi1	0	3.95855	0.00164075
MAD_Dr_004_109477	9015	OTTDART00000034044	0	-	-	0	1	10975	NA	NA	NA	ENSDARG00000078188	8388607	NA	NA	NA	NA	NA	ZDB-GENE-070912-291	fam160a2	0.04	2.35974	0.00680766
MAD_Dr_004_109565	9098	OTTDART00000033354	2	1	NM_001080751.1 ; OTTDART00000024179	0	1	109829	NA	NA	NA	ENSDARG00000013076	394249	NA	NA	NA	NA	B lymphoma Mo-MLV insertion region 1b	ZDB-GENE-040116-4	bmi1b	0.27	13.068	7.20057e-06
MAD_Dr_004_109574	9106	NM_001002544.1	3	1	ENSDART00000103573 ; ENSDART00000053201 ; XM_001330865.1	0	1	109837	NM_001002544.1	NM_001002544	zgc:92790	ENSDARG00000036625	436817	zgc:92790	NA	NA	NA	zgc:92790; hypothetical LOC791979	ZDB-GENE-040718-279	polr2f	0.57	31.504	2.73526e-08
MAD_Dr_004_109610	9141	OTTDART00000043062	0	-	-	0	1	10987	NA	NA	NA	ENSDARG00000077515	8388607	NA	NA	NA	NA	NA	ZDB-GENE-090521-4	letm2	0.19	9.83784	3.45058e-05
MAD_Dr_004_109643	9172	OTTDART00000027204	1	1	OTTDART00000027203	0	1	109901	NA	NA	NA	ENSDARG00000007691	406816	NA	NA	NA	NA	NA	ZDB-GENE-040426-2887	cul1b	0.08	8.28151	8.18212e-05
MAD_Dr_004_109649	9178	OTTDART00000033843	0	-	-	0	1	109907	NA	NA	NA	ENSDARG00000062147	794667	NA	NA	NA	NA	NA	ZDB-GENE-070912-422	otc	1.05	7.62751	0.000121154
MAD_Dr_004_109650	9179	OTTDART00000034066	26	0	OTTDART00000042892 ; OTTDART00000034725 ; Dr.92538 ; OTTDART00000034191 ; OTTDART00000042894 ; OTTDART00000034730 ; OTTDART00000033237 ; OTTDART00000041500 ; OTTDART00000035569 ; OTTDART00000033312 ; OTTDART00000033319 ; Dr.130265 ; OTTDART00000030254 ; OTTDART00000022177 ; OTTDART00000030253 ; OTTDART00000034407 ; Dr.125526 ; OTTDART00000031953 ; OTTDART00000043080 ; OTTDART00000043082 ; OTTDART…	0	1	109908	NA	NA	NA	ENSDARG00000094401	-	NA	NA	NA	NA	NA	ZDB-GENE-070912-440	si:dkey-216e24.5	0.03	2.64476	0.00521891
MAD_Dr_004_109657	9185	ENSDART00000014766	0	-	-	0	1	109915	NA	NA	NA	ENSDARG00000070272	-	NA	NA	NA	NA	NA	ZDB-GENE-070608-2	casp8l2	0.08	2.73557	0.00479945
MAD_Dr_004_109673	9200	OTTDART00000011915 ; OTTDART00000011914	0	1		0	1	109944	NA	NA	NA	ENSDARG00000071410	561930	NA	NA	NA	NA	si:dkey-94n12.2	ZDB-GENE-050208-508	cks2	0	4.16606	0.00138092
MAD_Dr_004_109747	9272	OTTDART00000036478	0	-	-	0	1	110011	NA	NA	NA	ENSDARG00000009447	81541	NA	NA	NA	NA	ATP synthase, H+ transporting, mitochondrial F0 complex, subunit c (subunit 9)	ZDB-GENE-020814-1	atp5g3b	0.06	5.31855	0.000565221
MAD_Dr_004_109750	9275	OTTDART00000043245	4	1	OTTDART00000043241 ; Dr.14817 ; XM_001924003.1 ; OTTDART00000043244	0	1	110014	NA	NA	NA	ENSDARG00000069139	798001	NA	NA	NA	NA	NA	ZDB-GENE-030131-6502	grik1a	0.59	14.102	4.6391e-06
MAD_Dr_004_109754	9279	ENSDART00000065105	1	1	XM_688357.3	0	1	110018	NA	NA	NA	ENSDARG00000044328	100329397	NA	NA	NA	NA	wu:fc14c10	NA	NA	0.01	3.31234	0.00285587
MAD_Dr_004_109756	9281	NM_001012368.2	0	-	-	0	1	11002	NM_001012368.2	NM_001012368	ext1a	ENSDARG00000020373	497279	exostoses (multiple) 1a	NA	NA	NA	exostoses (multiple) 1a	ZDB-GENE-050211-3	ext1a	0.12	1.56972	0.0146682
MAD_Dr_004_109757	9282	ENSDART00000112584	1	0	Dr.87541	0	1	110020	NA	NA	NA	ENSDARG00000076379	564644	NA	NA	NA	NA	similar to non-SMC element 2, MMS21 homolog	ZDB-GENE-081022-128	zgc:194590	0.01	5.13425	0.000648645
MAD_Dr_004_109823	9347	OTTDART00000042965	2	0	ENSDART00000101651 ; OTTDART00000042964	0	1	110086	NA	NA	NA	ENSDARG00000059048	550595	NA	NA	NA	NA	zgc:110608	ZDB-GENE-050417-455	mpzl1l	0.07	8.50438	7.19536e-05
MAD_Dr_004_109827	9350	OTTDART00000044911	1	0	OTTDART00000044910	0	1	110090	NA	NA	NA	ENSDARG00000074765	378479	NA	NA	NA	NA	hypothetical LOC571647; major histocompatibility complex class I ZE gene; similar to MHC class I antigen	NA	NA	0.41	14.32	4.25231e-06
MAD_Dr_004_109834	9357	NM_001017590.1	1	1	Dr.43027	0	1	110099	NM_001017590.1	NM_001017590	mrps25	ENSDARG00000041306	550252	mitochondrial ribosomal protein S25	NA	NA	NA	zgc:110709	ZDB-GENE-050417-52	mrps25	0.67	15.2868	2.86631e-06
MAD_Dr_004_109901	9422	OTTDART00000028628	3	1	OTTDART00000028627 ; ENSDART00000063425 ; OTTDART00000028629	0	1	110163	NA	NA	NA	ENSDARG00000043209	406690	NA	NA	NA	NA	NA	ZDB-GENE-040426-2476	nsun5	0.78	34.4657	1.453e-08
MAD_Dr_004_109919	9439	ENSDART00000082519	0	-	-	0	1	110180	NA	NA	NA	ENSDARG00000059406	-	NA	NA	NA	NA	NA	ZDB-GENE-090826-2	raf1b	0	2.07153	0.00892976
MAD_Dr_004_109931	9451	NM_213400.1	0	-	-	0	1	110194	NM_213400.1	NM_213400	fam136a	ENSDARG00000040148	406709	family with sequence similarity 136, member A	NA	NA	NA	family with sequence similarity 136, member A	ZDB-GENE-040426-2729	fam136a	1.85	72.4998	7.47101e-11
MAD_Dr_004_110000	9518	OTTDART00000039064	4	0	ENSDART00000066703 ; OTTDART00000039062 ; Dr.96890 ; NM_001080583.1	0	1	110262	NA	NA	NA	ENSDARG00000058730	562840	NA	NA	NA	NA	retinol dehydrogenase 10a	ZDB-GENE-070112-2242	rdh10a	0.26	7.18367	0.000160299
MAD_Dr_004_110006	9524	ENSDART00000042594	2	0	NM_205613.1 ; Dr.105647	0	1	110268	NA	NA	NA	ENSDARG00000029419	402906	NA	NA	NA	NA	zgc:73237	ZDB-GENE-030131-2784	hn1b	0.3	3.81452	0.00184932
MAD_Dr_004_110007	9525	ENSDART00000047212	3	1	OTTDART00000039464 ; Dr.121547 ; NM_001002384.1	0	1	110269	NA	NA	NA	ENSDARG00000028971	436657	NA	NA	NA	NA	cleavage and polyadenylation specific factor 2	ZDB-GENE-040718-79	cpsf2	0.06	1.8042	0.0115942
MAD_Dr_004_110010	9528	NM_212996.1 ; OTTDART00000025329 ; ENSDART00000027623	2	0	OTTDART00000025330 ; Dr.75603	0	1	110272	NM_212996.1	NM_212996	h3f3a	ENSDARG00000020504	406269	H3 histone, family 3A	NA	NA	NA	zgc:110292; H3 histone, family 3A; zgc:56418; H3 histone, family 3C	ZDB-GENE-040426-1928	h3f3a	0	0.903638	0.0287341
MAD_Dr_004_110040	9557	OTTDART00000026383 ; XM_684142.2 ; Dr.84083	0	1		0	1	1103	XM_684142.2	XM_684142	NA	ENSDARG00000021402	436589	NA	Dr.84083	mcm3ap	MCM3 minichromosome maintenance deficient 3 (S. ce	MCM3 minichromosome maintenance deficient 3 (S. ce	ZDB-GENE-040715-1	mcm3ap	0	2.97071	0.00387451
MAD_Dr_004_110078	9594	OTTDART00000012628	5	1	OTTDART00000012627 ; ENSDART00000007346 ; ENSDART00000109285 ; Dr.3103 ; NM_201184.1	0	1	110334	NA	NA	NA	ENSDARG00000003189	554967	NA	NA	NA	NA	proteasome (prosome, macropain) 26S subunit, non-ATPase, 1	ZDB-GENE-040426-810	psmd1	0.04	6.08514	0.000326423
MAD_Dr_004_110092	9607	OTTDART00000035053	2	1	OTTDART00000035052 ; OTTDART00000035051	0	1	110350	NA	NA	NA	ENSDARG00000054400	8388607	NA	NA	NA	NA	NA	ZDB-GENE-050411-52	si:ch211-198n5.11	0.32	11.279	1.64569e-05
MAD_Dr_004_110100	9614	ENSDART00000077383	2	1	OTTDART00000022954 ; NM_001039988.1	0	1	110359	NA	NA	NA	ENSDARG00000055070	664759	NA	NA	NA	NA	zgc:114169	ZDB-GENE-050913-112	zgc:114169	0.49	18.3795	9.15924e-07
MAD_Dr_004_110101	9615	OTTDART00000027299	1	0	Dr.76548	0	1	110360	NA	NA	NA	ENSDARG00000058463	573619	NA	NA	NA	NA	zgc:92607	ZDB-GENE-040801-1	ndufab1a	0.11	3.91092	0.00171036
MAD_Dr_004_110156	9668	OTTDART00000028521	1	1	ENSDART00000074220	0	1	11042	NA	NA	NA	ENSDARG00000052379	556259	NA	NA	NA	NA	NA	ZDB-GENE-050913-93	ccdc22	0	2.46785	0.00615095
MAD_Dr_004_110196	9703	ENSDART00000106440	3	0	Dr.76472 ; ENSDART00000031485 ; NM_001012491.1	0	1	110463	NA	NA	NA	ENSDARG00000086792	541420	NA	NA	NA	NA	hypothetical LOC555155; zgc:113295	ZDB-GENE-050320-122	zgc:113295	0.12	6.84723	0.000198309
MAD_Dr_004_110200	9707	ENSDART00000113179	2	1	Dr.78249 ; NM_200281.1	0	1	110467	NA	NA	NA	ENSDARG00000074554	393251	NA	NA	NA	NA	sarcoma amplified sequence	ZDB-GENE-040426-1123	sas	0.18	6.10152	0.000322767
MAD_Dr_004_110203	9710	OTTDART00000041401 ; NM_001145577.1 ; Dr.134166	0	1		0	1	11047	NM_001145577.1	NM_001145577	si:ch211-157h5.2	ENSDARG00000074275	561940	si:ch211-157h5.2	Dr.134166	si:ch211-157h5.2	si:ch211-157h5.2	si:ch211-157h5.2	ZDB-GENE-090312-153	limch1a	0.31	9.57084	3.9863e-05
MAD_Dr_004_110204	9711	OTTDART00000026031	1	1	ENSDART00000060051	0	1	110470	NA	NA	NA	ENSDARG00000040982	497642	NA	NA	NA	NA	NA	ZDB-GENE-060506-1	fgf14	0.05	5.60371	0.00045843
MAD_Dr_004_110232	9736	OTTDART00000017882	0	-	-	0	1	110500	NA	NA	NA	ENSDARG00000056572	8388607	NA	NA	NA	NA	NA	NA	NA	0.33	17.9086	1.08602e-06
MAD_Dr_004_110271	9775	OTTDART00000037474	0	-	-	0	1	11054	NA	NA	NA	ENSDARG00000061375	8388607	NA	NA	NA	NA	NA	ZDB-GENE-070410-24	sgpl1	0	3.31644	0.00284621
MAD_Dr_004_110282	9786	OTTDART00000034730	26	0	OTTDART00000042892 ; OTTDART00000034725 ; Dr.92538 ; OTTDART00000034191 ; OTTDART00000042894 ; OTTDART00000034066 ; OTTDART00000033237 ; OTTDART00000033312 ; OTTDART00000033319 ; Dr.130265 ; OTTDART00000031953 ; OTTDART00000043080 ; OTTDART00000043082 ; OTTDART00000031954 ; Dr.125526 ; OTTDART00000022177 ; OTTDART00000041500 ; OTTDART00000035569 ; OTTDART00000034407 ; OTTDART00000030254 ; OTTDART…	0	1	110559	NA	NA	NA	ENSDARG00000094260	8388607	NA	NA	NA	NA	NA	ZDB-GENE-081105-28	si:ch211-286e11.3	0.04	3.61421	0.00219552
MAD_Dr_004_110299	9803	OTTDART00000034049	1	1	Dr.116492	0	1	110575	NA	NA	NA	ENSDARG00000055833	560034	NA	NA	NA	NA	novel protein containing lectin C-type domains	ZDB-GENE-070912-438	si:dkey-216e24.3	0.86	37.6502	7.94009e-09
MAD_Dr_004_110319	9823	XM_001920489.1 ; Dr.26309 ; NM_001003547.2	0	1		0	1	1106	XM_001920489.1	XM_001920489	NA	ENSDARG00000054973	445153	NA	Dr.26309	si:ch211-175f11.2	si:ch211-175f11.2	si:ch211-175f11.2	ZDB-GENE-050309-102	itsn2b	0.08	3.60145	0.00221836
MAD_Dr_004_110377	9879	OTTDART00000026292	1	1	OTTDART00000026291	0	1	110661	NA	NA	NA	ENSDARG00000039125	334565	NA	NA	NA	NA	NA	ZDB-GENE-030131-6497	map4k5	0.08	3.04615	0.00362056
MAD_Dr_004_110397	9899	OTTDART00000023981	1	0	Dr.75822	0	1	110680	NA	NA	NA	ENSDARG00000043848	30553	NA	NA	NA	NA	superoxide dismutase 1, soluble	ZDB-GENE-990415-258	sod1	0.33	6.37078	0.000270035
MAD_Dr_004_110400	9902	ENSDART00000109523	1	1	XM_689208.3	0	1	110683	NA	NA	NA	ENSDARG00000075313	-	NA	NA	NA	NA	NA	NA	NA	0.35	18.8158	7.93382e-07
MAD_Dr_004_110481	9979	OTTDART00000025254	1	0	OTTDART00000025255	0	1	110768	NA	NA	NA	ENSDARG00000042905	323305	NA	NA	NA	NA	ribosomal protein L10a	ZDB-GENE-030131-2025	rpl10a	0	1.73205	0.0124617
MAD_Dr_004_110536	10033	Dr.133502 ; Dr.153174 ; ENSDART00000097136	20	1	Dr.70709 ; XM_001338538.2 ; ENSDART00000101550 ; ENSDART00000106541 ; Dr.108789 ; NM_001114477.1 ; ENSDART00000106261 ; Dr.152321 ; NM_001013332.1 ; XM_001923270.1 ; XR_045171.1 ; ENSDART00000106449 ; XM_001918630.1 ; Dr.149263 ; OTTDART00000028781 ; ENSDART00000101354 ; ENSDART00000106428 ; NM_001045247.1 ; ENSDART00000081778 ; ENSDART00000097135	0	1	110826	NA	NA	NA	ENSDARG00000092093	100334938	NA	Dr.133502	NA	NA	zgc:158517	ZDB-GENE-050913-134	zgc:113443	0.38	17.0932	1.44238e-06
MAD_Dr_004_110557	10054	OTTDART00000011459	1	0	NM_001024467.1	0	1	110846	NA	NA	NA	ENSDARG00000023963	406437	NA	NA	NA	NA	tropomyosin 4	ZDB-GENE-040426-2185	tpm4a	0.68	16.732	1.64093e-06
MAD_Dr_004_110567	10063	ENSDART00000029579	2	0	NM_001003589.1 ; Dr.31900	0	1	110856	NA	NA	NA	ENSDARG00000023003	793027	NA	NA	NA	NA	coiled-coil domain containing 12	ZDB-GENE-040801-108	ccdc12	0.57	38.2071	7.17086e-09
MAD_Dr_004_110568	10064	ENSDART00000039952	3	1	ENSDART00000103638 ; Dr.13580 ; NM_200951.2	0	1	110857	NA	NA	NA	ENSDARG00000030278	-	NA	NA	NA	NA	isocitrate dehydrogenase 3 (NAD+) alpha	ZDB-GENE-040426-1007	idh3a	0.35	8.55381	6.99882e-05
MAD_Dr_004_110569	10065	ENSDART00000053568	0	-	-	0	1	110858	NA	NA	NA	ENSDARG00000036895	58094	NA	NA	NA	NA	death associated protein 1b	ZDB-GENE-000511-4	dap1b	1.86	119.591	1.59206e-12
MAD_Dr_004_110601	10096	OTTDART00000039681	2	1	Dr.54003 ; NM_001045317.1	0	1	11089	NA	NA	NA	ENSDARG00000012005	724012	NA	NA	NA	NA	zgc:136844	ZDB-GENE-060616-319	mob2b	0	0.823161	0.0310826
MAD_Dr_004_110612	10107	ENSDART00000109243	1	1	ENSDART00000006930	0	1	1109	NA	NA	NA	ENSDARG00000076104	561146	NA	NA	NA	NA	NA	ZDB-GENE-120503-1	sema4bb	0	1.54877	0.0149774
MAD_Dr_004_110643	10138	OTTDART00000006014	3	0	Dr.123172 ; Dr.105560 ; Dr.116842	0	1	110929	NA	NA	NA	ENSDARG00000092900	338129	NA	NA	NA	NA	NA	ZDB-GENE-030219-29	si:ch211-279m15.1	0	0.565545	0.0396965
MAD_Dr_004_110660	10154	OTTDART00000040636	0	-	-	0	1	110944	NA	NA	NA	ENSDARG00000092895	8388607	NA	NA	NA	NA	NA	ZDB-GENE-090313-209	si:dkey-188i13.11	0.55	12.6484	8.60912e-06
MAD_Dr_004_110663	10157	OTTDART00000045171	5	1	ENSDART00000060404 ; ENSDART00000109818 ; NM_201195.1 ; OTTDART00000045168 ; OTTDART00000045170	0	1	110948	NA	NA	NA	ENSDARG00000088390	394170	NA	NA	NA	NA	non-metastatic cells 4, protein expressed in	ZDB-GENE-040426-1043	nme4	0	2.863	0.00426725
MAD_Dr_004_110737	10223	OTTDART00000033664	3	0	XM_693845.3 ; OTTDART00000033663 ; OTTDART00000033669	0	1	111017	NA	NA	NA	ENSDARG00000077967	570370	NA	NA	NA	NA	hypothetical LOC570370	ZDB-GENE-070912-73	si:ch211-140m22.7	0	0.963747	0.0270069
MAD_Dr_004_110741	10227	OTTDART00000038492	4	1	ENSDART00000076715 ; OTTDART00000038490 ; Dr.122081 ; NM_001002319.1	0	1	111020	NA	NA	NA	ENSDARG00000044492	792145	NA	NA	NA	NA	NA	ZDB-GENE-040718-3	ublcp1	0.01	1.97092	0.00984457
MAD_Dr_004_110744	10230	OTTDART00000045773	10	0	OTTDART00000045772 ; ENSDART00000113022 ; ENSDART00000110711 ; ENSDART00000114380 ; OTTDART00000045770 ; OTTDART00000021408 ; OTTDART00000021410 ; NM_131693.1 ; Dr.8283 ; OTTDART00000021409	0	1	111026	NA	NA	NA	ENSDARG00000078945	64674	NA	NA	NA	NA	muscle-specific beta 1 integrin binding protein	ZDB-GENE-030404-1	mibp	0.19	7.66099	0.000118676
MAD_Dr_004_110745	10231	ENSDART00000003097	1	1	XM_678101.2	0	1	111028	NA	NA	NA	ENSDARG00000005626	555552	NA	NA	NA	NA	NA	NA	NA	0.06	3.45648	0.00251569
MAD_Dr_004_110748	10234	ENSDART00000015094	0	-	-	0	1	111031	NA	NA	NA	ENSDARG00000036284	-	NA	NA	NA	NA	NA	NA	NA	0	3.47349	0.00247806
MAD_Dr_004_110755	10241	OTTDART00000034942	1	1	Dr.11668	0	1	11104	NA	NA	NA	ENSDARG00000052606	768170	NA	NA	NA	NA	zgc:152900	ZDB-GENE-061013-777	dpp9	0.09	0.847877	0.0303386
MAD_Dr_004_110919	10400	OTTDART00000042334	2	0	Dr.75082 ; NM_131439.1	0	1	111197	NA	NA	NA	ENSDARG00000096415	30716	NA	NA	NA	NA	v-raf-1 murine leukemia viral oncogene homolog 1	ZDB-GENE-990415-41	raf1a	0	1.63634	0.0137346
MAD_Dr_004_110924	10405	OTTDART00000044314	3	0	OTTDART00000044311 ; OTTDART00000044313 ; NM_199587.1	0	1	111201	NA	NA	NA	ENSDARG00000041997	322226	NA	NA	NA	NA	leucine zipper transcription factor-like 1	ZDB-GENE-030131-945	lztfl1	0.43	15.2579	2.90056e-06
MAD_Dr_004_110927	10408	ENSDART00000033724	4	0	OTTDART00000035549 ; OTTDART00000035548 ; NM_152961.2 ; Dr.6814	0	1	111204	NA	NA	NA	ENSDARG00000023290	171478	NA	NA	NA	NA	fatty acid binding protein 3, muscle and heart	ZDB-GENE-020318-2	fabp3	0	1.19165	0.0214267
MAD_Dr_004_110928	10409	ENSDART00000041114	1	1	Dr.80734	0	1	111205	NA	NA	NA	ENSDARG00000031511	436882	NA	NA	NA	NA	proteasome (prosome, macropain) subunit, beta type, 2	ZDB-GENE-040718-353	psmb2	0.09	6.57767	0.000236076
MAD_Dr_004_110989	10467	OTTDART00000024722	1	1	OTTDART00000024720	0	1	111269	NA	NA	NA	ENSDARG00000003599	322571	NA	NA	NA	NA	NA	ZDB-GENE-030131-1291	rpl3	0	2.99165	0.00380224
MAD_Dr_004_110992	10470	OTTDART00000035057	1	1	Dr.77532	0	1	111272	NA	NA	NA	ENSDARG00000086699	556945	NA	NA	NA	NA	zgc:162244	ZDB-GENE-070410-48	smim15	0.01	2.6168	0.00535832
MAD_Dr_004_110994	10472	OTTDART00000036449	0	-	-	0	1	111274	NA	NA	NA	ENSDARG00000045850	556080	NA	NA	NA	NA	si:ch211-214j24.7	ZDB-GENE-041210-79	si:ch211-214j24.7	0.13	5.84959	0.000385134
MAD_Dr_004_111009	10486	OTTDART00000038170	4	0	OTTDART00000038176 ; OTTDART00000038169 ; OTTDART00000038171 ; Dr.75581	0	1	111289	NA	NA	NA	ENSDARG00000025581	-	NA	NA	NA	NA	NA	ZDB-GENE-030131-8656	rpl10	0.13	5.84718	0.000385751
MAD_Dr_004_111014	10491	ENSDART00000081778	22	1	ENSDART00000097136 ; Dr.70709 ; XM_001338538.2 ; ENSDART00000101550 ; ENSDART00000106541 ; Dr.108789 ; NM_001114477.1 ; ENSDART00000106261 ; Dr.152321 ; NM_001013332.1 ; XM_001923270.1 ; XR_045171.1 ; ENSDART00000106449 ; XM_001918630.1 ; Dr.149263 ; OTTDART00000028781 ; ENSDART00000101354 ; ENSDART00000106428 ; NM_001045247.1 ; Dr.153174 ; Dr.133502 ; ENSDART00000097135	0	1	111295	NA	NA	NA	ENSDARG00000071402	-	NA	NA	NA	NA	NA	NA	NA	0.35	15.2529	2.90432e-06
MAD_Dr_004_111018	10495	ENSDART00000098832	2	1	XM_687018.3 ; OTTDART00000032301	0	1	111299	NA	NA	NA	ENSDARG00000068366	-	NA	NA	NA	NA	NA	ZDB-GENE-070912-380	si:dkey-154p10.3	0	0.975174	0.0266958
MAD_Dr_004_111076	10549	OTTDART00000006558	0	-	-	0	1	111357	NA	NA	NA	ENSDARG00000008593	556592	NA	NA	NA	NA	NA	ZDB-GENE-041014-367	nbas	2.11	222.535	1.53325e-14
MAD_Dr_004_111094	10565	ENSDART00000057262	1	0	Dr.82615	0	1	111400	NA	NA	NA	ENSDARG00000039193	393784	NA	NA	NA	NA	zgc:73380	ZDB-GENE-040426-1784	cfap20	0	1.99002	0.00966588
MAD_Dr_004_111095	10566	OTTDART00000037125	1	0	NM_001020605.1	0	1	111401	NA	NA	NA	ENSDARG00000053685	798997	NA	NA	NA	NA	zgc:110584	ZDB-GENE-050522-513	gtf2a2	0.39	13.0675	7.20057e-06
MAD_Dr_004_111103	10574	OTTDART00000015796 ; NM_001044862.1 ; Dr.12216	2	1	ENSDART00000088541 ; ENSDART00000088504	0	1	11141	NM_001044862.1	NM_001044862	si:dkey-12o15.1	ENSDARG00000061796	558453	si:dkey-12o15.1	Dr.12216	si:dkey-12o15.1	si:dkey-12o15.1	si:dkey-12o15.1	ZDB-GENE-050419-110	rasgrp4	0.46	17.9417	1.07453e-06
MAD_Dr_004_111136	10607	NM_001114426.1 ; Dr.77630	1	0	ENSDART00000055491	0	1	11144	NM_001114426.1	NM_001114426	smurf2	ENSDARG00000038067	563633	SMAD specific E3 ubiquitin protein ligase 2	Dr.77630	smurf2	SMAD specific E3 ubiquitin protein ligase 2	SMAD specific E3 ubiquitin protein ligase 2	ZDB-GENE-030131-1830	smurf2	0	1.70592	0.012789
MAD_Dr_004_111167	10636	OTTDART00000036544	3	0	ENSDART00000060547 ; Dr.15516 ; NM_200375.1	0	1	111470	NA	NA	NA	ENSDARG00000041311	393346	NA	NA	NA	NA	syntaxin 8	ZDB-GENE-040426-1360	stx8	0	4.02238	0.00155433
MAD_Dr_004_111172	10640	ENSDART00000066452	2	1	Dr.91722 ; NM_001004681.2	0	1	111475	NA	NA	NA	ENSDARG00000045202	-	NA	NA	NA	NA	zgc:103591	ZDB-GENE-040912-131	selk	0.14	6.29655	0.000283342
MAD_Dr_004_111174	10642	OTTDART00000031761	1	1	Dr.149194	0	1	111477	NA	NA	NA	ENSDARG00000092225	-	NA	NA	NA	NA	NA	ZDB-GENE-070912-636	si:dkeyp-13a3.10	0.12	2.8639	0.00426472
MAD_Dr_004_111179	10645	OTTDART00000035617	1	1	OTTDART00000035616	0	1	111484	NA	NA	NA	ENSDARG00000078917	565483	NA	NA	NA	NA	NA	ZDB-GENE-081022-200	zgc:195245	0.02	4.04325	0.00152796
MAD_Dr_004_111252	10716	OTTDART00000006698	2	1	OTTDART00000006697 ; ENSDART00000097823	0	1	111552	NA	NA	NA	ENSDARG00000004877	321070	NA	NA	NA	NA	rho-associated, coiled-coil containing protein kinase 2b	ZDB-GENE-060125-2	rock2b	0	3.82411	0.00183804
MAD_Dr_004_111256	10720	OTTDART00000025690	1	1	OTTDART00000025689	0	1	111556	NA	NA	NA	ENSDARG00000069853	336625	NA	NA	NA	NA	NA	ZDB-GENE-030131-8569	txndc9	0	0.973938	0.0267281
MAD_Dr_004_111273	10736	OTTDART00000015108	0	-	-	0	1	11158	NA	NA	NA	ENSDARG00000093864	327060	NA	NA	NA	NA	WEE1 homolog (S. pombe)	ZDB-GENE-030131-5268	wee1	0	3.06708	0.00355085
MAD_Dr_004_111286	10749	NM_199945.1	4	1	Dr.28291 ; ENSDART00000036157 ; OTTDART00000035184 ; OTTDART00000035185	0	1	111603	NM_199945.1	NM_199945	zgc:73373	ENSDARG00000022684	335335	zgc:73373	NA	NA	NA	zgc:73373	ZDB-GENE-030131-7275	fkbp1aa	0	2.00575	0.00951773
MAD_Dr_004_111343	10803	OTTDART00000030764	5	1	OTTDART00000030765 ; ENSDART00000031108 ; Dr.105784 ; NM_199782.1 ; OTTDART00000030762	0	1	111656	NA	NA	NA	ENSDARG00000039208	799570	NA	NA	NA	NA	NA	ZDB-GENE-030131-5511	nasp	0	2.03976	0.00921043
MAD_Dr_004_111353	10813	OTTDART00000042471	4	0	Dr.80563 ; XM_691704.2 ; Dr.150936 ; XM_001919797.1	0	1	111666	NA	NA	NA	ENSDARG00000075468	333989	NA	NA	NA	NA	NA	ZDB-GENE-030131-5921	vwa1	0	1.95165	0.0100334
MAD_Dr_004_111355	10815	OTTDART00000042926 ; ENSDART00000075485	3	1	Dr.84297 ; OTTDART00000028689 ; NM_001020540.1	0	1	111668	NA	NA	NA	ENSDARG00000053446	553561	NA	NA	NA	NA	zgc:109973	ZDB-GENE-050522-151	sub1a	0.05	3.52116	0.00237818
MAD_Dr_004_111360	10820	ENSDART00000076084	2	1	XM_001918641.1 ; NM_001123007.2	0	1	111672	NA	NA	NA	ENSDARG00000053963	555786	NA	NA	NA	NA	nucleoplasmin 2	ZDB-GENE-070410-125	npm2b	0.57	19.974	5.41284e-07
MAD_Dr_004_111392	10849	ENSDART00000041293 ; ENSDART00000087194	3	1	OTTDART00000026004 ; ENSDART00000111802 ; ENSDART00000112187	0	1	11170	NA	NA	NA	ENSDARG00000019345	-	NA	NA	NA	NA	NA	ZDB-GENE-030131-6232	mark3	0	1.81086	0.0115177
MAD_Dr_004_111421	10878	OTTDART00000024302 ; ENSDART00000041842	0	1		0	1	111725	NA	NA	NA	ENSDARG00000028889	393703	NA	NA	NA	NA	NADH dehydrogenase (ubiquinone) 1 beta subcomplex, 10	ZDB-GENE-040426-1691	ndufb10	0.14	4.12888	0.00142317
MAD_Dr_004_111422	10879	OTTDART00000024957	0	-	-	0	1	111726	NA	NA	NA	ENSDARG00000013031	326078	NA	NA	NA	NA	NA	ZDB-GENE-030131-4803	mta2	0	2.74436	0.00476173
MAD_Dr_004_111435	10891	OTTDART00000008057	1	0	Dr.85590	0	1	111741	NA	NA	NA	ENSDARG00000045913	565937	NA	NA	NA	NA	si:ch211-51e12.6	ZDB-GENE-040914-39	mrps10	0.06	5.74813	0.00041423
MAD_Dr_004_111436	10892	ENSDART00000080025	1	1	NR_027705.1	0	1	111742	NA	NA	NA	ENSDARG00000057378	-	NA	NA	NA	NA	NA	ZDB-GENE-030131-2459	fam213aa	0.54	25.4153	1.15029e-07
MAD_Dr_004_111512	10964	OTTDART00000040174	1	1	ENSDART00000109545	0	1	111822	NA	NA	NA	ENSDARG00000011648	192331	NA	NA	NA	NA	small nuclear ribonucleoprotein D1 polypeptide	ZDB-GENE-020419-14	snrpd1	0.51	17.0095	1.48145e-06
MAD_Dr_004_111514	10966	OTTDART00000042526	0	-	-	0	1	111824	NA	NA	NA	ENSDARG00000093922	323197	NA	NA	NA	NA	Rac GTPase-activating protein 1	ZDB-GENE-100513-1	si:ch211-210c8.5	0	1.85493	0.0110214
MAD_Dr_004_111548	10997	ENSDART00000085848	1	0	XM_695441.3	0	1	11186	NA	NA	NA	ENSDARG00000060753	571812	NA	NA	NA	NA	NA	ZDB-GENE-091230-1	pear1	0	1.70762	0.0127652
MAD_Dr_004_111588	11035	OTTDART00000025643	3	1	NM_001002504.2 ; ENSDART00000076344 ; OTTDART00000025640	0	1	111893	NA	NA	NA	ENSDARG00000054213	8388607	NA	NA	NA	NA	NA	ZDB-GENE-030616-153	hectd1	0	1.86727	0.0108967
MAD_Dr_004_111589	11036	OTTDART00000028326	2	1	OTTDART00000028324 ; ENSDART00000065017	0	1	111894	NA	NA	NA	ENSDARG00000044282	566749	NA	NA	NA	NA	NA	ZDB-GENE-061013-288	smc5	0.07	6.35252	0.000273165
MAD_Dr_004_111604	11048	NM_001002505.1	1	1	OTTDART00000022567	0	1	111907	NM_001002505.1	NM_001002505	sub1	ENSDARG00000007720	436778	SUB1 homolog (S. cerevisiae)	NA	NA	NA	SUB1 homolog (S. cerevisiae)	ZDB-GENE-040718-209	sub1b	0.2	8.09981	9.11833e-05
MAD_Dr_004_111608	11051	NM_001045362.1	1	1	Dr.51949	0	1	111910	NM_001045362.1	NM_001045362	zgc:153260	ENSDARG00000070386	751643	zgc:153260	NA	NA	NA	zgc:153260	ZDB-GENE-060825-91	krtcap2	0	2.86377	0.00426472
MAD_Dr_004_111674	11117	NM_214772.1 ; Dr.75143	3	1	NM_214745.1 ; ENSDART00000017110 ; OTTDART00000045082	0	1	11197	NM_214772.1	NM_214772	zgc:77202	ENSDARG00000011408	406800	zgc:77202	Dr.75143	zgc:77202	zgc:77202	zgc:77202	ZDB-GENE-040426-2462	lsm14ab	0	2.69244	0.00498716
MAD_Dr_004_111686	11129	OTTDART00000030495 ; NM_001003447.1 ; OTTDART00000030496	2	1	OTTDART00000030494 ; Dr.104576	0	1	111985	NM_001003447.1	NM_001003447	rpl15	ENSDARG00000009285	445053	ribosomal protein L15	NA	NA	NA	ribosomal protein L15	ZDB-GENE-040801-183	rpl15	0	2.15912	0.00821842
MAD_Dr_004_111700	11139	OTTDART00000034344	0	-	-	0	1	112003	NA	NA	NA	ENSDARG00000094003	8388607	NA	NA	NA	NA	NA	ZDB-GENE-081104-143	serp2	0	0.434187	0.0444692
MAD_Dr_004_111759	11196	OTTDART00000028370	1	1	OTTDART00000028369	0	1	112058	NA	NA	NA	ENSDARG00000036064	550572	NA	NA	NA	NA	NA	ZDB-GENE-050417-425	cnep1r1	0	2.0745	0.00890354
MAD_Dr_004_111760	11197	OTTDART00000028852	0	-	-	0	1	112059	NA	NA	NA	ENSDARG00000013016	553610	NA	NA	NA	NA	hypothetical LOC791816; zgc:110337	ZDB-GENE-050522-309	zgc:110337	0	4.64763	0.000938039
MAD_Dr_004_111773	11208	OTTDART00000043577	5	0	OTTDART00000043569 ; ENSDART00000110387 ; OTTDART00000043573 ; ENSDART00000081614 ; OTTDART00000043557	0	1	112071	NA	NA	NA	ENSDARG00000058693	-	NA	NA	NA	NA	NA	ZDB-GENE-050810-2	cast	0	1.46891	0.0162358
MAD_Dr_004_111783	11218	ENSDART00000100195	5	0	Dr.149043 ; XM_001339992.2 ; NM_212889.1 ; XM_677760.3 ; ENSDART00000056494	0	1	112081	NA	NA	NA	ENSDARG00000090557	100007488	NA	NA	NA	NA	NA	NA	NA	0.33	12.57	8.91556e-06
MAD_Dr_004_111784	11219	ENSDART00000109355	0	-	-	0	1	112083	NA	NA	NA	ENSDARG00000074973	-	NA	NA	NA	NA	NA	NA	NA	0	1.03034	0.0252448
MAD_Dr_004_111809	11243	Dr.111217	2	0	NM_001105148.1 ; ENSDART00000102751	0	1	112104	NA	NA	NA	ENSDARG00000074538	100007187	NA	Dr.111217	si:dkey-179j5.5	si:dkey-179j5.5	si:dkey-179j5.5	ZDB-GENE-070705-320	si:dkey-179j5.5	0.36	14.129	4.59071e-06
MAD_Dr_004_111841	11275	OTTDART00000014291	0	-	-	0	1	112133	NA	NA	NA	ENSDARG00000094388	560426	NA	NA	NA	NA	cadherin, EGF LAG seven-pass G-type receptor 2	ZDB-GENE-070122-2	celsr2	0.16	5.32392	0.000563015
MAD_Dr_004_111852	11286	OTTDART00000035818	1	1	OTTDART00000025412	0	1	112144	NA	NA	NA	ENSDARG00000068415	799964	NA	NA	NA	NA	NA	ZDB-GENE-040426-1063	ptgesl	0	2.08124	0.00884551
MAD_Dr_004_111857	11290	ENSDART00000063775	3	0	OTTDART00000037432 ; Dr.76364 ; NM_001082411.1	0	1	112150	NA	NA	NA	ENSDARG00000043442	768299	NA	NA	NA	NA	zgc:153665	ZDB-GENE-061027-365	zgc:153665	0.52	9.90824	3.3214e-05
MAD_Dr_004_111868	11298	XM_688417.3 ; ENSDART00000110112	0	1		0	1	112168	XM_688417.3	XM_688417	NA	ENSDARG00000076464	100329656	NA	NA	NA	NA	NA	ZDB-GENE-130819-1	lamtor1	0.66	10.1662	2.88623e-05
MAD_Dr_004_111902	11330	OTTDART00000002380	3	1	ENSDART00000018142 ; Dr.26666 ; XM_679764.3	0	1	1122	NA	NA	NA	ENSDARG00000017901	556842	NA	NA	NA	NA	talin 2	ZDB-GENE-040724-263	tln2a	0	1.58246	0.01449
MAD_Dr_004_111921	11349	OTTDART00000027586	1	1	NM_001020560.1	0	1	112218	NA	NA	NA	ENSDARG00000078854	553582	NA	NA	NA	NA	tumor suppressor candidate 3	ZDB-GENE-050522-381	tusc3	0.86	27.749	6.49174e-08
MAD_Dr_004_111939	11365	ENSDART00000112789	2	1	Dr.9078 ; XM_679462.3	0	1	112240	NA	NA	NA	ENSDARG00000079994	-	NA	NA	NA	NA	NA	ZDB-GENE-030131-6253	si:dkey-187e18.1	0.05	2.94083	0.003978
MAD_Dr_004_111945	11370	NM_001045378.1	0	-	-	0	1	112246	NM_001045378.1	NM_001045378	zgc:153405	ENSDARG00000051727	751661	zgc:153405	NA	NA	NA	zgc:153405	ZDB-GENE-060825-170	zgc:153405	0.21	5.27223	0.00058616
MAD_Dr_004_111966	11391	XM_001919637.1	1	1	XR_045032.1	0	1	11227	XM_001919637.1	XM_001919637	NA	ENSDARG00000091512	-	NA	NA	NA	NA	NA	NA	NA	0.4	5.49448	0.00049625
MAD_Dr_004_111995	11418	OTTDART00000024263	1	0	OTTDART00000024262	0	1	112296	NA	NA	NA	ENSDARG00000011360	337574	NA	NA	NA	NA	NA	ZDB-GENE-030131-9520	nfatc2ip	0.23	5.15245	0.000640866
MAD_Dr_004_112000	11423	OTTDART00000028035	0	-	-	0	1	11230	NA	NA	NA	ENSDARG00000036295	550228	NA	NA	NA	NA	zgc:110549	ZDB-GENE-050417-14	golga7ba	0.27	8.09987	9.11833e-05
MAD_Dr_004_112004	11427	OTTDART00000027900 ; NM_200732.1	1	1	OTTDART00000027898	0	1	112303	NM_200732.1	NM_200732	rpl23	ENSDARG00000053457	336812	ribosomal protein L23	NA	NA	NA	similar to ribosomal protein L23; ribosomal protein L23	ZDB-GENE-030131-8756	rpl23	0	1.27877	0.0196876
MAD_Dr_004_112005	11428	OTTDART00000029795	4	1	OTTDART00000029793 ; ENSDART00000059369 ; Dr.26098 ; NM_001037557.1	0	1	112304	NA	NA	NA	ENSDARG00000040566	557205	NA	NA	NA	NA	NA	ZDB-GENE-051127-33	zgc:123007	0	1.34864	0.0183467
MAD_Dr_004_112014	11437	OTTDART00000041723 ; OTTDART00000041720	0	1		0	1	112312	NA	NA	NA	ENSDARG00000006434	553733	NA	NA	NA	NA	NA	ZDB-GENE-050522-251	polr1e	0.08	5.5056	0.000492503
MAD_Dr_004_112022	11444	NM_001080585.1 ; Dr.74587	1	1	ENSDART00000074285	0	1	11232	NM_001080585.1	NM_001080585	syngr2a	ENSDARG00000052429	563028	synaptogyrin 2a	Dr.74587	syngr2a	synaptogyrin 2a	synaptogyrin 2a	ZDB-GENE-070112-1292	syngr2a	0.12	4.75356	0.000866197
MAD_Dr_004_112032	11454	ENSDART00000109636	0	-	-	0	1	112336	NA	NA	NA	ENSDARG00000079603	-	NA	NA	NA	NA	NA	NA	NA	0.1	3.44432	0.00254274
MAD_Dr_004_112040	11460	OTTDART00000015073	0	-	-	0	1	112367	NA	NA	NA	ENSDARG00000062964	-	NA	NA	NA	NA	NA	ZDB-GENE-050419-100	si:dkey-246g23.2	0.06	3.52443	0.00237204
MAD_Dr_004_112042	11462	ENSDART00000085335	1	1	NM_001110026.1	0	1	11237	NA	NA	NA	ENSDARG00000060515	560095	NA	NA	NA	NA	zgc:136936	ZDB-GENE-071004-8	zdhhc9	0	0.955029	0.0272587
MAD_Dr_004_112062	11481	NM_207048.1 ; Dr.455	0	1		0	1	11239	NM_207048.1	NM_207048	ccnf	ENSDARG00000034763	266981	cyclin F	Dr.455	ccnf	cyclin F	cyclin F	ZDB-GENE-021030-2	ccnf	0.52	11.6373	1.38434e-05
MAD_Dr_004_112091	11509	OTTDART00000035601	2	1	Dr.81463 ; ENSDART00000077895	0	1	112416	NA	NA	NA	ENSDARG00000055524	503534	NA	NA	NA	NA	ring finger protein 7	ZDB-GENE-050220-12	rnf7	0.52	20.8073	4.16984e-07
MAD_Dr_004_112098	11516	ENSDART00000111513	1	1	OTTDART00000035898	0	1	112422	NA	NA	NA	ENSDARG00000079869	100320132	NA	NA	NA	NA	NA	ZDB-GENE-081104-178	si:ch211-218o21.4	0.15	9.6786	3.76171e-05
MAD_Dr_004_112101	11519	NM_001013476.1	3	1	Dr.80762 ; OTTDART00000028200 ; ENSDART00000060594	0	1	112427	NM_001013476.1	NM_001013476	zgc:110255	ENSDARG00000041340	797002	zgc:110255	NA	NA	NA	zgc:110255	ZDB-GENE-050320-40	zgc:110255	0	0.915631	0.0283804
MAD_Dr_004_112130	11547	Dr.130342	0	-	-	0	1	112454	NA	NA	NA	ENSDARG00000004176	-	NA	Dr.130342	NA	NA	NA	NA	NA	0	5.48221	0.000500523
MAD_Dr_004_112136	11553	OTTDART00000026087	0	-	-	0	1	11246	NA	NA	NA	ENSDARG00000041252	324754	NA	NA	NA	NA	NA	ZDB-GENE-050522-188	gemin4	0.26	5.27656	0.00058417
MAD_Dr_004_112147	11564	ENSDART00000061843	3	1	OTTDART00000006527 ; Dr.77149 ; NM_001044809.1	0	1	11247	NA	NA	NA	ENSDARG00000042187	558578	NA	NA	NA	NA	SMEK homolog 1, suppressor of mek1 (Dictyostelium)	ZDB-GENE-030131-3958	smek1	0	1.55525	0.0148834
MAD_Dr_004_112154	11571	OTTDART00000025978	3	0	ENSDART00000114464 ; Dr.79087 ; NM_131403.1	0	1	112476	NA	NA	NA	ENSDARG00000073872	30677	NA	NA	NA	NA	NA	ZDB-GENE-000210-10	tpst1	0.3	11.8712	1.23669e-05
MAD_Dr_004_112163	11580	OTTDART00000038618	2	1	OTTDART00000038617 ; XM_684664.3	0	1	112484	NA	NA	NA	ENSDARG00000042116	334149	NA	NA	NA	NA	NA	ZDB-GENE-030131-6081	trim35-40	0.44	6.96442	0.000184073
MAD_Dr_004_112227	11641	OTTDART00000033828	2	1	XM_694954.3 ; OTTDART00000033827	0	1	112543	NA	NA	NA	ENSDARG00000062148	571373	NA	NA	NA	NA	NA	ZDB-GENE-070912-345	si:dkey-100n23.3	0.01	4.00576	0.00157546
MAD_Dr_004_112236	11650	ENSDART00000049588	1	1	Dr.30811	0	1	112551	NA	NA	NA	ENSDARG00000036140	553474	NA	NA	NA	NA	zgc:136220	ZDB-GENE-070410-2	zgc:136220	0.66	32.9046	2.01052e-08
MAD_Dr_004_112239	11653	ENSDART00000063337	2	1	Dr.77313 ; NM_001007456.1	0	1	112554	NA	NA	NA	ENSDARG00000043137	492815	NA	NA	NA	NA	cell division cycle associated 8	ZDB-GENE-041114-171	cdca8	0	1.35204	0.0182816
MAD_Dr_004_112261	11673	Dr.86155 ; OTTDART00000024969	0	1		0	1	112578	NA	NA	NA	ENSDARG00000039390	563956	NA	Dr.86155	si:busm1-265n4.4	si:busm1-265n4.4	si:busm1-265n4.4	NA	NA	0	3.6017	0.00221814
MAD_Dr_004_112290	11702	Dr.132213	1	1	NM_001002553.1	0	1	112605	NA	NA	NA	ENSDARG00000037835	436826	NA	Dr.132213	polr3k	polymerase (RNA) III (DNA directed) polypeptide K	polymerase (RNA) III (DNA directed) polypeptide K	ZDB-GENE-040718-291	polr3k	0.4	11.0698	1.82333e-05
MAD_Dr_004_112320	11730	OTTDART00000036114	5	1	NM_212758.1 ; ENSDART00000025620 ; OTTDART00000036113 ; Dr.104642 ; OTTDART00000036116	0	1	112635	NA	NA	NA	ENSDARG00000009212	336612	NA	NA	NA	NA	peptidylprolyl isomerase A (cyclophilin A)	ZDB-GENE-030131-8556	ppiaa	0.02	4.7155	0.000892148
MAD_Dr_004_112325	11733	ENSDART00000064817	1	1	XM_683513.3	0	1	11264	NA	NA	NA	ENSDARG00000044144	-	NA	NA	NA	NA	NA	ZDB-GENE-131010-1	wapala	0	3.23032	0.00307039
MAD_Dr_004_112384	11792	ENSDART00000088023	2	1	XM_001922658.1 ; Dr.75736	0	1	1127	NA	NA	NA	ENSDARG00000005867	555764	NA	NA	NA	NA	wu:fb99g07	ZDB-GENE-070117-2447	gon4l	0	1.58476	0.0144542
MAD_Dr_004_112391	11799	OTTDART00000028514	2	1	ENSDART00000077978 ; NM_001013495.1	0	1	112707	NA	NA	NA	ENSDARG00000055589	541368	NA	NA	NA	NA	S100 calcium binding protein T	ZDB-GENE-050320-61	s100t	0.05	9.30644	4.59384e-05
MAD_Dr_004_112468	11873	OTTDART00000042069	0	-	-	0	1	112788	NA	NA	NA	ENSDARG00000077353	569081	NA	NA	NA	NA	NA	ZDB-GENE-060718-1	rerea	0	1.08252	0.023962
MAD_Dr_004_112472	11877	OTTDART00000045081 ; OTTDART00000045080	1	1	Dr.34159	0	1	112792	NA	NA	NA	ENSDARG00000039777	550446	NA	NA	NA	NA	zgc:112097	ZDB-GENE-050417-268	ss18l2	0.86	41.6352	4.02435e-09
MAD_Dr_004_112474	11879	ENSDART00000086738	4	1	Dr.82602 ; XM_001332703.2 ; ENSDART00000086737 ; ENSDART00000086733	0	1	112794	NA	NA	NA	ENSDARG00000097677	-	NA	NA	NA	NA	NA	NA	NA	0.79	28.9285	4.90263e-08
MAD_Dr_004_112478	11883	OTTDART00000025775	0	-	-	0	1	11280	NA	NA	NA	ENSDARG00000055588	445474	NA	NA	NA	NA	NA	ZDB-GENE-040818-1	stat5b	0	0.421682	0.0449391
MAD_Dr_004_112487	11892	OTTDART00000009545	2	1	Dr.30442 ; ENSDART00000040266	0	1	112811	NA	NA	NA	ENSDARG00000029830	404208	NA	NA	NA	NA	myogenic factor 6	ZDB-GENE-040309-2	myf6	0	0.50441	0.0419102
MAD_Dr_004_112503	11908	XM_685721.2 ; ENSDART00000031976	0	1		0	1	112827	XM_685721.2	XM_685721	NA	ENSDARG00000024920	562331	NA	NA	NA	NA	NA	ZDB-GENE-000607-58	tmem136a	0.29	9.39258	4.38235e-05
MAD_Dr_004_112537	11941	OTTDART00000026073	2	1	OTTDART00000021358 ; NM_212578.1	0	1	112859	NA	NA	NA	ENSDARG00000055314	321119	NA	NA	NA	NA	NA	ZDB-GENE-030131-9676	mcmbp	0.16	4.89286	0.000778014
MAD_Dr_004_112560	11963	Dr.75190	2	1	NM_001024817.1 ; ENSDART00000099265	0	1	11288	NA	NA	NA	ENSDARG00000053439	321948	NA	Dr.75190	wu:fj67d06	wu:fj67d06	DEAD (Asp-Glu-Ala-Asp) box polypeptide 46	ZDB-GENE-120926-1	sec24a	0	1.05401	0.0246547
MAD_Dr_004_112609	12008	OTTDART00000016037	1	1	Dr.37357	0	1	112928	NA	NA	NA	ENSDARG00000011693	492516	NA	NA	NA	NA	zgc:103600; hypothetical protein LOC792049	ZDB-GENE-041114-87	ttc36	0.22	6.06037	0.0003324
MAD_Dr_004_112611	12010	OTTDART00000005693 ; ENSDART00000020710 ; NM_001025551.1 ; Dr.86733	0	1		0	1	11293	NM_001025551.1	NM_001025551	btbd7	ENSDARG00000003069	568372	BTB (POZ) domain containing 7	Dr.86733	btbd7	BTB (POZ) domain containing 7	BTB (POZ) domain containing 7	ZDB-GENE-030131-4477	btbd7	0.1	4.16485	0.00138229
MAD_Dr_004_112622	12021	OTTDART00000010830	0	-	-	0	1	11294	NA	NA	NA	ENSDARG00000043055	406848	NA	NA	NA	NA	hippocampus abundant transcript 1b	ZDB-GENE-040426-2935	hiat1b	0.57	14.626	3.76772e-06
MAD_Dr_004_112638	12037	Dr.124301 ; OTTDART00000041415	0	1		0	1	112953	NA	NA	NA	ENSDARG00000036687	449616	NA	Dr.124301	NA	NA	NA	ZDB-GENE-090313-135	bcl9	0	0.884312	0.029284
MAD_Dr_004_112646	12045	ENSDART00000004655	3	1	OTTDART00000038159 ; Dr.107753 ; NM_001004295.2	0	1	11296	NA	NA	NA	ENSDARG00000017659	-	NA	NA	NA	NA	selenophosphate synthetase 2	ZDB-GENE-030327-5	sps2	0	1.22361	0.0207584
MAD_Dr_004_112697	12093	ENSDART00000086060	4	0	OTTDART00000044092 ; OTTDART00000044091 ; Dr.119915 ; NM_001122621.1	0	1	113000	NA	NA	NA	ENSDARG00000060798	100142645	NA	NA	NA	NA	zgc:171911	ZDB-GENE-080303-28	mrpl22	0	2.32261	0.00705113
MAD_Dr_004_112698	12094	ENSDART00000093096	1	1	XM_687949.3	0	1	113001	NA	NA	NA	ENSDARG00000063600	564616	NA	NA	NA	NA	similar to potassium channel tetramerisation domain containing 14	ZDB-GENE-120215-239	kctd14	0.91	49.5558	1.15434e-09
MAD_Dr_004_112717	12111	Dr.83570	1	1	OTTDART00000036242	0	1	11302	NA	NA	NA	ENSDARG00000024785	567500	NA	Dr.83570	ctnna2	catenin (cadherin-associated protein), alpha 2	catenin (cadherin-associated protein), alpha 2	ZDB-GENE-060815-3	ctnna2	0.24	4.2755	0.00126201
MAD_Dr_004_112760	12151	OTTDART00000029433	0	-	-	0	1	113059	NA	NA	NA	ENSDARG00000012336	393290	NA	NA	NA	NA	zgc:56117	ZDB-GENE-040426-909	cog6	1.59	97.5342	7.64533e-12
MAD_Dr_004_112772	12163	NM_001098481.1	2	0	ENSDART00000099891 ; OTTDART00000018947	0	1	113077	NM_001098481.1	NM_001098481	atp5i	ENSDARG00000068940	767750	ATP synthase, H+ transporting, mitochondrial F0 co	NA	NA	NA	ATP synthase, H+ transporting, mitochondrial F0 complex, subunit e	ZDB-GENE-051130-1	atp5ib	0	4.89073	0.000778954
MAD_Dr_004_112837	12223	OTTDART00000026095	1	1	OTTDART00000026093	0	1	113135	NA	NA	NA	ENSDARG00000007885	406255	NA	NA	NA	NA	NA	ZDB-GENE-040426-1045	fancl	0.43	18.9493	7.59758e-07
MAD_Dr_004_112843	12229	OTTDART00000033140	3	1	Dr.109390 ; XM_001338596.1 ; ENSDART00000114140	0	1	113140	NA	NA	NA	ENSDARG00000075212	798174	NA	NA	NA	NA	si:ch211-283p23.1	ZDB-GENE-070912-276	2015-03-11	0	1.31619	0.0189612
MAD_Dr_004_112875	12258	ENSDART00000087909	3	1	OTTDART00000037429 ; Dr.40978 ; NM_001077341.1	0	1	11317	NA	NA	NA	ENSDARG00000061553	768199	NA	NA	NA	NA	zgc:153943	ZDB-GENE-061013-692	tmem246	0.06	1.2889	0.0194942
MAD_Dr_004_112887	12270	ENSDART00000087926	2	1	Dr.15337 ; XM_689729.3	0	1	11318	NA	NA	NA	ENSDARG00000061579	566459	NA	NA	NA	NA	NA	ZDB-GENE-090429-3	myo1c	0	3.02932	0.00367578
MAD_Dr_004_112904	12287	OTTDART00000023309	1	1	NM_001083565.1	0	1	113198	NA	NA	NA	ENSDARG00000059484	562138	NA	NA	NA	NA	zgc:158784	ZDB-GENE-070209-59	hip1rb	0.3	7.7812	0.000110163
MAD_Dr_004_112906	12289	XM_001332226.2	0	-	-	0	1	11320	XM_001332226.2	XM_001332226	NA	ENSDARG00000074074	-	NA	NA	NA	NA	NA	NA	NA	0.13	6.7793	0.000207116
MAD_Dr_004_112909	12292	OTTDART00000035373	5	0	ENSDART00000062254 ; Dr.79437 ; XM_680008.3 ; OTTDART00000035372 ; NM_001017595.1	0	1	113202	NA	NA	NA	ENSDARG00000042456	550258	NA	NA	NA	NA	hypothetical protein LOC100148874; zgc:110299; similar to Mitotic spindle assembly checkpoint protein MAD2B (MAD2-like 2) (hREV7)	ZDB-GENE-050417-61	zgc:110299	0.13	7.40216	0.000139605
MAD_Dr_004_112965	12346	OTTDART00000014372	0	-	-	0	1	113265	NA	NA	NA	ENSDARG00000043095	8388607	NA	NA	NA	NA	NA	ZDB-GENE-050208-474	kctd6a	0.19	9.65837	3.80271e-05
MAD_Dr_004_112967	12348	NM_200267.1	0	-	-	0	1	113267	NM_200267.1	NM_200267	imp3	ENSDARG00000069287	393237	IMP3, U3 small nucleolar ribonucleoprotein, homolo	NA	NA	NA	hypothetical protein LOC100149257; zgc:56526	ZDB-GENE-040426-1062	imp3	0.54	17.3409	1.31563e-06
MAD_Dr_004_112976	12357	OTTDART00000028643	3	0	ENSDART00000063588 ; OTTDART00000028641 ; ENSDART00000032375	0	1	113278	NA	NA	NA	ENSDARG00000043313	450043	NA	NA	NA	NA	NA	ZDB-GENE-041010-165	ank2b	0	3.77211	0.00191506
MAD_Dr_004_112988	12369	XM_001922245.1 ; Dr.89835	0	1		0	1	11329	XM_001922245.1	XM_001922245	NA	ENSDARG00000015552	569383	NA	Dr.89835	zgc:123224	zgc:123224	zgc:123224	ZDB-GENE-051030-69	phactr4a	0	1.06676	0.0243398
MAD_Dr_004_113103	12473	NM_001045456.1	3	0	ENSDART00000057774 ; OTTDART00000037590 ; Dr.84512	0	1	113394	NM_001045456.1	NM_001045456	zgc:153390	ENSDARG00000039543	751746	zgc:153390	NA	NA	NA	hypothetical protein LOC100148795; zgc:153390	ZDB-GENE-060825-59	mrps6	0.83	28.8514	4.99852e-08
MAD_Dr_004_113106	12476	ENSDART00000083062	0	-	-	0	1	1134	NA	NA	NA	ENSDARG00000059631	100334329	NA	NA	NA	NA	integrator complex subunit 1	ZDB-GENE-030131-6523	ints1	0	3.0577	0.00358092
MAD_Dr_004_113131	12500	ENSDART00000112918	0	-	-	0	1	113495	NA	NA	NA	ENSDARG00000061631	-	NA	NA	NA	NA	NA	ZDB-GENE-110810-2	fbxo11b	0	1.43684	0.0167819
MAD_Dr_004_113185	12553	OTTDART00000042563	0	-	-	0	1	113583	NA	NA	NA	ENSDARG00000093089	8388607	NA	NA	NA	NA	NA	ZDB-GENE-090313-253	tac3a	0.39	14.6008	3.8078e-06
MAD_Dr_004_113186	12554	OTTDART00000042571	1	0	Dr.152363	0	1	113584	NA	NA	NA	ENSDARG00000093306	-	NA	NA	NA	NA	NA	ZDB-GENE-060810-62	si:dkey-149i8.3	0	1.38609	0.0176617
MAD_Dr_004_113191	12558	ENSDART00000025550	3	0	Dr.79693 ; NM_001001838.1 ; Dr.120656	0	1	113589	NA	NA	NA	ENSDARG00000027824	-	NA	NA	NA	NA	NA	ZDB-GENE-040624-2	top1mt	0	2.37731	0.00669201
MAD_Dr_004_113192	12559	ENSDART00000051906	1	1	Dr.52310	0	1	113590	NA	NA	NA	ENSDARG00000035770	566441	NA	NA	NA	NA	zgc:123190	ZDB-GENE-051030-48	ube2c	0.07	2.13724	0.0083843
MAD_Dr_004_113194	12561	NM_001002742.1	1	1	Dr.87380	0	1	113592	NM_001002742.1	NM_001002742	trappc1	ENSDARG00000039005	437015	trafficking protein particle complex 1	NA	NA	NA	trafficking protein particle complex 1	ZDB-GENE-040718-242	trappc1	0	6.62262	0.000229803
MAD_Dr_004_113211	12578	Dr.84999	1	1	NM_001098480.1	0	1	113606	NA	NA	NA	ENSDARG00000070333	768140	NA	Dr.84999	anapc11	APC11 anaphase promoting complex subunit 11 homolo	APC11 anaphase promoting complex subunit 11 homolog (yeast)	ZDB-GENE-061013-383	anapc11	0	0.447465	0.0439793
MAD_Dr_004_113237	12604	OTTDART00000016081	0	-	-	0	1	11363	NA	NA	NA	ENSDARG00000060885	571276	NA	NA	NA	NA	NA	ZDB-GENE-030131-9613	znf592	0	1.6271	0.013858
MAD_Dr_004_113260	12626	OTTDART00000006634	3	1	ENSDART00000018413 ; ENSDART00000061445 ; OTTDART00000006617	0	1	113649	NA	NA	NA	ENSDARG00000016743	562704	NA	NA	NA	NA	NA	ZDB-GENE-030131-6498	angel2	0.1	3.61974	0.00218624
MAD_Dr_004_113262	12628	OTTDART00000015735	1	1	Dr.76095	0	1	113650	NA	NA	NA	ENSDARG00000032970	326975	NA	NA	NA	NA	cytochrome c oxidase subunit IV isoform 1	ZDB-GENE-030131-5175	cox4i1	0	0.619154	0.0377794
MAD_Dr_004_113267	12633	OTTDART00000037806	2	0	OTTDART00000037805 ; NM_207060.1	0	1	113657	NA	NA	NA	ENSDARG00000012450	336789	NA	NA	NA	NA	transmembrane protein 49	ZDB-GENE-030131-8733	vmp1	0.07	3.6056	0.0022117
MAD_Dr_004_113269	12635	OTTDART00000045590	1	0	Dr.43565	0	1	113659	NA	NA	NA	ENSDARG00000068305	751639	NA	NA	NA	NA	zgc:153664	ZDB-GENE-060825-75	mrps14	0.55	21.5409	3.35382e-07
MAD_Dr_004_113270	12636	ENSDART00000089640	2	0	Dr.88533 ; XM_686791.3	0	1	11366	NA	NA	NA	ENSDARG00000062190	563432	NA	NA	NA	NA	NA	NA	NA	0	3.40985	0.00262131
MAD_Dr_004_113271	12637	ENSDART00000102518	2	1	Dr.78736 ; XM_690871.2	0	1	113661	NA	NA	NA	ENSDARG00000070059	567573	NA	NA	NA	NA	NA	ZDB-GENE-030131-3152	wu:fc28f08	0.33	4.60687	0.000969294
MAD_Dr_004_113277	12643	Dr.79365	0	-	-	0	1	113669	NA	NA	NA	ENSDARG00000033143	436782	NA	Dr.79365	zgc:92824	zgc:92824	zgc:92824	ZDB-GENE-040718-214	supt4h1	0	0.640358	0.0370477
MAD_Dr_004_113279	12644	Dr.82141	0	-	-	0	1	113670	NA	NA	NA	ENSDARG00000041011	798703	NA	Dr.82141	NA	NA	similar to gemin 7	NA	NA	0	2.95547	0.00392836
MAD_Dr_004_113312	12677	ENSDART00000093376	0	-	-	0	1	11370	NA	NA	NA	ENSDARG00000063719	-	NA	NA	NA	NA	NA	ZDB-GENE-030131-1949	usp8	0.01	1.73362	0.012443
MAD_Dr_004_113325	12690	OTTDART00000014181	0	-	-	0	1	113712	NA	NA	NA	ENSDARG00000086408	795141	NA	NA	NA	NA	si:ch211-226h8.4; si:ch211-154a22.8; zgc:174165; hypothetical LOC566890; zgc:171717; si:ch211-226h8.11; similar to Bromodomain containing 7	ZDB-GENE-071004-25	zgc:171717	0.09	5.65597	0.000442321
MAD_Dr_004_113332	12697	OTTDART00000037593	3	1	ENSDART00000087114 ; OTTDART00000037592 ; OTTDART00000037594	0	1	113719	NA	NA	NA	ENSDARG00000061235	751635	NA	NA	NA	NA	NA	ZDB-GENE-030131-6586	alg5	0.05	3.5391	0.00234245
MAD_Dr_004_113340	12705	OTTDART00000043304	0	-	-	0	1	113727	NA	NA	NA	ENSDARG00000077740	-	NA	NA	NA	NA	NA	ZDB-GENE-091204-128	b3galtlb	1.51	66.6623	1.35718e-10
MAD_Dr_004_113342	12707	ENSDART00000004075	2	1	Dr.9621 ; NM_200758.1	0	1	113729	NA	NA	NA	ENSDARG00000011272	393731	NA	NA	NA	NA	hypothetical LOC554535; zgc:73238	ZDB-GENE-040426-1726	uqcc2	0.05	3.35046	0.00276274
MAD_Dr_004_113350	12713	OTTDART00000026352	0	-	-	0	1	11377	NA	NA	NA	ENSDARG00000074297	406393	NA	NA	NA	NA	NA	ZDB-GENE-040426-2125	slc25a28	0.15	4.80173	0.000835977
MAD_Dr_004_113404	12762	OTTDART00000045286	2	1	ENSDART00000081989 ; NM_001098264.1	0	1	113822	NA	NA	NA	ENSDARG00000058996	8388607	NA	NA	NA	NA	NA	ZDB-GENE-031204-3	jam2a	0	6.60091	0.000232845
MAD_Dr_004_113408	12766	ENSDART00000039903	2	1	NM_001004603.1 ; Dr.4095	0	1	113827	NA	NA	NA	ENSDARG00000032564	447864	NA	NA	NA	NA	argininosuccinate synthetase 1; similar to argininosuccinate synthetase	ZDB-GENE-040912-178	ass1	0	1.04304	0.0249198
MAD_Dr_004_113455	12812	OTTDART00000033825	1	1	OTTDART00000033824	0	1	113876	NA	NA	NA	ENSDARG00000092870	-	NA	NA	NA	NA	NA	ZDB-GENE-070912-346	si:dkey-100n23.4	0	1.76756	0.0120314
MAD_Dr_004_113459	12816	OTTDART00000043132	2	1	ENSDART00000066154 ; Dr.19071	0	1	113880	NA	NA	NA	ENSDARG00000086416	8388607	NA	NA	NA	NA	NA	ZDB-GENE-091207-2	med11	0.66	17.3389	1.316e-06
MAD_Dr_004_113480	12836	ENSDART00000087247	1	1	Dr.152779	0	1	11390	NA	NA	NA	ENSDARG00000061282	-	NA	NA	NA	NA	NA	NA	NA	0	2.05354	0.00908819
MAD_Dr_004_113524	12879	NM_001014320.1 ; OTTDART00000015794	0	1		0	1	11394	NM_001014320.1	NM_001014320	ppp1r13l	ENSDARG00000013777	541507	protein phosphatase 1, regulatory (inhibitor) subu	NA	NA	NA	protein phosphatase 1, regulatory (inhibitor) subu	ZDB-GENE-050327-33	ppp1r13l	0	2.52432	0.00583512
MAD_Dr_004_113527	12882	OTTDART00000039216	1	1	OTTDART00000039214	0	1	113942	NA	NA	NA	ENSDARG00000045355	447935	NA	NA	NA	NA	NA	ZDB-GENE-040912-120	tceb1a	0.53	17.7942	1.12466e-06
MAD_Dr_004_113530	12885	ENSDART00000043555	2	1	Dr.67809 ; XM_001340767.1	0	1	113945	NA	NA	NA	ENSDARG00000025326	337084	NA	NA	NA	NA	si:dkey-216e9.5; similar to 19.9kD myosin light chain	ZDB-GENE-030131-9028	myl12.2	0.18	7.37092	0.000142223
MAD_Dr_004_113617	12968	ENSDART00000105140	2	1	XM_001922729.1 ; XM_001920321.1	0	1	114035	NA	NA	NA	ENSDARG00000071211	553695	NA	NA	NA	NA	zgc:112255	ZDB-GENE-050522-57	zgc:112255	1.06	38.2935	7.06836e-09
MAD_Dr_004_113637	12987	ENSDART00000110735	0	-	-	0	1	114059	NA	NA	NA	ENSDARG00000093498	570279	NA	NA	NA	NA	zgc:194281	ZDB-GENE-081022-94	zgc:194281	0.21	5.02065	0.000706707
MAD_Dr_004_113666	13015	OTTDART00000013419	1	1	ENSDART00000008365	0	1	114085	NA	NA	NA	ENSDARG00000014898	192325	NA	NA	NA	NA	nuclear cap binding protein subunit 2	ZDB-GENE-020419-31	ncbp2	0.02	2.61692	0.0053583
MAD_Dr_004_113682	13029	OTTDART00000043211	2	1	OTTDART00000043209 ; OTTDART00000043208	0	1	114101	NA	NA	NA	ENSDARG00000093382	558925	NA	NA	NA	NA	hypothetical LOC558925	ZDB-GENE-030131-8451	uqcc3	0.74	34.5102	1.44133e-08
MAD_Dr_004_113683	13030	OTTDART00000044917	1	1	OTTDART00000044916	0	1	114102	NA	NA	NA	ENSDARG00000028541	-	NA	NA	NA	NA	NA	ZDB-GENE-070705-23	si:ch211-121a2.4	0.03	4.91723	0.000764
MAD_Dr_004_113685	13032	ENSDART00000009411	2	1	Dr.84069 ; OTTDART00000027977	0	1	114104	NA	NA	NA	ENSDARG00000017084	445383	NA	NA	NA	NA	BUD31 homolog (yeast)	ZDB-GENE-040720-3	bud31	0.05	1.8311	0.011287
MAD_Dr_004_113689	13036	ENSDART00000111833	0	-	-	0	1	114110	NA	NA	NA	ENSDARG00000073985	566726	NA	NA	NA	NA	zgc:195139	ZDB-GENE-081022-182	pctp	0.6	37.5245	8.10552e-09
MAD_Dr_004_113754	13099	ENSDART00000078921	2	1	XM_001341313.1 ; Dr.120041	0	1	114169	NA	NA	NA	ENSDARG00000077252	-	NA	NA	NA	NA	NA	NA	NA	0.94	23.993	1.66583e-07
MAD_Dr_004_113806	13148	OTTDART00000029219	0	-	-	0	1	11423	NA	NA	NA	ENSDARG00000059301	541479	NA	NA	NA	NA	NA	ZDB-GENE-051108-1	hmgcrb	0.24	8.77451	6.19084e-05
MAD_Dr_004_113817	13159	OTTDART00000026097	0	-	-	0	1	114245	NA	NA	NA	ENSDARG00000021547	394145	NA	NA	NA	NA	NA	ZDB-GENE-040426-1046	vrk2	0.61	34.9172	1.33065e-08
MAD_Dr_004_113825	13167	OTTDART00000043461	2	0	Dr.111655 ; OTTDART00000043458	0	1	114252	NA	NA	NA	ENSDARG00000092664	-	NA	NA	NA	NA	NA	ZDB-GENE-091204-346	si:dkey-93m18.3	0.3	11.37	1.57527e-05
MAD_Dr_004_113868	13209	OTTDART00000007556	4	0	OTTDART00000007552 ; OTTDART00000007553 ; ENSDART00000022481 ; OTTDART00000022448	0	1	114291	NA	NA	NA	ENSDARG00000088989	565442	NA	NA	NA	NA	NA	ZDB-GENE-041014-237	si:dkey-241l7.5	0	1.94386	0.0101101
MAD_Dr_004_113889	13229	NM_213417.1	4	0	Dr.150384 ; Dr.2979 ; ENSDART00000104059 ; ENSDART00000055721	0	1	114316	NM_213417.1	NM_213417	ndufa4l	ENSDARG00000038212	406726	NADH dehydrogenase (ubiquinone) 1 alpha subcomplex	NA	NA	NA	NADH dehydrogenase (ubiquinone) 1 alpha subcomplex 4, like; hypothetical protein LOC100151166	ZDB-GENE-040426-2756	ndufa4l	0.2	4.47911	0.00107328
MAD_Dr_004_114003	13341	ENSDART00000058424	2	1	Dr.38295 ; NM_001077806.1	0	1	11442	NA	NA	NA	ENSDARG00000039943	777768	NA	NA	NA	NA	family with sequence similarity 46, member B	ZDB-GENE-061110-129	fam46ba	1.68	52.0989	7.9746e-10
MAD_Dr_004_114017	13354	OTTDART00000039339	5	0	OTTDART00000039340 ; ENSDART00000080671 ; Dr.33635 ; NM_001025453.1 ; OTTDART00000039318	0	1	114433	NA	NA	NA	ENSDARG00000057912	322599	NA	NA	NA	NA	eukaryotic translation initiation factor 1A, X-linked, b	ZDB-GENE-030131-1319	eif1axb	0.12	3.69226	0.00205151
MAD_Dr_004_114020	13357	OTTDART00000042269	2	0	ENSDART00000109774 ; ENSDART00000012284	0	1	114436	NA	NA	NA	ENSDARG00000034070	386638	NA	NA	NA	NA	NA	ZDB-GENE-031030-8	cyp2aa3	1.7	129.148	9.2035e-13
MAD_Dr_004_114033	13369	OTTDART00000025780 ; ENSDART00000101770 ; NM_001126461.1 ; Dr.11545	0	1		0	1	11445	NM_001126461.1	NM_001126461	etv5	ENSDARG00000069763	337626	ets variant gene 5 (ets-related molecule)	Dr.11545	etv5	ets variant gene 5 (ets-related molecule)	ets variant gene 5 (ets-related molecule)	ZDB-GENE-030131-9572	etv5a	0	1.23848	0.0204666
MAD_Dr_004_114043	13377	NM_212950.1	3	0	Dr.86325 ; ENSDART00000067292 ; OTTDART00000038625	0	1	114459	NM_212950.1	NM_212950	pth1a	ENSDARG00000045775	405886	parathyroid hormone 1a	NA	NA	NA	parathyroid hormone 1a	ZDB-GENE-040623-1	pth1a	0.4	11.0225	1.86002e-05
MAD_Dr_004_114091	13422	OTTDART00000012037 ; OTTDART00000012036 ; OTTDART00000012035	0	1		0	1	114501	NA	NA	NA	ENSDARG00000078457	562807	NA	NA	NA	NA	NA	ZDB-GENE-030131-6052	si:ch211-250e5.16	0.88	22.4593	2.55895e-07
MAD_Dr_004_114102	13433	ENSDART00000078423	1	0	Dr.2860	0	1	114513	NA	NA	NA	ENSDARG00000056008	406301	NA	NA	NA	NA	zgc:73293; similar to ATP synthase, H+ transporting, mitochondrial F0 complex, subunit c (subunit 9)	ZDB-GENE-040426-1966	atp5g1	0.39	5.94993	0.000358938
MAD_Dr_004_114106	13436	NM_199535.1	3	0	Dr.106039 ; ENSDART00000029133 ; XM_001331438.1	0	1	114517	NM_199535.1	NM_199535	nhp2l1	ENSDARG00000023299	321114	NHP2 non-histone chromosome protein 2-like 1 (S. c	NA	NA	NA	NHP2 non-histone chromosome protein 2-like 1 (S. cerevisiae); hypothetical LOC791846	ZDB-GENE-030131-9670	nhp2l1b	0.35	18.5337	8.71918e-07
MAD_Dr_004_114149	13479	OTTDART00000007341	2	1	ENSDART00000060706 ; OTTDART00000007339	0	1	114559	NA	NA	NA	ENSDARG00000041411	406487	NA	NA	NA	NA	NA	ZDB-GENE-040426-2286	rad51	0	2.4603	0.00619515
MAD_Dr_004_114166	13495	ENSDART00000078412	2	1	OTTDART00000024373 ; OTTDART00000024378	0	1	114574	NA	NA	NA	ENSDARG00000055996	407690	NA	NA	NA	NA	ribosomal protein S8	ZDB-GENE-030131-8626	rps8a	0.24	12.5028	9.19237e-06
MAD_Dr_004_114227	13554	OTTDART00000024238	0	-	-	0	1	114633	NA	NA	NA	ENSDARG00000025635	393675	NA	NA	NA	NA	ATP synthase, H+ transporting, mitochondrial F0 complex, subunit d	ZDB-GENE-040426-1658	atp5h	0.05	4.65819	0.00093071
MAD_Dr_004_114228	13555	ENSDART00000039525	2	1	Dr.84829 ; NM_200717.1	0	1	114634	NA	NA	NA	ENSDARG00000029459	393690	NA	NA	NA	NA	thyroid hormone receptor associated protein 6	ZDB-GENE-040426-1676	med30	0.15	4.07417	0.00148896
MAD_Dr_004_114245	13570	OTTDART00000012600	1	1	Dr.78238	0	1	114665	NA	NA	NA	ENSDARG00000071046	795943	NA	NA	NA	NA	BBSome interacting protein 10	ZDB-GENE-050208-445	bbip1	0.06	5.76732	0.000408605
MAD_Dr_004_114308	13625	ENSDART00000111580	1	1	ENSDART00000113960	0	1	114722	NA	NA	NA	ENSDARG00000076393	100005403	NA	NA	NA	NA	zgc:194294	ZDB-GENE-081022-99	tmem65	0.37	8.91746	5.70731e-05
MAD_Dr_004_114327	13643	OTTDART00000035665	3	1	ENSDART00000007482 ; Dr.75384 ; NM_200055.1	0	1	11474	NA	NA	NA	ENSDARG00000005015	337214	NA	NA	NA	NA	zgc:66430	ZDB-GENE-030131-9158	zgc:66430	0.07	2.47541	0.00610587
MAD_Dr_004_114338	13654	Dr.127747	0	-	-	0	1	114749	NA	NA	NA	ENSDARG00000090702	-	NA	Dr.127747	NA	NA	NA	NA	NA	0	2.09986	0.00868549
MAD_Dr_004_114361	13677	NM_201145.1 ; Dr.118394	2	0	OTTDART00000042165 ; ENSDART00000026978	0	1	11477	NM_201145.1	NM_201145	zgc:55746	ENSDARG00000016256	394120	zgc:55746	Dr.118394	zgc:55746	zgc:55746	zgc:55746	ZDB-GENE-040426-792	nudt3a	0	2.2171	0.00778063
MAD_Dr_004_114374	13689	OTTDART00000032047	0	-	-	0	1	114783	NA	NA	NA	ENSDARG00000093243	-	NA	NA	NA	NA	NA	ZDB-GENE-070912-706	si:rp71-39b20.6	0.31	8.30298	8.07552e-05
MAD_Dr_004_114376	13691	OTTDART00000043714	1	1	ENSDART00000109816	0	1	114787	NA	NA	NA	ENSDARG00000077962	-	NA	NA	NA	NA	NA	ZDB-GENE-091118-80	gltpb	1.58	40.8055	4.62538e-09
MAD_Dr_004_114377	13692	OTTDART00000014036	0	-	-	0	1	114789	NA	NA	NA	ENSDARG00000071468	8388607	NA	NA	NA	NA	NA	ZDB-GENE-050208-381	mrpl54	0.83	19.5307	6.27711e-07
MAD_Dr_004_114379	13693	NM_207640.1	4	1	OTTDART00000024397 ; Dr.85981 ; ENSDART00000029849 ; OTTDART00000024396	0	1	114790	NM_207640.1	NM_207640	ifnphi1	ENSDARG00000025607	360134	interferon phi 1	NA	NA	NA	interferon 1	ZDB-GENE-030721-3	ifnphi1	0.27	8.32967	7.97373e-05
MAD_Dr_004_114381	13695	Dr.84766	1	1	ENSDART00000012268	0	1	114792	NA	NA	NA	ENSDARG00000002264	553805	NA	Dr.84766	mrpl41	mitochondrial ribosomal protein L41	zgc:112362	ZDB-GENE-050522-200	mrpl41	0.26	15.1555	3.01914e-06
MAD_Dr_004_114428	13741	ENSDART00000090534	1	1	XM_685806.3	0	1	11485	NA	NA	NA	ENSDARG00000062518	100170793	NA	NA	NA	NA	unc-51-like kinase 1a (C. elegans)	ZDB-GENE-080723-31	ulk1a	0.27	11.8978	1.22285e-05
MAD_Dr_004_114442	13755	OTTDART00000042688	4	0	NM_001033094.1 ; OTTDART00000042685 ; OTTDART00000042690 ; OTTDART00000042687	0	1	114864	NA	NA	NA	ENSDARG00000078654	-	NA	NA	NA	NA	NA	ZDB-GENE-030131-9652	tpx2	0.1	3.95966	0.00163973
MAD_Dr_004_114443	13756	OTTDART00000044717	2	1	ENSDART00000037359 ; XM_001341528.2	0	1	114866	NA	NA	NA	ENSDARG00000092857	-	NA	NA	NA	NA	NA	NA	NA	0.22	6.38033	0.000268397
MAD_Dr_004_114444	13757	ENSDART00000038120	1	0	XM_695308.3	0	1	114867	NA	NA	NA	ENSDARG00000021885	-	NA	NA	NA	NA	NA	NA	NA	0.31	9.08849	5.1974e-05
MAD_Dr_004_114466	13776	ENSDART00000022043	4	1	Dr.33631 ; NM_001126477.1 ; ENSDART00000051333 ; OTTDART00000021709	0	1	11492	NA	NA	NA	ENSDARG00000014003	-	NA	NA	NA	NA	si:ch211-124k10.2	ZDB-GENE-030131-9447	stard8	0.11	5.53156	0.000482912
MAD_Dr_004_114517	13827	OTTDART00000008605	1	0	XM_681936.3	0	1	114972	NA	NA	NA	ENSDARG00000095332	558690	NA	NA	NA	NA	NA	ZDB-GENE-041210-86	si:dkey-14d8.1	0.41	13.7512	5.36053e-06
MAD_Dr_004_114523	13832	OTTDART00000028404	2	0	OTTDART00000028403 ; NM_001003471.1	0	1	114978	NA	NA	NA	ENSDARG00000040695	445077	NA	NA	NA	NA	FK506 binding protein 14	ZDB-GENE-040801-210	fkbp14	0.39	16.0563	2.10795e-06
MAD_Dr_004_114525	13834	OTTDART00000030242	3	1	OTTDART00000030239 ; Dr.53820 ; OTTDART00000030240	0	1	114980	NA	NA	NA	ENSDARG00000019230	337010	NA	NA	NA	NA	ribosomal protein L7a	ZDB-GENE-031001-9	rpl7a	0	0.457014	0.0436176
MAD_Dr_004_114541	13850	Dr.85554	2	0	NM_001020680.1 ; OTTDART00000027986	0	1	114996	NA	NA	NA	ENSDARG00000032985	553709	NA	Dr.85554	zgc:112322	zgc:112322	zgc:112322	ZDB-GENE-050522-129	mrpl27	0.17	4.35867	0.00118246
MAD_Dr_004_114595	13900	ENSDART00000093609	2	0	Dr.32366 ; Dr.140668	0	1	115043	NA	NA	NA	ENSDARG00000063908	140540	NA	NA	NA	NA	cytochrome c oxidase II, mitochondrial	ZDB-GENE-011205-15	mt-co2	0	1.26386	0.0199797
MAD_Dr_004_114597	13902	NM_001002139.1	1	1	Dr.32573	0	1	115046	NM_001002139.1	NM_001002139	rpl11	ENSDARG00000043509	415229	ribosomal protein L11	NA	NA	NA	ribosomal protein L11	ZDB-GENE-040625-147	rpl11	0.13	1.83449	0.0112502
MAD_Dr_004_114612	13917	ENSDART00000026195 ; NM_001098256.2 ; Dr.80699	0	1		0	1	11506	NM_001098256.2	NM_001098256	slc9a6a	ENSDARG00000009209	792983	solute carrier family 9 (sodium/hydrogen exchanger	Dr.80699	slc9a6a	solute carrier family 9 (sodium/hydrogen exchanger	solute carrier family 9 (sodium/hydrogen exchanger	ZDB-GENE-070424-104	slc9a6a	0.51	19.8836	5.57414e-07
MAD_Dr_004_114637	13941	OTTDART00000028880	0	-	-	0	1	115083	NA	NA	NA	ENSDARG00000088383	554101	NA	NA	NA	NA	cytochrome c oxidase subunit Vaa	ZDB-GENE-050522-133	cox5aa	0	0.490596	0.0424082
MAD_Dr_004_114639	13943	OTTDART00000032263	1	1	OTTDART00000032262	0	1	115085	NA	NA	NA	ENSDARG00000074435	564788	NA	NA	NA	NA	NA	ZDB-GENE-070912-490	ttc19	0	3.10783	0.00342319
MAD_Dr_004_114640	13944	OTTDART00000033352	2	0	Dr.134898 ; Dr.131792	0	1	115086	NA	NA	NA	ENSDARG00000095038	-	NA	NA	NA	NA	NA	ZDB-GENE-070912-540	si:dkey-48k17.29	0.64	21.0352	3.89438e-07
MAD_Dr_004_114670	13972	NM_001130775.1	0	-	-	0	1	115119	NM_001130775.1	NM_001130775	si:dkey-202c5.1	ENSDARG00000069014	560234	si:dkey-202c5.1	NA	NA	NA	similar to nephroretinin; si:dkey-202c5.1	ZDB-GENE-060503-715	nphp4	1.03	29.0589	4.75324e-08
MAD_Dr_004_114715	14016	OTTDART00000024428	4	1	OTTDART00000024427 ; OTTDART00000024424 ; ENSDART00000065373 ; OTTDART00000024423	0	1	115159	NA	NA	NA	ENSDARG00000044521	335370	NA	NA	NA	NA	NA	ZDB-GENE-030131-7310	eef1b2	0	2.88982	0.00416671
MAD_Dr_004_114716	14017	OTTDART00000026056	2	1	OTTDART00000026057 ; OTTDART00000026055	0	1	115160	NA	NA	NA	ENSDARG00000043453	192297	NA	NA	NA	NA	ribosomal protein S5	ZDB-GENE-020419-12	rps5	0.06	2.7609	0.00469278
MAD_Dr_004_114765	14062	OTTDART00000006213	1	1	ENSDART00000062436	0	1	115206	NA	NA	NA	ENSDARG00000042566	393725	NA	NA	NA	NA	ribosomal protein S7	ZDB-GENE-040426-1718	rps7	0.16	7.75562	0.000112
MAD_Dr_004_114775	14072	ENSDART00000021406	0	-	-	0	1	115217	NA	NA	NA	ENSDARG00000015422	558042	NA	NA	NA	NA	peptidylprolyl isomerase (cyclophilin)-like 1	ZDB-GENE-051009-1	ppil1	0	2.06076	0.0090217
MAD_Dr_004_114778	14075	OTTDART00000040753	1	1	XM_682882.3	0	1	11522	NA	NA	NA	ENSDARG00000078759	559535	NA	NA	NA	NA	novel protein similar to vertebrate DNA replication helicase 2 homolog (yeast) (DNA2)	ZDB-GENE-090313-71	dna2	0	3.19362	0.00317353
MAD_Dr_004_114779	14076	ENSDART00000062324 ; ENSDART00000108902	1	0	Dr.29040	0	1	115220	NA	NA	NA	ENSDARG00000042502	-	NA	NA	NA	NA	NA	ZDB-GENE-050506-24	h2afvb	0	1.21387	0.020963
MAD_Dr_004_114829	14123	ENSDART00000112016	3	0	NM_001003944.1 ; ENSDART00000105522 ; Dr.31830	0	1	115269	NA	NA	NA	ENSDARG00000091138	-	NA	NA	NA	NA	ARP3 actin-related protein 3 homolog (yeast)	NA	NA	0	0.609532	0.0381237
MAD_Dr_004_114861	14154	ENSDART00000065556	1	1	XM_689345.3	0	1	1153	NA	NA	NA	ENSDARG00000044622	-	NA	NA	NA	NA	si:rp71-1p14.5	NA	NA	0.08	6.44649	0.000257696
MAD_Dr_004_114879	14169	OTTDART00000014699	37	0	OTTDART00000017383 ; OTTDART00000014572 ; OTTDART00000014568 ; OTTDART00000014571 ; OTTDART00000014658 ; OTTDART00000017385 ; OTTDART00000014662 ; OTTDART00000014652 ; OTTDART00000014124 ; Dr.132702 ; XM_001919414.1 ; OTTDART00000013330 ; ENSDART00000106367 ; OTTDART00000013331 ; OTTDART00000014601 ; OTTDART00000014337 ; OTTDART00000014294 ; OTTDART00000014740 ; NM_001122616.1 ; OTTDART0000001460…	0	1	115315	NA	NA	NA	ENSDARG00000094563	8388607	NA	NA	NA	NA	NA	ZDB-GENE-050420-78	si:dkey-4c15.6	0.04	5.90976	0.000368776
MAD_Dr_004_114928	14218	OTTDART00000011415 ; OTTDART00000015340 ; OTTDART00000011418	36	0	OTTDART00000011416 ; ENSDART00000115332 ; ENSDART00000113896 ; ENSDART00000112514 ; ENSDART00000111311 ; ENSDART00000097502 ; ENSDART00000100879 ; Dr.151544 ; Dr.135135 ; XM_001923436.1 ; Dr.78774 ; XM_001923439.1 ; Dr.149550 ; XM_001923438.1 ; Dr.152595 ; Dr.141406 ; XM_702459.3 ; XM_001922517.1 ; XM_001923567.1 ; XM_001922990.1 ; Dr.153956 ; XM_001923532.1 ; XM_001922988.1 ; OTTDART00000015327 …	0	1	115364	NA	NA	NA	ENSDARG00000087830	-	NA	NA	NA	NA	NA	ZDB-GENE-050419-2	si:ch211-223o1.2	1.99	81.7514	2.95827e-11
MAD_Dr_004_114989	14273	OTTDART00000027867	2	1	Dr.76185 ; NM_200023.1	0	1	115433	NA	NA	NA	ENSDARG00000031435	336637	NA	NA	NA	NA	zgc:56493	ZDB-GENE-030131-8581	zgc:56493	0	5.59255	0.000461883
MAD_Dr_004_115001	14285	ENSDART00000093612	1	0	Dr.122620	0	1	115446	NA	NA	NA	ENSDARG00000063911	140519	NA	NA	NA	NA	NA	ZDB-GENE-011205-18	mt-atp6	0.34	3.56343	0.0022931
MAD_Dr_004_115002	14286	OTTDART00000021092 ; XM_001918921.1	0	1		0	1	115447	XM_001918921.1	XM_001918921	NA	ENSDARG00000069731	8388607	NA	NA	NA	NA	NA	ZDB-GENE-060503-478	unc13c	0.34	8.39516	7.66911e-05
MAD_Dr_004_115015	14297	ENSDART00000061117	3	0	OTTDART00000012164 ; NM_199431.1 ; Dr.13516	0	1	11546	NA	NA	NA	ENSDARG00000041703	567029	NA	NA	NA	NA	ribosome binding protein 1 homolog (dog)	ZDB-GENE-030429-36	rrbp1b	0.18	7.42527	0.000137593
MAD_Dr_004_115028	14310	ENSDART00000113905	0	-	-	0	1	11547	NA	NA	NA	ENSDARG00000079672	568741	NA	NA	NA	NA	NA	ZDB-GENE-130103-6	eftud1	0.52	8.7624	6.22883e-05
MAD_Dr_004_115064	14344	OTTDART00000023138	1	1	Dr.47954	0	1	115504	NA	NA	NA	ENSDARG00000067564	751678	NA	NA	NA	NA	zgc:153044	ZDB-GENE-060825-247	zgc:153044	0	1.52255	0.0153635
MAD_Dr_004_115076	14355	ENSDART00000103798	2	1	OTTDART00000005128 ; Dr.7209	0	1	115518	NA	NA	NA	ENSDARG00000016138	58120	NA	NA	NA	NA	nucleoside diphosphate kinase-Z6	ZDB-GENE-000710-3	nme6	0	0.652288	0.0366372
MAD_Dr_004_115078	14357	OTTDART00000001845	3	1	Dr.76389 ; NM_001077770.1 ; Dr.150295	0	1	115520	NA	NA	NA	ENSDARG00000079018	368863	NA	NA	NA	NA	FK506 binding protein 3	ZDB-GENE-030616-419	fkbp3	0.44	16.6218	1.70643e-06
MAD_Dr_004_115089	14368	ENSDART00000064017 ; OTTDART00000034983	2	1	Dr.116012 ; XM_681865.3	0	1	11553	NA	NA	NA	ENSDARG00000043593	558635	NA	NA	NA	NA	NA	ZDB-GENE-081105-26	rapgef1a	0	1.74929	0.0122514
MAD_Dr_004_115118	14397	OTTDART00000027694	5	1	OTTDART00000027692 ; ENSDART00000053278 ; ENSDART00000021502 ; Dr.78637 ; NM_001017819.1	0	1	115555	NA	NA	NA	ENSDARG00000006754	550517	NA	NA	NA	NA	myeloid/lymphoid or mixed lineage-leukemia translocation to 3 homolog (Drosophila)	ZDB-GENE-050417-356	mllt3	0.17	6.23025	0.000295173
MAD_Dr_004_115119	14398	OTTDART00000027971	1	1	OTTDART00000027970	0	1	115556	NA	NA	NA	ENSDARG00000060457	678607	NA	NA	NA	NA	NA	ZDB-GENE-060421-4337	pmp22b	0.37	25.5074	1.1259e-07
MAD_Dr_004_115126	14405	OTTDART00000042596	0	-	-	0	1	115564	NA	NA	NA	ENSDARG00000093890	-	NA	NA	NA	NA	NA	ZDB-GENE-090313-226	si:dkey-203c4.2	0.16	4.51432	0.00104385
MAD_Dr_004_115132	14410	NM_001130697.1	4	0	Dr.104772 ; ENSDART00000104475 ; ENSDART00000109651 ; Dr.132125	0	1	115570	NM_001130697.1	NM_001130697	zgc:195154	ENSDARG00000076511	793949	zgc:195154	NA	NA	NA	zgc:195154	ZDB-GENE-030131-8304	tmsb4x	0.26	9.38884	4.39153e-05
MAD_Dr_004_115187	14462	ENSDART00000075178	4	1	XM_001332343.2 ; Dr.151424 ; NM_001123045.1 ; ENSDART00000101132	0	1	115621	NA	NA	NA	ENSDARG00000086033	-	NA	NA	NA	NA	zgc:158284	ZDB-GENE-041010-145	tspan5a	0	1.54772	0.0149877
MAD_Dr_004_115200	14473	NM_173262.2	2	0	OTTDART00000019118 ; ENSDART00000080919	0	1	115634	NM_173262.2	NM_173262	rpl36a	ENSDARG00000058105	195819	ribosomal protein L36A	NA	NA	NA	ribosomal protein L36A	ZDB-GENE-020423-1	rpl36a	0.03	4.61665	0.000961401
MAD_Dr_004_115211	14484	Dr.91956	1	1	OTTDART00000030534	0	1	115643	NA	NA	NA	ENSDARG00000073916	100004942	NA	Dr.91956	si:dkey-171o17.8	si:dkey-171o17.8	similar to Chromosome 1 open reading frame 76	ZDB-GENE-070705-312	si:dkey-171o17.8	0	0.601977	0.0383888
MAD_Dr_004_115252	14525	OTTDART00000036787	4	1	NM_001098749.1 ; OTTDART00000012884 ; ENSDART00000108873 ; ENSDART00000060395	0	1	115684	NA	NA	NA	ENSDARG00000041199	569494	NA	NA	NA	NA	asparagine-linked glycosylation 12 homolog (yeast, alpha-1,6-mannosyltransferase)	ZDB-GENE-041210-295	alg12	0.72	23.0012	2.19791e-07
MAD_Dr_004_115253	14526	OTTDART00000043344	4	1	ENSDART00000004553 ; Dr.19887 ; NM_153654.2 ; OTTDART00000028560	0	1	115686	NA	NA	NA	ENSDARG00000055349	386959	NA	NA	NA	NA	NA	ZDB-GENE-031118-112	pknox2	0.06	3.21523	0.00311128
MAD_Dr_004_115273	14545	OTTDART00000016367	0	-	-	0	1	11571	NA	NA	NA	ENSDARG00000043718	562515	NA	NA	NA	NA	NA	ZDB-GENE-060503-897	si:dkey-114g7.4	0.24	10.0692	3.03646e-05
MAD_Dr_004_115301	14571	Dr.151348	0	-	-	0	1	115732	NA	NA	NA	ENSDARG00000089893	-	NA	Dr.151348	NA	NA	NA	NA	NA	0	2.94536	0.0039627
MAD_Dr_004_115308	14578	OTTDART00000025636 ; OTTDART00000025635	0	1		0	1	115739	NA	NA	NA	ENSDARG00000035650	58003	NA	NA	NA	NA	Enah/Vasp-like a	ZDB-GENE-000607-65	evla	0.26	11.8422	1.25473e-05
MAD_Dr_004_115325	14593	ENSDART00000112714	1	1	OTTDART00000005886	0	1	115759	NA	NA	NA	ENSDARG00000056099	751713	NA	NA	NA	NA	general transcription factor IIH, polypeptide 5	ZDB-GENE-041001-144	gtf2h5	0.04	3.77222	0.00191506
MAD_Dr_004_115327	14595	ENSDART00000110276	1	0	Dr.92726	0	1	115761	NA	NA	NA	ENSDARG00000074014	794087	NA	NA	NA	NA	hypothetical LOC794087	ZDB-GENE-081022-92	zgc:194275	0.03	1.07958	0.0240243
MAD_Dr_004_115361	14628	OTTDART00000009646	1	1	OTTDART00000009644	0	1	115796	NA	NA	NA	ENSDARG00000068992	573376	NA	NA	NA	NA	heat shock protein 8	ZDB-GENE-990415-92	hspa8	0.1	4.87487	0.000789333
MAD_Dr_004_115382	14647	ENSDART00000074199	0	-	-	0	1	115821	NA	NA	NA	ENSDARG00000052360	571193	NA	NA	NA	NA	NA	ZDB-GENE-131127-98	cacng1b	0	0.86979	0.0296892
MAD_Dr_004_115384	14648	OTTDART00000012508	1	0	ENSDART00000111979	0	1	115823	NA	NA	NA	ENSDARG00000071454	-	NA	NA	NA	NA	NA	ZDB-GENE-060503-314	crp1	0.34	24.3219	1.53137e-07
MAD_Dr_004_115413	14677	NM_201097.1 ; Dr.114796	1	1	ENSDART00000008898	0	1	11585	NM_201097.1	NM_201097	foxm1l	ENSDARG00000003200	394072	forkhead box M1-like	Dr.114796	foxm1l	forkhead box M1-like	forkhead box M1-like	ZDB-GENE-040426-1275	foxm1	0.06	4.82941	0.00081794
MAD_Dr_004_115449	14713	OTTDART00000037842	1	1	OTTDART00000037841	0	1	115883	NA	NA	NA	ENSDARG00000059983	562478	NA	NA	NA	NA	NA	ZDB-GENE-070209-211	zufsp	0.44	21.8242	3.08995e-07
MAD_Dr_004_115455	14719	ENSDART00000104475	4	0	Dr.104772 ; ENSDART00000109651 ; NM_001130697.1 ; Dr.132125	0	1	115889	NA	NA	NA	ENSDARG00000077777	793949	NA	NA	NA	NA	zgc:195154	ZDB-GENE-030131-8304	tmsb4x	0.28	9.51133	4.11432e-05
MAD_Dr_004_115457	14720	ENSDART00000114732	1	0	XM_001922675.1	0	1	115891	NA	NA	NA	ENSDARG00000078835	100149182	NA	NA	NA	NA	NA	NA	NA	0	3.81103	0.00185401
MAD_Dr_004_115458	14721	NM_001024403.1	2	1	Dr.78089 ; OTTDART00000028880	0	1	115892	NM_001024403.1	NM_001024403	cox5aa	ENSDARG00000017906	554101	cytochrome c oxidase subunit Vaa	NA	NA	NA	cytochrome c oxidase subunit Vaa	ZDB-GENE-050522-133	cox5aa	0.16	10.7408	2.14793e-05
MAD_Dr_004_115461	14724	NM_001134868.2 ; OTTDART00000012015	22	0	ENSDART00000105298 ; OTTDART00000012016 ; Dr.75687 ; ENSDART00000112323 ; ENSDART00000115415 ; ENSDART00000112224 ; ENSDART00000108570 ; ENSDART00000110238 ; ENSDART00000109517 ; ENSDART00000113381 ; ENSDART00000105155 ; OTTDART00000012032 ; OTTDART00000012033 ; OTTDART00000012034 ; NM_212994.1 ; ENSDART00000111143 ; ENSDART00000110660 ; OTTDART00000012027 ; ENSDART00000115357 ; ENSDART0000010997…	0	1	115895	NM_001134868.2	NM_001134868	NA	ENSDARG00000077498	798039	NA	NA	NA	NA	novel rhamnose binding lectin; si:dkeyp-98a7.5; hypothetical LOC564145	NA	NA	0	4.30949	0.00122982
MAD_Dr_004_115519	14778	OTTDART00000038625	3	1	ENSDART00000067292 ; NM_212950.1 ; Dr.86325	0	1	115949	NA	NA	NA	ENSDARG00000093738	405886	NA	NA	NA	NA	parathyroid hormone 1a	ZDB-GENE-040623-1	pth1a	0.53	13.6637	5.55828e-06
MAD_Dr_004_115526	14784	OTTDART00000040793	2	0	XM_691595.3 ; OTTDART00000040795	0	1	115957	NA	NA	NA	ENSDARG00000078333	568275	NA	NA	NA	NA	NA	ZDB-GENE-090313-326	tmem234	0.1	6.26978	0.000288009
MAD_Dr_004_115539	14796	OTTDART00000040858	0	-	-	0	1	11597	NA	NA	NA	ENSDARG00000018382	8388607	NA	NA	NA	NA	NA	ZDB-GENE-080402-5	prkcha	0	2.65326	0.00517575
MAD_Dr_004_115597	14846	OTTDART00000025099	0	-	-	0	1	11603	NA	NA	NA	ENSDARG00000018165	8388607	NA	NA	NA	NA	NA	ZDB-GENE-030131-9827	depdc1a	0.4	15.1269	3.05352e-06
MAD_Dr_004_115609	14855	NM_001017700.1 ; ENSDART00000056405	2	1	OTTDART00000028720 ; Dr.43183	0	1	116043	NM_001017700.1	NM_001017700	magoh	ENSDARG00000038635	100005893	mago-nashi homolog, proliferation-associated (Dros	NA	NA	NA	mago-nashi homolog, proliferation-associated (Drosophila)	ZDB-GENE-041216-1	magoh	0	2.68573	0.00501646
MAD_Dr_004_115660	14903	OTTDART00000035437	1	1	XM_680552.2	0	1	116090	NA	NA	NA	ENSDARG00000079276	-	NA	NA	NA	NA	NA	NA	NA	1.56	127.786	9.88167e-13
MAD_Dr_004_115666	14909	ENSDART00000100759	7	0	ENSDART00000110388 ; ENSDART00000044043 ; Dr.82331 ; NM_200915.1 ; OTTDART00000019980 ; OTTDART00000019982 ; ENSDART00000115120	0	1	116096	NA	NA	NA	ENSDARG00000075620	-	NA	NA	NA	NA	NA	NA	NA	0.25	7.32755	0.000146209
MAD_Dr_004_115667	14910	OTTDART00000041361	0	-	-	0	1	116097	NA	NA	NA	ENSDARG00000075674	566247	NA	NA	NA	NA	hypothetical LOC566247	ZDB-GENE-090313-134	si:ch211-89o9.4	0.42	12.711	8.39884e-06
MAD_Dr_004_115668	14911	ENSDART00000114062	1	1	Dr.92228	0	1	116099	NA	NA	NA	ENSDARG00000045935	795154	NA	NA	NA	NA	IMP1 inner mitochondrial membrane peptidase-like (	ZDB-GENE-070522-4	immp1l	0.32	8.11872	9.02259e-05
MAD_Dr_004_115670	14913	Dr.76970	0	-	-	0	1	11610	NA	NA	NA	ENSDARG00000043046	322181	NA	Dr.76970	im:7146436	im:7146436	F-box and leucine-rich repeat protein 5	ZDB-GENE-030131-900	fbxl5	0.58	28.3444	5.63379e-08
MAD_Dr_004_115717	14958	ENSDART00000114752	2	1	Dr.79258 ; XM_001337853.2	0	1	11614	NA	NA	NA	ENSDARG00000075509	-	NA	NA	NA	NA	NA	NA	NA	0	4.59431	0.000979111
MAD_Dr_004_115732	14972	OTTDART00000043532	1	1	Dr.76254	0	1	116154	NA	NA	NA	ENSDARG00000016754	394029	NA	NA	NA	NA	tubulin cofactor a	ZDB-GENE-040426-962	tbca	0.42	14.703	3.65646e-06
MAD_Dr_004_115736	14976	OTTDART00000034045	3	0	NM_001109829.1 ; OTTDART00000034049 ; Dr.116492	0	1	116158	NA	NA	NA	ENSDARG00000092090	8388607	NA	NA	NA	NA	NA	ZDB-GENE-070912-36	si:ch211-125e6.12	0.69	25.2454	1.20313e-07
MAD_Dr_004_115745	14985	Dr.84230	0	-	-	0	1	11617	NA	NA	NA	ENSDARG00000040717	558777	NA	Dr.84230	macc1	metastasis associated in colon cancer 1	hypothetical LOC558777	ZDB-GENE-091006-3	macc1	0.17	5.05526	0.000688402
MAD_Dr_004_115797	15033	NM_199554.1 ; Dr.76732	1	1	ENSDART00000050847	0	1	11622	NM_199554.1	NM_199554	gldc	ENSDARG00000035120	321621	glycine dehydrogenase (decarboxylating)	Dr.76732	im:7139157	im:7139157	glycine dehydrogenase (decarboxylating)	ZDB-GENE-030131-340	gldc	0.33	12.5779	8.88599e-06
MAD_Dr_004_115798	15034	ENSDART00000109768	0	-	-	0	1	116221	NA	NA	NA	ENSDARG00000079061	100331220	NA	NA	NA	NA	NA	NA	NA	0.18	6.67438	0.000222267
MAD_Dr_004_115804	15040	ENSDART00000114194	1	1	XM_001341273.1	0	1	116227	NA	NA	NA	ENSDARG00000077696	-	NA	NA	NA	NA	NA	NA	NA	0.11	2.65254	0.00517921
MAD_Dr_004_115811	15046	Dr.76051	0	-	-	0	1	116234	NA	NA	NA	ENSDARG00000068265	497181	NA	Dr.76051	tomm5	translocase of outer mitochondrial membrane 5 homo	translocase of outer mitochondrial membrane 5 homolog (yeast)	ZDB-GENE-040724-90	tomm5	0.29	11.9624	1.18339e-05
MAD_Dr_004_115862	15093	OTTDART00000025872	4	1	ENSDART00000066233 ; Dr.23391 ; NM_212708.1 ; OTTDART00000025871	0	1	116284	NA	NA	NA	ENSDARG00000045051	327276	NA	NA	NA	NA	solute carrier family 16 (monocarboxylic acid transporters), member 3	ZDB-GENE-030131-5487	slc16a3	0.47	4.6846	0.000912996
MAD_Dr_004_115868	15099	OTTDART00000006929 ; OTTDART00000006930	1	1	XM_678210.2	0	1	11629	NA	NA	NA	ENSDARG00000014081	555640	NA	NA	NA	NA	NA	ZDB-GENE-041014-214	fam184a	0.03	1.64575	0.0136067
MAD_Dr_004_115869	15100	OTTDART00000037027	2	1	OTTDART00000037024 ; NM_001139438.1	0	1	116290	NA	NA	NA	ENSDARG00000061201	751707	NA	NA	NA	NA	acyl-CoA synthetase family member 2	ZDB-GENE-060825-7	acsf2	0.21	12.8834	7.78538e-06
MAD_Dr_004_115878	15109	ENSDART00000061961	2	1	ENSDART00000103958 ; XM_688592.3	0	1	11630	NA	NA	NA	ENSDARG00000042261	565314	NA	NA	NA	NA	similar to congenital dyserythropoietic anemia type I (human)	ZDB-GENE-110411-280	cdan1	0	1.15955	0.0221302
MAD_Dr_004_115924	15155	OTTDART00000019581	0	-	-	0	1	116342	NA	NA	NA	ENSDARG00000093430	-	NA	NA	NA	NA	NA	ZDB-GENE-070705-539	si:dkeyp-34f6.4	0.97	19.1343	7.15582e-07
MAD_Dr_004_115927	15157	OTTDART00000037684	0	-	-	0	1	116345	NA	NA	NA	ENSDARG00000040180	8388607	NA	NA	NA	NA	NA	NA	NA	0.14	9.31915	4.56192e-05
MAD_Dr_004_115929	15159	OTTDART00000044966	0	-	-	0	1	116347	NA	NA	NA	ENSDARG00000093795	-	NA	NA	NA	NA	NA	ZDB-GENE-091204-261	si:dkey-30k5.1	0	2.84225	0.00435099
MAD_Dr_004_115990	15218	OTTDART00000008832	0	-	-	0	1	11640	NA	NA	NA	ENSDARG00000045694	556148	NA	NA	NA	NA	NA	ZDB-GENE-030131-2152	prickle1b	0	2.08985	0.00876701
MAD_Dr_004_115993	15221	OTTDART00000044395	6	1	OTTDART00000044396 ; XM_689122.3 ; OTTDART00000044394 ; Dr.84962 ; XM_001333331.2 ; ENSDART00000030409	0	1	116403	NA	NA	NA	ENSDARG00000039729	-	NA	NA	NA	NA	NA	ZDB-GENE-091112-16	asap1b	0	2.20268	0.0078866
MAD_Dr_004_116005	15232	ENSDART00000004984 ; ENSDART00000109084 ; Dr.74015	1	1	OTTDART00000005339	0	1	11642	NA	NA	NA	ENSDARG00000009689	560060	NA	Dr.74015	daam1b	dishevelled associated activator of morphogenesis	dishevelled associated activator of morphogenesis 1, like	ZDB-GENE-030131-4212	daam1b	0.91	21.2913	3.61415e-07
MAD_Dr_004_116059	15280	OTTDART00000041343	1	1	Dr.112412	0	1	116477	NA	NA	NA	ENSDARG00000095566	-	NA	NA	NA	NA	NA	ZDB-GENE-090313-61	si:ch211-188m17.3	0.21	7.75089	0.000112236
MAD_Dr_004_116064	15284	ENSDART00000059013	2	0	Dr.75889 ; NM_001002527.1	0	1	116483	NA	NA	NA	ENSDARG00000076568	791986	NA	NA	NA	NA	Sec61 beta subunit	ZDB-GENE-040718-260	sec61b	0.01	2.82248	0.00442855
MAD_Dr_004_116067	15286	OTTDART00000006173	1	0	Dr.82543	0	1	116489	NA	NA	NA	ENSDARG00000016122	563207	NA	NA	NA	NA	si:dkey-34f16.5	ZDB-GENE-081110-2	ptrhd1	0.16	14.6556	3.73086e-06
MAD_Dr_004_116105	15323	OTTDART00000004361	1	1	XM_001339963.1	0	1	116523	NA	NA	NA	ENSDARG00000043967	613193	NA	NA	NA	NA	similar to Guanine nucleotide exchange factor DBS (DBLs big sister) (MCF2-transforming sequence-like protein) (OST oncogene); si:ch211-241j12.4	NA	NA	0	1.64152	0.0136636
MAD_Dr_004_116114	15332	OTTDART00000042593	0	-	-	0	1	116532	NA	NA	NA	ENSDARG00000075842	556667	NA	NA	NA	NA	similar to phosphatidylinositol glycan anchor biosynthesis, class T	ZDB-GENE-090313-46	pigt	0.23	5.48536	0.000499559
MAD_Dr_004_116122	15340	Dr.85340 ; OTTDART00000026427	0	1		0	1	116543	NA	NA	NA	ENSDARG00000068886	394122	NA	Dr.85340	mrpl14	mitochondrial ribosomal protein L14	similar to mitochondrial ribosomal protein L14; mitochondrial ribosomal protein L14	ZDB-GENE-040426-1066	mrpl14	0.58	13.2946	6.49571e-06
MAD_Dr_004_116166	15383	OTTDART00000024619	2	0	Dr.127658 ; Dr.103700	0	1	116582	NA	NA	NA	ENSDARG00000044329	492332	NA	NA	NA	NA	NA	ZDB-GENE-041114-7	opa1	0	2.91688	0.00406577
MAD_Dr_004_116170	15386	OTTDART00000034189	0	-	-	0	1	116586	NA	NA	NA	ENSDARG00000091901	8388607	NA	NA	NA	NA	NA	ZDB-GENE-070912-479	si:dkey-25c4.1	1.41	71.4457	8.37535e-11
MAD_Dr_004_116186	15400	OTTDART00000040283 ; OTTDART00000040284	1	1	Dr.84538	0	1	116601	NA	NA	NA	ENSDARG00000075730	561810	NA	NA	NA	NA	similar to putative c-Myc-responsive	ZDB-GENE-081107-5	dnph1	0.27	8.04295	9.42628e-05
MAD_Dr_004_116194	15408	OTTDART00000033130	0	-	-	0	1	11661	NA	NA	NA	ENSDARG00000038563	406808	NA	NA	NA	NA	NA	ZDB-GENE-040426-2876	pitrm1	0	0.651109	0.0366786
MAD_Dr_004_116219	15433	Dr.116699	1	1	XM_700000.3	0	1	116633	NA	NA	NA	ENSDARG00000078621	558782	NA	Dr.116699	zgc:193742	zgc:193742	zgc:193742	ZDB-GENE-081022-37	zgc:193742	0.09	5.46805	0.00050586
MAD_Dr_004_116252	15464	OTTDART00000023759	1	1	ENSDART00000081663	0	1	116665	NA	NA	NA	ENSDARG00000058734	541344	NA	NA	NA	NA	NA	ZDB-GENE-050320-35	prdx1	0.36	21.5649	3.33493e-07
MAD_Dr_004_116256	15468	OTTDART00000034057	5	0	OTTDART00000034056 ; OTTDART00000034045 ; OTTDART00000034049 ; NM_001109829.1 ; Dr.116492	0	1	116670	NA	NA	NA	ENSDARG00000094370	566620	NA	NA	NA	NA	hypothetical LOC566620; si:ch211-125e6.14; si:ch211-125e6.12	ZDB-GENE-070912-37	si:ch211-125e6.13	0.76	24.0459	1.6441e-07
MAD_Dr_004_116268	15478	NM_001013554.1	0	-	-	0	1	116716	NM_001013554.1	NM_001013554	znrd1	ENSDARG00000036070	541428	zinc ribbon domain containing 1	NA	NA	NA	zinc ribbon domain containing 1	ZDB-GENE-050320-131	znrd1	0.32	11.9846	1.17111e-05
MAD_Dr_004_116269	15479	NM_201060.1	1	0	OTTDART00000008072	0	1	116717	NM_201060.1	NM_201060	rpl18a	ENSDARG00000025073	394035	ribosomal protein L18a	NA	NA	NA	ribosomal protein L18a	ZDB-GENE-040426-1071	rpl18a	0	1.80075	0.011633
MAD_Dr_004_116312	15519	ENSDART00000108962	2	1	NM_001033098.1 ; Dr.88501	0	1	116759	NA	NA	NA	ENSDARG00000073971	606662	NA	NA	NA	NA	zgc:110385	ZDB-GENE-050809-125	plgrkt	1.82	64.9666	1.65251e-10
MAD_Dr_004_116362	15565	OTTDART00000015930	1	1	ENSDART00000078064	0	1	116810	NA	NA	NA	ENSDARG00000068407	-	NA	NA	NA	NA	NA	ZDB-GENE-990621-11	six9	0	1.57857	0.0145437
MAD_Dr_004_116398	15597	ENSDART00000059198	1	1	OTTDART00000027385	0	1	11690	NA	NA	NA	ENSDARG00000040445	-	NA	NA	NA	NA	si:ch211-219a4.3	ZDB-GENE-070424-157	si:ch211-219a4.3	0.21	9.89393	3.34711e-05
MAD_Dr_004_116430	15627	OTTDART00000033918	3	0	OTTDART00000022132 ; Dr.155309 ; Dr.76797	0	1	116942	NA	NA	NA	ENSDARG00000092012	-	NA	NA	NA	NA	NA	ZDB-GENE-070912-601	si:dkey-83m22.15	0.45	7.05203	0.000174081
MAD_Dr_004_116433	15630	OTTDART00000027978	1	1	Dr.29431	0	1	116947	NA	NA	NA	ENSDARG00000033382	445036	NA	NA	NA	NA	galectin related inter-fiber protein	ZDB-GENE-040801-163	grifin	0.16	7.34554	0.000144523
MAD_Dr_004_116434	15631	OTTDART00000022456	1	1	Dr.80205	0	1	116949	NA	NA	NA	ENSDARG00000067777	790918	NA	NA	NA	NA	zgc:158640	ZDB-GENE-061215-15	zgc:158640	0	2.31281	0.00711639
MAD_Dr_004_116436	15633	ENSDART00000097857	1	1	OTTDART00000032517	0	1	116950	NA	NA	NA	ENSDARG00000067908	751751	NA	NA	NA	NA	zgc:153383	ZDB-GENE-060825-178	zgc:153383	0.71	24.3183	1.53187e-07
MAD_Dr_004_116514	15705	ENSDART00000099593 ; ENSDART00000013454	1	0	NM_199518.2	0	1	117036	NA	NA	NA	ENSDARG00000011683	30765	NA	NA	NA	NA	phosphoribosyl transferase domain containing 1	ZDB-GENE-980526-324	prtfdc1	0.47	27.6412	6.66382e-08
MAD_Dr_004_116516	15707	ENSDART00000113297	3	0	ENSDART00000066715 ; OTTDART00000026993 ; Dr.143491	0	1	117046	NA	NA	NA	ENSDARG00000045367	-	NA	NA	NA	NA	tubulin, alpha 1	ZDB-GENE-030822-1	tuba1b	2.02	81.1042	3.0926e-11
MAD_Dr_004_116560	15749	OTTDART00000042842	2	1	OTTDART00000042841 ; ENSDART00000111830	0	1	117090	NA	NA	NA	ENSDARG00000075747	-	NA	NA	NA	NA	NA	ZDB-GENE-091116-62	zfyve16	0	2.67189	0.00508685
MAD_Dr_004_116562	15751	ENSDART00000030125	2	1	NM_200273.1 ; Dr.86039	0	1	117092	NA	NA	NA	ENSDARG00000023950	393243	NA	NA	NA	NA	zgc:56688	ZDB-GENE-040426-1114	znhit3	1.78	105.62	4.11865e-12
MAD_Dr_004_116621	15809	OTTDART00000031139	1	1	OTTDART00000031140	0	1	117149	NA	NA	NA	ENSDARG00000069865	-	NA	NA	NA	NA	NA	NA	NA	0	6.61736	0.000230542
MAD_Dr_004_116677	15860	OTTDART00000014963	2	1	Dr.91069 ; OTTDART00000014964	0	1	117200	NA	NA	NA	ENSDARG00000093983	-	NA	NA	NA	NA	NA	ZDB-GENE-050420-21	si:ch211-285d14.3	0.39	27.0167	7.70628e-08
MAD_Dr_004_116688	15871	OTTDART00000025797	1	1	Dr.76230	0	1	117212	NA	NA	NA	ENSDARG00000054907	335751	NA	NA	NA	NA	cytochrome c oxidase subunit VIIa polypeptide 2 like	ZDB-GENE-030131-7691	cox7a3	0.06	3.45647	0.00251569
MAD_Dr_004_116718	15901	OTTDART00000004946	0	-	-	0	1	11724	NA	NA	NA	ENSDARG00000005789	562399	NA	NA	NA	NA	NA	ZDB-GENE-040724-172	enpp1	0.58	27.1745	7.42083e-08
MAD_Dr_004_116751	15932	OTTDART00000038939	1	1	Dr.133490	0	1	117278	NA	NA	NA	ENSDARG00000070589	767758	NA	NA	NA	NA	mitochondrial ribosomal protein L35	ZDB-GENE-060929-1082	mrpl35	0.09	7.90882	0.000102002
MAD_Dr_004_116752	15933	OTTDART00000021355	4	0	ENSDART00000087553 ; ENSDART00000113928 ; Dr.31695 ; NM_001077379.1	0	1	11728	NA	NA	NA	ENSDARG00000061413	560750	NA	NA	NA	NA	SEC23 interacting protein	ZDB-GENE-030131-5259	sec23ip	0	2.0209	0.0093794
MAD_Dr_004_116756	15937	ENSDART00000113865	0	-	-	0	1	117287	NA	NA	NA	ENSDARG00000077328	-	NA	NA	NA	NA	NA	NA	NA	0	5.99904	0.000347144
MAD_Dr_004_116827	16003	NM_001002702.2	0	-	-	0	1	117352	NM_001002702.2	NM_001002702	zgc:92620	ENSDARG00000007441	436975	zgc:92620	NA	NA	NA	zgc:92620	ZDB-GENE-040718-456	crebl2	0.53	11.5452	1.44852e-05
MAD_Dr_004_116835	16011	XM_681567.3 ; Dr.30707 ; OTTDART00000025874	0	1		0	1	11736	XM_681567.3	XM_681567	NA	ENSDARG00000063572	494479	NA	Dr.30707	perp	PERP, TP53 apoptosis effector	PERP, TP53 apoptosis effector	ZDB-GENE-050104-1	perp	0.2	3.87504	0.00175975
MAD_Dr_004_116863	16039	OTTDART00000029829	2	1	ENSDART00000097494 ; OTTDART00000029828	0	1	117383	NA	NA	NA	ENSDARG00000067690	798688	NA	NA	NA	NA	histidine triad nucleotide binding protein 2	ZDB-GENE-070410-139	hint2	0.7	36.9429	8.95773e-09
MAD_Dr_004_116864	16040	OTTDART00000030354	4	1	Dr.33975 ; NM_001003579.1 ; ENSDART00000074450 ; OTTDART00000030353	0	1	117385	NA	NA	NA	ENSDARG00000043271	445185	NA	NA	NA	NA	zgc:101052	ZDB-GENE-040801-98	morc3b	0	3.08795	0.00348444
MAD_Dr_004_116869	16045	OTTDART00000043457	3	1	OTTDART00000043458 ; OTTDART00000043461 ; Dr.111655	0	1	117390	NA	NA	NA	ENSDARG00000092967	-	NA	NA	NA	NA	NA	ZDB-GENE-091204-318	si:dkey-93m18.4	1.02	42.1297	3.68686e-09
MAD_Dr_004_116877	16048	NM_200513.1	0	-	-	0	1	117412	NM_200513.1	NM_200513	pfdn6	ENSDARG00000037108	393485	prefoldin subunit 6	NA	NA	NA	zgc:66282	ZDB-GENE-040426-1589	pfdn6	0	4.01484	0.00156381
MAD_Dr_004_116882	16053	Dr.84440	2	0	NM_001172634.1 ; ENSDART00000101044	0	1	117417	NA	NA	NA	ENSDARG00000069425	541432	NA	Dr.84440	zgc:113055	zgc:113055	zgc:113055	ZDB-GENE-050320-136	hsbp1a	0.68	31.6421	2.65799e-08
MAD_Dr_004_116919	16085	ENSDART00000089853	1	1	OTTDART00000015356	0	1	11746	NA	NA	NA	ENSDARG00000062269	565458	NA	NA	NA	NA	si:ch211-201b11.2	ZDB-GENE-030131-6225	fan1	0.53	9.84545	3.44086e-05
MAD_Dr_004_116925	16091	ENSDART00000007693	2	0	NM_001013327.1 ; Dr.17323	0	1	117466	NA	NA	NA	ENSDARG00000014289	503749	NA	NA	NA	NA	zgc:110805	ZDB-GENE-050306-30	mettl10	0.16	5.24751	0.000596814
MAD_Dr_004_116928	16094	ENSDART00000099626	49	0	ENSDART00000102112 ; XM_001921090.1 ; ENSDART00000114185 ; OTTDART00000043351 ; OTTDART00000040419 ; OTTDART00000040418 ; XM_001921346.1 ; XM_001921286.1 ; NM_001128820.1 ; XM_001335165.2 ; XM_001338303.2 ; XM_001923732.1 ; XR_045193.1 ; XR_045206.1 ; OTTDART00000031125 ; ENSDART00000102687 ; ENSDART00000102121 ; ENSDART00000113011 ; ENSDART00000082266 ; ENSDART00000109783 ; XM_001920516.1 ; OTTD…	0	1	117469	NA	NA	NA	ENSDARG00000068800	-	NA	NA	NA	NA	NA	NA	NA	0.41	6.97726	0.000182585
MAD_Dr_004_116943	16108	NM_001003609.2 ; OTTDART00000039008	0	1		0	1	11749	NM_001003609.2	NM_001003609	mastl	ENSDARG00000055566	445215	microtubule associated serine/threonine kinase-lik	NA	NA	NA	microtubule associated serine/threonine kinase-lik	ZDB-GENE-040801-128	mastl	0.02	4.60399	0.000971379
MAD_Dr_004_116990	16150	OTTDART00000010898	1	1	OTTDART00000010897	0	1	117531	NA	NA	NA	ENSDARG00000000183	407634	NA	NA	NA	NA	NA	ZDB-GENE-030131-6259	ptpn4b	0	2.09521	0.00872158
MAD_Dr_004_117004	16163	OTTDART00000043746 ; ENSDART00000114294	3	0	Dr.75875 ; Dr.151342 ; NM_199760.1	0	1	117544	NA	NA	NA	ENSDARG00000076283	327011	NA	NA	NA	NA	small nuclear ribonucleoprotein D3 polypeptide, like	ZDB-GENE-030131-5219	snrpd3l	0	1.83321	0.0112631
MAD_Dr_004_117007	16165	OTTDART00000044640	2	1	Dr.79864 ; XM_001919306.1	0	1	11755	NA	NA	NA	ENSDARG00000079167	-	NA	NA	NA	NA	NA	NA	NA	0.35	9.68955	3.73942e-05
MAD_Dr_004_117055	16211	OTTDART00000036746	1	0	NM_201321.1	0	1	117592	NA	NA	NA	ENSDARG00000007989	368667	NA	NA	NA	NA	hypothetical LOC791668; neural precursor cell expressed, developmentally down-regulated 8	ZDB-GENE-030616-588	nedd8	0	0.609911	0.0381125
MAD_Dr_004_117059	16213	ENSDART00000110429	3	0	ENSDART00000113238 ; Dr.123624 ; Dr.124342	0	1	117605	NA	NA	NA	ENSDARG00000078423	793726	NA	NA	NA	NA	zgc:194297	ZDB-GENE-081022-97	zgc:194285	0.24	8.65827	6.59599e-05
MAD_Dr_004_117089	16243	OTTDART00000013331	0	-	-	0	1	117639	NA	NA	NA	ENSDARG00000095602	-	NA	NA	NA	NA	NA	ZDB-GENE-050208-369	si:dkey-1b17.3	0.46	14.3453	4.21504e-06
MAD_Dr_004_117098	16251	OTTDART00000029797	4	1	ENSDART00000080740 ; Dr.116618 ; NM_001017861.1 ; ENSDART00000110408	0	1	117669	NA	NA	NA	ENSDARG00000057973	550559	NA	NA	NA	NA	zgc:110702	ZDB-GENE-050417-411	dph1	0.26	10.513	2.41454e-05
MAD_Dr_004_117109	16261	OTTDART00000040143	3	1	ENSDART00000091031 ; Dr.6935 ; NM_212999.2	0	1	11770	NA	NA	NA	ENSDARG00000002748	406272	NA	NA	NA	NA	sema domain, transmembrane domain (TM), and cytoplasmic domain, (semaphorin) 6D	ZDB-GENE-040426-1933	sema6d	0	0.968181	0.0268873
MAD_Dr_004_117114	16266	OTTDART00000029187	1	0	Dr.30886	0	1	117704	NA	NA	NA	ENSDARG00000054164	553580	NA	NA	NA	NA	zgc:110031	ZDB-GENE-050522-390	zgc:110031	0	3.73259	0.00197994
MAD_Dr_004_117117	16268	ENSDART00000111744	0	-	-	0	1	117708	NA	NA	NA	ENSDARG00000076892	30083	NA	NA	NA	NA	non-metastatic cells 2, protein (NM23B) expressed in	ZDB-GENE-000210-33	nme2b.2	0.02	3.09056	0.0034771
MAD_Dr_004_117121	16271	NM_182938.1	1	1	OTTDART00000036756	0	1	117714	NM_182938.1	NM_182938	pvalb9	ENSDARG00000071601	360209	parvalbumin 9	NA	NA	NA	parvalbumin 9	ZDB-GENE-030805-4	pvalb9	0.08	1.18662	0.0215306
MAD_Dr_004_117154	16304	ENSDART00000089845	0	-	-	0	1	11775	NA	NA	NA	ENSDARG00000062267	569458	NA	NA	NA	NA	NA	ZDB-GENE-101007-4	kdm3b	0.01	1.89408	0.010614
MAD_Dr_004_117166	16315	ENSDART00000030453	1	1	Dr.83437	0	1	117760	NA	NA	NA	ENSDARG00000021582	394163	NA	NA	NA	NA	hypothetical LOC791827; dynein, light chain, roadblock-type 1	ZDB-GENE-040426-989	dynlrb1	0.05	4.66028	0.000929427
MAD_Dr_004_117204	16353	XM_691095.3 ; ENSDART00000102468	0	1		0	1	11780	XM_691095.3	XM_691095	NA	ENSDARG00000052723	-	NA	NA	NA	NA	NA	NA	NA	0.21	8.72906	6.33837e-05
MAD_Dr_004_117229	16377	Dr.134419	0	-	-	0	1	117822	NA	NA	NA	ENSDARG00000011818	564589	NA	Dr.134419	si:ch211-153j24.4	si:ch211-153j24.4	si:ch211-153j24.4	ZDB-GENE-041014-291	batf	0.21	7.47608	0.000133253
MAD_Dr_004_117274	16417	XM_684666.2 ; ENSDART00000064400	6	0	Dr.155313 ; ENSDART00000049135 ; ENSDART00000073452 ; Dr.29194 ; Dr.154547 ; NM_001089531.1	0	1	117862	XM_684666.2	XM_684666	NA	ENSDARG00000051718	573073	NA	NA	NA	NA	NA	ZDB-GENE-121214-122	si:ch211-113a14.24	0.67	10.569	2.35035e-05
MAD_Dr_004_117278	16421	NM_001159911.1	1	1	Dr.8203	0	1	117866	NM_001159911.1	NM_001159911	timm9	ENSDARG00000043865	282678	translocase of inner mitochondrial membrane 9 homo	NA	NA	NA	translocase of inner mitochondrial membrane 9 homolog	ZDB-GENE-021206-14	timm9	0	0.558674	0.0399308
MAD_Dr_004_117307	16449	NM_001018140.1 ; Dr.81454 ; OTTDART00000025713 ; ENSDART00000005239	0	1		0	1	11789	NM_001018140.1	NM_001018140	dnmt6	ENSDARG00000015566	553189	DNA (cytosine-5-)-methyltransferase 6	Dr.81454	dnmt6	DNA (cytosine-5-)-methyltransferase 6	DNA (cytosine-5-)-methyltransferase 6	ZDB-GENE-050314-3	dnmt3ab	1.04	55.0833	5.42459e-10
MAD_Dr_004_117319	16461	OTTDART00000005157	0	-	-	0	1	1179	NA	NA	NA	ENSDARG00000019383	567039	NA	NA	NA	NA	NA	ZDB-GENE-030131-3647	cdc42bpb	0	1.32882	0.0187127
MAD_Dr_004_117321	16463	OTTDART00000012226	1	1	ENSDART00000105432	0	1	117901	NA	NA	NA	ENSDARG00000071339	558180	NA	NA	NA	NA	novel protein similar to vertebrate MADS box transcription enhancer factor 2 family; MADS box transcription enhancer factor 2, polypeptide B (myocyte enhancer factor 2B)	ZDB-GENE-050208-757	mef2bnb	0	1.34079	0.0184929
MAD_Dr_004_117327	16469	OTTDART00000040459	1	1	Dr.112223	0	1	117908	NA	NA	NA	ENSDARG00000094301	-	NA	NA	NA	NA	NA	ZDB-GENE-081107-10	si:ch211-153i8.1	0.01	4.1162	0.00143699
MAD_Dr_004_117364	16502	ENSDART00000046359	0	-	-	0	1	11796	NA	NA	NA	ENSDARG00000000103	555454	NA	NA	NA	NA	similar to nonmuscle myosin heavy chain; myosin, heavy polypeptide 10, non-muscle	ZDB-GENE-030616-162	myh10	0	0.478173	0.0428543
MAD_Dr_004_117373	16511	Dr.120436	4	0	OTTDART00000042469 ; OTTDART00000042395 ; ENSDART00000115004 ; ENSDART00000086491	0	2	117966	NA	NA	NA	ENSDARG00000074811	568173	NA	Dr.120436	NA	NA	similar to suppressor of IKK epsilon	ZDB-GENE-090313-312	si:dkey-3p8.4	0.35	18.7007	8.22817e-07
MAD_Dr_004_117414	16550	ENSDART00000060898	3	0	OTTDART00000016979 ; NM_001077790.1 ; Dr.14825	0	1	118012	NA	NA	NA	ENSDARG00000041538	777746	NA	NA	NA	NA	zgc:152965	ZDB-GENE-061110-52	mrps28	0	2.31947	0.00707263
MAD_Dr_004_117458	16592	OTTDART00000034489	0	-	-	0	1	118052	NA	NA	NA	ENSDARG00000079133	8388607	NA	NA	NA	NA	NA	ZDB-GENE-081104-302	si:dkey-10c21.1	0.31	5.89299	0.000373416
MAD_Dr_004_117459	16593	ENSDART00000105176	1	0	Dr.4264	0	1	118053	NA	NA	NA	ENSDARG00000010113	393829	NA	NA	NA	NA	NADH dehydrogenase (ubiquinone) 1 beta subcomplex,	ZDB-GENE-040426-1858	ndufb8	0.14	8.04171	9.43198e-05
MAD_Dr_004_117466	16600	NM_200508.2 ; Dr.132598	2	1	OTTDART00000027379 ; ENSDART00000017172	0	1	11806	NM_200508.2	NM_200508	eftud2	ENSDARG00000012261	393480	elongation factor Tu GTP binding domain containing	Dr.132598	eftud2	elongation factor Tu GTP binding domain containing	elongation factor Tu GTP binding domain containing 2	ZDB-GENE-040426-1569	eftud2	0	1.51072	0.0155608
MAD_Dr_004_117497	16630	Dr.151488	0	-	-	0	1	118087	NA	NA	NA	ENSDARG00000077076	-	NA	Dr.151488	NA	NA	NA	NA	NA	0	1.3336	0.0186161
MAD_Dr_004_117500	16633	NM_213441.1 ; Dr.77656	1	1	ENSDART00000006703	0	1	11809	NM_213441.1	NM_213441	maf1	ENSDARG00000013122	406750	MAF1 homolog (S. cerevisiae)	Dr.77656	maf1	MAF1 homolog (S. cerevisiae)	MAF1 homolog (S. cerevisiae)	ZDB-GENE-040426-2788	maf1	0.11	4.41887	0.00112777
MAD_Dr_004_117503	16636	OTTDART00000021973	1	1	OTTDART00000021972	0	1	118092	NA	NA	NA	ENSDARG00000014709	493609	NA	NA	NA	NA	NA	ZDB-GENE-041121-1	grb2a	0.28	8.99029	5.48929e-05
MAD_Dr_004_117513	16645	OTTDART00000042486	0	-	-	0	1	118104	NA	NA	NA	ENSDARG00000090963	561786	NA	NA	NA	NA	NA	ZDB-GENE-050208-117	si:ch211-222g5.3	0	1.80466	0.0115894
MAD_Dr_004_117515	16647	OTTDART00000044965	4	1	XM_692625.3 ; ENSDART00000008197 ; Dr.84074 ; OTTDART00000044963	0	1	118106	NA	NA	NA	ENSDARG00000004926	407727	NA	NA	NA	NA	sb:cb157	ZDB-GENE-030131-9686	slbp	0.17	6.64519	0.000226608
MAD_Dr_004_117620	16748	ENSDART00000113368	2	1	Dr.119248 ; XM_001333283.2	0	1	118192	NA	NA	NA	ENSDARG00000075606	-	NA	NA	NA	NA	NA	NA	NA	0.12	5.89063	0.000373749
MAD_Dr_004_117623	16751	NM_001099257.1	1	1	Dr.74684	0	1	118197	NM_001099257.1	NM_001099257	si:dkey-261i16.3	ENSDARG00000070607	100093703	si:dkey-261i16.3	NA	NA	NA	si:dkey-261i16.3	ZDB-GENE-060503-821	mrpl36	0.07	3.6983	0.00204035
MAD_Dr_004_117687	16807	OTTDART00000023444	0	-	-	0	1	118236	NA	NA	NA	ENSDARG00000002613	393196	NA	NA	NA	NA	zgc:56310	ZDB-GENE-040426-977	rpa3	0	1.16879	0.0219231
MAD_Dr_004_117693	16813	OTTDART00000027750	1	1	OTTDART00000027749	0	1	118242	NA	NA	NA	ENSDARG00000036293	541381	NA	NA	NA	NA	NA	ZDB-GENE-050320-77	gnb1l	0	1.48269	0.0160096
MAD_Dr_004_117701	16821	OTTDART00000038549	2	1	ENSDART00000022187 ; OTTDART00000038548	0	1	118259	NA	NA	NA	ENSDARG00000014274	503748	NA	NA	NA	NA	NA	ZDB-GENE-050306-29	rfc2	0	1.22088	0.0208161
MAD_Dr_004_117705	16825	OTTDART00000044552	1	0	OTTDART00000044551	0	1	118268	NA	NA	NA	ENSDARG00000056960	571836	NA	NA	NA	NA	NA	ZDB-GENE-090402-1	tmem56a	0.01	3.76973	0.00191843
MAD_Dr_004_117712	16832	ENSDART00000111828	2	1	Dr.114370 ; XM_683529.3	0	1	118274	NA	NA	NA	ENSDARG00000078092	560139	NA	NA	NA	NA	NA	ZDB-GENE-120906-1	limd2	0.36	12.5467	9.00907e-06
MAD_Dr_004_117716	16836	NM_199865.2	3	1	ENSDART00000058737 ; Dr.1474 ; OTTDART00000023641	0	1	118278	NM_199865.2	NM_199865	cdc42l	ENSDARG00000040158	793158	cell division cycle 42, like	NA	NA	NA	cell division cycle 42, like	ZDB-GENE-030131-6069	cdc42l	0.1	4.29823	0.00124058
MAD_Dr_004_117759	16876	OTTDART00000030183	2	1	OTTDART00000030180 ; OTTDART00000030182	0	1	118308	NA	NA	NA	ENSDARG00000026582	550498	NA	NA	NA	NA	NA	ZDB-GENE-050417-332	iscub	0.3	13.2472	6.63523e-06
MAD_Dr_004_117769	16885	NM_001003987.1 ; Dr.141393	0	1		0	1	11833	NM_001003987.1	NM_001003987	zgc:92004	ENSDARG00000002255	445478	zgc:92004	Dr.141393	zgc:92004	zgc:92004	zgc:92004	ZDB-GENE-040822-8	epb41l3a	0.11	5.46377	0.000507496
MAD_Dr_004_117774	16889	NM_001123010.1	3	0	OTTDART00000040607 ; ENSDART00000090712 ; Dr.77087	0	1	11834	NM_001123010.1	NM_001123010	zgc:174575	ENSDARG00000062593	568146	zgc:174575	NA	NA	NA	zgc:174575	ZDB-GENE-030925-2	stox1	0.76	26.2554	9.35577e-08
MAD_Dr_004_117825	16937	Dr.89030 ; ENSDART00000083218	0	1		0	1	11839	NA	NA	NA	ENSDARG00000059685	567031	NA	Dr.89030	wdr47	WD repeat domain 47	WD repeat domain 47	ZDB-GENE-121114-10	wdr47b	0.31	6.23211	0.000294794
MAD_Dr_004_117840	16952	Dr.117152	0	-	-	0	1	11840	NA	NA	NA	ENSDARG00000032459	323621	NA	Dr.117152	med24	mediator complex subunit 24	mediator complex subunit 24	ZDB-GENE-030131-2341	med24	0	1.99853	0.00958461
MAD_Dr_004_117924	17034	OTTDART00000041980	1	1	ENSDART00000079782	0	1	118477	NA	NA	NA	ENSDARG00000057248	561057	NA	NA	NA	NA	NA	ZDB-GENE-030131-3278	sclt1	0.07	5.96182	0.000356317
MAD_Dr_004_117933	17042	NM_001009589.1	1	1	ENSDART00000106706	0	1	11849	NM_001009589.1	NM_001009589	pcdh2ab10	ENSDARG00000071904	493598	protocadherin 2 alpha b 10	NA	NA	NA	protocadherin 2 alpha c; protocadherin 2 alpha b2; hypothetical LOC791895; protocadherin 2 alpha b 10; protocadherin 2 alpha b 9; protocadherin 2 alpha b 12; protocadherin 2 alpha b 11; protocadherin 2 alpha b 5; protocadherin 2 alpha b 3; protocadherin 2 alpha b 1	ZDB-GENE-041118-1	pcdh2ab1	0	2.84338	0.00434626
MAD_Dr_004_117936	17045	Dr.75992	0	-	-	0	2	118492	NA	NA	NA	ENSDARG00000077075	564534	NA	Dr.75992	wu:fa56c09	wu:fa56c09	similar to Fas-activated serine/threonine kinase (FAST kinase)	ZDB-GENE-070912-680	fastk	0	1.07991	0.0240198
MAD_Dr_004_118001	17106	OTTDART00000044606	1	1	NM_001109702.1	0	1	118561	NA	NA	NA	ENSDARG00000028771	557679	NA	NA	NA	NA	zgc:171788	ZDB-GENE-071004-41	mapre2	0.39	11.8109	1.27374e-05
MAD_Dr_004_118069	17170	OTTDART00000028003	1	1	OTTDART00000028002	0	1	118626	NA	NA	NA	ENSDARG00000069937	559334	NA	NA	NA	NA	NA	ZDB-GENE-050913-84	dnm2a	0	1.17556	0.0217799
MAD_Dr_004_118070	17171	OTTDART00000032055	1	0	OTTDART00000032053	0	1	118627	NA	NA	NA	ENSDARG00000026053	324585	NA	NA	NA	NA	NA	ZDB-GENE-030131-3306	hltf	0	5.04751	0.000692143
MAD_Dr_004_118077	17178	OTTDART00000045677	1	1	OTTDART00000045674	0	1	118633	NA	NA	NA	ENSDARG00000074381	8388607	NA	NA	NA	NA	NA	NA	NA	0	3.75793	0.00193579
MAD_Dr_004_118105	17204	Dr.117233	7	1	ENSDART00000110574 ; ENSDART00000115236 ; NM_001172637.1 ; XM_683022.3 ; OTTDART00000043948 ; NM_001110169.1 ; Dr.119789	0	1	118663	NA	NA	NA	ENSDARG00000074105	795693	NA	Dr.117233	zgc:171957	zgc:171957	zgc:171957	ZDB-GENE-071004-10	zgc:171957	0.35	21.3346	3.57156e-07
MAD_Dr_004_118134	17231	OTTDART00000028208	1	0	NM_001017880.1	0	1	118690	NA	NA	NA	ENSDARG00000041314	573021	NA	NA	NA	NA	NADH dehydrogenase (ubiquinone) 1 beta subcomplex, 9	ZDB-GENE-030131-8364	ndufb9	0.16	12.4097	9.61101e-06
MAD_Dr_004_118138	17234	Dr.52054	0	-	-	0	2	118696	NA	NA	NA	ENSDARG00000061211	751741	NA	Dr.52054	NA	NA	hypothetical LOC791952; zgc:153766	ZDB-GENE-060825-146	spg20b	1.14	43.5231	2.91976e-09
MAD_Dr_004_118188	17283	ENSDART00000063618	2	1	Dr.84480 ; NM_001017585.1	0	1	118744	NA	NA	NA	ENSDARG00000043336	550247	NA	NA	NA	NA	zgc:110717	ZDB-GENE-050417-47	exosc7	0.23	7.21564	0.000157007
MAD_Dr_004_118236	17330	XM_001919955.1 ; Dr.79298	0	1		0	1	1188	XM_001919955.1	XM_001919955	NA	ENSDARG00000077184	558626	NA	Dr.79298	NA	NA	similar to DENN/MADD domain containing 4C	ZDB-GENE-120727-13	dennd4c	0	2.8588	0.00428249
MAD_Dr_004_118253	17347	OTTDART00000022943 ; ENSDART00000044647	0	1		0	1	118816	NA	NA	NA	ENSDARG00000033370	415236	NA	NA	NA	NA	zgc:86715	ZDB-GENE-040625-159	zgc:86715	0	3.14469	0.00331342
MAD_Dr_004_118255	17349	OTTDART00000032542	1	0	Dr.111075	0	1	118818	NA	NA	NA	ENSDARG00000094290	-	NA	NA	NA	NA	NA	ZDB-GENE-070705-198	si:ch211-8o18.1	0.27	14.9353	3.3081e-06
MAD_Dr_004_118274	17367	Dr.117027	2	1	OTTDART00000029127 ; NM_201004.1	0	1	118848	NA	NA	NA	ENSDARG00000033175	393979	NA	Dr.117027	snrpe	small nuclear ribonucleoprotein polypeptide E	small nuclear ribonucleoprotein polypeptide E	ZDB-GENE-040426-1112	snrpe	0.58	32.1165	2.38475e-08
MAD_Dr_004_118307	17399	OTTDART00000028264	2	0	OTTDART00000028265 ; Dr.76043	0	1	118879	NA	NA	NA	ENSDARG00000029533	445038	NA	NA	NA	NA	zgc:92872	ZDB-GENE-040801-165	rpl18	0.13	3.00296	0.00376388
MAD_Dr_004_118318	17409	ENSDART00000110451	4	1	Dr.88886 ; XM_680636.3 ; Dr.80682 ; XM_001921405.1	0	1	11889	NA	NA	NA	ENSDARG00000077788	-	NA	NA	NA	NA	Rho guanine nucleotide exchange factor (GEF) 10	ZDB-GENE-030131-6210	arhgef10	0	1.6435	0.0136364
MAD_Dr_004_118353	17441	OTTDART00000022146	8	0	OTTDART00000033918 ; Dr.126216 ; ENSDART00000078593 ; OTTDART00000017713 ; Dr.95521 ; XM_001919844.1 ; OTTDART00000033921 ; OTTDART00000006697	0	1	118913	NA	NA	NA	ENSDARG00000094948	-	NA	NA	NA	NA	NA	ZDB-GENE-070912-710	si:rp71-45g20.5	0.02	3.90332	0.00172077
MAD_Dr_004_118418	17504	OTTDART00000031401	0	-	-	0	1	118980	NA	NA	NA	ENSDARG00000094634	-	NA	NA	NA	NA	NA	ZDB-GENE-070424-119	si:ch211-120e1.7	0.71	17.0744	1.4511e-06
MAD_Dr_004_118421	17507	OTTDART00000036131 ; ENSDART00000111429	2	1	Dr.119895 ; XM_690158.3	0	1	118984	NA	NA	NA	ENSDARG00000063159	566871	NA	NA	NA	NA	similar to dynamin 1-like	ZDB-GENE-081105-41	si:dkey-32e23.4	0.3	9.50981	4.11675e-05
MAD_Dr_004_118423	17509	OTTDART00000037240	1	1	ENSDART00000109882	0	1	118986	NA	NA	NA	ENSDARG00000079815	8388607	NA	NA	NA	NA	NA	NA	NA	0.26	7.26305	0.000152476
MAD_Dr_004_118455	17536	OTTDART00000033950	0	-	-	0	1	11901	NA	NA	NA	ENSDARG00000078311	564498	NA	NA	NA	NA	NA	ZDB-GENE-090206-2	dcaf6	0.32	11.7055	1.34231e-05
MAD_Dr_004_118509	17589	OTTDART00000022771	0	-	-	0	1	119037	NA	NA	NA	ENSDARG00000035146	554099	NA	NA	NA	NA	polymerase (RNA) II (DNA directed) polypeptide J	ZDB-GENE-050522-120	polr2j	0.2	10.1641	2.88863e-05
MAD_Dr_004_118513	17593	OTTDART00000024360	2	1	ENSDART00000078866 ; OTTDART00000024359	0	1	119040	NA	NA	NA	ENSDARG00000056378	336503	NA	NA	NA	NA	NA	ZDB-GENE-030131-8447	ifi30	0.11	4.89859	0.00077498
MAD_Dr_004_118521	17601	OTTDART00000044300	1	1	OTTDART00000027114	0	1	119048	NA	NA	NA	ENSDARG00000015686	503761	NA	NA	NA	NA	NA	ZDB-GENE-050306-42	bmp6	0.16	7.36789	0.000142471
MAD_Dr_004_118534	17612	Dr.78253	1	1	NM_001003868.2	0	1	119061	NA	NA	NA	ENSDARG00000089426	445391	NA	Dr.78253	nop10	NOP10 ribonucleoprotein homolog (yeast)	NOP10 ribonucleoprotein homolog (yeast)	ZDB-GENE-041007-4	nop10	0.49	11.638	1.38434e-05
MAD_Dr_004_118602	17676	OTTDART00000027147	1	1	ENSDART00000105690	0	1	119095	NA	NA	NA	ENSDARG00000094704	570772	NA	NA	NA	NA	NA	ZDB-GENE-051012-1	bcl2a	0.14	7.1017	0.000168924
MAD_Dr_004_118613	17687	OTTDART00000040298	0	-	-	0	1	119104	NA	NA	NA	ENSDARG00000094016	8388607	NA	NA	NA	NA	NA	ZDB-GENE-081107-8	si:ch211-130h14.4	0.25	11.6893	1.3514e-05
MAD_Dr_004_118621	17695	ENSDART00000050625	2	1	Dr.26832 ; XM_001920697.1	0	1	119112	NA	NA	NA	ENSDARG00000029842	100332767	NA	NA	NA	NA	NA	ZDB-GENE-040426-1542	nrcamb	0.17	3.2943	0.00290196
MAD_Dr_004_118622	17696	OTTDART00000038597	3	0	XM_001331137.1 ; NM_001024402.1 ; OTTDART00000024102	0	1	119113	NA	NA	NA	ENSDARG00000057055	554100	NA	NA	NA	NA	hypothetical LOC791908; zgc:109991	ZDB-GENE-050522-131	ndufs8b	1.94	111.753	2.65149e-12
MAD_Dr_004_118697	17770	OTTDART00000043980	17	0	OTTDART00000043979 ; OTTDART00000030254 ; OTTDART00000030253 ; OTTDART00000034407 ; OTTDART00000042892 ; OTTDART00000033237 ; OTTDART00000034725 ; Dr.92538 ; OTTDART00000041500 ; OTTDART00000035569 ; OTTDART00000034191 ; OTTDART00000042894 ; OTTDART00000034730 ; OTTDART00000034066 ; OTTDART00000030255 ; OTTDART00000022177 ; Dr.125526	0	1	119165	NA	NA	NA	ENSDARG00000091943	-	NA	NA	NA	NA	NA	ZDB-GENE-091120-6	si:ch211-119c24.2	0	1.6805	0.0131318
MAD_Dr_004_118700	17772	ENSDART00000077611	0	-	-	0	1	119168	NA	NA	NA	ENSDARG00000055288	563270	NA	NA	NA	NA	NA	ZDB-GENE-130530-654	slmo1	0	2.09726	0.00870622
MAD_Dr_004_118701	17773	OTTDART00000023024	1	1	XM_001338467.1	0	1	119169	NA	NA	NA	ENSDARG00000059474	798052	NA	NA	NA	NA	novel protein similar to human and mouse MLX interactin protein (MLXIP)	ZDB-GENE-060526-8	mlxip	0	0.944505	0.0275473
MAD_Dr_004_118718	17790	OTTDART00000016062	3	1	ENSDART00000026767 ; Dr.151154 ; NM_198146.2	0	1	11918	NA	NA	NA	ENSDARG00000011219	378972	NA	NA	NA	NA	v-akt murine thymoma viral oncogene homolog 2	ZDB-GENE-031007-5	akt2	0	1.40981	0.0172487
MAD_Dr_004_118737	17809	OTTDART00000021356 ; ENSDART00000087604 ; NM_001126432.1 ; Dr.88641	0	1		0	1	11919	NM_001126432.1	NM_001126432	inpp5f	ENSDARG00000061437	570007	inositol polyphosphate-5-phosphatase F	Dr.88641	inpp5f	inositol polyphosphate-5-phosphatase F	inositol polyphosphate-5-phosphatase F	ZDB-GENE-041111-194	inpp5f	0.28	9.66741	3.78233e-05
MAD_Dr_004_118772	17838	OTTDART00000037765	1	1	OTTDART00000037764	0	1	119213	NA	NA	NA	ENSDARG00000003869	436717	NA	NA	NA	NA	NA	ZDB-GENE-040718-142	decr1	0.61	27.386	7.05738e-08
MAD_Dr_004_118825	17887	OTTDART00000035026	2	1	Dr.7906 ; NM_001005592.1	0	1	119264	NA	NA	NA	ENSDARG00000022438	335774	NA	NA	NA	NA	cytochrome c oxidase subunit VIa polypeptide 1	ZDB-GENE-030131-7715	cox6a1	0	0.500209	0.0420587
MAD_Dr_004_118828	17890	OTTDART00000045443	1	1	OTTDART00000045441	0	1	119267	NA	NA	NA	ENSDARG00000010051	436724	NA	NA	NA	NA	NA	ZDB-GENE-040718-150	ufd1l	0.02	3.1672	0.00324812
MAD_Dr_004_118831	17893	ENSDART00000074208	1	1	XM_001340235.2	0	1	119270	NA	NA	NA	ENSDARG00000052368	100329879	NA	NA	NA	NA	NA	NA	NA	0.35	12.0066	1.1613e-05
MAD_Dr_004_118833	17895	ENSDART00000112810	18	0	XM_001922728.1 ; XR_045033.1 ; XR_045233.1 ; Dr.125324 ; NM_001109855.1 ; Dr.117846 ; XM_689267.3 ; Dr.152733 ; XM_001923918.1 ; XM_001923282.1 ; Dr.123002 ; XM_001922914.1 ; NM_001114454.1 ; XM_001923102.1 ; XM_001921408.1 ; Dr.92652 ; XM_001337882.2 ; ENSDART00000111987	0	1	119280	NA	NA	NA	ENSDARG00000088382	-	NA	NA	NA	NA	NA	NA	NA	0.84	17.6114	1.19981e-06
MAD_Dr_004_118836	17897	NM_001077563.1 ; Dr.80439	1	0	ENSDART00000101885	0	1	11929	NM_001077563.1	NM_001077563	zdhhc18	ENSDARG00000069807	564062	zinc finger, DHHC-type containing 18	Dr.80439	zdhhc18	zinc finger, DHHC-type containing 18	zinc finger, DHHC-type containing 18	ZDB-GENE-060929-424	zdhhc18a	0.5	14.7414	3.59571e-06
MAD_Dr_004_118838	17898	ENSDART00000115025	2	1	Dr.113886 ; OTTDART00000031826	0	1	119293	NA	NA	NA	ENSDARG00000077323	-	NA	NA	NA	NA	si:ch211-105d4.5	ZDB-GENE-070912-5	thap4	0.8	50.2665	1.03785e-09
MAD_Dr_004_118888	17942	NM_001105134.1	19	0	OTTDART00000014178 ; OTTDART00000014181 ; ENSDART00000037286 ; ENSDART00000114167 ; ENSDART00000105297 ; OTTDART00000013896 ; ENSDART00000105276 ; NM_001102634.1 ; Dr.75545 ; OTTDART00000013900 ; NM_001110386.1 ; OTTDART00000014177 ; Dr.120188 ; NM_001110388.1 ; OTTDART00000012169 ; ENSDART00000111340 ; OTTDART00000031404 ; OTTDART00000023614 ; Dr.62670	0	1	119340	NM_001105134.1	NM_001105134	zgc:171717	ENSDARG00000078677	795141	zgc:171717	NA	NA	NA	si:ch211-226h8.4; si:ch211-154a22.8; zgc:174165; hypothetical LOC566890; zgc:171717; si:ch211-226h8.11; similar to Bromodomain containing 7	ZDB-GENE-071004-25	zgc:171717	0.01	5.01049	0.000712098
MAD_Dr_004_118927	17978	OTTDART00000023893	7	1	OTTDART00000023892 ; OTTDART00000023891 ; Dr.84135 ; NM_214724.1 ; ENSDART00000022546 ; OTTDART00000023890 ; ENSDART00000101536	0	1	119374	NA	NA	NA	ENSDARG00000036774	378970	NA	NA	NA	NA	NA	ZDB-GENE-031006-13	rgs12b	0.17	5.85062	0.00038496
MAD_Dr_004_118934	17983	OTTDART00000030534	1	1	Dr.91956	0	1	119380	NA	NA	NA	ENSDARG00000093021	8388607	NA	NA	NA	NA	NA	NA	NA	0	1.06769	0.0243163
MAD_Dr_004_119000	18044	ENSDART00000106292	4	0	Dr.152330 ; XM_001346257.2 ; XM_001919566.1 ; XM_001919155.1	0	1	119443	NA	NA	NA	ENSDARG00000079735	561973	NA	NA	NA	NA	NA	NA	NA	0.09	4.72342	0.000887103
MAD_Dr_004_119085	18124	ENSDART00000048977 ; ENSDART00000112123	3	1	OTTDART00000018339 ; Dr.155158 ; NM_213186.1	0	1	11952	NA	NA	NA	ENSDARG00000031795	-	NA	NA	NA	NA	NA	ZDB-GENE-050517-31	abcf1	0.07	4.68522	0.000912634
MAD_Dr_004_119097	18136	ENSDART00000057959	1	0	Dr.34751	0	1	11953	NA	NA	NA	ENSDARG00000057430	-	NA	NA	NA	NA	NA	ZDB-GENE-050417-401	atg16l1	0.08	5.70832	0.000426659
MAD_Dr_004_119131	18170	OTTDART00000010745	0	-	-	0	1	119554	NA	NA	NA	ENSDARG00000075334	-	NA	NA	NA	NA	NA	NA	NA	0.26	10.2551	2.75294e-05
MAD_Dr_004_119197	18231	OTTDART00000034407	26	0	OTTDART00000030254 ; OTTDART00000030253 ; OTTDART00000041500 ; OTTDART00000035569 ; OTTDART00000030255 ; OTTDART00000022177 ; OTTDART00000042892 ; OTTDART00000033237 ; OTTDART00000034725 ; Dr.92538 ; OTTDART00000034191 ; OTTDART00000042894 ; OTTDART00000034730 ; OTTDART00000034066 ; OTTDART00000043980 ; OTTDART00000043979 ; OTTDART00000022145 ; OTTDART00000033312 ; OTTDART00000033319 ; Dr.130265 …	0	1	119614	NA	NA	NA	ENSDARG00000091889	-	NA	NA	NA	NA	NA	ZDB-GENE-081105-74	si:dkey-225d17.2	0	1.60063	0.0142255
MAD_Dr_004_119204	18238	ENSDART00000055713	1	1	XM_681362.3	0	1	119622	NA	NA	NA	ENSDARG00000062377	100335005	NA	NA	NA	NA	zgc:113045	NA	NA	0.45	16.6948	1.66276e-06
MAD_Dr_004_119210	18244	OTTDART00000017415	11	0	XM_001334691.2 ; OTTDART00000017383 ; ENSDART00000106237 ; Dr.120024 ; NM_001128243.1 ; OTTDART00000017382 ; ENSDART00000106253 ; OTTDART00000017409 ; OTTDART00000017407 ; XM_001919805.1 ; XM_001919764.1	0	1	119629	NA	NA	NA	ENSDARG00000095455	-	NA	NA	NA	NA	NA	ZDB-GENE-060503-905	si:dkey-20i20.10	0.8	29.3117	4.48472e-08
MAD_Dr_004_119222	18252	XM_694070.2 ; XM_001337473.1	11	0	XM_001336913.2 ; Dr.114091 ; ENSDART00000098169 ; XM_687836.3 ; XM_694699.3 ; XM_680863.2 ; XM_001922838.1 ; XM_001922853.1 ; Dr.75877 ; NM_212587.2 ; Dr.141158	0	1	119654	XM_694070.2	XM_694070	NA	ENSDARG00000075508	-	NA	NA	NA	NA	NA	NA	NA	0.73	7.33414	0.000145605
MAD_Dr_004_119224	18253	NM_001045448.1	5	1	ENSDART00000087842 ; OTTDART00000037878 ; OTTDART00000037881 ; OTTDART00000037880 ; OTTDART00000037879	0	1	119658	NM_001045448.1	NM_001045448	nxt2	ENSDARG00000061527	751738	nuclear transport factor 2-like export factor 2	NA	NA	NA	nuclear transport factor 2-like export factor 2	ZDB-GENE-050521-1	nxt2	0.85	25.9347	1.00892e-07
MAD_Dr_004_119272	18299	ENSDART00000065390	0	-	-	0	1	119699	NA	NA	NA	ENSDARG00000044534	100149591	NA	NA	NA	NA	NA	NA	NA	0	1.00966	0.0257696
MAD_Dr_004_119284	18310	OTTDART00000040999	3	1	ENSDART00000058876 ; OTTDART00000040997 ; ENSDART00000112057	0	1	119709	NA	NA	NA	ENSDARG00000040245	569455	NA	NA	NA	NA	karyopherin (importin) beta 3	ZDB-GENE-030424-2	kpnb3	0.09	6.308	0.000281262
MAD_Dr_004_119307	18330	OTTDART00000045061	2	1	ENSDART00000047993 ; NM_200073.1	0	1	11973	NA	NA	NA	ENSDARG00000037574	337670	NA	NA	NA	NA	ribosomal protein S6 kinase, like	ZDB-GENE-140106-28	zmp:0000001068	0.24	6.15798	0.000310498
MAD_Dr_004_119340	18363	OTTDART00000039386	2	0	OTTDART00000039379 ; ENSDART00000021950	0	1	119758	NA	NA	NA	ENSDARG00000055120	406645	NA	NA	NA	NA	NA	ZDB-GENE-040426-2650	ctsba	3.23	98.5322	7.05418e-12
MAD_Dr_004_119352	18373	ENSDART00000109978	2	1	Dr.91815 ; XM_682645.3	0	1	11977	NA	NA	NA	ENSDARG00000075165	559312	NA	NA	NA	NA	NA	ZDB-GENE-120727-18	unm_hu7905	1.6	73.1549	7.00751e-11
MAD_Dr_004_119364	18385	NM_001018150.1 ; Dr.106921 ; ENSDART00000041942	1	1	OTTDART00000028276	0	1	11978	NM_001018150.1	NM_001018150	zgc:110586	ENSDARG00000003754	378854	zgc:110586	Dr.106921	zgc:110586	zgc:110586	zgc:110586	ZDB-GENE-050522-511	tspan2	0.72	22.7944	2.33157e-07
MAD_Dr_004_119379	18399	OTTDART00000028340	2	0	NM_200219.1 ; Dr.85121	0	1	119793	NA	NA	NA	ENSDARG00000028523	393188	NA	NA	NA	NA	zgc:56259	ZDB-GENE-040426-961	inip	0.32	10.2173	2.80849e-05
MAD_Dr_004_119386	18406	ENSDART00000022864	2	1	Dr.13374 ; NM_201104.1	0	1	119800	NA	NA	NA	ENSDARG00000009264	-	NA	NA	NA	NA	NA	NA	NA	0	0.633036	0.0373007
MAD_Dr_004_119400	18415	OTTDART00000040257	1	1	XM_001921387.1	0	1	119815	NA	NA	NA	ENSDARG00000078338	-	NA	NA	NA	NA	NA	NA	NA	0	1.5527	0.0149243
MAD_Dr_004_119401	18416	OTTDART00000039920	1	1	XM_001920701.1	0	1	119816	NA	NA	NA	ENSDARG00000094470	-	NA	NA	NA	NA	NA	ZDB-GENE-081104-217	txnrd2	0.33	10.1454	2.91692e-05
MAD_Dr_004_119406	18420	OTTDART00000022440	0	-	-	0	1	119821	NA	NA	NA	ENSDARG00000052840	573689	NA	NA	NA	NA	NADH dehydrogenase (ubiquinone) Fe-S protein 4, (NADH-coenzyme Q reductase)	ZDB-GENE-050522-421	ndufs4	0.1	6.32524	0.000278342
MAD_Dr_004_119429	18442	OTTDART00000032979	3	1	ENSDART00000036277 ; Dr.104588 ; NM_001039358.2	0	1	11984	NA	NA	NA	ENSDARG00000041204	568877	NA	NA	NA	NA	NA	ZDB-GENE-061013-95	hdac4	0.41	11.0807	1.81317e-05
MAD_Dr_004_119470	18482	ENSDART00000062096	2	1	Dr.140971 ; OTTDART00000005679	0	1	119876	NA	NA	NA	ENSDARG00000042345	568418	NA	NA	NA	NA	si:dkeyp-55f12.3	ZDB-GENE-041001-118	si:dkeyp-55f12.3	0.19	5.96089	0.000356442
MAD_Dr_004_119500	18510	ENSDART00000099566	0	-	-	0	1	11991	NA	NA	NA	ENSDARG00000068759	561487	NA	NA	NA	NA	si:ch211-244o22.2	ZDB-GENE-030131-3271	si:ch211-244o22.2	0.05	4.11998	0.0014329
MAD_Dr_004_119522	18530	OTTDART00000024151	1	1	OTTDART00000024149	0	1	119929	NA	NA	NA	ENSDARG00000020192	406353	NA	NA	NA	NA	NA	ZDB-GENE-040426-2044	cdc20	0.43	16.1098	2.06681e-06
MAD_Dr_004_119524	18532	OTTDART00000029743	1	1	NM_001007132.1	0	1	119931	NA	NA	NA	ENSDARG00000017489	403118	NA	NA	NA	NA	zgc:123068	ZDB-GENE-051030-98	zgc:123068	1.35	65.9521	1.47158e-10
MAD_Dr_004_119528	18535	ENSDART00000083505	2	1	OTTDART00000021840 ; Dr.114083	0	1	119935	NA	NA	NA	ENSDARG00000059791	566527	NA	NA	NA	NA	defender against cell death 1	ZDB-GENE-060503-233	dad1	0.23	6.27022	0.000287971
MAD_Dr_004_119581	18586	OTTDART00000036635	6	1	OTTDART00000036634 ; OTTDART00000036636 ; ENSDART00000077662 ; OTTDART00000036632 ; NM_001005955.1 ; OTTDART00000036637	0	1	119983	NA	NA	NA	ENSDARG00000008494	798632	NA	NA	NA	NA	zgc:103624	ZDB-GENE-041010-28	myl6	0.89	37.7199	7.83002e-09
MAD_Dr_004_119586	18591	ENSDART00000056043	3	0	Dr.114138 ; XM_001345752.2 ; XM_001345778.2	0	1	119988	NA	NA	NA	ENSDARG00000038404	-	NA	NA	NA	NA	NA	NA	NA	0.74	92.9091	1.09165e-11
MAD_Dr_004_119600	18600	OTTDART00000031927	5	0	ENSDART00000113228 ; ENSDART00000111222 ; OTTDART00000031890 ; Dr.114077 ; OTTDART00000021843	0	1	120000	NA	NA	NA	ENSDARG00000093757	-	NA	NA	NA	NA	NA	ZDB-GENE-070705-106	si:ch211-215e19.8	0.23	5.34762	0.000553444
MAD_Dr_004_119649	18645	OTTDART00000042167	3	1	XM_695882.3 ; ENSDART00000111245 ; OTTDART00000042166	0	1	120043	NA	NA	NA	ENSDARG00000076752	572194	NA	NA	NA	NA	NA	ZDB-GENE-080716-1	tmem67	0	0.606343	0.0382333
MAD_Dr_004_119651	18646	NM_001122942.1	1	1	Dr.84088	0	1	120047	NM_001122942.1	NM_001122942	NA	ENSDARG00000075918	570084	NA	NA	NA	NA	ovary oogenesis-like	ZDB-GENE-100715-1	nfr	0.19	4.87205	0.000790642
MAD_Dr_004_119655	18650	ENSDART00000109889	0	-	-	0	1	120051	NA	NA	NA	ENSDARG00000075984	799177	NA	NA	NA	NA	heat shock factor binding protein 1-like	NA	NA	0	1.2775	0.0197093
MAD_Dr_004_119694	18688	OTTDART00000022560	2	0	OTTDART00000022558 ; OTTDART00000022559	0	1	120085	NA	NA	NA	ENSDARG00000060102	777729	NA	NA	NA	NA	NA	ZDB-GENE-060526-215	kank1	0.14	1.65406	0.0134944
MAD_Dr_004_119739	18728	OTTDART00000001924	1	1	OTTDART00000029629	0	1	120124	NA	NA	NA	ENSDARG00000039411	541505	NA	NA	NA	NA	NA	ZDB-GENE-030616-565	cep68	0.09	2.82082	0.00443415
MAD_Dr_004_119748	18734	OTTDART00000038193	1	1	OTTDART00000038192	0	1	120136	NA	NA	NA	ENSDARG00000055655	246726	NA	NA	NA	NA	baculoviral IAP repeat-containing 5B	ZDB-GENE-030826-2	birc5b	0.47	13.9345	4.97376e-06
MAD_Dr_004_119764	18749	OTTDART00000038808	2	0	Dr.120885 ; NM_173281.2	0	1	120156	NA	NA	NA	ENSDARG00000070280	8388607	NA	NA	NA	NA	NA	NA	NA	0.51	16.5831	1.72975e-06
MAD_Dr_004_119767	18752	ENSDART00000038495	2	1	NM_131059.2 ; Dr.10259	0	1	12016	NA	NA	NA	ENSDARG00000014571	100333945	NA	NA	NA	NA	catenin (cadherin-associated protein), beta 1	ZDB-GENE-980526-362	ctnnb1	0	1.54821	0.0149855
MAD_Dr_004_119826	18808	ENSDART00000053892	1	0	XM_001923070.1	0	1	120223	NA	NA	NA	ENSDARG00000074266	100330660	NA	NA	NA	NA	NA	NA	NA	0	1.79975	0.0116426
MAD_Dr_004_119932	18905	OTTDART00000028744	2	1	ENSDART00000073555 ; OTTDART00000028742	0	1	120349	NA	NA	NA	ENSDARG00000051851	445166	NA	NA	NA	NA	NA	ZDB-GENE-040801-79	ctu2	0.29	12.7765	8.1721e-06
MAD_Dr_004_119933	18906	OTTDART00000030137 ; OTTDART00000009956	0	1		0	1	120350	NA	NA	NA	ENSDARG00000017163	393399	NA	NA	NA	NA	siaz-interacting nuclear protein	ZDB-GENE-050913-2	sinup	0	2.16891	0.00814467
MAD_Dr_004_119938	18911	OTTDART00000039845	2	1	ENSDART00000098562 ; Dr.91774	0	1	120355	NA	NA	NA	ENSDARG00000003470	751743	NA	NA	NA	NA	zgc:153304	ZDB-GENE-060825-313	slc25a42	0.11	7.95079	9.95085e-05
MAD_Dr_004_119988	18959	ENSDART00000080477	1	1	XM_696123.3	0	1	12040	NA	NA	NA	ENSDARG00000057729	572411	NA	NA	NA	NA	NA	ZDB-GENE-100922-51	ephb6	0.18	10.3594	2.61475e-05
MAD_Dr_004_120017	18987	OTTDART00000045007	0	-	-	0	1	120431	NA	NA	NA	ENSDARG00000086331	-	NA	NA	NA	NA	NA	ZDB-GENE-091204-192	si:ch1073-351l9.1	0.19	7.99092	9.70328e-05
MAD_Dr_004_120080	19047	ENSDART00000105427	0	-	-	0	1	120496	NA	NA	NA	ENSDARG00000071336	751093	NA	NA	NA	NA	macrophage migration inhibitory factor	ZDB-GENE-080708-1	mif	0.47	22.033	2.89773e-07
MAD_Dr_004_120123	19088	Dr.155211	1	1	XM_001918948.1	0	2	120532	NA	NA	NA	ENSDARG00000087804	-	NA	Dr.155211	NA	NA	NA	NA	NA	0	4.75323	0.000866305
MAD_Dr_004_120135	19099	ENSDART00000021620	1	1	OTTDART00000038342	0	1	120549	NA	NA	NA	ENSDARG00000006580	81583	NA	NA	NA	NA	claudin d	ZDB-GENE-010328-4	cldnd	0.19	5.60642	0.000457658
MAD_Dr_004_120146	19109	ENSDART00000105123 ; OTTDART00000012038	1	0	Dr.79304	0	1	120559	NA	NA	NA	ENSDARG00000092219	562807	NA	NA	NA	NA	NA	ZDB-GENE-030131-6052	si:ch211-250e5.16	0.84	23.3558	1.99378e-07
MAD_Dr_004_120185	19147	OTTDART00000023614	7	0	ENSDART00000111340 ; Dr.62670 ; ENSDART00000099060 ; OTTDART00000031404 ; NM_001109841.1 ; NM_001045417.1 ; ENSDART00000110638	0	1	120603	NA	NA	NA	ENSDARG00000093841	-	NA	NA	NA	NA	NA	ZDB-GENE-091117-31	si:ch211-12h2.6	0	3.41499	0.00261011
MAD_Dr_004_120194	19156	OTTDART00000041432	1	1	Dr.43460	0	1	120611	NA	NA	NA	ENSDARG00000079632	571834	NA	NA	NA	NA	NA	ZDB-GENE-050506-118	si:dkey-28b4.7	0.58	16.6897	1.6649e-06
MAD_Dr_004_120202	19163	NM_214746.1 ; Dr.10524	1	1	ENSDART00000073985	0	1	12063	NM_214746.1	NM_214746	rbm9	ENSDARG00000052182	406569	RNA binding motif protein 9	Dr.10524	rbm9	RNA binding motif protein 9	zgc:85694	ZDB-GENE-040426-2464	rbfox2	0	1.19107	0.0214391
MAD_Dr_004_120219	19180	NM_213122.2 ; Dr.76585 ; OTTDART00000017993 ; ENSDART00000026992	0	1		0	1	12065	NM_213122.2	NM_213122	sox4a	ENSDARG00000004588	336346	SRY-box containing gene 4a	Dr.76585	sox4a	SRY-box containing gene 4a	SRY-box containing gene 4a	ZDB-GENE-030131-8290	sox4a	0.21	9.0093	5.43393e-05
MAD_Dr_004_120249	19205	OTTDART00000031455	0	-	-	0	1	120677	NA	NA	NA	ENSDARG00000093815	-	NA	NA	NA	NA	NA	ZDB-GENE-070705-294	si:dkey-12n16.1	0.14	11.6599	1.3704e-05
MAD_Dr_004_120321	19273	OTTDART00000034761	0	-	-	0	1	120736	NA	NA	NA	ENSDARG00000087187	-	NA	NA	NA	NA	NA	ZDB-GENE-081104-132	grip2a	0.1	3.79541	0.00187866
MAD_Dr_004_120329	19281	ENSDART00000084425 ; NM_001122849.1	1	1	Dr.22830	0	1	120746	NM_001122849.1	NM_001122849	acyp1	ENSDARG00000060126	571263	acylphosphatase 1, erythrocyte (common) type	NA	NA	NA	zgc:163122	ZDB-GENE-050309-125	acyp1	0.39	18.7831	7.99341e-07
MAD_Dr_004_120332	19284	OTTDART00000037414 ; NM_001080596.2 ; ENSDART00000088177	1	0	Dr.84360	0	1	12075	NM_001080596.2	NM_001080596	zgc:158271	ENSDARG00000061656	565773	zgc:158271	NA	NA	NA	zgc:158271	ZDB-GENE-070112-632	ptpdc1	0	0.981731	0.0265083
MAD_Dr_004_120374	19322	ENSDART00000078012	0	-	-	0	1	12079	NA	NA	NA	ENSDARG00000055622	566129	NA	NA	NA	NA	zgc:153345	ZDB-GENE-061103-487	zgc:153345	0.11	4.23425	0.00130497
MAD_Dr_004_120404	19350	OTTDART00000042144	3	0	ENSDART00000109134 ; OTTDART00000042143 ; XM_001919921.1	0	1	120819	NA	NA	NA	ENSDARG00000078850	564823	NA	NA	NA	NA	NA	ZDB-GENE-081022-169	plekhm2	0.7	11.3701	1.57527e-05
MAD_Dr_004_120443	19388	OTTDART00000041114	0	-	-	0	1	120871	NA	NA	NA	ENSDARG00000059841	558857	NA	NA	NA	NA	novel protein similar to vertebrate exosome component 1 (EXOSC1)	ZDB-GENE-080926-3	exosc1	0	1.39412	0.0175149
MAD_Dr_004_120450	19393	ENSDART00000064738	1	1	OTTDART00000039081	0	1	120888	NA	NA	NA	ENSDARG00000044092	558368	NA	NA	NA	NA	si:ch211-15d5.5	ZDB-GENE-050506-113	atpif1b	0.35	8.60983	6.78419e-05
MAD_Dr_004_120490	19430	OTTDART00000026887	4	1	ENSDART00000025583 ; Dr.478 ; NM_131281.2 ; OTTDART00000022966	0	1	120922	NA	NA	NA	ENSDARG00000003399	30538	NA	NA	NA	NA	NA	ZDB-GENE-990415-72	fgf8a	0.23	12.8287	7.98452e-06
MAD_Dr_004_120491	19431	OTTDART00000028571	2	1	OTTDART00000035778 ; OTTDART00000028570	0	1	120923	NA	NA	NA	ENSDARG00000014041	557875	NA	NA	NA	NA	NA	ZDB-GENE-050522-499	smarcad1	0.34	8.02445	9.52187e-05
MAD_Dr_004_120496	19435	OTTDART00000034898	1	1	XM_001336725.1	0	1	120933	NA	NA	NA	ENSDARG00000025846	-	NA	NA	NA	NA	NA	ZDB-GENE-081104-233	fam102aa	0.22	3.1805	0.00321274
MAD_Dr_004_120501	19440	OTTDART00000043925	0	-	-	0	1	120938	NA	NA	NA	ENSDARG00000093473	-	NA	NA	NA	NA	NA	ZDB-GENE-091118-51	si:dkey-163i6.7	0.3	5.64452	0.000445683
MAD_Dr_004_120505	19443	OTTDART00000012759	1	1	XM_001331969.2	0	1	120945	NA	NA	NA	ENSDARG00000076076	-	NA	NA	NA	NA	NA	ZDB-GENE-041210-266	crtc1b	0.04	1.18914	0.0214759
MAD_Dr_004_120509	19447	ENSDART00000113669	1	1	XM_681196.3	0	1	120957	NA	NA	NA	ENSDARG00000074323	558031	NA	NA	NA	NA	EF-hand calcium binding domain 2	ZDB-GENE-070521-5	efcab2	0.35	16.05	2.11173e-06
MAD_Dr_004_120510	19448	OTTDART00000026101	0	-	-	0	1	12096	NA	NA	NA	ENSDARG00000055635	445234	NA	NA	NA	NA	v-crk sarcoma virus CT10 oncogene homolog (avian)	ZDB-GENE-040801-148	crk	0	2.89612	0.00414306
MAD_Dr_004_120512	19450	ENSDART00000049135	11	0	ENSDART00000064400 ; XM_684666.2 ; Dr.155313 ; ENSDART00000073452 ; Dr.29194 ; ENSDART00000111706 ; ENSDART00000073395 ; NM_001045378.1 ; Dr.154547 ; NM_001089531.1 ; XM_680863.2	0	1	120965	NA	NA	NA	ENSDARG00000032637	560910	NA	NA	NA	NA	NA	ZDB-GENE-131126-58	si:dkey-261m9.12	0.38	7.19729	0.000158866
MAD_Dr_004_120552	19489	OTTDART00000032874	0	-	-	0	1	1210	NA	NA	NA	ENSDARG00000075461	569041	NA	NA	NA	NA	suppressor of variegation 4-20 homolog 2 (Drosophila)	ZDB-GENE-080523-2	suv420h2	0.1	7.27519	0.000151332
MAD_Dr_004_120583	19518	ENSDART00000082151	1	1	NM_001037108.2	0	1	121026	NA	NA	NA	ENSDARG00000059128	566723	NA	NA	NA	NA	ubiquinol-cytochrome c reductase hinge protein	ZDB-GENE-051030-93	uqcrh	0	2.82264	0.00442832
MAD_Dr_004_120588	19523	Dr.77548	0	-	-	0	1	121032	NA	NA	NA	ENSDARG00000051780	553698	NA	Dr.77548	zgc:112271	zgc:112271	zgc:112271	ZDB-GENE-050522-443	zgc:112271	0.46	13.124	7.01163e-06
MAD_Dr_004_120615	19547	Dr.114981	4	1	OTTDART00000023270 ; OTTDART00000023262 ; OTTDART00000023266 ; Dr.33836	0	1	121053	NA	NA	NA	ENSDARG00000067852	793802	NA	Dr.114981	NA	NA	hypothetical LOC793992; hypothetical LOC794063; hypothetical protein LOC793802	ZDB-GENE-060526-191	si:dkey-111e8.4	0.84	39.6596	5.54395e-09
MAD_Dr_004_120656	19585	NM_001003570.1 ; Dr.3619	2	1	OTTDART00000019209 ; ENSDART00000047461	0	1	12109	NM_001003570.1	NM_001003570	mfsd2ab	ENSDARG00000035909	445176	major facilitator superfamily domain containing 2a	Dr.3619	mfsd2ab	major facilitator superfamily domain containing 2a	major facilitator superfamily domain containing 2b	ZDB-GENE-040801-89	mfsd2ab	0.33	22.5667	2.48711e-07
MAD_Dr_004_120669	19598	OTTDART00000038075	0	-	-	0	1	121101	NA	NA	NA	ENSDARG00000037356	393777	NA	NA	NA	NA	zgc:73356	ZDB-GENE-040426-1776	pam16	0.17	4.07809	0.00148402
MAD_Dr_004_120732	19658	ENSDART00000065331	0	-	-	0	1	12116	NA	NA	NA	ENSDARG00000044485	572527	NA	NA	NA	NA	sal-like 4 (Drosophila)	ZDB-GENE-060328-2	sall4	0.23	7.37763	0.000141696
MAD_Dr_004_120734	19660	OTTDART00000024856	0	-	-	0	1	121161	NA	NA	NA	ENSDARG00000029168	436635	NA	NA	NA	NA	NA	ZDB-GENE-040718-54	ppfibp2b	0.42	15.5531	2.58136e-06
MAD_Dr_004_120742	19668	ENSDART00000021061 ; XM_001343728.2	1	0	Dr.84411	0	1	121169	XM_001343728.2	XM_001343728	NA	ENSDARG00000042794	100332314	NA	NA	NA	NA	NA	NA	NA	0.66	38.3222	7.03464e-09
MAD_Dr_004_120794	19715	OTTDART00000029739	1	0	OTTDART00000029737	0	1	121218	NA	NA	NA	ENSDARG00000003827	393224	NA	NA	NA	NA	NA	ZDB-GENE-040426-716	snapc1b	0	2.67115	0.00508966
MAD_Dr_004_120798	19719	NM_201146.1	1	1	Dr.75584	0	1	121226	NM_201146.1	NM_201146	rps10	ENSDARG00000034897	394121	ribosomal protein S10	NA	NA	NA	ribosomal protein S10	ZDB-GENE-040426-1481	rps10	0	2.39582	0.00657652
MAD_Dr_004_120867	19784	NM_001002155.1	1	1	OTTDART00000027134	0	1	121292	NM_001002155.1	NM_001002155	rpl21	ENSDARG00000010516	336568	ribosomal protein L21	NA	NA	NA	ribosomal protein L21	ZDB-GENE-030131-8512	rpl21	0	4.13248	0.0014196
MAD_Dr_004_120890	19805	XM_001921149.1	0	-	-	0	1	12131	XM_001921149.1	XM_001921149	NA	ENSDARG00000088123	323822	NA	NA	NA	NA	NA	ZDB-GENE-030131-2542	znf217	0	1.28434	0.0195743
MAD_Dr_004_120919	19830	OTTDART00000002408	2	0	Dr.1450 ; ENSDART00000109016	0	1	121332	NA	NA	NA	ENSDARG00000079305	30601	NA	NA	NA	NA	hemoglobin alpha embryonic-3	ZDB-GENE-990706-3	hbae3	0	0.95104	0.0273686
MAD_Dr_004_120926	19837	ENSDART00000109601	2	1	Dr.4706 ; XM_001920237.1	0	1	12134	NA	NA	NA	ENSDARG00000077361	-	NA	NA	NA	NA	wu:fc30e02	ZDB-GENE-030131-3200	bptf	0.1	1.77655	0.0119234
MAD_Dr_004_120984	19892	ENSDART00000028607 ; ENSDART00000027807	1	1	XM_694268.3	0	1	1214	NA	NA	NA	ENSDARG00000017244	-	NA	NA	NA	NA	NA	ZDB-GENE-130530-559	chd6	0.05	2.16293	0.00818869
MAD_Dr_004_120991	19899	OTTDART00000023561	1	1	OTTDART00000023559	0	1	121406	NA	NA	NA	ENSDARG00000076965	8388607	NA	NA	NA	NA	NA	ZDB-GENE-070705-311	cep70	0.75	15.0042	3.22072e-06
MAD_Dr_004_121006	19913	NM_213377.1	3	0	OTTDART00000036549 ; OTTDART00000036550 ; OTTDART00000035707	0	1	121422	NM_213377.1	NM_213377	rps11	ENSDARG00000053058	406686	ribosomal protein S11	NA	NA	NA	ribosomal protein S11	ZDB-GENE-040426-2701	rps11	0.13	4.50325	0.00105325
MAD_Dr_004_121062	19965	ENSDART00000099131	2	1	Dr.141270 ; OTTDART00000040253	0	1	121471	NA	NA	NA	ENSDARG00000068515	-	NA	NA	NA	NA	zgc:92707	ZDB-GENE-030131-1188	si:zfos-1762d12.1	0.23	4.98429	0.000726453
MAD_Dr_004_121070	19973	OTTDART00000030560	0	-	-	0	1	12148	NA	NA	NA	ENSDARG00000061173	678603	NA	NA	NA	NA	NA	ZDB-GENE-030131-6496	st14a	0	1.61342	0.0140537
MAD_Dr_004_121118	20018	ENSDART00000062856	1	1	XM_001335976.1	0	1	121526	NA	NA	NA	ENSDARG00000042825	795748	NA	NA	NA	NA	similar to RING finger protein 169	NA	NA	0	1.23852	0.0204666
MAD_Dr_004_121122	20019	ENSDART00000111817	0	-	-	0	1	121533	NA	NA	NA	ENSDARG00000020863	-	NA	NA	NA	NA	NA	ZDB-GENE-040914-87	trim25l	0.36	11.973	1.17697e-05
MAD_Dr_004_121123	20020	OTTDART00000037400	1	0	Dr.86786	0	1	121534	NA	NA	NA	ENSDARG00000092074	8388607	NA	NA	NA	NA	NA	ZDB-GENE-061130-1	hcst	0.11	9.4954	4.14892e-05
MAD_Dr_004_121126	20023	NM_001017878.1	1	1	Dr.84482	0	1	121543	NM_001017878.1	NM_001017878	zgc:110659	ENSDARG00000013822	550576	zgc:110659	NA	NA	NA	zgc:110659	ZDB-GENE-050417-430	anapc16	0	1.46779	0.0162484
MAD_Dr_004_121132	20029	OTTDART00000036306	0	-	-	0	1	12155	NA	NA	NA	ENSDARG00000052025	571876	NA	NA	NA	NA	NA	ZDB-GENE-070112-991	pomgnt1	0	2.1896	0.00798085
MAD_Dr_004_121176	20070	NM_001099248.1 ; Dr.84654	1	0	ENSDART00000021985	0	1	12159	NM_001099248.1	NM_001099248	zgc:162892	ENSDARG00000074485	569271	zgc:162892	Dr.84654	zgc:162892	zgc:162892	zgc:162892	ZDB-GENE-070615-8	ankdd1a	0.16	8.91755	5.70731e-05
MAD_Dr_004_121192	20085	XM_691555.3	0	-	-	0	1	121603	XM_691555.3	XM_691555	NA	ENSDARG00000079391	-	NA	NA	NA	NA	NA	NA	NA	0.42	12.1072	1.10774e-05
MAD_Dr_004_121251	20139	ENSDART00000016216	3	0	OTTDART00000036127 ; Dr.77427 ; NM_213126.1	0	1	121661	NA	NA	NA	ENSDARG00000015887	791742	NA	NA	NA	NA	zgc:64161	ZDB-GENE-040426-2136	b2ml	0.16	5.70581	0.000427422
MAD_Dr_004_121257	20144	NM_001004005.2	3	1	ENSDART00000112793 ; ENSDART00000097396 ; Dr.79565	0	1	121675	NM_001004005.2	NM_001004005	cdc26	ENSDARG00000067640	445501	cell division cycle 26 homolog	NA	NA	NA	cell division cycle 26 homolog	ZDB-GENE-040822-18	cdc26	0.19	6.23829	0.000293703
MAD_Dr_004_121259	20146	Dr.19805 ; ENSDART00000113357	0	1		0	1	121677	NA	NA	NA	ENSDARG00000078613	795635	NA	Dr.19805	vhll	von Hippel-Lindau tumor suppressor like	von Hippel-Lindau tumor suppressor like	ZDB-GENE-081022-78	vhll	0	3.6167	0.00219041
MAD_Dr_004_121285	20172	Dr.118705	0	-	-	0	1	121700	NA	NA	NA	ENSDARG00000087131	100332149	NA	Dr.118705	crfb14	cytokine receptor family member B14	cytokine receptor family member B14	ZDB-GENE-071120-5	ifnlr1	1.76	136.396	6.12424e-13
MAD_Dr_004_121314	20200	OTTDART00000034321	6	0	OTTDART00000034320 ; ENSDART00000052431 ; ENSDART00000039415 ; Dr.78226 ; XM_695225.3 ; OTTDART00000034316	0	1	121731	NA	NA	NA	ENSDARG00000020323	325856	NA	NA	NA	NA	NA	ZDB-GENE-030131-4581	nup153	0	2.01634	0.00942214
MAD_Dr_004_121319	20204	NM_001114729.1 ; Dr.88254 ; ENSDART00000110570	0	1		0	1	12174	NM_001114729.1	NM_001114729	limch1	ENSDARG00000079060	557200	LIM and calponin homology domains 1	Dr.88254	limch1	LIM and calponin homology domains 1	LIM and calponin homology domains 1	ZDB-GENE-030131-9210	limch1b	0.11	4.51732	0.00104111
MAD_Dr_004_121321	20206	ENSDART00000111175	0	-	-	0	1	121741	NA	NA	NA	ENSDARG00000075738	-	NA	NA	NA	NA	NA	NA	NA	0	2.25926	0.00747881
MAD_Dr_004_121380	20259	ENSDART00000099224	2	1	Dr.75102 ; NM_130955.2	0	1	12181	NA	NA	NA	ENSDARG00000020219	30138	NA	NA	NA	NA	deltaD	ZDB-GENE-990415-47	dld	0.57	20.8853	4.0698e-07
MAD_Dr_004_121424	20297	OTTDART00000024754	0	-	-	0	1	12185	NA	NA	NA	ENSDARG00000038695	30736	NA	NA	NA	NA	NA	ZDB-GENE-990415-245	elavl1	0.66	21.0075	3.92562e-07
MAD_Dr_004_121431	20304	XM_688512.3 ; ENSDART00000075430	0	1		0	1	121855	XM_688512.3	XM_688512	NA	ENSDARG00000053387	-	NA	NA	NA	NA	NA	ZDB-GENE-081105-158	si:ch211-276k2.2	1.18	76.0253	5.18437e-11
MAD_Dr_004_121444	20317	XM_679451.2 ; Dr.77828	0	1		0	1	12187	XM_679451.2	XM_679451	NA	ENSDARG00000077013	556610	NA	Dr.77828	wu:fc02b10	wu:fc02b10	wu:fc02b10	ZDB-GENE-030131-2260	znf280d	0	3.55619	0.00230725
MAD_Dr_004_121459	20331	Dr.86019	1	1	OTTDART00000022417	0	1	121894	NA	NA	NA	ENSDARG00000070125	751633	NA	Dr.86019	zgc:153408	zgc:153408	zgc:153408	ZDB-GENE-060825-53	coa5	0.18	5.24839	0.000596693
MAD_Dr_004_121500	20371	OTTDART00000021900	4	0	Dr.78848 ; OTTDART00000013346 ; ENSDART00000111589 ; ENSDART00000017654	0	1	121930	NA	NA	NA	ENSDARG00000089769	493635	NA	NA	NA	NA	hyaluronan and proteoglycan link protein 1a	ZDB-GENE-050302-175	hapln1a	0	1.04754	0.0248112
MAD_Dr_004_121517	20387	NM_001102628.1	16	0	ENSDART00000112693 ; XM_684022.3 ; OTTDART00000007552 ; Dr.148880 ; ENSDART00000060458 ; OTTDART00000007553 ; ENSDART00000043688 ; OTTDART00000007551 ; Dr.119664 ; Dr.148892 ; OTTDART00000007559 ; OTTDART00000007556 ; Dr.113640 ; NM_001045141.2 ; Dr.150938 ; Dr.155209	0	1	121954	NM_001102628.1	NM_001102628	zgc:171670	ENSDARG00000074523	100124601	zgc:171670	NA	NA	NA	zgc:171818; zgc:171670; si:dkey-241l7.5; si:dkey-241l7.4	ZDB-GENE-070822-15	zgc:171670	0	1.68895	0.0130117
MAD_Dr_004_121573	20442	OTTDART00000011590	0	-	-	0	1	12201	NA	NA	NA	ENSDARG00000063182	-	NA	NA	NA	NA	NA	NA	NA	0	1.31356	0.0190116
MAD_Dr_004_121631	20500	ENSDART00000020740	3	0	OTTDART00000028844 ; Dr.66503 ; NM_001029962.1	0	1	12206	NA	NA	NA	ENSDARG00000005273	567774	NA	NA	NA	NA	zgc:114085	ZDB-GENE-050913-75	ergic1	0.1	6.24487	0.000292677
MAD_Dr_004_121658	20527	OTTDART00000004907	0	-	-	0	1	12209	NA	NA	NA	ENSDARG00000018698	445251	NA	NA	NA	NA	NA	ZDB-GENE-040724-77	carm1	0	1.2273	0.0206925
MAD_Dr_004_121663	20532	NM_001159825.1	2	1	OTTDART00000036951 ; Dr.13705	0	1	122097	NM_001159825.1	NM_001159825	zgc:112305	ENSDARG00000058349	553705	zgc:112305	NA	NA	NA	zgc:112305	ZDB-GENE-050522-181	polr2l	0.37	9.75594	3.60397e-05
MAD_Dr_004_121719	20587	OTTDART00000042099	1	0	Dr.21465	0	1	122148	NA	NA	NA	ENSDARG00000094655	324782	NA	NA	NA	NA	NA	ZDB-GENE-030131-3503	si:dkey-24d19.3	0	1.4714	0.0161935
MAD_Dr_004_121724	20592	ENSDART00000063174	2	1	Dr.150249 ; NM_001005964.1	0	1	122160	NA	NA	NA	ENSDARG00000043033	-	NA	NA	NA	NA	NA	NA	NA	0	5.68402	0.000433603
MAD_Dr_004_121746	20613	Dr.79107	0	-	-	0	1	122199	NA	NA	NA	ENSDARG00000090602	-	NA	Dr.79107	NA	NA	NA	NA	NA	0	2.77829	0.00461827
MAD_Dr_004_121748	20615	OTTDART00000043968	0	-	-	0	1	12220	NA	NA	NA	ENSDARG00000002994	562919	NA	NA	NA	NA	inositol 1,4,5-trisphosphate 3-kinase C	ZDB-GENE-030131-6009	itpkca	0.16	3.87196	0.00176455
MAD_Dr_004_121783	20647	OTTDART00000039087	4	0	OTTDART00000039083 ; OTTDART00000039082 ; NM_212784.1 ; Dr.32450	0	1	122246	NA	NA	NA	ENSDARG00000044093	560828	NA	NA	NA	NA	ribosomal protein L13a	ZDB-GENE-030131-168	rpl13a	0.06	4.66397	0.000926923
MAD_Dr_004_121796	20660	ENSDART00000112342 ; ENSDART00000051356	2	1	Dr.114929 ; OTTDART00000021680	0	1	122276	NA	NA	NA	ENSDARG00000035433	-	NA	NA	NA	NA	NA	ZDB-GENE-060531-161	arpc5lb	0.24	7.56093	0.00012613
MAD_Dr_004_121812	20676	ENSDART00000076399	4	0	OTTDART00000045315 ; OTTDART00000030538 ; Dr.78480 ; NM_200644.1	0	1	12229	NA	NA	NA	ENSDARG00000054259	393617	NA	NA	NA	NA	N-acetyltransferase 10	ZDB-GENE-040426-1543	nat10	0.25	5.64373	0.000445862
MAD_Dr_004_121834	20697	OTTDART00000038737	2	1	ENSDART00000066730 ; OTTDART00000038735	0	1	122315	NA	NA	NA	ENSDARG00000045381	550376	NA	NA	NA	NA	NA	ZDB-GENE-050417-170	cib1	0.11	8.46244	7.37309e-05
MAD_Dr_004_121837	20700	OTTDART00000040875	2	1	OTTDART00000037623 ; Dr.123384	0	1	122318	NA	NA	NA	ENSDARG00000062139	559564	NA	NA	NA	NA	eukaryotic translation initiation factor 2-alpha kinase 3	ZDB-GENE-050414-2	eif2ak3	0	2.72447	0.00484523
MAD_Dr_004_121860	20722	OTTDART00000020632	0	-	-	0	1	12234	NA	NA	NA	ENSDARG00000093406	553664	NA	NA	NA	NA	zgc:111986	ZDB-GENE-050522-304	zgc:111986	0.06	3.00123	0.00376926
MAD_Dr_004_121906	20768	XM_001343605.1	0	-	-	0	1	122381	XM_001343605.1	XM_001343605	NA	ENSDARG00000069368	100004307	NA	NA	NA	NA	hypothetical protein LOC100004307; neuritin 1-like	ZDB-GENE-050419-106	nrn1la	0.05	1.33621	0.0185729
MAD_Dr_004_121907	20769	NM_001045392.1 ; OTTDART00000006624	1	1	Dr.86353	0	1	122383	NM_001045392.1	NM_001045392	si:ch211-147d7.2	ENSDARG00000042577	751677	si:ch211-147d7.2	NA	NA	NA	si:ch211-147d7.2	ZDB-GENE-041014-356	batf3	0.14	7.81691	0.000107942
MAD_Dr_004_121908	20770	NM_001032728.1	0	-	-	0	1	122384	NM_001032728.1	NM_001032728	cox7a2	ENSDARG00000053217	554103	cytochrome c oxidase, subunit VIIa 2	NA	NA	NA	cytochrome c oxidase, subunit VIIa 2	ZDB-GENE-050522-153	cox7a2a	0	1.00175	0.0259699
MAD_Dr_004_121926	20787	Dr.114894	1	0	XM_001921989.1	0	1	122401	NA	NA	NA	ENSDARG00000068267	797046	NA	Dr.114894	NA	NA	novel protein similar to vertebrate SH2 domain protein 1A Duncan's disease lymphoproliferative syndrome (SH2D1A)	ZDB-GENE-060526-212	sh2d1aa	0.17	11.348	1.59042e-05
MAD_Dr_004_122037	20894	OTTDART00000041707	1	1	OTTDART00000041706	0	1	122520	NA	NA	NA	ENSDARG00000009380	415251	NA	NA	NA	NA	zgc:86602	ZDB-GENE-040625-178	ints12	0.3	8.70489	6.42907e-05
MAD_Dr_004_122090	20944	NM_001076744.1	0	-	-	0	1	12257	NM_001076744.1	NM_001076744	zgc:152904	ENSDARG00000055669	767777	zgc:152904	NA	NA	NA	zgc:152904	ZDB-GENE-060929-856	zgc:152904	0.2	11.7562	1.3089e-05
MAD_Dr_004_122107	20959	OTTDART00000010476	1	0	XM_678490.3	0	1	122587	NA	NA	NA	ENSDARG00000022660	555846	NA	NA	NA	NA	armadillo repeat containing 2	ZDB-GENE-041014-7	armc2	0.1	7.86046	0.000105021
MAD_Dr_004_122108	20960	ENSDART00000076061 ; NM_001144052.1 ; Dr.154690	1	1	OTTDART00000002359	0	1	122588	NM_001144052.1	NM_001144052	si:ch211-10e8.7	ENSDARG00000053939	100034402	si:ch211-10e8.7	Dr.154690	si:ch211-10e8.7	si:ch211-10e8.7	si:ch211-10e8.7	ZDB-GENE-040724-208	tgfa	0.4	16.4593	1.80842e-06
MAD_Dr_004_122113	20965	ENSDART00000114629	2	1	Dr.15367 ; XM_001332682.2	0	1	122598	NA	NA	NA	ENSDARG00000076430	-	NA	NA	NA	NA	NA	ZDB-GENE-080403-16	ep300a	0	2.78183	0.00460115
MAD_Dr_004_122155	21004	OTTDART00000019747	3	1	OTTDART00000019744 ; NM_001128534.1 ; ENSDART00000088222	0	1	122644	NA	NA	NA	ENSDARG00000061688	564669	NA	NA	NA	NA	NA	ZDB-GENE-060526-60	arvcfb	0	3.78895	0.00188785
MAD_Dr_004_122166	21014	ENSDART00000019905	2	0	XM_001332477.2 ; Dr.152793	0	1	122655	NA	NA	NA	ENSDARG00000009949	100332162	NA	NA	NA	NA	NA	NA	NA	0.39	19.5259	6.28249e-07
MAD_Dr_004_122171	21018	ENSDART00000034027 ; NM_199686.2 ; Dr.76938	0	1		0	1	12266	NM_199686.2	NM_199686	zgc:73328	ENSDARG00000009754	324551	zgc:73328	Dr.76938	wu:fe15a01	wu:fe15a01	zgc:73328	ZDB-GENE-030131-3272	zc3h11a	0	1.9281	0.0102699
MAD_Dr_004_122182	21029	ENSDART00000085758	4	1	Dr.106569 ; XM_679337.2 ; Dr.77555 ; XM_001342172.1	0	1	12267	NA	NA	NA	ENSDARG00000060679	558450	NA	NA	NA	NA	wu:fb82e06; lysine (K)-specific demethylase 1	ZDB-GENE-030131-7828	kdm1a	0.11	4.21541	0.00132574
MAD_Dr_004_122223	21068	OTTDART00000042064	2	1	ENSDART00000079007 ; OTTDART00000042062	0	1	122706	NA	NA	NA	ENSDARG00000056499	335151	NA	NA	NA	NA	NA	ZDB-GENE-030131-7091	ca6	0	1.23431	0.0205453
MAD_Dr_004_122260	21104	OTTDART00000030771	0	-	-	0	1	12274	NA	NA	NA	ENSDARG00000039217	554509	NA	NA	NA	NA	NA	ZDB-GENE-030131-6960	orc1	0	1.59476	0.0143111
MAD_Dr_004_122293	21137	OTTDART00000005112	0	-	-	0	1	122766	NA	NA	NA	ENSDARG00000094026	-	NA	NA	NA	NA	NA	ZDB-GENE-040724-80	si:ch211-278j3.1	0.67	18.5713	8.62017e-07
MAD_Dr_004_122299	21142	OTTDART00000029667	1	1	OTTDART00000029664	0	1	122771	NA	NA	NA	ENSDARG00000022410	563195	NA	NA	NA	NA	NA	ZDB-GENE-050706-182	rrp12	0	2.41716	0.00644601
MAD_Dr_004_122307	21149	ENSDART00000082847	1	1	NM_001077605.1	0	1	122789	NA	NA	NA	ENSDARG00000059536	559300	NA	NA	NA	NA	zgc:153381	ZDB-GENE-061027-351	fam78aa	0.56	19.2716	6.84415e-07
MAD_Dr_004_122314	21154	ENSDART00000114415	2	1	Dr.85122 ; NM_001017610.1	0	1	122806	NA	NA	NA	ENSDARG00000077760	550273	NA	NA	NA	NA	NA	ZDB-GENE-050417-80	ascc1	1.38	127.057	1.02919e-12
MAD_Dr_004_122359	21196	OTTDART00000025793	1	1	NM_199818.1	0	1	122852	NA	NA	NA	ENSDARG00000025953	327510	NA	NA	NA	NA	NA	ZDB-GENE-030131-5721	rhoq	0.02	4.27961	0.00125899
MAD_Dr_004_122372	21209	OTTDART00000045755	0	-	-	0	1	122865	NA	NA	NA	ENSDARG00000092671	-	NA	NA	NA	NA	NA	ZDB-GENE-091204-447	si:ch1073-345a8.1	0	2.55768	0.00566208
MAD_Dr_004_122373	21210	ENSDART00000043933	2	1	OTTDART00000041138 ; OTTDART00000041139	0	1	122866	NA	NA	NA	ENSDARG00000033789	393821	NA	NA	NA	NA	zgc:77820	ZDB-GENE-040426-1886	ndufb7	0.28	5.69719	0.000429933
MAD_Dr_004_122418	21251	ENSDART00000113273	1	0	XM_683763.3	0	1	122912	NA	NA	NA	ENSDARG00000075814	-	NA	NA	NA	NA	NA	NA	NA	0	1.74335	0.0123206
MAD_Dr_004_122448	21281	NM_001089460.1 ; Dr.16985	0	1		0	1	12294	NM_001089460.1	NM_001089460	zgc:162290	ENSDARG00000062748	100007897	zgc:162290	Dr.16985	zgc:162290	zgc:162290	zgc:162290	ZDB-GENE-070424-87	pkn1b	0	4.47679	0.00107503
MAD_Dr_004_122467	21298	OTTDART00000007034	4	1	ENSDART00000043298 ; OTTDART00000007033 ; Dr.12986 ; NM_205569.1	0	1	122957	NA	NA	NA	ENSDARG00000031683	394198	NA	NA	NA	NA	v-fos FBJ murine osteosarcoma viral oncogene homolog	ZDB-GENE-031222-4	fos	0.19	1.82579	0.011349
MAD_Dr_004_122474	21304	OTTDART00000015328	38	0	OTTDART00000011416 ; OTTDART00000011418 ; ENSDART00000115332 ; ENSDART00000113896 ; ENSDART00000112514 ; ENSDART00000111311 ; ENSDART00000097502 ; ENSDART00000100879 ; Dr.151544 ; Dr.135135 ; XM_001923436.1 ; Dr.78774 ; XM_001923439.1 ; Dr.149550 ; XM_001923438.1 ; Dr.152595 ; Dr.141406 ; XM_702459.3 ; XM_001922517.1 ; XM_001923567.1 ; XM_001922990.1 ; Dr.153956 ; XM_001923532.1 ; OTTDART00000015…	0	1	122964	NA	NA	NA	ENSDARG00000095679	-	NA	NA	NA	NA	NA	ZDB-GENE-050419-104	si:dkey-73n10.10	1.64	69.2351	1.04196e-10
MAD_Dr_004_122478	21308	OTTDART00000028293	4	0	ENSDART00000075400 ; OTTDART00000028291 ; Dr.155062 ; NM_213502.1	0	1	122968	NA	NA	NA	ENSDARG00000053370	406823	NA	NA	NA	NA	zgc:55443	ZDB-GENE-040426-2900	eif3jb	0.12	2.76609	0.0046713
MAD_Dr_004_122490	21319	OTTDART00000040254	1	1	XM_001921144.1	0	1	122982	NA	NA	NA	ENSDARG00000067798	-	NA	NA	NA	NA	NA	ZDB-GENE-081107-53	ppapdc1a	1.06	54.1384	6.14641e-10
MAD_Dr_004_122494	21323	ENSDART00000114678	1	0	Dr.22023	0	1	122987	NA	NA	NA	ENSDARG00000078976	322903	NA	NA	NA	NA	NA	ZDB-GENE-030131-1623	nanos1	0.32	5.39562	0.000533565
MAD_Dr_004_122627	21449	OTTDART00000009687	0	-	-	0	1	12311	NA	NA	NA	ENSDARG00000045540	560729	NA	NA	NA	NA	NA	ZDB-GENE-030131-5428	ppp6r2a	0	2.64759	0.00520538
MAD_Dr_004_122690	21510	OTTDART00000045647	4	1	ENSDART00000084063 ; ENSDART00000023316 ; Dr.4658 ; NM_200623.1	0	1	123167	NA	NA	NA	ENSDARG00000095879	393596	NA	NA	NA	NA	NA	ZDB-GENE-040426-1264	wdr46	1.04	34.4818	1.44925e-08
MAD_Dr_004_122692	21512	ENSDART00000018475	3	0	OTTDART00000025394 ; NM_001002081.1 ; Dr.83576	0	1	123169	NA	NA	NA	ENSDARG00000013800	415171	NA	NA	NA	NA	small nuclear ribonucleoprotein D3 polypeptide	ZDB-GENE-040625-55	snrpd3	0.47	13.8758	5.08894e-06
MAD_Dr_004_122705	21524	NM_131526.1	3	1	Dr.80622 ; OTTDART00000026178 ; OTTDART00000033915	0	1	123184	NM_131526.1	NM_131526	hspe1	ENSDARG00000056167	58041	heat shock 10 protein 1 (chaperonin 10)	NA	NA	NA	heat shock 10 protein 1 (chaperonin 10)	ZDB-GENE-000906-2	hspe1	0	1.04199	0.0249449
MAD_Dr_004_122706	21525	NM_001131053.2	3	1	Dr.121290 ; ENSDART00000061007 ; OTTDART00000015431	0	1	123186	NM_001131053.2	NM_001131053	mt2	ENSDARG00000044491	100174951	metallothionein 2	NA	NA	NA	metallothionein 2; metallothionein; kinesin family member 20A	NA	NA	0.86	53.1266	6.99402e-10
MAD_Dr_004_122746	21565	OTTDART00000030071	0	-	-	0	1	123224	NA	NA	NA	ENSDARG00000095158	-	NA	NA	NA	NA	NA	ZDB-GENE-070705-52	si:ch211-155a19.2	2.43	370.808	0
MAD_Dr_004_122788	21606	OTTDART00000025327	0	-	-	0	1	12326	NA	NA	NA	ENSDARG00000018329	140425	NA	NA	NA	NA	NA	ZDB-GENE-011128-8	gc2	1	100.47	6.09115e-12
MAD_Dr_004_122814	21632	OTTDART00000024240	0	-	-	0	1	12328	NA	NA	NA	ENSDARG00000022712	30767	NA	NA	NA	NA	signal transduction and activation of transcription 3	ZDB-GENE-980526-68	stat3	1.27	46.1231	1.90799e-09
MAD_Dr_004_122815	21633	OTTDART00000016260	0	-	-	0	1	123280	NA	NA	NA	ENSDARG00000095451	-	NA	NA	NA	NA	NA	ZDB-GENE-050419-122	si:ch211-196l7.4	0	1.05117	0.024723
MAD_Dr_004_122817	21635	OTTDART00000028194	3	1	ENSDART00000074128 ; Dr.77076 ; OTTDART00000028190	0	1	123282	NA	NA	NA	ENSDARG00000052304	393793	NA	NA	NA	NA	ubiquinol-cytochrome c reductase core protein I	ZDB-GENE-040426-1792	uqcrc1	0.11	2.40279	0.0065376
MAD_Dr_004_122819	21637	OTTDART00000035115	4	0	ENSDART00000034686 ; Dr.78319 ; NM_200229.1 ; OTTDART00000035114	0	1	123284	NA	NA	NA	ENSDARG00000024846	393198	NA	NA	NA	NA	NA	ZDB-GENE-040426-982	cops8	0	1.44666	0.0166077
MAD_Dr_004_122825	21643	NM_001037113.1	0	-	-	0	1	123297	NM_001037113.1	NM_001037113	uba52	ENSDARG00000041435	641289	ubiquitin A-52 residue ribosomal protein fusion pr	NA	NA	NA	ubiquitin A-52 residue ribosomal protein fusion product 1	ZDB-GENE-051023-7	uba52	0.27	4.91956	0.000762953
MAD_Dr_004_122838	21656	Dr.88797	0	-	-	0	1	123307	NA	NA	NA	ENSDARG00000090497	-	NA	Dr.88797	NA	NA	NA	NA	NA	0	3.33743	0.00279258
MAD_Dr_004_122842	21660	OTTDART00000042822	2	1	Dr.83693 ; XM_687424.2	0	1	12331	NA	NA	NA	ENSDARG00000013024	-	NA	NA	NA	NA	NA	NA	NA	0.18	4.17897	0.00136632
MAD_Dr_004_122869	21687	OTTDART00000024462	2	1	OTTDART00000011688 ; ENSDART00000099043	0	1	123336	NA	NA	NA	ENSDARG00000006370	286779	NA	NA	NA	NA	NA	ZDB-GENE-021219-2	atp6v1h	0	1.845	0.0111339
MAD_Dr_004_122870	21688	OTTDART00000026054	3	1	ENSDART00000002244 ; NM_001002478.2 ; Dr.85555	0	1	123337	NA	NA	NA	ENSDARG00000016855	436751	NA	NA	NA	NA	splicing factor 3b, subunit 5	ZDB-GENE-040718-181	sf3b5	1.09	33.8911	1.62921e-08
MAD_Dr_004_122877	21695	OTTDART00000043908	0	-	-	0	1	123347	NA	NA	NA	ENSDARG00000092282	-	NA	NA	NA	NA	NA	ZDB-GENE-091204-366	si:ch211-203l7.3	0.91	103.369	4.9127e-12
MAD_Dr_004_122894	21711	NM_182940.2	6	0	OTTDART00000002416 ; ENSDART00000112199 ; ENSDART00000101734 ; OTTDART00000025421 ; OTTDART00000002419 ; OTTDART00000002407	0	1	123369	NM_182940.2	NM_182940	hbae1	ENSDARG00000077925	30597	hemoglobin alpha embryonic-1	NA	NA	NA	similar to novel alpha-type globin; hemoglobin alpha embryonic-1	ZDB-GENE-980526-80	hbae1	0	1.12742	0.0228672
MAD_Dr_004_122898	21715	OTTDART00000027671	0	-	-	0	1	123375	NA	NA	NA	ENSDARG00000070121	553413	NA	NA	NA	NA	NA	ZDB-GENE-060228-7	rhoh	0.58	25.1464	1.2302e-07
MAD_Dr_004_122945	21761	OTTDART00000033765	1	1	OTTDART00000033768	0	1	123414	NA	NA	NA	ENSDARG00000094811	-	NA	NA	NA	NA	NA	ZDB-GENE-070912-351	si:dkey-111i23.1	0.43	16.7048	1.65674e-06
MAD_Dr_004_122956	21770	ENSDART00000113324 ; NM_001135974.1	2	1	Dr.86888 ; OTTDART00000045555	0	1	123427	NM_001135974.1	NM_001135974	zgc:194007	ENSDARG00000076588	565039	zgc:194007	NA	NA	NA	hypothetical LOC565039	ZDB-GENE-081022-49	zgc:194007	0.07	4.41553	0.0011301
MAD_Dr_004_122992	21805	OTTDART00000026812 ; ENSDART00000103640	2	1	Dr.19915 ; NM_212561.1	0	1	12346	NA	NA	NA	ENSDARG00000070538	58008	NA	NA	NA	NA	hairy/enhancer-of-split related with YRPW motif 1	ZDB-GENE-000607-70	hey1	0.31	14.6331	3.76039e-06
MAD_Dr_004_123007	21820	OTTDART00000023026	1	0	OTTDART00000021726	0	1	123481	NA	NA	NA	ENSDARG00000035400	556625	NA	NA	NA	NA	NA	ZDB-GENE-030131-8731	btf3	0	1.64129	0.0136655
MAD_Dr_004_123017	21829	OTTDART00000039655	2	1	XM_001922866.1 ; OTTDART00000039654	0	1	123491	NA	NA	NA	ENSDARG00000042467	557765	NA	NA	NA	NA	NA	ZDB-GENE-071008-2	tlk1a	0	0.360329	0.047156
MAD_Dr_004_123019	21831	OTTDART00000041143	2	1	OTTDART00000041140 ; ENSDART00000112554	0	1	123493	NA	NA	NA	ENSDARG00000025904	326954	NA	NA	NA	NA	NA	ZDB-GENE-030131-5154	tecrb	0	0.760658	0.0330435
MAD_Dr_004_123025	21837	NM_200714.1	1	1	Dr.82790	0	1	123499	NM_200714.1	NM_200714	zgc:73107	ENSDARG00000074422	393687	zgc:73107	NA	NA	NA	zgc:73107	ZDB-GENE-040426-1672	ndufa13	0	2.53086	0.00579884
MAD_Dr_004_123065	21871	OTTDART00000021129	2	1	Dr.104534 ; Dr.152257	0	1	123535	NA	NA	NA	ENSDARG00000095556	336386	NA	NA	NA	NA	NA	ZDB-GENE-030131-8330	si:dkey-238c7.12	0.49	17.3817	1.29625e-06
MAD_Dr_004_123070	21876	OTTDART00000023556	2	1	Dr.90438 ; XM_689088.3	0	1	123541	NA	NA	NA	ENSDARG00000038121	-	NA	NA	NA	NA	NA	NA	NA	0.1	3.53137	0.00235879
MAD_Dr_004_123072	21878	OTTDART00000010308	1	1	XM_001921960.1	0	1	123543	NA	NA	NA	ENSDARG00000071637	-	NA	NA	NA	NA	NA	NA	NA	0.44	24.2131	1.57164e-07
MAD_Dr_004_123076	21882	OTTDART00000021571	2	1	Dr.91979 ; XM_690831.2	0	1	12355	NA	NA	NA	ENSDARG00000062362	-	NA	NA	NA	NA	NA	ZDB-GENE-060526-199	tpcn1	0	4.34123	0.00119874
MAD_Dr_004_123132	21938	ENSDART00000015372	1	1	Dr.75698	0	1	123607	NA	NA	NA	ENSDARG00000001915	100332229	NA	NA	NA	NA	NA	NA	NA	0.25	4.75753	0.000863825
MAD_Dr_004_123133	21939	NM_001037677.1	2	1	OTTDART00000029039 ; OTTDART00000029038	0	1	123608	NM_001037677.1	NM_001037677	zgc:123327	ENSDARG00000070437	557397	zgc:123327	NA	NA	NA	zgc:123327	ZDB-GENE-051113-276	rpl22	0.22	7.04465	0.000174805
MAD_Dr_004_123134	21940	ENSDART00000064150	1	1	OTTDART00000009944	0	1	123609	NA	NA	NA	ENSDARG00000043687	797937	NA	NA	NA	NA	si:ch211-59d15.9	ZDB-GENE-041014-27	si:ch211-59d15.9	0.47	16.4815	1.79379e-06
MAD_Dr_004_123190	21994	OTTDART00000033847	1	1	OTTDART00000033846	0	1	123654	NA	NA	NA	ENSDARG00000056679	553447	NA	NA	NA	NA	NA	ZDB-GENE-030131-1502	morc3a	0.19	10.1361	2.92982e-05
MAD_Dr_004_123192	21996	OTTDART00000038090	3	0	OTTDART00000038092 ; OTTDART00000038089 ; Dr.112513	0	1	123656	NA	NA	NA	ENSDARG00000018073	556778	NA	NA	NA	NA	zgc:165596	ZDB-GENE-070615-31	mrps22	0	2.40487	0.00652551
MAD_Dr_004_123193	21997	OTTDART00000041762	0	-	-	0	1	123657	NA	NA	NA	ENSDARG00000095632	-	NA	NA	NA	NA	NA	ZDB-GENE-090313-212	si:dkey-189j19.1	0.66	16.4202	1.83664e-06
MAD_Dr_004_123196	22000	OTTDART00000036734	0	-	-	0	1	12366	NA	NA	NA	ENSDARG00000093182	565338	NA	NA	NA	NA	NA	ZDB-GENE-061013-268	eif2ak1	0	0.775732	0.0325542
MAD_Dr_004_123198	22002	ENSDART00000113412	2	1	Dr.110670 ; XM_001919291.1	0	1	123661	NA	NA	NA	ENSDARG00000052511	-	NA	NA	NA	NA	NA	NA	NA	0	4.78288	0.000848124
MAD_Dr_004_123200	22004	NM_001110121.1	0	-	-	0	1	123663	NM_001110121.1	NM_001110121	zgc:171710	ENSDARG00000021838	100000341	zgc:171710	NA	NA	NA	zgc:171710	ZDB-GENE-080220-50	rps23	0	2.55566	0.00567115
MAD_Dr_004_123263	22063	OTTDART00000020627 ; NM_001045026.1 ; Dr.86593	1	0	ENSDART00000088427	0	1	12372	NM_001045026.1	NM_001045026	si:dkey-218n20.1	ENSDARG00000061752	563800	si:dkey-218n20.1	Dr.86593	si:dkey-218n20.1	si:dkey-218n20.1	si:dkey-218n20.1	ZDB-GENE-060503-342	fam65b	0.44	25.9053	1.01707e-07
MAD_Dr_004_123317	22116	OTTDART00000038986	0	-	-	0	1	12378	NA	NA	NA	ENSDARG00000036826	553206	NA	NA	NA	NA	NA	ZDB-GENE-050522-247	ankrd52a	0.67	17.9477	1.07251e-06
MAD_Dr_004_123331	22129	OTTDART00000035707	3	0	NM_213377.1 ; OTTDART00000036549 ; OTTDART00000036550	0	1	123808	NA	NA	NA	ENSDARG00000093606	-	NA	NA	NA	NA	NA	NA	NA	0.05	2.41986	0.00643132
MAD_Dr_004_123340	22138	ENSDART00000077259	1	1	NM_001003840.1	0	1	123817	NA	NA	NA	ENSDARG00000054980	335049	NA	NA	NA	NA	EBNA1 binding protein 2-like	ZDB-GENE-030131-6989	ebna1bp2	0.06	5.6488	0.000444656
MAD_Dr_004_123387	22183	OTTDART00000028559	1	1	OTTDART00000028558	0	1	123864	NA	NA	NA	ENSDARG00000027129	393369	NA	NA	NA	NA	zgc:63675	ZDB-GENE-040426-1232	tmem218	0.06	4.08497	0.00147559
MAD_Dr_004_123449	22242	OTTDART00000025952	1	1	OTTDART00000025951	0	1	123929	NA	NA	NA	ENSDARG00000015823	406684	NA	NA	NA	NA	NA	ZDB-GENE-040426-2699	vps26b	0	1.53108	0.0152427
MAD_Dr_004_123457	22250	OTTDART00000043074	0	-	-	0	1	123938	NA	NA	NA	ENSDARG00000062720	-	NA	NA	NA	NA	NA	ZDB-GENE-091116-32	pcdh1a	0	1.59131	0.014361
MAD_Dr_004_123523	22312	OTTDART00000028363	0	-	-	0	1	12402	NA	NA	NA	ENSDARG00000024299	550397	NA	NA	NA	NA	C1q and tumor necrosis factor related protein 4	ZDB-GENE-050417-198	c1qtnf4	0.61	23.1773	2.09288e-07
MAD_Dr_004_123550	22338	ENSDART00000074757 ; NM_001033718.1 ; Dr.78229	1	1	OTTDART00000025227	0	1	12405	NM_001033718.1	NM_001033718	znf598	ENSDARG00000014945	407728	zinc finger protein 598	Dr.78229	znf598	zinc finger protein 598	zinc finger protein 598	ZDB-GENE-060602-3	znf598	0	1.3221	0.0188446
MAD_Dr_004_123567	22355	Dr.148441	1	1	XM_001331983.2	0	1	124065	NA	NA	NA	ENSDARG00000088355	-	NA	Dr.148441	wu:fb26f10	wu:fb26f10	wu:fb26f10	NA	NA	0	3.25017	0.00301681
MAD_Dr_004_123651	22436	OTTDART00000029378	4	1	ENSDART00000021319 ; Dr.3350 ; NM_001007367.1 ; OTTDART00000029377	0	1	124147	NA	NA	NA	ENSDARG00000038870	492495	NA	NA	NA	NA	SLU7 splicing factor homolog (S. cerevisiae)	ZDB-GENE-041114-62	slu7	0.17	5.63638	0.000447933
MAD_Dr_004_123655	22439	OTTDART00000033747	1	1	ENSDART00000109715	0	1	124154	NA	NA	NA	ENSDARG00000034555	-	NA	NA	NA	NA	NA	NA	NA	0	0.959243	0.0271396
MAD_Dr_004_123661	22445	ENSDART00000016187	3	0	NM_001089351.2 ; Dr.13960 ; ENSDART00000114254	0	1	124163	NA	NA	NA	ENSDARG00000015543	448856	NA	NA	NA	NA	S100 calcium binding protein A1	ZDB-GENE-040916-1	s100a1	0.24	10.3147	2.67059e-05
MAD_Dr_004_123671	22453	NM_001045438.1	2	0	Dr.154389 ; Dr.76391	0	1	124178	NM_001045438.1	NM_001045438	tmem14c	ENSDARG00000075180	751728	transmembrane protein 14C	NA	NA	NA	zgc:153439	ZDB-GENE-060825-156	tmem14ca	0	3.41354	0.0026133
MAD_Dr_004_123724	22505	OTTDART00000021445	0	-	-	0	1	124230	NA	NA	NA	ENSDARG00000094323	-	NA	NA	NA	NA	NA	ZDB-GENE-060526-226	si:dkey-180i4.2	0.09	4.83894	0.0008125
MAD_Dr_004_123725	22506	OTTDART00000022028	1	1	OTTDART00000022027	0	1	124231	NA	NA	NA	ENSDARG00000076939	557758	NA	NA	NA	NA	NA	ZDB-GENE-081107-14	znf451	0.18	4.55118	0.00101383
MAD_Dr_004_123726	22507	OTTDART00000022510 ; Dr.115030	0	1		0	1	124232	NA	NA	NA	ENSDARG00000092285	-	NA	Dr.115030	NA	NA	NA	ZDB-GENE-060526-76	cenpv	0	3.375	0.00270181
MAD_Dr_004_123731	22512	OTTDART00000038480	3	0	Dr.76079 ; ENSDART00000003001 ; OTTDART00000038482	0	1	124237	NA	NA	NA	ENSDARG00000006316	335539	NA	NA	NA	NA	ribosomal protein L23a	ZDB-GENE-030131-7479	rpl23a	0.06	4.40614	0.00113791
MAD_Dr_004_123738	22518	ENSDART00000061007	3	1	Dr.121290 ; NM_001131053.2 ; OTTDART00000015431	0	1	124245	NA	NA	NA	ENSDARG00000041623	30282	NA	NA	NA	NA	metallothionein 2; metallothionein; kinesin family member 20A	ZDB-GENE-030131-4174	mt2	1.33	61.1326	2.61254e-10
MAD_Dr_004_123791	22570	OTTDART00000038116	1	1	XM_001922926.1	0	1	12430	NA	NA	NA	ENSDARG00000040571	557121	NA	NA	NA	NA	NA	ZDB-GENE-070410-21	ube4a	0.03	3.38889	0.00266917
MAD_Dr_004_123858	22634	OTTDART00000021131	3	1	ENSDART00000092416 ; Dr.122659 ; NM_001044963.2	0	1	124372	NA	NA	NA	ENSDARG00000063321	561568	NA	NA	NA	NA	si:dkeyp-1h4.2	ZDB-GENE-060503-464	rabl2	0.05	3.96262	0.00163602
MAD_Dr_004_123864	22639	ENSDART00000067639	0	-	-	0	1	124386	NA	NA	NA	ENSDARG00000076747	-	NA	NA	NA	NA	NA	NA	NA	0	2.21028	0.0078273
MAD_Dr_004_123903	22675	Dr.117438	1	0	OTTDART00000037587	0	1	124426	NA	NA	NA	ENSDARG00000070232	799515	NA	Dr.117438	zgc:163080	zgc:163080	zgc:163080	ZDB-GENE-070410-137	zgc:163080	0.46	16.7813	1.61244e-06
MAD_Dr_004_123947	22716	OTTDART00000026855	4	1	NM_199696.1 ; ENSDART00000003715 ; OTTDART00000026854 ; OTTDART00000026856	0	1	124469	NA	NA	NA	ENSDARG00000021370	324822	NA	NA	NA	NA	ARP6 actin-related protein 6 homolog (yeast)	ZDB-GENE-030131-3543	actr6	0.43	14.0765	4.68683e-06
MAD_Dr_004_123950	22718	OTTDART00000032269	3	1	ENSDART00000098854 ; XM_001920637.1 ; OTTDART00000032268	0	1	124471	NA	NA	NA	ENSDARG00000032951	564177	NA	NA	NA	NA	NA	ZDB-GENE-070713-4	nrbp2	0.32	6.29521	0.000283463
MAD_Dr_004_123957	22725	ENSDART00000045124	2	1	Dr.743 ; OTTDART00000044150	0	1	124478	NA	NA	NA	ENSDARG00000032296	445030	NA	NA	NA	NA	zgc:92775	ZDB-GENE-040801-10	pomp	0.07	3.94453	0.00166031
MAD_Dr_004_123958	22726	ENSDART00000055161	0	-	-	0	1	124479	NA	NA	NA	ENSDARG00000037860	393478	NA	NA	NA	NA	zgc:66195	ZDB-GENE-040426-1566	cox6b2	0.31	17.4928	1.24776e-06
MAD_Dr_004_123960	22728	OTTDART00000014149	5	0	XM_001345170.2 ; Dr.59175 ; XR_045059.1 ; Dr.134848 ; OTTDART00000039810	0	1	124482	NA	NA	NA	ENSDARG00000093802	-	NA	NA	NA	NA	NA	ZDB-GENE-050208-469	si:ch211-255f4.5	0.87	29.6118	4.19333e-08
MAD_Dr_004_123976	22741	OTTDART00000010870	0	-	-	0	1	12450	NA	NA	NA	ENSDARG00000058322	327531	NA	NA	NA	NA	NA	ZDB-GENE-030131-5742	enc3	0.25	5.14846	0.000642348
MAD_Dr_004_124013	22775	Dr.153951	0	-	-	0	1	124527	NA	NA	NA	ENSDARG00000089227	-	NA	Dr.153951	NA	NA	NA	NA	NA	0.17	5.55467	0.000475055
MAD_Dr_004_124024	22786	OTTDART00000025421	6	0	OTTDART00000002416 ; ENSDART00000112199 ; ENSDART00000101734 ; NM_182940.2 ; OTTDART00000002419 ; OTTDART00000002407	0	1	124540	NA	NA	NA	ENSDARG00000089475	30597	NA	NA	NA	NA	similar to novel alpha-type globin; hemoglobin alpha embryonic-1	ZDB-GENE-980526-80	hbae1	0	1.11161	0.0232578
MAD_Dr_004_124025	22787	OTTDART00000026275	1	1	OTTDART00000026274	0	1	124541	NA	NA	NA	ENSDARG00000021433	324134	NA	NA	NA	NA	NA	ZDB-GENE-030131-2854	asmtl	0.17	6.33359	0.000276729
MAD_Dr_004_124080	22840	OTTDART00000013395	1	1	ENSDART00000059690	0	1	12459	NA	NA	NA	ENSDARG00000015749	777758	NA	NA	NA	NA	NA	ZDB-GENE-061110-115	hps3	0.48	21.0953	3.83466e-07
MAD_Dr_004_124096	22856	ENSDART00000110894 ; NM_001130602.1	0	1		0	1	124611	NM_001130602.1	NM_001130602	zgc:194876	ENSDARG00000076291	563476	zgc:194876	NA	NA	NA	zgc:194876	ZDB-GENE-030131-6602	cox7b	0.27	10.7489	2.13923e-05
MAD_Dr_004_124099	22859	XM_001920155.1 ; ENSDART00000109577	0	1		0	1	124614	XM_001920155.1	XM_001920155	NA	ENSDARG00000078272	-	NA	NA	NA	NA	NA	NA	NA	1.1	31.5204	2.72687e-08
MAD_Dr_004_124115	22873	ENSDART00000103733	3	1	ENSDART00000103737 ; Dr.79165 ; XM_683989.3	0	1	12463	NA	NA	NA	ENSDARG00000070568	-	NA	NA	NA	NA	si:ch211-11k18.10	ZDB-GENE-070912-20	atad5a	0.05	5.92713	0.000364636
MAD_Dr_004_124134	22890	OTTDART00000005224	6	0	OTTDART00000031860 ; XM_001345477.2 ; XM_001333624.2 ; Dr.86692 ; Dr.126074 ; OTTDART00000031965	0	1	124647	NA	NA	NA	ENSDARG00000094102	-	NA	NA	NA	NA	NA	ZDB-GENE-040724-273	si:dkey-100h21.2	0.57	24.4668	1.47286e-07
MAD_Dr_004_124140	22896	OTTDART00000027961	5	0	ENSDART00000055228 ; OTTDART00000027959 ; Dr.114432 ; NM_001002124.1 ; OTTDART00000027960	0	1	124653	NA	NA	NA	ENSDARG00000037892	415214	NA	NA	NA	NA	NA	ZDB-GENE-040625-125	psmc3ip	0.19	8.46039	7.37929e-05
MAD_Dr_004_124141	22897	OTTDART00000028530	1	1	ENSDART00000077834	0	1	124654	NA	NA	NA	ENSDARG00000055475	393738	NA	NA	NA	NA	zgc:73262; zgc:109888	ZDB-GENE-040426-1735	rps27.2	0	1.4678	0.0162484
MAD_Dr_004_124149	22904	ENSDART00000037286	12	0	ENSDART00000105276 ; Dr.120188 ; NM_001102634.1 ; ENSDART00000105297 ; NM_001110386.1 ; OTTDART00000013896 ; OTTDART00000014180 ; OTTDART00000014171 ; OTTDART00000014174 ; NM_001110388.1 ; Dr.75545 ; OTTDART00000014177	0	1	124670	NA	NA	NA	ENSDARG00000094199	561329	NA	NA	NA	NA	si:ch211-154a22.8	ZDB-GENE-050208-695	si:ch211-226h8.8	0.21	16.2463	1.96394e-06
MAD_Dr_004_124150	22905	ENSDART00000085247	1	0	NM_001045450.1	0	1	124671	NA	NA	NA	ENSDARG00000060472	751740	NA	NA	NA	NA	zgc:153425	ZDB-GENE-060825-43	anapc15	0.04	3.89814	0.00172766
MAD_Dr_004_124187	22940	OTTDART00000034555 ; NM_001123235.1 ; Dr.78730	2	0	ENSDART00000045093 ; XM_001923564.1	0	1	12470	NM_001123235.1	NM_001123235	arhgef7a	ENSDARG00000006299	553493	Rho guanine nucleotide exchange factor (GEF) 7a	Dr.78730	arhgef7a	Rho guanine nucleotide exchange factor (GEF) 7a	Rho guanine nucleotide exchange factor (GEF) 7a	ZDB-GENE-060322-11	arhgef7a	0.06	4.19248	0.00135114
MAD_Dr_004_124194	22947	OTTDART00000022903	2	1	ENSDART00000033701 ; OTTDART00000022901	0	1	124706	NA	NA	NA	ENSDARG00000042545	544659	NA	NA	NA	NA	NA	ZDB-GENE-050513-3	sema3ga	0.05	5.17181	0.000630896
MAD_Dr_004_124200	22953	ENSDART00000101462 ; ENSDART00000109178	1	1	OTTDART00000018508	0	1	124712	NA	NA	NA	ENSDARG00000069624	-	NA	NA	NA	NA	NA	ZDB-GENE-060503-609	mrps18c	0.41	17.0895	1.44366e-06
MAD_Dr_004_124203	22956	OTTDART00000028776	1	1	Dr.78194	0	1	124718	NA	NA	NA	ENSDARG00000040128	449551	NA	NA	NA	NA	zgc:103764	ZDB-GENE-040927-8	hint1	0.37	12.1873	1.06725e-05
MAD_Dr_004_124215	22968	ENSDART00000028938	2	0	OTTDART00000015025 ; Dr.123416	0	1	12473	NA	NA	NA	ENSDARG00000097017	402881	NA	NA	NA	NA	NA	ZDB-GENE-050126-2	mical3a	0	1.20637	0.0211147
MAD_Dr_004_124280	23031	OTTDART00000006700	10	0	XM_680557.3 ; OTTDART00000006697 ; OTTDART00000044639 ; ENSDART00000078593 ; OTTDART00000017713 ; Dr.95521 ; XM_001919844.1 ; OTTDART00000022146 ; OTTDART00000033917 ; Dr.125766	0	1	124805	NA	NA	NA	ENSDARG00000077006	570466	NA	NA	NA	NA	si:dkey-65b13.9; similar to rho-associated, coiled-coil containing protein kinase 2b	NA	NA	0.04	2.99112	0.00380337
MAD_Dr_004_124290	23038	NM_173234.1	2	0	Dr.76001 ; XM_001922472.1	0	1	124820	NM_173234.1	NM_173234	rps18	ENSDARG00000020153	192300	ribosomal protein S18	NA	NA	NA	similar to ribosomal protein S18; ribosomal protein S18	ZDB-GENE-020419-20	rps18	0	0.957494	0.0271881
MAD_Dr_004_124359	23105	OTTDART00000036861	5	1	OTTDART00000036860 ; ENSDART00000008312 ; OTTDART00000036859 ; Dr.78254 ; NM_001007187.1	0	1	124878	NA	NA	NA	ENSDARG00000016156	406586	NA	NA	NA	NA	NA	ZDB-GENE-040426-2495	fam53b	0.76	27.5363	6.81729e-08
MAD_Dr_004_124421	23165	OTTDART00000031173	3	1	OTTDART00000009334 ; OTTDART00000031174 ; OTTDART00000009335	0	1	124932	NA	NA	NA	ENSDARG00000069942	797946	NA	NA	NA	NA	NADH dehydrogenase (ubiquinone) flavoprotein 3	ZDB-GENE-030131-6500	ndufv3	0.11	8.73653	6.31215e-05
MAD_Dr_004_124476	23214	OTTDART00000010644	1	1	OTTDART00000010643	0	1	124984	NA	NA	NA	ENSDARG00000063076	558534	NA	NA	NA	NA	NA	ZDB-GENE-050208-331	atrip	0.21	6.81841	0.000201985
MAD_Dr_004_124483	23221	OTTDART00000024365	6	1	ENSDART00000004716 ; Dr.1508 ; NM_214773.1 ; OTTDART00000024361 ; OTTDART00000024364 ; OTTDART00000024366	0	1	124990	NA	NA	NA	ENSDARG00000019763	406801	NA	NA	NA	NA	acid phosphatase 5a, tartrate resistant	ZDB-GENE-040426-2864	acp5a	0	1.01026	0.025757
MAD_Dr_004_124488	23226	OTTDART00000033342	2	1	XM_001332082.2 ; OTTDART00000032711	0	1	124995	NA	NA	NA	ENSDARG00000079329	8388607	NA	NA	NA	NA	NA	ZDB-GENE-070410-134	rfwd2	0	3.3137	0.00285306
MAD_Dr_004_124492	23230	OTTDART00000035291	0	-	-	0	1	124999	NA	NA	NA	ENSDARG00000094060	-	NA	NA	NA	NA	NA	ZDB-GENE-081104-148	si:ch211-167e20.2	0	3.74705	0.00195481
MAD_Dr_004_124497	23234	OTTDART00000039818	2	0	XM_679157.3 ; OTTDART00000039817	0	1	125001	NA	NA	NA	ENSDARG00000097253	8388607	NA	NA	NA	NA	NA	NA	NA	0.01	3.81224	0.00185208
MAD_Dr_004_124587	23318	OTTDART00000032028	0	-	-	0	1	125095	NA	NA	NA	ENSDARG00000068745	-	NA	NA	NA	NA	NA	NA	NA	0	4.56122	0.00100597
MAD_Dr_004_124590	23321	OTTDART00000035308	4	1	Dr.87126 ; XM_001342202.2 ; ENSDART00000091612 ; OTTDART00000035002	0	1	125098	NA	NA	NA	ENSDARG00000069484	-	NA	NA	NA	NA	NA	ZDB-GENE-081104-516	dab2ipa	0.97	40.1017	5.1401e-09
MAD_Dr_004_124592	23323	OTTDART00000031345	0	-	-	0	1	1251	NA	NA	NA	ENSDARG00000075673	326745	NA	NA	NA	NA	NA	ZDB-GENE-030131-4944	arhgap21b	0.07	3.09839	0.00345177
MAD_Dr_004_124628	23356	NM_001089521.1	1	1	ENSDART00000087242	0	1	125144	NM_001089521.1	NM_001089521	zgc:162207	ENSDARG00000067975	100037369	zgc:162207	NA	NA	NA	zgc:162207	ZDB-GENE-070410-36	atpif1a	0.09	1.73707	0.0124013
MAD_Dr_004_124729	23454	Dr.92970	1	1	ENSDART00000064513	0	1	125203	NA	NA	NA	ENSDARG00000043934	553970	NA	Dr.92970	il17a/f2	interleukin 17a/f2	interleukin 17a/f2	ZDB-GENE-061031-2	il17a/f2	1.13	28.7355	5.14129e-08
MAD_Dr_004_124761	23485	Dr.108686 ; OTTDART00000001381	0	1		0	2	125224	NA	NA	NA	ENSDARG00000095368	368422	NA	Dr.108686	si:rp71-20i5.5	si:rp71-20i5.5	si:rp71-20i5.5	ZDB-GENE-030616-59	si:rp71-20i5.5	0.24	9.90802	3.3214e-05
MAD_Dr_004_124789	23513	OTTDART00000021528	0	-	-	0	1	125238	NA	NA	NA	ENSDARG00000095308	8388607	NA	NA	NA	NA	NA	ZDB-GENE-060526-105	si:ch211-215c18.3	0.17	6.04416	0.000336205
MAD_Dr_004_124909	23629	OTTDART00000037840	0	-	-	0	1	12530	NA	NA	NA	ENSDARG00000042030	553205	NA	NA	NA	NA	NA	ZDB-GENE-050522-22	kpna5	0.02	5.05645	0.000687922
MAD_Dr_004_125008	23726	NM_001079678.1 ; Dr.104375	0	1		0	1	12535	NM_001079678.1	NM_001079678	mib2	ENSDARG00000062118	560887	mind bomb 2	Dr.104375	mib2	mind bomb 2	mind bomb 2	ZDB-GENE-050628-1	mib2	0.06	0.42835	0.0446939
MAD_Dr_004_125086	23801	OTTDART00000045599	3	0	ENSDART00000056598 ; Dr.78613 ; NM_201308.1	0	1	12539	NA	NA	NA	ENSDARG00000038754	334202	NA	NA	NA	NA	polo-like kinase 3 (Drosophila)	ZDB-GENE-030131-6134	plk3	0	3.87624	0.00175821
MAD_Dr_004_125146	23861	ENSDART00000097823	1	1	OTTDART00000006697	0	1	12542	NA	NA	NA	ENSDARG00000096433	-	NA	NA	NA	NA	rho-associated, coiled-coil containing protein kin	NA	NA	0	2.76091	0.00469278
MAD_Dr_004_125242	23955	OTTDART00000026531	1	1	OTTDART00000026530	0	1	125471	NA	NA	NA	ENSDARG00000057027	562639	NA	NA	NA	NA	NA	ZDB-GENE-060331-95	rtn2b	0.24	10.138	2.92734e-05
MAD_Dr_004_125267	23977	NM_200761.1	1	0	Dr.124252	0	1	125500	NM_200761.1	NM_200761	dnajc19	ENSDARG00000044420	393734	DnaJ (Hsp40) homolog, subfamily C, member 19	NA	NA	NA	DnaJ (Hsp40) homolog, subfamily C, member 19	ZDB-GENE-040426-1730	dnajc19	0.72	20.4147	4.7044e-07
MAD_Dr_004_125281	23991	OTTDART00000013058 ; OTTDART00000013057	0	1		0	1	12551	NA	NA	NA	ENSDARG00000042623	406270	NA	NA	NA	NA	acyl-Coenzyme A binding domain containing 3	ZDB-GENE-040426-1930	acbd3	0.02	2.1362	0.00839133
MAD_Dr_004_125321	24029	ENSDART00000003298 ; ENSDART00000088961	3	1	Dr.11486 ; NM_201189.1 ; OTTDART00000024663	0	1	12554	NA	NA	NA	ENSDARG00000025094	-	NA	NA	NA	NA	NA	ZDB-GENE-040426-808	edem1	0	1.65905	0.0134204
MAD_Dr_004_125339	24047	OTTDART00000040277	1	0	OTTDART00000040282	0	1	125555	NA	NA	NA	ENSDARG00000002026	8388607	NA	NA	NA	NA	NA	NA	NA	1.26	59.1775	3.30072e-10
MAD_Dr_004_125341	24049	OTTDART00000041320	2	0	OTTDART00000041321 ; Dr.83811	0	1	125557	NA	NA	NA	ENSDARG00000004427	436711	NA	NA	NA	NA	zgc:92638	ZDB-GENE-040718-136	dpy30	0	3.82535	0.00183664
MAD_Dr_004_125440	24143	OTTDART00000009260	0	-	-	0	1	125629	NA	NA	NA	ENSDARG00000095705	563220	NA	NA	NA	NA	si:ch211-239e6.4	ZDB-GENE-041210-170	si:ch211-239e6.4	0.88	50.3509	1.02523e-09
MAD_Dr_004_125445	24148	OTTDART00000026814	3	0	OTTDART00000026813 ; ENSDART00000027625 ; Dr.120724	0	1	125633	NA	NA	NA	ENSDARG00000016239	393922	NA	NA	NA	NA	proteasome (prosome, macropain) 26S subunit, non-ATPase, 13; similar to proteasome (prosome, macropain) 26S subunit, non-ATPase, 13	ZDB-GENE-040426-1004	psmd13	0	0.875725	0.0295304
MAD_Dr_004_125447	24150	OTTDART00000029481	4	0	OTTDART00000029477 ; OTTDART00000029478 ; NM_001020574.1 ; Dr.86812	0	1	125635	NA	NA	NA	ENSDARG00000057075	553597	NA	NA	NA	NA	MAPK scaffold protein 1	ZDB-GENE-050522-345	lamtor3	0.27	8.34351	7.90676e-05
MAD_Dr_004_125452	24155	OTTDART00000036184	1	1	OTTDART00000036183	0	1	125640	NA	NA	NA	ENSDARG00000070109	492707	NA	NA	NA	NA	NA	ZDB-GENE-041111-282	ncapg	0	1.35258	0.018274
MAD_Dr_004_125478	24179	Dr.96513	0	-	-	0	1	125668	NA	NA	NA	ENSDARG00000063101	-	NA	Dr.96513	NA	NA	NA	NA	NA	0.1	4.93842	0.00075121
MAD_Dr_004_125480	24181	Dr.9044	0	-	-	0	1	12567	NA	NA	NA	ENSDARG00000063295	333938	NA	Dr.9044	myh9	myosin, heavy polypeptide 9, non-muscle	myosin, heavy polypeptide 9, non-muscle	ZDB-GENE-030131-5870	myh9a	0	2.32322	0.0070471
MAD_Dr_004_125538	24235	OTTDART00000015501	0	-	-	0	1	125711	NA	NA	NA	ENSDARG00000092724	-	NA	NA	NA	NA	NA	ZDB-GENE-060503-78	si:dkey-56p7.9	0.02	2.7723	0.00464473
MAD_Dr_004_125544	24241	OTTDART00000029044	6	0	ENSDART00000017427 ; OTTDART00000044657 ; OTTDART00000029043 ; OTTDART00000044680 ; Dr.79649 ; NM_001039930.1	0	1	125717	NA	NA	NA	ENSDARG00000011247	565672	NA	NA	NA	NA	RNA-binding region (RNP1, RRM) containing 3	ZDB-GENE-060312-35	rnpc3	0	2.04132	0.00919505
MAD_Dr_004_125623	24318	OTTDART00000011414	9	0	XM_694672.3 ; OTTDART00000011412 ; ENSDART00000076695 ; XR_029327.2 ; OTTDART00000011417 ; XM_001922025.1 ; XM_001922047.1 ; ENSDART00000100425 ; OTTDART00000015331	0	1	125776	NA	NA	NA	ENSDARG00000093239	-	NA	NA	NA	NA	NA	ZDB-GENEP-050419-5	si:ch211-223o1.1p	0.34	12.8696	7.83197e-06
MAD_Dr_004_125639	24332	OTTDART00000042792	0	-	-	0	1	125794	NA	NA	NA	ENSDARG00000073665	564822	NA	NA	NA	NA	NA	ZDB-GENE-090311-50	rasa1b	0.02	2.80373	0.00450116
MAD_Dr_004_125658	24349	NM_001003506.2	1	1	Dr.86782	0	1	125813	NM_001003506.2	NM_001003506	trappc2l	ENSDARG00000035799	445112	trafficking protein particle complex 2-like	NA	NA	NA	trafficking protein particle complex 2-like	ZDB-GENE-040801-249	trappc2l	0.26	5.98554	0.000350219
MAD_Dr_004_125672	24363	Dr.87922	0	-	-	0	2	125824	NA	NA	NA	ENSDARG00000088972	796120	NA	Dr.87922	NA	NA	NA	ZDB-GENE-131121-307	si:dkey-238d18.4	0.11	5.18538	0.000625402
MAD_Dr_004_125694	24385	OTTDART00000038032	0	-	-	0	1	12584	NA	NA	NA	ENSDARG00000060207	563746	NA	NA	NA	NA	NA	ZDB-GENE-070112-2212	traf7	0.11	5.47645	0.00050271
MAD_Dr_004_125707	24398	NM_200637.1 ; Dr.86401	2	1	ENSDART00000001678 ; OTTDART00000002026	0	1	12585	NM_200637.1	NM_200637	adam8a	ENSDARG00000001452	368917	a disintegrin and metalloproteinase domain 8a	Dr.86401	adam8a	a disintegrin and metalloproteinase domain 8a	a disintegrin and metalloproteinase domain 8a	ZDB-GENE-030616-622	adam8a	0.05	6.21673	0.000297842
MAD_Dr_004_125740	24429	NM_001012316.1	4	1	OTTDART00000026148 ; OTTDART00000026149 ; OTTDART00000040938 ; OTTDART00000040939	0	1	125878	NM_001012316.1	NM_001012316	rps24	ENSDARG00000039347	394194	ribosomal protein S24	NA	NA	NA	ribosomal protein S24	ZDB-GENE-040109-5	rps24	0.07	2.43346	0.00635091
MAD_Dr_004_125762	24451	Dr.110255	0	-	-	0	1	125899	NA	NA	NA	ENSDARG00000088962	-	NA	Dr.110255	NA	NA	NA	NA	NA	0	1.61373	0.0140502
MAD_Dr_004_125820	24508	OTTDART00000015194	2	1	ENSDART00000100135 ; Dr.84616	0	1	125944	NA	NA	NA	ENSDARG00000092364	8388607	NA	NA	NA	NA	NA	ZDB-GENE-050419-103	si:ch211-218c6.8	2.29	577.157	0
MAD_Dr_004_125832	24520	OTTDART00000040742	4	0	ENSDART00000047515 ; OTTDART00000044006 ; Dr.75712 ; NM_199763.1	0	1	125956	NA	NA	NA	ENSDARG00000091935	-	NA	NA	NA	NA	NA	ZDB-GENE-090312-182	si:ch1073-126c3.1	0.01	2.06843	0.0089553
MAD_Dr_004_125937	24620	NM_001076762.2	1	1	OTTDART00000009260	0	1	126065	NM_001076762.2	NM_001076762	si:ch211-239e6.4	ENSDARG00000045551	563220	si:ch211-239e6.4	NA	NA	NA	si:ch211-239e6.4	ZDB-GENE-041210-170	si:ch211-239e6.4	2.5	200.432	3.5149e-14
MAD_Dr_004_125992	24674	OTTDART00000008069	0	-	-	0	1	126108	NA	NA	NA	ENSDARG00000070521	327024	NA	NA	NA	NA	NA	ZDB-GENE-030131-5232	si:ch211-286m4.1	0.42	13.6826	5.52293e-06
MAD_Dr_004_125995	24677	OTTDART00000014857	1	0	Dr.124460	0	1	126110	NA	NA	NA	ENSDARG00000094299	-	NA	NA	NA	NA	NA	ZDB-GENE-050419-187	si:ch211-161f1.3	0.52	24.5079	1.45609e-07
MAD_Dr_004_125998	24680	OTTDART00000025473	2	1	ENSDART00000038896 ; OTTDART00000025472	0	1	126113	NA	NA	NA	ENSDARG00000021896	664764	NA	NA	NA	NA	NA	ZDB-GENE-050913-39	asap3	0.17	7.24289	0.000154372
MAD_Dr_004_126009	24690	OTTDART00000042804	4	0	OTTDART00000042800 ; ENSDART00000109744 ; XM_694135.3 ; OTTDART00000042803	0	1	126124	NA	NA	NA	ENSDARG00000078441	-	NA	NA	NA	NA	NA	NA	NA	0	2.21469	0.0077973
MAD_Dr_004_126079	24753	OTTDART00000019234	1	1	OTTDART00000019233	0	1	126184	NA	NA	NA	ENSDARG00000035871	336713	NA	NA	NA	NA	ribosomal protein L30	ZDB-GENE-030131-8657	rpl30	0.25	11.36	1.58242e-05
MAD_Dr_004_126108	24781	ENSDART00000015881	2	1	NM_001012499.1 ; OTTDART00000028187	0	1	12621	NA	NA	NA	ENSDARG00000020979	503535	NA	NA	NA	NA	zgc:113070	ZDB-GENE-050220-13	zgc:113070	0	3.63472	0.00215735
MAD_Dr_004_126134	24807	Dr.152790	0	-	-	0	2	126225	NA	NA	NA	ENSDARG00000091729	-	NA	Dr.152790	NA	NA	NA	NA	NA	0	0.767781	0.0328083
MAD_Dr_004_126139	24811	ENSDART00000059143	1	1	Dr.87145	0	1	12623	NA	NA	NA	ENSDARG00000040407	-	NA	NA	NA	NA	ubiquitin specific peptidase 22	ZDB-GENE-060512-211	usp22	0.22	3.16774	0.00324676
MAD_Dr_004_126143	24815	OTTDART00000033424	2	1	OTTDART00000034140 ; OTTDART00000033216	0	1	126233	NA	NA	NA	ENSDARG00000017038	-	NA	NA	NA	NA	NA	ZDB-GENE-060929-954	zgc:152670	0.15	3.28076	0.00293722
MAD_Dr_004_126150	24822	OTTDART00000045334	2	1	OTTDART00000045333 ; XM_696161.3	0	1	126241	NA	NA	NA	ENSDARG00000062575	327464	NA	NA	NA	NA	NA	ZDB-GENE-030131-5675	si:ch211-210g13.5	0.2	4.47142	0.00107972
MAD_Dr_004_126151	24823	ENSDART00000019227	0	-	-	0	1	126242	NA	NA	NA	ENSDARG00000015490	192301	NA	NA	NA	NA	ribosomal protein L24	ZDB-GENE-020419-25	rpl24	0	2.11483	0.00856419
MAD_Dr_004_126152	24824	ENSDART00000024847	0	-	-	0	1	126243	NA	NA	NA	ENSDARG00000013935	798466	NA	NA	NA	NA	NA	NA	NA	0	4.64425	0.000940472
MAD_Dr_004_126155	24827	ENSDART00000111002	1	1	XM_684341.3	0	1	126247	NA	NA	NA	ENSDARG00000076239	-	NA	NA	NA	NA	NA	NA	NA	0	1.84429	0.0111406
MAD_Dr_004_126163	24834	ENSDART00000110638	9	0	ENSDART00000111340 ; NM_001045417.1 ; OTTDART00000023614 ; Dr.62670 ; Dr.123388 ; ENSDART00000099060 ; OTTDART00000031404 ; NM_001109841.1 ; Dr.83482	0	1	126255	NA	NA	NA	ENSDARG00000088923	100126138	NA	NA	NA	NA	NA	ZDB-GENE-091118-43	si:ch211-12h2.8	0.47	6.64366	0.000226733
MAD_Dr_004_126164	24835	NM_201122.1	4	1	OTTDART00000025353 ; Dr.75517 ; OTTDART00000025350 ; OTTDART00000025351	0	1	126256	NM_201122.1	NM_201122	rpl34	ENSDARG00000029500	394097	ribosomal protein L34	NA	NA	NA	ribosomal protein L34	ZDB-GENE-040426-1033	rpl34	0.11	4.57841	0.000991801
MAD_Dr_004_126175	24846	Dr.94152 ; NM_001083857.1 ; ENSDART00000100845	0	1		0	1	126266	NM_001083857.1	NM_001083857	NA	ENSDARG00000058414	100333884	NA	Dr.94152	NA	NA	bone gamma-carboxyglutamate (gla) protein	ZDB-GENE-050113-4	bglap	2.04	42.4572	3.4803e-09
MAD_Dr_004_126216	24886	Dr.36447 ; OTTDART00000039273	1	1	ENSDART00000025390	0	1	12630	NA	NA	NA	ENSDARG00000019699	334173	NA	Dr.36447	im:6907928	im:6907928	im:6907928	ZDB-GENE-030131-6105	baz1a	0	1.07257	0.024197
MAD_Dr_004_126217	24887	OTTDART00000024650	4	1	ENSDART00000025441 ; Dr.80620 ; NM_213505.1 ; OTTDART00000024649	0	1	126300	NA	NA	NA	ENSDARG00000020607	406826	NA	NA	NA	NA	partial optokinetic response b	ZDB-GENE-040426-2904	emc3	0	2.34965	0.00687339
MAD_Dr_004_126273	24938	ENSDART00000103281 ; ENSDART00000004780	3	1	OTTDART00000037427 ; Dr.26819 ; NM_001014332.1	0	1	12635	NA	NA	NA	ENSDARG00000001897	541519	NA	NA	NA	NA	zgc:110815	ZDB-GENE-050327-52	man2b1	0.18	5.07759	0.000676867
MAD_Dr_004_126301	24965	OTTDART00000027755	1	1	OTTDART00000027756	0	1	126375	NA	NA	NA	ENSDARG00000037259	393781	NA	NA	NA	NA	zgc:73375	ZDB-GENE-040426-1781	ndufb6	0	0.737323	0.0337857
MAD_Dr_004_126316	24978	NM_200487.1 ; Dr.81406	1	1	OTTDART00000024490	0	1	12639	NM_200487.1	NM_200487	tbc1d23	ENSDARG00000044357	798995	TBC1 domain family, member 23	Dr.81406	tbc1d23	TBC1 domain family, member 23	TBC1 domain family, member 23	ZDB-GENE-040426-1253	tbc1d23	0.25	5.34047	0.000556144
MAD_Dr_004_126382	25041	ENSDART00000050395	0	-	-	0	1	12645	NA	NA	NA	ENSDARG00000033589	555957	NA	NA	NA	NA	NA	ZDB-GENE-100811-1	ephb3b	0.67	21.7978	3.10969e-07
MAD_Dr_004_126392	25051	ENSDART00000103828	0	-	-	0	1	126460	NA	NA	NA	ENSDARG00000070588	-	NA	NA	NA	NA	NA	NA	NA	1.25	198.659	3.70535e-14
MAD_Dr_004_126396	25055	OTTDART00000013692	0	-	-	0	1	12647	NA	NA	NA	ENSDARG00000029556	555951	NA	NA	NA	NA	NA	ZDB-GENE-050809-132	kansl3	0.05	2.45156	0.00624638
MAD_Dr_004_126399	25058	Dr.5878	0	-	-	0	1	126472	NA	NA	NA	ENSDARG00000091293	-	NA	Dr.5878	NA	NA	NA	NA	NA	0	0.668776	0.03605
MAD_Dr_004_126456	25114	OTTDART00000013001	1	0	OTTDART00000013000	0	1	126519	NA	NA	NA	ENSDARG00000022730	570338	NA	NA	NA	NA	NA	ZDB-GENE-041210-322	aasdh	0	0.858206	0.0300421
MAD_Dr_004_126468	25125	OTTDART00000020655	1	1	Dr.81452	0	1	126533	NA	NA	NA	ENSDARG00000006290	553660	NA	NA	NA	NA	NADH dehydrogenase (ubiquinone) Fe-S protein 5	ZDB-GENE-050522-437	ndufs5	0.1	4.82811	0.000818759
MAD_Dr_004_126526	25181	OTTDART00000023570	1	1	OTTDART00000010921	0	1	126586	NA	NA	NA	ENSDARG00000093061	-	NA	NA	NA	NA	NA	NA	NA	0.25	7.99199	9.69849e-05
MAD_Dr_004_126536	25191	OTTDART00000038938	1	1	OTTDART00000038937	0	1	126596	NA	NA	NA	ENSDARG00000079753	567100	NA	NA	NA	NA	NA	ZDB-GENE-070615-4	zgc:162576	1.18	71.5554	8.29921e-11
MAD_Dr_004_126586	25240	ENSDART00000099265 ; NM_001024817.1	1	0	Dr.75190	0	1	12664	NM_001024817.1	NM_001024817	ddx46	ENSDARG00000094863	321948	DEAD (Asp-Glu-Ala-Asp) box polypeptide 46	NA	NA	NA	DEAD (Asp-Glu-Ala-Asp) box polypeptide 46	ZDB-GENE-030131-667	ddx46	0.03	1.5328	0.0152158
MAD_Dr_004_126589	25243	Dr.150675 ; NM_200030.1	1	1	Dr.75969	0	1	126642	NM_200030.1	NM_200030	zgc:77235	ENSDARG00000018909	336726	zgc:77235	Dr.150675	NA	NA	zgc:77235	ZDB-GENE-030131-8670	rpl27a	0	0.782002	0.0323484
MAD_Dr_004_126597	25251	OTTDART00000015019	5	0	OTTDART00000015018 ; Dr.77904 ; XM_001921641.1 ; ENSDART00000080964 ; ENSDART00000101026	0	1	126649	NA	NA	NA	ENSDARG00000021979	-	NA	NA	NA	NA	NA	ZDB-GENE-050126-2	mical3a	0	0.53062	0.0409493
MAD_Dr_004_126610	25264	ENSDART00000060650	2	1	Dr.121141 ; NM_001017601.1	0	1	126663	NA	NA	NA	ENSDARG00000041373	-	NA	NA	NA	NA	zgc:110288	NA	NA	0.52	14.5071	3.94505e-06
MAD_Dr_004_126621	25275	NM_001004610.1	2	0	Dr.85984 ; ENSDART00000065336	0	1	126676	NM_001004610.1	NM_001004610	zgc:103519	ENSDARG00000079272	447871	zgc:103519	NA	NA	NA	zgc:103519	ZDB-GENE-040912-34	tmem14cb	1.01	52.3698	7.75039e-10
MAD_Dr_004_126680	25332	OTTDART00000028875	2	1	NM_001033102.1 ; Dr.76357	0	1	126734	NA	NA	NA	ENSDARG00000059298	606666	NA	NA	NA	NA	signal peptidase complex subunit 1 homolog (S. cerevisiae)	ZDB-GENE-050809-130	spcs1	0.2	5.61228	0.000455734
MAD_Dr_004_126683	25335	OTTDART00000039490	0	-	-	0	1	12674	NA	NA	NA	ENSDARG00000004576	368390	NA	NA	NA	NA	NA	ZDB-GENE-030619-14	plk4	0	1.04184	0.0249468
MAD_Dr_004_126685	25337	OTTDART00000041424	1	1	OTTDART00000041427	0	1	12676	NA	NA	NA	ENSDARG00000003631	352927	NA	NA	NA	NA	clock homolog 3 (mouse)	ZDB-GENE-030408-2	clockb	0.19	6.97953	0.000182312
MAD_Dr_004_126694	25346	ENSDART00000002453	4	1	OTTDART00000030077 ; NM_001099739.1 ; Dr.82396 ; XM_695752.2	0	1	12677	NA	NA	NA	ENSDARG00000010752	334561	NA	NA	NA	NA	acyl-CoA synthetase long-chain family member 4, like	ZDB-GENE-030131-6493	acsl4b	0.01	4.85797	0.000799763
MAD_Dr_004_126718	25370	ENSDART00000113678	2	1	XM_684183.3 ; OTTDART00000044093	0	1	12680	NA	NA	NA	ENSDARG00000076041	560785	NA	NA	NA	NA	NA	ZDB-GENE-091118-8	wwc1	0	0.87243	0.0296191
MAD_Dr_004_126744	25396	OTTDART00000026127	4	1	ENSDART00000042049 ; OTTDART00000026126 ; Dr.13371 ; NM_201496.1	0	1	126823	NA	NA	NA	ENSDARG00000031915	373126	NA	NA	NA	NA	hypoxia-inducible factor 1, alpha subunit inhibitor	ZDB-GENE-030826-19	hif1an	0.16	4.83863	0.000812585
MAD_Dr_004_126755	25405	OTTDART00000025752	2	1	OTTDART00000025753 ; NM_173266.1	0	1	126833	NA	NA	NA	ENSDARG00000045155	286774	NA	NA	NA	NA	hypothetical LOC569801; PHD finger protein 5A	ZDB-GENE-021219-3	phf5a	0.48	12.4283	9.52711e-06
MAD_Dr_004_126756	25406	ENSDART00000114059	1	1	OTTDART00000043618	0	1	126834	NA	NA	NA	ENSDARG00000075191	-	NA	NA	NA	NA	si:ch211-233a1.8	ZDB-GENE-090710-2	oacyl	0.08	3.94854	0.00165482
MAD_Dr_004_126777	25427	NM_001076575.2 ; Dr.79147	0	1		0	1	12685	NM_001076575.2	NM_001076575	zgc:153725	ENSDARG00000073897	767634	zgc:153725	Dr.79147	zgc:153725	zgc:153725	zgc:153725; si:dkeyp-50f7.6	ZDB-GENE-060929-80	zgc:153725	0.31	11.1023	1.79204e-05
MAD_Dr_004_126789	25438	NM_001080052.1 ; Dr.148479	2	1	OTTDART00000017539 ; ENSDART00000049840	0	1	12686	NM_001080052.1	NM_001080052	eya3	ENSDARG00000036100	571385	eyes absent homolog 3	Dr.148479	eya3	eyes absent homolog 3	eyes absent homolog 3	ZDB-GENE-060503-864	eya3	0	2.68881	0.00500383
MAD_Dr_004_126876	25519	NM_001109841.1	7	0	NM_001045417.1 ; ENSDART00000110638 ; ENSDART00000111340 ; OTTDART00000031404 ; OTTDART00000023614 ; Dr.62670 ; ENSDART00000099060	0	1	126943	NM_001109841.1	NM_001109841	zgc:174228	ENSDARG00000074890	100126113	zgc:174228	NA	NA	NA	zgc:152936; zgc:174228; novel galactose binding lectin domain containing protein; si:dkey-240e12.6	ZDB-GENE-071004-93	zgc:174228	0	2.15325	0.00826475
MAD_Dr_004_126877	25520	ENSDART00000100605	1	1	Dr.133583	0	1	126945	NA	NA	NA	ENSDARG00000069241	100004012	NA	NA	NA	NA	si:dkeyp-50f7.3	ZDB-GENE-041014-158	ttc32	0.83	40.8917	4.55917e-09
MAD_Dr_004_126878	25521	XM_001920437.1	0	-	-	0	1	126946	XM_001920437.1	XM_001920437	NA	ENSDARG00000089928	-	NA	NA	NA	NA	NA	NA	NA	0.14	2.94286	0.00397173
MAD_Dr_004_126880	25523	NM_200525.1	0	-	-	0	1	126948	NM_200525.1	NM_200525	zgc:66391	ENSDARG00000042777	393497	zgc:66391	NA	NA	NA	zgc:66391	ZDB-GENE-040426-1631	ndufa11	0	1.46905	0.0162347
MAD_Dr_004_126907	25549	OTTDART00000034558	0	-	-	0	1	12697	NA	NA	NA	ENSDARG00000009493	568412	NA	NA	NA	NA	NA	ZDB-GENE-081105-15	si:ch211-45c16.2	0	1.87291	0.010838
MAD_Dr_004_126931	25573	OTTDART00000028444	0	-	-	0	1	12699	NA	NA	NA	ENSDARG00000040352	553204	NA	NA	NA	NA	NA	ZDB-GENE-050522-35	crot	0.39	10.4758	2.4588e-05
MAD_Dr_004_126941	25583	OTTDART00000037521	4	1	ENSDART00000080016 ; OTTDART00000037520 ; Dr.69571 ; NM_001080594.2	0	1	127005	NA	NA	NA	ENSDARG00000057456	565241	NA	NA	NA	NA	zgc:158685	ZDB-GENE-070112-1102	ppp3ccb	0	0.56484	0.0397133
MAD_Dr_004_127015	25653	OTTDART00000036956	3	0	OTTDART00000036955 ; OTTDART00000036954 ; Dr.117231	0	1	127067	NA	NA	NA	ENSDARG00000071573	563948	NA	NA	NA	NA	zgc:171959	ZDB-GENE-070822-23	zgc:171959	0.2	7.28324	0.000150503
MAD_Dr_004_127023	25661	OTTDART00000043110	2	1	Dr.92372 ; XM_691780.2	0	1	127074	NA	NA	NA	ENSDARG00000092525	-	NA	NA	NA	NA	NA	ZDB-GENE-091204-52	si:dkey-88l16.4	0.19	9.32903	4.53712e-05
MAD_Dr_004_127029	25666	OTTDART00000022024	1	1	NM_001171592.1	0	1	127083	NA	NA	NA	ENSDARG00000074488	-	NA	NA	NA	NA	NA	ZDB-GENE-071120-8	ifngr1	0.35	12.8422	7.93508e-06
MAD_Dr_004_127031	25668	ENSDART00000113165	0	-	-	0	1	127087	NA	NA	NA	ENSDARG00000075575	569781	NA	NA	NA	NA	zgc:193711	ZDB-GENE-081022-34	zgc:193711	0.1	4.08441	0.00147614
MAD_Dr_004_127080	25716	Dr.154122	0	-	-	0	1	127130	NA	NA	NA	ENSDARG00000076210	-	NA	Dr.154122	NA	NA	NA	NA	NA	0	2.87774	0.00421278
MAD_Dr_004_127098	25734	OTTDART00000014901	1	1	Dr.24686	0	1	127148	NA	NA	NA	ENSDARG00000045487	767765	NA	NA	NA	NA	ribosomal protein S16	ZDB-GENE-050506-107	rps16	0.2	3.59495	0.00223165
MAD_Dr_004_127100	25736	ENSDART00000098461	0	-	-	0	1	12715	NA	NA	NA	ENSDARG00000011863	100334829	NA	NA	NA	NA	NA	NA	NA	0.33	7.98764	9.72315e-05
MAD_Dr_004_127103	25739	NM_001002317.1	1	1	Dr.113782	0	1	127157	NM_001002317.1	NM_001002317	polr2d	ENSDARG00000076509	436588	polymerase (RNA) II (DNA directed) polypeptide D	NA	NA	NA	polymerase (RNA) II (DNA directed) polypeptide D	ZDB-GENE-040714-2	polr2d	0	2.5797	0.00555201
MAD_Dr_004_127111	25745	OTTDART00000029221	0	-	-	0	1	12717	NA	NA	NA	ENSDARG00000033444	692287	NA	NA	NA	NA	NA	ZDB-GENE-060512-339	map4k6	0.55	31.2805	2.87179e-08
MAD_Dr_004_127170	25798	ENSDART00000097719	2	0	Dr.78411 ; NM_131820.1	0	1	12722	NA	NA	NA	ENSDARG00000024371	114424	NA	NA	NA	NA	cadherin 1, epithelial	ZDB-GENE-010606-1	cdh1	0.03	3.17978	0.00321407
MAD_Dr_004_127172	25800	ENSDART00000076160	2	1	XM_683179.3 ; Dr.92359	0	1	127221	NA	NA	NA	ENSDARG00000054026	559807	NA	NA	NA	NA	similar to musculoskeletal, embryonic nuclear protein 1	ZDB-GENE-111129-3	mustn1a	0	0.908093	0.0286103
MAD_Dr_004_127174	25802	ENSDART00000106474	1	1	OTTDART00000038509	0	1	127223	NA	NA	NA	ENSDARG00000071808	565497	NA	NA	NA	NA	zgc:158852	ZDB-GENE-070112-972	zgc:158852	1.11	23.8815	1.71906e-07
MAD_Dr_004_127181	25809	NM_001007453.1 ; Dr.115768 ; OTTDART00000028299	4	1	ENSDART00000099748 ; ENSDART00000099747 ; Dr.150828 ; XM_001918450.1	0	1	12723	NM_001007453.1	NM_001007453	nap1l4b	ENSDARG00000068868	492812	nucleosome assembly protein 1-like 4b	Dr.115768	nap1l4b	nucleosome assembly protein 1-like 4b	hypothetical protein LOC100149617; nucleosome assembly protein 1-like 4b	ZDB-GENE-041114-168	nap1l4b	0.09	7.43048	0.000137169
MAD_Dr_004_127217	25843	OTTDART00000034105	2	1	ENSDART00000078576 ; OTTDART00000027464	0	1	127261	NA	NA	NA	ENSDARG00000056141	550442	NA	NA	NA	NA	coenzyme Q10 homolog B (S. cerevisiae)	ZDB-GENE-050417-263	coq10b	0.11	3.54531	0.00232944
MAD_Dr_004_127295	25916	OTTDART00000021730 ; OTTDART00000021729	0	1		0	1	12734	NA	NA	NA	ENSDARG00000035389	-	NA	NA	NA	NA	NA	NA	NA	0	1.20803	0.0210843
MAD_Dr_004_127386	26003	OTTDART00000034460	0	-	-	0	1	12742	NA	NA	NA	ENSDARG00000014008	566033	NA	NA	NA	NA	NA	ZDB-GENE-060929-452	cwc22	0.17	5.03074	0.000701143
MAD_Dr_004_127427	26043	OTTDART00000041488	2	1	Dr.113604 ; XM_001922094.1	0	1	127459	NA	NA	NA	ENSDARG00000074880	799510	NA	NA	NA	NA	similar to centlein	ZDB-GENE-090313-409	cntln	0.5	14.3394	4.22514e-06
MAD_Dr_004_127476	26088	Dr.150667	0	-	-	0	1	127501	NA	NA	NA	ENSDARG00000089291	-	NA	Dr.150667	NA	NA	NA	NA	NA	0.78	21.6029	3.29738e-07
MAD_Dr_004_127482	26094	OTTDART00000006675	0	-	-	0	1	127506	NA	NA	NA	ENSDARG00000092980	-	NA	NA	NA	NA	NA	ZDB-GENE-041014-343	si:dkey-166k9.2	0.3	15.0359	3.17648e-06
MAD_Dr_004_127490	26102	OTTDART00000043027	0	-	-	0	1	127514	NA	NA	NA	ENSDARG00000095167	-	NA	NA	NA	NA	NA	ZDB-GENE-091204-263	si:dkeyp-66d7.4	0	1.14491	0.022461
MAD_Dr_004_127541	26150	OTTDART00000017886	0	-	-	0	1	127560	NA	NA	NA	ENSDARG00000056583	447913	NA	NA	NA	NA	NADH dehydrogenase (ubiquinone) Fe-S protein 6	ZDB-GENE-040912-86	ndufs6	0.62	24.0988	1.61883e-07
MAD_Dr_004_127553	26162	OTTDART00000045733	0	-	-	0	1	127572	NA	NA	NA	ENSDARG00000059738	140820	NA	NA	NA	NA	NA	ZDB-GENE-020107-3	ptprsa	0	1.27395	0.0197764
MAD_Dr_004_127555	26164	NM_213204.1	2	0	ENSDART00000052331 ; Dr.18943	0	1	127574	NM_213204.1	NM_213204	rps20	ENSDARG00000036044	406485	ribosomal protein S20	NA	NA	NA	ribosomal protein S20	ZDB-GENE-040426-2284	rps20	0.21	6.72286	0.000215139
MAD_Dr_004_127612	26219	ENSDART00000008547	3	0	ENSDART00000037750 ; Dr.20153 ; NM_214699.1	0	1	127625	NA	NA	NA	ENSDARG00000038123	450006	NA	NA	NA	NA	myosin, light polypeptide 9, regulatory; zgc:103467; hypothetical LOC792209	ZDB-GENE-041010-120	myl9a	0	1.73182	0.0124637
MAD_Dr_004_127613	26220	ENSDART00000053208	0	-	-	0	1	127626	NA	NA	NA	ENSDARG00000036629	336687	NA	NA	NA	NA	ribosomal protein S14	ZDB-GENE-030131-8631	rps14	0.28	12.6174	8.7195e-06
MAD_Dr_004_127663	26268	OTTDART00000032828	0	-	-	0	1	127675	NA	NA	NA	ENSDARG00000095049	8388607	NA	NA	NA	NA	NA	ZDB-GENE-070912-30	ccl32a.2	0	1.23267	0.0205823
MAD_Dr_004_127704	26308	ENSDART00000083820	0	-	-	0	1	12771	NA	NA	NA	ENSDARG00000059902	798985	NA	NA	NA	NA	zgc:162584	ZDB-GENE-050809-9	vps16	0	0.705992	0.0348132
MAD_Dr_004_127714	26318	OTTDART00000012317	2	1	Dr.74615 ; XM_001341202.2	0	1	127717	NA	NA	NA	ENSDARG00000092927	-	NA	NA	NA	NA	NA	NA	NA	0	0.565895	0.0396864
MAD_Dr_004_127718	26322	OTTDART00000021370	4	0	OTTDART00000008622 ; ENSDART00000048675 ; Dr.82912 ; NM_001002306.2	0	1	127720	NA	NA	NA	ENSDARG00000020015	432383	NA	NA	NA	NA	mitochondrial ribosomal protein S33	ZDB-GENE-040715-6	mrps33	0	4.06027	0.00150627
MAD_Dr_004_127723	26327	OTTDART00000038460	2	0	ENSDART00000079860 ; OTTDART00000038459	0	1	127726	NA	NA	NA	ENSDARG00000057272	497184	NA	NA	NA	NA	NA	ZDB-GENE-040724-254	slc30a9	0	1.25902	0.0200723
MAD_Dr_004_127746	26349	ENSDART00000032123	1	1	XM_689080.3	0	1	12775	NA	NA	NA	ENSDARG00000015959	-	NA	NA	NA	NA	NA	ZDB-GENE-100319-2	tshz3b	0	1.7098	0.0127373
MAD_Dr_004_127769	26372	ENSDART00000112543	0	-	-	0	1	12777	NA	NA	NA	ENSDARG00000078284	569706	NA	NA	NA	NA	NA	ZDB-GENE-110411-149	phkb	0.1	6.94202	0.000186625
MAD_Dr_004_127790	26393	NM_201133.1	0	-	-	0	1	12779	NM_201133.1	NM_201133	zgc:63495	ENSDARG00000042760	394108	zgc:63495	NA	NA	NA	zgc:63495	ZDB-GENE-040426-1136	stk10	0.14	4.19627	0.00134734
MAD_Dr_004_127793	26396	ENSDART00000111740 ; NM_001128706.1	0	1		0	1	127794	NM_001128706.1	NM_001128706	NA	ENSDARG00000074194	561073	NA	NA	NA	NA	hypothetical LOC561073	ZDB-GENE-081022-170	zgc:194981	0.85	43.3115	3.02247e-09
MAD_Dr_004_127807	26409	ENSDART00000097531	1	1	Dr.76226	0	1	127808	NA	NA	NA	ENSDARG00000067717	751649	NA	NA	NA	NA	zgc:152998	ZDB-GENE-060825-115	tomm7	0.51	23.2533	2.0548e-07
MAD_Dr_004_127836	26437	Dr.130391	249	0	Dr.139629 ; XR_044732.1 ; Dr.106504 ; XM_001341245.2 ; Dr.125546 ; Dr.125273 ; NM_001114445.1 ; XM_001923940.1 ; NM_001109867.1 ; XM_001918701.1 ; XR_045225.1 ; Dr.119568 ; XM_001339033.2 ; NM_001109839.1 ; XM_001334130.1 ; XM_001333085.2 ; Dr.153805 ; Dr.129912 ; Dr.139283 ; Dr.154926 ; Dr.127596 ; NM_001115109.1 ; Dr.130839 ; Dr.152351 ; Dr.140192 ; Dr.117885 ; Dr.134437 ; XM_001923483.1 ; Dr.1…	0	1	127832	NA	NA	NA	ENSDARG00000090366	-	NA	Dr.130391	NA	NA	NA	NA	NA	0.17	10.8872	1.99123e-05
MAD_Dr_004_127857	26458	ENSDART00000099040	2	1	Dr.107078 ; NM_001130592.1	0	1	12785	NA	NA	NA	ENSDARG00000003820	402815	NA	NA	NA	NA	nuclear receptor subfamily 1, group D, member 2a	ZDB-GENE-040504-1	nr1d2a	1.02	34.2743	1.50577e-08
MAD_Dr_004_127894	26495	OTTDART00000043830	1	1	OTTDART00000038323	0	1	127891	NA	NA	NA	ENSDARG00000045567	445172	NA	NA	NA	NA	NA	ZDB-GENE-040801-85	phpt1	0.19	4.76628	0.00085877
MAD_Dr_004_127896	26497	ENSDART00000016608	2	1	OTTDART00000039402 ; OTTDART00000039401	0	1	127893	NA	NA	NA	ENSDARG00000007285	393748	NA	NA	NA	NA	mitochondrial ribosomal protein 63	ZDB-GENE-040426-1745	mrpl57	0.13	11.1344	1.76549e-05
MAD_Dr_004_127899	26500	ENSDART00000102287	1	1	XM_001338025.2	0	1	127896	NA	NA	NA	ENSDARG00000069973	797592	NA	NA	NA	NA	NA	ZDB-GENE-060503-192	samd12	0.22	8.70195	6.43991e-05
MAD_Dr_004_127938	26535	ENSDART00000084282	2	1	Dr.88419 ; XM_692023.3	0	1	12793	NA	NA	NA	ENSDARG00000060071	568678	NA	NA	NA	NA	similar to PAP-associated domain-containing protein 5 (Topoisomerase-related function protein 4-2) (TRF4-2)	ZDB-GENE-041021-2	papd5	0	2.39725	0.0065672
MAD_Dr_004_127949	26546	ENSDART00000085124	2	1	NM_001077723.1 ; OTTDART00000038942	0	1	12794	NA	NA	NA	ENSDARG00000060430	777615	NA	NA	NA	NA	zgc:152894	ZDB-GENE-061103-208	zfyve28	0.34	21.004	3.92789e-07
MAD_Dr_004_127952	26548	OTTDART00000014775	6	1	OTTDART00000014776 ; ENSDART00000033248 ; ENSDART00000114024 ; Dr.79005 ; NM_198372.1 ; OTTDART00000014774	0	1	127942	NA	NA	NA	ENSDARG00000026865	386641	NA	NA	NA	NA	family with sequence similarity 107, member B	ZDB-GENE-031030-12	fam107b	0.63	27.1876	7.41005e-08
MAD_Dr_004_127955	26551	OTTDART00000024221	5	1	ENSDART00000039969 ; OTTDART00000024220 ; Dr.5307 ; NM_212588.1 ; OTTDART00000024222	0	1	127945	NA	NA	NA	ENSDARG00000010641	321541	NA	NA	NA	NA	solute carrier family 20, member 1b	ZDB-GENE-030131-260	slc20a1b	0	3.35735	0.0027467
MAD_Dr_004_127961	26557	OTTDART00000039075	2	1	NM_213033.1 ; OTTDART00000039073	0	1	127951	NA	NA	NA	ENSDARG00000019332	406306	NA	NA	NA	NA	NADH dehydrogenase (ubiquinone) 1 beta subcomplex, 4	ZDB-GENE-040426-1973	ndufb4	0.21	10.4778	2.45675e-05
MAD_Dr_004_127966	26562	ENSDART00000099238	23	0	Dr.113743 ; XM_001922149.1 ; ENSDART00000073833 ; Dr.113750 ; XM_001918713.1 ; NM_001113627.1 ; ENSDART00000073862 ; NM_001122845.1 ; Dr.109045 ; XM_695281.3 ; Dr.113746 ; XM_695914.3 ; Dr.91101 ; XM_001333828.2 ; Dr.151196 ; XM_001331834.2 ; ENSDART00000073836 ; XR_044749.1 ; Dr.150481 ; ENSDART00000073516 ; XR_045198.1 ; Dr.130681 ; XM_001922373.1	0	1	127961	NA	NA	NA	ENSDARG00000062524	-	NA	NA	NA	NA	NA	NA	NA	0	1.78971	0.0117609
MAD_Dr_004_127971	26567	ENSDART00000110741	0	-	-	0	1	127970	NA	NA	NA	ENSDARG00000077585	100333185	NA	NA	NA	NA	NA	NA	NA	0.04	6.39143	0.000266558
MAD_Dr_004_128029	26622	OTTDART00000041903	0	-	-	0	1	128026	NA	NA	NA	ENSDARG00000035080	565831	NA	NA	NA	NA	si:ch211-237a6.7	ZDB-GENE-030131-1458	hsf2bp	0.67	37.3282	8.39292e-09
MAD_Dr_004_128080	26672	NM_001020710.1 ; Dr.79121	2	1	OTTDART00000015354 ; ENSDART00000079253	0	1	12807	NM_001020710.1	NM_001020710	pskh1	ENSDARG00000056713	554840	protein serine kinase H1	Dr.79121	pskh1	protein serine kinase H1	protein serine kinase H1	ZDB-GENE-050119-1	pskh1	1.53	35.54	1.17741e-08
MAD_Dr_004_128127	26717	OTTDART00000023262	4	0	Dr.33836 ; OTTDART00000023270 ; OTTDART00000023266 ; Dr.114981	0	1	128110	NA	NA	NA	ENSDARG00000095363	794063	NA	NA	NA	NA	NA	ZDB-GENE-060526-189	si:dkey-111e8.2	0.84	46.2955	1.85215e-09
MAD_Dr_004_128128	26718	OTTDART00000027032	1	1	OTTDART00000027031	0	1	128111	NA	NA	NA	ENSDARG00000036875	337007	NA	NA	NA	NA	ribosomal protein S12	ZDB-GENE-030131-8951	rps12	0	3.08988	0.00347911
MAD_Dr_004_128129	26719	OTTDART00000027824	2	0	ENSDART00000053773 ; OTTDART00000027825	0	1	128112	NA	NA	NA	ENSDARG00000036995	415167	NA	NA	NA	NA	LSM6 homolog, U6 small nuclear RNA associated (S. cerevisiae)	ZDB-GENE-040625-50	lsm6	0	4.60732	0.000969281
MAD_Dr_004_128131	26721	OTTDART00000030842	1	1	OTTDART00000030841	0	1	128114	NA	NA	NA	ENSDARG00000053792	559922	NA	NA	NA	NA	NA	ZDB-GENE-030131-5470	si:rp71-1g18.1	0.25	6.32199	0.000278948
MAD_Dr_004_128133	26723	OTTDART00000037752	2	1	OTTDART00000037751 ; NM_001002163.1	0	1	128116	NA	NA	NA	ENSDARG00000015978	415253	NA	NA	NA	NA	zgc:86599	ZDB-GENE-040625-180	zgc:86599	0.19	1.99846	0.00958461
MAD_Dr_004_128172	26761	ENSDART00000002428 ; NM_001110278.1 ; Dr.41373	1	1	ENSDART00000105492	0	1	12815	NM_001110278.1	NM_001110278	acvr2a	ENSDARG00000011188	553359	activin receptor IIa	Dr.41373	acvr2a	activin receptor IIa	activin receptor IIa	ZDB-GENE-980526-227	acvr2aa	0	1.87651	0.0108014
MAD_Dr_004_128184	26772	ENSDART00000012191	3	1	Dr.77007 ; NM_199584.1 ; OTTDART00000027562	0	1	12816	NA	NA	NA	ENSDARG00000013117	322115	NA	NA	NA	NA	hippocampus abundant transcript 1a	ZDB-GENE-030131-834	hiat1a	0.22	6.42466	0.000261034
MAD_Dr_004_128206	26793	ENSDART00000042850	4	0	Dr.87912 ; OTTDART00000037876 ; OTTDART00000037875 ; OTTDART00000037877	0	1	128188	NA	NA	NA	ENSDARG00000034610	-	NA	NA	NA	NA	preproinsulin b	ZDB-GENE-040113-2	insb	0.18	7.19012	0.00015959
MAD_Dr_004_128256	26842	OTTDART00000025669	3	1	Dr.82168 ; Dr.151086 ; OTTDART00000025670	0	1	128228	NA	NA	NA	ENSDARG00000069920	447914	NA	NA	NA	NA	COX17 cytochrome c oxidase assembly homolog (S. cerevisiae)	ZDB-GENE-040912-91	cox17	0.19	3.19027	0.0031838
MAD_Dr_004_128302	26888	OTTDART00000020628	0	-	-	0	1	128267	NA	NA	NA	ENSDARG00000061728	564010	NA	NA	NA	NA	thioesterase superfamily member 2	ZDB-GENE-060503-437	acot13	0.76	23.9841	1.668e-07
MAD_Dr_004_128367	26951	OTTDART00000039345	1	0	OTTDART00000044882	0	1	128328	NA	NA	NA	ENSDARG00000094486	-	NA	NA	NA	NA	NA	NA	NA	0	3.53703	0.00234598
MAD_Dr_004_128373	26957	ENSDART00000029646	5	0	NM_200029.1 ; OTTDART00000040177 ; Dr.76031 ; OTTDART00000040178 ; ENSDART00000102277	0	1	128334	NA	NA	NA	ENSDARG00000021864	336719	NA	NA	NA	NA	ribosomal protein, large, P1	ZDB-GENE-030131-8663	rplp1	0.21	8.1133	9.05203e-05
MAD_Dr_004_128413	26994	OTTDART00000022381	0	-	-	0	1	12838	NA	NA	NA	ENSDARG00000074034	-	NA	NA	NA	NA	NA	ZDB-GENE-050208-441	si:dkey-91i10.2	1.46	165.024	1.58505e-13
MAD_Dr_004_128435	27015	OTTDART00000022417	1	1	Dr.86019	0	1	128401	NA	NA	NA	ENSDARG00000094833	751633	NA	NA	NA	NA	zgc:153408	ZDB-GENE-060825-53	coa5	0.11	5.99364	0.000348472
MAD_Dr_004_128438	27017	OTTDART00000025363	3	0	Dr.25264 ; Dr.116891 ; Dr.141164	0	1	128407	NA	NA	NA	ENSDARG00000070849	337148	NA	NA	NA	NA	ribosomal protein S15	ZDB-GENE-030131-9092	rps15	0.08	6.84712	0.000198309
MAD_Dr_004_128440	27019	NR_015622.1	4	1	OTTDART00000041265 ; OTTDART00000041262 ; OTTDART00000041264 ; OTTDART00000041263	0	1	128409	NR_015622.1	NR_015622	NA	ENSDARG00000074176	796588	NA	NA	NA	NA	hypothetical LOC796588	ZDB-GENE-090313-198	si:dkey-167i21.2	0.32	6.47765	0.000252296
MAD_Dr_004_128452	27031	ENSDART00000011809	1	1	OTTDART00000041708	0	1	12842	NA	NA	NA	ENSDARG00000019581	-	NA	NA	NA	NA	USO1 homolog, vesicle docking protein (yeast)	ZDB-GENE-040426-688	uso1	0.22	8.69789	6.44765e-05
MAD_Dr_004_128454	27033	Dr.85440 ; OTTDART00000006632	0	1		0	1	128421	NA	NA	NA	ENSDARG00000095457	8388607	NA	Dr.85440	si:ch211-147d7.5	si:ch211-147d7.5	si:ch211-147d7.5	ZDB-GENE-041014-353	si:ch211-147d7.5	0.71	24.1728	1.59093e-07
MAD_Dr_004_128497	27074	OTTDART00000034370	2	0	OTTDART00000034369 ; Dr.27136	0	1	128459	NA	NA	NA	ENSDARG00000014333	368632	NA	NA	NA	NA	ORM1-like 1 (S. cerevisiae)	ZDB-GENE-030616-529	ormdl1	0.28	10.5393	2.38011e-05
MAD_Dr_004_128532	27108	OTTDART00000032402	0	-	-	0	1	12849	NA	NA	NA	ENSDARG00000092493	8388607	NA	NA	NA	NA	NA	ZDB-GENE-070705-542	si:dkeyp-44a8.2	0	4.59561	0.000978101
MAD_Dr_004_128563	27139	OTTDART00000039096	1	0	OTTDART00000039095	0	1	128517	NA	NA	NA	ENSDARG00000053857	8388607	NA	NA	NA	NA	NA	ZDB-GENE-070410-81	ccdc187	0	2.07006	0.00894061
MAD_Dr_004_128570	27146	OTTDART00000034594	0	-	-	0	1	128523	NA	NA	NA	ENSDARG00000060401	-	NA	NA	NA	NA	NA	NA	NA	0.08	4.17133	0.00137497
MAD_Dr_004_128574	27150	ENSDART00000109897	7	0	Dr.153074 ; NM_001039987.1 ; NM_001111233.1 ; Dr.121393 ; Dr.121279 ; XR_044941.1 ; XM_001922514.1	0	1	128527	NA	NA	NA	ENSDARG00000079681	-	NA	NA	NA	NA	NA	NA	NA	0	4.14077	0.00141013
MAD_Dr_004_128581	27157	NM_001002866.1	1	0	ENSDART00000052529	0	1	128538	NM_001002866.1	NM_001002866	rpl14	ENSDARG00000036174	323365	ribosomal protein L14	NA	NA	NA	ribosomal protein L14	ZDB-GENE-030131-2085	rpl14	0.21	8.58275	6.87839e-05
MAD_Dr_004_128584	27160	ENSDART00000015199	1	1	Dr.9060	0	1	128540	NA	NA	NA	ENSDARG00000013012	405888	NA	NA	NA	NA	ribosomal protein L36	ZDB-GENE-040622-2	rpl36	0.71	35.2811	1.24019e-08
MAD_Dr_004_128648	27222	NM_200845.1	2	1	OTTDART00000028782 ; Dr.76089	0	1	128601	NM_200845.1	NM_200845	zgc:77702	ENSDARG00000035756	393818	zgc:77702	NA	NA	NA	zgc:77702; zgc:114188	ZDB-GENE-040426-1852	rps17	0.27	12.2957	1.01331e-05
MAD_Dr_004_128689	27260	OTTDART00000044998	4	1	ENSDART00000111168 ; ENSDART00000021035 ; Dr.76509 ; NM_001002588.1	0	1	128637	NA	NA	NA	ENSDARG00000079982	436861	NA	NA	NA	NA	SEC63-like (S. cerevisiae)	ZDB-GENE-040718-328	sec63	0	2.83018	0.00439994
MAD_Dr_004_128691	27262	ENSDART00000110117	0	-	-	0	1	12864	NA	NA	NA	ENSDARG00000077018	556903	NA	NA	NA	NA	NA	ZDB-GENE-080204-125	socs7	0	6.10055	0.000322955
MAD_Dr_004_128735	27304	OTTDART00000038881	0	-	-	0	1	128679	NA	NA	NA	ENSDARG00000062096	768158	NA	NA	NA	NA	zgc:154035	ZDB-GENE-061013-637	pm20d1.2	0.91	72.798	7.23221e-11
MAD_Dr_004_128744	27313	ENSDART00000087405	1	0	XM_001918650.1	0	1	128689	NA	NA	NA	ENSDARG00000007179	100332473	NA	NA	NA	NA	NA	ZDB-GENE-030131-9960	sash1a	0.05	3.9793	0.00161183
MAD_Dr_004_128792	27358	OTTDART00000011976	3	0	Dr.86058 ; NM_001171031.1 ; XM_001336232.2	0	1	128732	NA	NA	NA	ENSDARG00000094960	-	NA	NA	NA	NA	NA	ZDB-GENE-050208-589	si:dkey-4c23.8	1.07	35.5717	1.17034e-08
MAD_Dr_004_128794	27360	OTTDART00000028233	2	1	OTTDART00000028232 ; ENSDART00000053187	0	1	128735	NA	NA	NA	ENSDARG00000057497	494084	NA	NA	NA	NA	NA	ZDB-GENE-041212-52	stk35l	0.29	2.97774	0.00384916
MAD_Dr_004_128801	27367	OTTDART00000039001	2	1	ENSDART00000053545 ; OTTDART00000039002	0	1	128741	NA	NA	NA	ENSDARG00000036876	751696	NA	NA	NA	NA	zgc:153284	ZDB-GENE-060825-317	zgc:153284	0.47	13.9755	4.89023e-06
MAD_Dr_004_128802	27368	OTTDART00000039194	2	1	OTTDART00000039193 ; Dr.46548	0	1	128742	NA	NA	NA	ENSDARG00000086618	564370	NA	NA	NA	NA	NA	ZDB-GENE-050913-120	psma3	0	0.533494	0.0408501
MAD_Dr_004_128846	27408	OTTDART00000015336	11	0	Dr.119103 ; XM_001922025.1 ; OTTDART00000015331 ; XM_001337110.2 ; XM_694672.3 ; XR_029327.2 ; XM_001922047.1 ; OTTDART00000011414 ; OTTDART00000011417 ; OTTDART00000011412 ; ENSDART00000076695	0	1	128782	NA	NA	NA	ENSDARG00000092639	-	NA	NA	NA	NA	NA	ZDB-GENEP-050419-1	si:ch211-223o1.8p	1.5	44.2508	2.57512e-09
MAD_Dr_004_128848	27410	OTTDART00000024520	3	1	OTTDART00000024518 ; ENSDART00000078453 ; OTTDART00000024519	0	1	128784	NA	NA	NA	ENSDARG00000056030	58044	NA	NA	NA	NA	NA	ZDB-GENE-000329-2	hoxb7a	0	6.02768	0.000340067
MAD_Dr_004_128857	27418	OTTDART00000045200	2	1	XM_001338949.1 ; OTTDART00000045199	0	1	128793	NA	NA	NA	ENSDARG00000094328	-	NA	NA	NA	NA	NA	ZDB-GENE-091204-23	si:dkey-93n13.1	0.36	9.18352	4.93079e-05
MAD_Dr_004_128906	27460	OTTDART00000023270	4	0	OTTDART00000023262 ; Dr.33836 ; OTTDART00000023266 ; Dr.114981	0	1	128836	NA	NA	NA	ENSDARG00000094849	-	NA	NA	NA	NA	NA	ZDB-GENE-060526-190	si:dkey-111e8.3	0.52	28.0653	6.04292e-08
MAD_Dr_004_128921	27475	ENSDART00000113806	2	1	Dr.79301 ; NM_001114881.1	0	1	128851	NA	NA	NA	ENSDARG00000076380	321899	NA	NA	NA	NA	heterogeneous nuclear ribonucleoprotein A0, like	ZDB-GENE-130731-1	gzf1	0.03	1.87014	0.0108667
MAD_Dr_004_128922	27476	OTTDART00000017938	1	1	OTTDART00000017937	0	1	128852	NA	NA	NA	ENSDARG00000040557	751632	NA	NA	NA	NA	exosome component 5	ZDB-GENE-060503-675	exosc5	0.27	9.83991	3.44898e-05
MAD_Dr_004_128930	27482	ENSDART00000110121	3	1	OTTDART00000043312 ; Dr.116723 ; XM_678008.3	0	1	12886	NA	NA	NA	ENSDARG00000079542	-	NA	NA	NA	NA	NA	ZDB-GENE-091116-18	stard13a	0.35	11.7087	1.34037e-05
MAD_Dr_004_128964	27515	OTTDART00000022503	2	1	ENSDART00000035235 ; NM_001013272.2	0	1	128890	NA	NA	NA	ENSDARG00000093313	550134	NA	NA	NA	NA	similar to Os05g0242100; zgc:172187; similar to polytene protein; zgc:153686	ZDB-GENE-050411-10	ubb	0.95	30.6698	3.28389e-08
MAD_Dr_004_128970	27521	OTTDART00000035894	0	-	-	0	1	128896	NA	NA	NA	ENSDARG00000068286	796100	NA	NA	NA	NA	solute carrier family 7 (cationic amino acid transporter, y+ system), member 4	ZDB-GENE-030919-2	slc7a4	1.09	31.3985	2.80121e-08
MAD_Dr_004_128975	27526	NM_199757.1	2	1	Dr.76047 ; OTTDART00000021598	0	1	128901	NM_199757.1	NM_199757	atp5l	ENSDARG00000011841	326977	ATP synthase, H+ transporting, mitochondrial F0 co	NA	NA	NA	ATP synthase, H+ transporting, mitochondrial F0 complex, subunit g	ZDB-GENE-030131-5177	atp5l	0	3.38752	0.00267255
MAD_Dr_004_128976	27527	ENSDART00000074290	1	0	Dr.92517	0	1	128902	NA	NA	NA	ENSDARG00000052437	569807	NA	NA	NA	NA	zgc:194158	ZDB-GENE-081022-66	mia	2.39	194.961	4.31227e-14
MAD_Dr_004_129050	27597	ENSDART00000081515	2	1	Dr.78556 ; NM_001030066.1	0	1	128965	NA	NA	NA	ENSDARG00000058622	324781	NA	NA	NA	NA	zgc:113385	ZDB-GENE-030131-3502	bloc1s5	0.22	6.86028	0.000196818
MAD_Dr_004_129051	27598	ENSDART00000083346	2	1	Dr.122557 ; XM_001922599.1	0	1	128966	NA	NA	NA	ENSDARG00000059725	100151755	NA	NA	NA	NA	similar to Huntingtin interacting protein K; zgc:171549	ZDB-GENE-080515-6	hypk	0	4.24577	0.00129224
MAD_Dr_004_129076	27623	OTTDART00000019922 ; ENSDART00000088175 ; NM_001126406.1 ; Dr.90900	0	1		0	1	12899	NM_001126406.1	NM_001126406	marveld2b	ENSDARG00000061651	563122	MARVEL domain containing 2b	Dr.90900	marveld2b	MARVEL domain containing 2b	MARVEL domain containing 2b	ZDB-GENE-050208-54	marveld2b	0.74	31.2821	2.87179e-08
MAD_Dr_004_129094	27641	OTTDART00000005318	0	-	-	0	1	129004	NA	NA	NA	ENSDARG00000092873	8388607	NA	NA	NA	NA	NA	ZDB-GENE-041001-108	si:ch211-253p18.4	1.25	62.0203	2.33098e-10
MAD_Dr_004_129101	27647	ENSDART00000007334	5	0	NM_200737.1 ; OTTDART00000045016 ; OTTDART00000045018 ; OTTDART00000045017 ; Dr.75580	0	1	129011	NA	NA	NA	ENSDARG00000014830	393710	NA	NA	NA	NA	Finkel-Biskis-Reilly murine sarcoma virus (FBR-MuSV) ubiquitously expressed (fox derived); ribosomal protein S30	ZDB-GENE-040426-1700	faua	0.29	14.6402	3.75126e-06
MAD_Dr_004_129102	27648	ENSDART00000031173	3	0	NM_001159528.1 ; OTTDART00000040293 ; Dr.47556	0	1	129012	NA	NA	NA	ENSDARG00000023298	554155	NA	NA	NA	NA	zgc:73262; zgc:109888	ZDB-GENE-050522-549	rps27.1	0.05	2.30736	0.00715136
MAD_Dr_004_129110	27656	OTTDART00000014147	4	0	Dr.135046 ; Dr.154027 ; ENSDART00000106618 ; ENSDART00000106601	0	1	129020	NA	NA	NA	ENSDARG00000095599	8388607	NA	NA	NA	NA	NA	ZDB-GENE-050208-789	si:ch211-255f4.3	0.3	10.2055	2.8249e-05
MAD_Dr_004_129118	27664	ENSDART00000061792	0	-	-	0	1	129029	NA	NA	NA	ENSDARG00000042159	559859	NA	NA	NA	NA	NA	NA	NA	0.23	15.247	2.91085e-06
MAD_Dr_004_129165	27709	OTTDART00000009487 ; ENSDART00000066929 ; NM_001042744.1 ; Dr.81379	0	1		0	1	12907	NM_001042744.1	NM_001042744	taf3	ENSDARG00000045513	334474	TAF3 RNA polymerase II, TATA box binding protein (	Dr.81379	taf3	TAF3 RNA polymerase II, TATA box binding protein (	TAF3 RNA polymerase II, TATA box binding protein (	ZDB-GENE-030131-6406	taf3	0.29	4.94123	0.00074986
MAD_Dr_004_129171	27714	OTTDART00000028700	0	-	-	0	1	129080	NA	NA	NA	ENSDARG00000036684	445042	NA	NA	NA	NA	zgc:92850	ZDB-GENE-040801-169	ndufa7	0.32	10.3811	2.58435e-05
MAD_Dr_004_129256	27795	OTTDART00000039369	3	1	ENSDART00000040605 ; Dr.80590 ; NM_001004566.1	0	1	12915	NA	NA	NA	ENSDARG00000001898	447827	NA	NA	NA	NA	mannosidase, endo-alpha	ZDB-GENE-040912-87	manea	0.75	15.361	2.78231e-06
MAD_Dr_004_129344	27879	NR_023339.1	0	-	-	0	1	129228	NR_023339.1	NR_023339	NA	ENSDARG00000075281	569334	NA	NA	NA	NA	NA	ZDB-GENE-030131-2064	tbc1d30	0.05	4.68315	0.000914056
MAD_Dr_004_129357	27891	OTTDART00000036758 ; ENSDART00000003375	2	1	Dr.74601 ; XM_688692.3	0	1	12924	NA	NA	NA	ENSDARG00000077300	327528	NA	NA	NA	NA	ubiquitin specific peptidase 42	ZDB-GENE-030131-5739	usp42	0	2.79605	0.00453613
MAD_Dr_004_129429	27962	NM_214755.2 ; Dr.20192	1	1	ENSDART00000029121	0	1	12930	NM_214755.2	NM_214755	usp5	ENSDARG00000014517	406618	ubiquitin specific protease 5	Dr.20192	usp5	ubiquitin specific protease 5	ubiquitin specific protease 5	ZDB-GENE-040426-2584	usp5	0.17	5.8884	0.000374211
MAD_Dr_004_129447	27980	OTTDART00000041854	2	1	XM_681033.3 ; OTTDART00000041852	0	1	129316	NA	NA	NA	ENSDARG00000092290	557879	NA	NA	NA	NA	NA	ZDB-GENE-090313-379	si:dkeyp-26a9.2	0.17	9.23665	4.7897e-05
MAD_Dr_004_129463	27994	NM_001040051.1	1	1	Dr.76375	0	1	129330	NM_001040051.1	NM_001040051	zgc:136962	ENSDARG00000091001	677757	zgc:136962	NA	NA	NA	zgc:136962	ZDB-GENE-060331-97	mycbp	0	2.96113	0.00390799
MAD_Dr_004_129520	28048	ENSDART00000082447	1	0	XM_001335814.2	0	1	129375	NA	NA	NA	ENSDARG00000059347	100321746	NA	NA	NA	NA	NA	ZDB-GENE-071009-6	calml4b	0.04	4.41977	0.00112701
MAD_Dr_004_129581	28106	OTTDART00000026728	2	0	Dr.221 ; NM_131160.1	0	1	12943	NA	NA	NA	ENSDARG00000076262	30397	NA	NA	NA	NA	POU domain gene 47; brain POU domain gene 1.2	ZDB-GENE-980526-370	pou3f2b	0	1.13165	0.0227738
MAD_Dr_004_129615	28139	ENSDART00000055757	1	1	OTTDART00000024274	0	1	12946	NA	NA	NA	ENSDARG00000038239	445499	NA	NA	NA	NA	transportin 2 (importin 3, karyopherin beta 2b)	ZDB-GENE-040822-16	tnpo2	0.07	5.78983	0.000401952
MAD_Dr_004_129624	28148	OTTDART00000018950	4	0	Dr.31691 ; XM_702162.3 ; OTTDART00000018949 ; ENSDART00000007453	0	1	129469	NA	NA	NA	ENSDARG00000023479	562438	NA	NA	NA	NA	NA	ZDB-GENE-060526-27	si:ch211-12e13.2	0.25	8.09504	9.13901e-05
MAD_Dr_004_129627	28151	OTTDART00000037958	3	1	OTTDART00000037957 ; XM_688824.3 ; Dr.75700	0	1	129472	NA	NA	NA	ENSDARG00000038030	449846	NA	NA	NA	NA	ring-box 1	ZDB-GENE-041008-106	rbx1	0	1.53462	0.0151873
MAD_Dr_004_129633	28156	ENSDART00000109160	2	1	OTTDART00000032150 ; OTTDART00000032151	0	1	129487	NA	NA	NA	ENSDARG00000078773	100002535	NA	NA	NA	NA	NA	ZDB-GENE-070912-593	tmem70	0	2.3054	0.00716384
MAD_Dr_004_129634	28157	ENSDART00000111047	2	1	NM_001037426.1 ; XM_001346250.2	0	1	129489	NA	NA	NA	ENSDARG00000076444	-	NA	NA	NA	NA	NA	NA	NA	0.08	4.21752	0.00132406
MAD_Dr_004_129639	28162	NM_173233.1	2	0	Dr.114063 ; NM_001111093.1	0	1	129495	NM_173233.1	NM_173233	rpl35	ENSDARG00000018334	192299	ribosomal protein L35	NA	NA	NA	ribosomal protein L35	ZDB-GENE-020419-2	rpl35	0	1.52315	0.015355
MAD_Dr_004_129645	28168	ENSDART00000104444	1	1	ENSDART00000099264	0	1	12950	NA	NA	NA	ENSDARG00000054458	572011	NA	NA	NA	NA	zgc:153887	ZDB-GENE-061013-184	slmapa	0.16	6.43335	0.000259587
MAD_Dr_004_129681	28204	OTTDART00000042056	4	1	ENSDART00000087110 ; Dr.71417 ; XM_001920046.1 ; OTTDART00000042055	0	1	129532	NA	NA	NA	ENSDARG00000074331	568761	NA	NA	NA	NA	NA	ZDB-GENE-090312-49	eif4g3b	0	2.51706	0.00587047
MAD_Dr_004_129682	28205	OTTDART00000024718	3	1	Dr.75716 ; NM_199724.1 ; OTTDART00000024719	0	1	129533	NA	NA	NA	ENSDARG00000015128	325618	NA	NA	NA	NA	ribosomal protein L27	ZDB-GENE-030131-4343	rpl27	0.17	7.38392	0.000141215
MAD_Dr_004_129690	28212	ENSDART00000041770	1	1	Dr.110765	0	1	129540	NA	NA	NA	ENSDARG00000032993	-	NA	NA	NA	NA	NA	NA	NA	1.55	96.1269	8.47592e-12
MAD_Dr_004_129745	28266	OTTDART00000034766	1	1	XM_692596.3	0	1	129588	NA	NA	NA	ENSDARG00000025949	569226	NA	NA	NA	NA	NA	ZDB-GENE-071116-5	irak1	0.07	7.57426	0.000125197
MAD_Dr_004_129746	28267	OTTDART00000028025	1	1	Dr.14778	0	1	129589	NA	NA	NA	ENSDARG00000033567	449552	NA	NA	NA	NA	zgc:103752	ZDB-GENE-040927-9	fkbp1ab	0.71	24.1385	1.60209e-07
MAD_Dr_004_129748	28269	XM_001343194.2	1	0	Dr.151212	0	1	129592	XM_001343194.2	XM_001343194	NA	ENSDARG00000086284	-	NA	NA	NA	NA	NA	NA	NA	0	3.67533	0.0020835
MAD_Dr_004_129798	28317	OTTDART00000039554	3	0	OTTDART00000039555 ; NM_001013456.1 ; Dr.83372	0	1	129638	NA	NA	NA	ENSDARG00000039346	541328	NA	NA	NA	NA	zgc:114172	ZDB-GENE-050320-17	ndufa5	0	1.95223	0.0100289
MAD_Dr_004_129799	28318	OTTDART00000030342	0	-	-	0	1	12964	NA	NA	NA	ENSDARG00000042213	8388607	NA	NA	NA	NA	NA	ZDB-GENE-061009-14	si:ch211-233h19.2	0	3.28399	0.00292945
MAD_Dr_004_129802	28320	OTTDART00000045691	3	1	OTTDART00000045690 ; Dr.76623 ; NM_200279.1	0	1	129642	NA	NA	NA	ENSDARG00000025858	393249	NA	NA	NA	NA	zgc:56525; hypothetical LOC571095	ZDB-GENE-040426-1060	zgc:56525	0.3	7.23967	0.000154593
MAD_Dr_004_129834	28352	ENSDART00000029788 ; Dr.83805	0	1		0	1	12967	NA	NA	NA	ENSDARG00000032114	557946	NA	Dr.83805	slain2	SLAIN motif family, member 2	SLAIN motif family, member 2	ZDB-GENE-041014-251	slain2	0	0.598163	0.038523
MAD_Dr_004_129846	28364	ENSDART00000113461	0	-	-	0	1	12968	NA	NA	NA	ENSDARG00000033556	100333121	NA	NA	NA	NA	NA	ZDB-GENE-140106-21	pcdh11	0.17	2.65778	0.0051555
MAD_Dr_004_129924	28439	OTTDART00000043465 ; OTTDART00000023647	6	0	ENSDART00000112654 ; ENSDART00000113034 ; OTTDART00000043464 ; ENSDART00000110385 ; OTTDART00000023648 ; Dr.75119	0	1	129746	NA	NA	NA	ENSDARG00000011405	114420	NA	NA	NA	NA	ribosomal protein S9	ZDB-GENE-010724-15	rps9	0	3.88012	0.00175368
MAD_Dr_004_129925	28440	OTTDART00000018784	0	-	-	0	1	129748	NA	NA	NA	ENSDARG00000011146	554154	NA	NA	NA	NA	ubiquinol-cytochrome c reductase binding protein	ZDB-GENE-050522-542	uqcrb	0	0.339984	0.0479029
MAD_Dr_004_129940	28454	ENSDART00000100417	2	1	Dr.80738 ; NM_001083003.1	0	1	12976	NA	NA	NA	ENSDARG00000045465	556310	NA	NA	NA	NA	zgc:158293	ZDB-GENE-070209-191	lancl2	0	1.00464	0.0259048
MAD_Dr_004_129975	28488	OTTDART00000013707	0	-	-	0	1	129788	NA	NA	NA	ENSDARG00000094276	-	NA	NA	NA	NA	NA	ZDB-GENE-060503-860	si:ch211-165f21.1	0.98	66.922	1.31591e-10
MAD_Dr_004_129998	28509	NM_200927.1 ; Dr.78886	1	1	ENSDART00000025227	0	1	12982	NM_200927.1	NM_200927	picalm	ENSDARG00000012866	393901	phosphatidylinositol binding clathrin assembly pro	Dr.78886	picalm	phosphatidylinositol binding clathrin assembly pro	phosphatidylinositol binding clathrin assembly protein	ZDB-GENE-040426-761	picalma	0.02	2.02828	0.0093104
MAD_Dr_004_130040	28546	XM_686102.3	1	0	Dr.151766	0	1	129854	XM_686102.3	XM_686102	NA	ENSDARG00000088979	-	NA	NA	NA	NA	NA	NA	NA	0.08	2.77665	0.00462531
MAD_Dr_004_130071	28574	ENSDART00000052787	1	1	ENSDART00000113054	0	1	12988	NA	NA	NA	ENSDARG00000036338	565852	NA	NA	NA	NA	zgc:112329	ZDB-GENE-050731-5	vps11	0.49	33.147	1.91169e-08
MAD_Dr_004_130090	28593	OTTDART00000041262	4	1	OTTDART00000041265 ; OTTDART00000041264 ; NR_015622.1 ; OTTDART00000041263	0	1	129897	NA	NA	NA	ENSDARG00000093886	796588	NA	NA	NA	NA	hypothetical LOC796588	ZDB-GENE-090313-198	si:dkey-167i21.2	0.33	10.9756	1.90333e-05
MAD_Dr_004_130115	28617	NM_131177.1	3	1	ENSDART00000003891 ; OTTDART00000025401 ; Dr.104748	0	1	12992	NM_131177.1	NM_131177	jup	ENSDARG00000075728	30415	junction plakoglobin	NA	NA	NA	junction plakoglobin	ZDB-GENE-991207-22	jupa	0.3	14.5557	3.87783e-06
MAD_Dr_004_130145	28647	ENSDART00000026816	1	1	Dr.87003	0	1	129946	NA	NA	NA	ENSDARG00000018800	436985	NA	NA	NA	NA	zgc:92598	ZDB-GENE-040718-467	zgc:92598	1.51	57.8879	3.83408e-10
MAD_Dr_004_130152	28653	ENSDART00000105955	1	0	XM_683774.2	0	1	129953	NA	NA	NA	ENSDARG00000071594	560369	NA	NA	NA	NA	NA	ZDB-GENE-120709-89	si:dkey-118j18.1	0	1.2902	0.0194688
MAD_Dr_004_130154	28655	OTTDART00000036491	1	1	OTTDART00000036489	0	1	12996	NA	NA	NA	ENSDARG00000009830	794178	NA	NA	NA	NA	high density lipoprotein-binding protein (vigilin)	ZDB-GENE-030131-2032	hdlbpa	0	1.15646	0.0221971
MAD_Dr_004_130208	28703	OTTDART00000008735	4	1	ENSDART00000004879 ; Dr.76602 ; NM_198210.2 ; OTTDART00000008734	0	1	130015	NA	NA	NA	ENSDARG00000003570	386590	NA	NA	NA	NA	heat shock protein 90, beta (grp94), member 1	ZDB-GENE-031002-1	hsp90b1	0.29	5.42597	0.000522079
MAD_Dr_004_130214	28708	OTTDART00000032408	4	1	ENSDART00000045816 ; OTTDART00000032407 ; Dr.77342 ; NM_201472.1	0	1	130021	NA	NA	NA	ENSDARG00000023111	322691	NA	NA	NA	NA	plasminogen	ZDB-GENE-030131-1411	plg	0	1.41728	0.0171164
MAD_Dr_004_130217	28711	OTTDART00000037588	2	0	OTTDART00000037587 ; Dr.117438	0	1	130024	NA	NA	NA	ENSDARG00000095157	799515	NA	NA	NA	NA	zgc:163080	ZDB-GENE-070410-137	zgc:163080	0	3.15485	0.0032846
MAD_Dr_004_130265	28757	ENSDART00000055430	1	1	Dr.7751	0	1	130067	NA	NA	NA	ENSDARG00000038028	393943	NA	NA	NA	NA	NADH dehydrogenase (ubiquinone) 1 alpha subcomplex, 6	ZDB-GENE-040426-1124	ndufa6	0.04	5.63812	0.000447538
MAD_Dr_004_130280	28770	ENSDART00000103596	0	-	-	0	1	13008	NA	NA	NA	ENSDARG00000017180	-	NA	NA	NA	NA	NA	ZDB-GENE-030131-3161	npc1	0	1.23111	0.0206135
MAD_Dr_004_130324	28813	OTTDART00000044993	0	-	-	0	1	130117	NA	NA	NA	ENSDARG00000093336	-	NA	NA	NA	NA	NA	NA	NA	0.1	6.16183	0.00030966
MAD_Dr_004_130333	28821	NM_001013470.1	2	1	OTTDART00000008528 ; Dr.86475	0	1	130127	NM_001013470.1	NM_001013470	meig1	ENSDARG00000045705	541343	meiosis expressed gene 1 homolog	NA	NA	NA	meiosis expressed gene 1 homolog	ZDB-GENE-050320-33	meig1	0	1.49975	0.0157392
MAD_Dr_004_130339	28827	Dr.75799	1	1	OTTDART00000021044	0	2	130131	NA	NA	NA	ENSDARG00000059263	100006598	NA	Dr.75799	hoxd12a	homeo box D12a	homeo box D12a	ZDB-GENE-990415-118	hoxd12a	0	5.30394	0.000571798
MAD_Dr_004_130509	28983	ENSDART00000092809	1	1	NM_001110454.1	0	1	13028	NA	NA	NA	ENSDARG00000063475	556979	NA	NA	NA	NA	zgc:162197	ZDB-GENE-070424-84	abcg1	0.4	17.3591	1.3071e-06
MAD_Dr_004_130512	28986	OTTDART00000032450	2	1	OTTDART00000032449 ; Dr.123433	0	1	130282	NA	NA	NA	ENSDARG00000092677	8388607	NA	NA	NA	NA	NA	NA	NA	0.02	3.8752	0.00175975
MAD_Dr_004_130563	29036	OTTDART00000038721	3	1	XR_029369.2 ; OTTDART00000038719 ; OTTDART00000038720	0	1	130337	NA	NA	NA	ENSDARG00000012073	573988	NA	NA	NA	NA	NA	ZDB-GENE-050622-16	kif15	0	2.10009	0.00868549
MAD_Dr_004_130565	29038	NM_201303.1 ; Dr.76847 ; ENSDART00000027532	0	1		0	1	13034	NM_201303.1	NM_201303	mapkapk2a	ENSDARG00000002552	327321	mitogen-activated protein kinase-activated protein	Dr.76847	mapkapk2a	mitogen-activated protein kinase-activated protein	mitogen-activated protein kinase-activated protein	ZDB-GENE-030131-5532	mapkapk2a	0.15	8.77415	6.19084e-05
MAD_Dr_004_130677	29145	OTTDART00000026696	4	1	ENSDART00000076030 ; OTTDART00000026695 ; Dr.75131 ; NM_213002.1	0	1	130439	NA	NA	NA	ENSDARG00000053912	406275	NA	NA	NA	NA	fibrillarin	ZDB-GENE-040426-1936	fbl	0.19	6.76374	0.000209284
MAD_Dr_004_130679	29147	OTTDART00000027879	5	0	OTTDART00000027878 ; ENSDART00000029553 ; OTTDART00000027877 ; Dr.84113 ; NM_001004649.1	0	1	130440	NA	NA	NA	ENSDARG00000028442	447911	NA	NA	NA	NA	zgc:101035	ZDB-GENE-040912-80	rsg1	0.73	32.6962	2.10035e-08
MAD_Dr_004_130680	29148	OTTDART00000033409	0	-	-	0	1	130441	NA	NA	NA	ENSDARG00000023933	-	NA	NA	NA	NA	NA	ZDB-GENE-070912-548	skila	0	1.08743	0.0238413
MAD_Dr_004_130688	29156	ENSDART00000108841	1	1	XM_001922667.1	0	1	130449	NA	NA	NA	ENSDARG00000054984	-	NA	NA	NA	NA	NA	ZDB-GENE-130530-649	zbtb41	0	3.00401	0.00376018
MAD_Dr_004_130731	29197	OTTDART00000036481	4	0	Dr.136081 ; Dr.142718 ; NM_001102639.1 ; Dr.96197	0	1	130482	NA	NA	NA	ENSDARG00000011941	562822	NA	NA	NA	NA	bone morphogenetic protein receptor, type II a (serine/threonine kinase)	ZDB-GENE-070618-1	bmpr2a	0.66	52.2016	7.89475e-10
MAD_Dr_004_130733	29199	ENSDART00000057378	2	1	Dr.82273 ; NM_205658.1	0	1	130484	NA	NA	NA	ENSDARG00000039268	402956	NA	NA	NA	NA	zgc:77852	ZDB-GENE-040426-1891	emc4	0.68	12.9852	7.46395e-06
MAD_Dr_004_130750	29215	XM_001922789.1 ; Dr.75629 ; OTTDART00000016134	0	1		0	1	1305	XM_001922789.1	XM_001922789	NA	ENSDARG00000061159	386775	NA	Dr.75629	gltscr1	glioma tumor suppressor candidate region gene 1	glioma tumor suppressor candidate region gene 1	ZDB-GENE-031116-2	gltscr1	0	0.736988	0.0337946
MAD_Dr_004_130782	29244	NM_001030119.2	2	1	Dr.87651 ; OTTDART00000007726	0	1	130529	NM_001030119.2	NM_001030119	si:dkey-51e6.1	ENSDARG00000042133	558617	si:dkey-51e6.1	NA	NA	NA	si:dkey-51e6.1	ZDB-GENE-041014-198	si:dkey-51e6.1	0.45	12.6645	8.55314e-06
MAD_Dr_004_130839	29297	OTTDART00000042569	5	0	OTTDART00000042566 ; Dr.81656 ; XM_001921715.1 ; OTTDART00000042567 ; ENSDART00000003548	0	1	130577	NA	NA	NA	ENSDARG00000009899	336030	NA	NA	NA	NA	NA	ZDB-GENE-090313-255	znf385a	0.27	4.60707	0.000969281
MAD_Dr_004_130840	29298	OTTDART00000043588	3	1	ENSDART00000092015 ; Dr.108520 ; NM_001077580.1	0	1	130578	NA	NA	NA	ENSDARG00000063155	570671	NA	NA	NA	NA	NA	ZDB-GENE-061013-363	dcaf12	0.07	3.97142	0.00162327
MAD_Dr_004_130866	29322	OTTDART00000011640	0	-	-	0	1	13060	NA	NA	NA	ENSDARG00000071450	557999	NA	NA	NA	NA	NA	ZDB-GENE-050208-502	tdrd5	0	0.528472	0.0410121
MAD_Dr_004_130889	29344	Dr.82140	0	-	-	0	1	13062	NA	NA	NA	ENSDARG00000076925	100005813	NA	Dr.82140	NA	NA	similar to Protein strawberry notch homolog 1 (Monocyte protein 3) (MOP-3)	ZDB-GENE-080522-2	sbno1	0	1.92253	0.0103267
MAD_Dr_004_130912	29366	OTTDART00000007202	1	1	OTTDART00000030424	0	1	13064	NA	NA	NA	ENSDARG00000069092	321940	NA	NA	NA	NA	NA	ZDB-GENE-040426-2874	xrn2	0.19	5.22137	0.000608109
MAD_Dr_004_130931	29383	OTTDART00000022866	2	1	OTTDART00000019260 ; Dr.78465	0	1	130658	NA	NA	NA	ENSDARG00000068344	557077	NA	NA	NA	NA	si:dkey-189p24.5	ZDB-GENE-060526-232	mmab	0.2	11.864	1.24065e-05
MAD_Dr_004_130944	29395	OTTDART00000036347 ; ENSDART00000085648	1	1	NM_001103123.1	0	1	13067	NA	NA	NA	ENSDARG00000060620	569525	NA	NA	NA	NA	zgc:165595	ZDB-GENE-070820-10	lig4	0.26	9.04568	5.32479e-05
MAD_Dr_004_130991	29440	ENSDART00000061274	3	0	Dr.32370 ; ENSDART00000060051 ; OTTDART00000026031	0	1	130713	NA	NA	NA	ENSDARG00000041811	393788	NA	NA	NA	NA	ribosomal protein S25	ZDB-GENE-040426-1788	rps25	0.36	26.3086	9.2334e-08
MAD_Dr_004_130995	29444	NM_001004653.1	4	1	Dr.149410 ; ENSDART00000005255 ; OTTDART00000040162 ; Dr.84502	0	1	130717	NM_001004653.1	NM_001004653	zgc:103761	ENSDARG00000008920	447915	zgc:103761	NA	NA	NA	zgc:103761	ZDB-GENE-040912-93	zgc:103761	0.17	3.63553	0.00215654
MAD_Dr_004_131009	29457	ENSDART00000027009	3	0	OTTDART00000044207 ; Dr.79806 ; NM_001025475.1	0	1	13073	NA	NA	NA	ENSDARG00000019976	553513	NA	NA	NA	NA	isopentenyl-diphosphate delta isomerase 1	ZDB-GENE-050913-44	idi1	0.65	17.5156	1.23983e-06
MAD_Dr_004_131065	29509	OTTDART00000034462	1	1	Dr.47807	0	1	130788	NA	NA	NA	ENSDARG00000095301	-	NA	NA	NA	NA	NA	ZDB-GENE-081104-394	si:dkey-253a1.2	0	2.28269	0.00731421
MAD_Dr_004_131068	29511	ENSDART00000075402	1	0	NM_001040052.1	0	1	130790	NA	NA	NA	ENSDARG00000053365	677758	NA	NA	NA	NA	zgc:136896	ZDB-GENE-060331-121	rpl31	0.13	2.15048	0.00828692
MAD_Dr_004_131079	29522	ENSDART00000105902 ; ENSDART00000031785	3	0	OTTDART00000026480 ; Dr.28305 ; NM_199580.1	0	1	13080	NA	NA	NA	ENSDARG00000021794	322012	NA	NA	NA	NA	hyaluronan mediated motility receptor	ZDB-GENE-030131-731	hmmr	0	3.36044	0.00273874
MAD_Dr_004_131177	29615	ENSDART00000110055	1	1	ENSDART00000104969	0	1	130886	NA	NA	NA	ENSDARG00000080001	-	NA	NA	NA	NA	NA	NA	NA	0.18	7.22945	0.000155585
MAD_Dr_004_131193	29631	ENSDART00000112361	1	1	XM_001337833.1	0	1	1309	NA	NA	NA	ENSDARG00000075354	797406	NA	NA	NA	NA	NA	ZDB-GENE-030131-5188	espl1	0	1.23567	0.020519
MAD_Dr_004_131214	29651	OTTDART00000033921	0	-	-	0	1	130920	NA	NA	NA	ENSDARG00000095243	-	NA	NA	NA	NA	NA	ZDB-GENE-070912-600	si:dkey-83m22.14	0	2.72836	0.00482852
MAD_Dr_004_131216	29653	OTTDART00000039190	2	1	OTTDART00000039187 ; OTTDART00000039189	0	1	130922	NA	NA	NA	ENSDARG00000063636	558716	NA	NA	NA	NA	NA	ZDB-GENE-060929-998	galnt11	0	1.00468	0.0259048
MAD_Dr_004_131218	29655	OTTDART00000042669	3	1	OTTDART00000042671 ; XR_045062.1 ; OTTDART00000042670	0	1	130924	NA	NA	NA	ENSDARG00000088091	799355	NA	NA	NA	NA	NA	ZDB-GENE-031002-33	pfn1	1.52	57.4884	4.03898e-10
MAD_Dr_004_131258	29692	ENSDART00000001444 ; NM_001003822.1	2	0	OTTDART00000039420 ; Dr.48567	0	1	13096	NM_001003822.1	NM_001003822	g2e3	ENSDARG00000001313	368848	G2/M-phase specific E3 ubiquitin ligase	NA	NA	NA	G2/M-phase specific E3 ubiquitin ligase	ZDB-GENE-030616-400	g2e3	0	1.80503	0.0115869
MAD_Dr_004_131266	29700	OTTDART00000037457	1	1	OTTDART00000037456	0	1	130967	NA	NA	NA	ENSDARG00000093577	-	NA	NA	NA	NA	NA	ZDB-GENE-081107-72	si:dkey-70e17.2	0	2.88	0.00420423
MAD_Dr_004_131268	29702	OTTDART00000040169	4	1	ENSDART00000009149 ; NM_200319.2 ; OTTDART00000040168 ; Dr.79083	0	1	130969	NA	NA	NA	ENSDARG00000005625	393289	NA	NA	NA	NA	transmembrane protein 57a	ZDB-GENE-040426-1097	tmem57a	0.26	8.20149	8.58135e-05
MAD_Dr_004_131270	29703	ENSDART00000066677	2	1	Dr.82446 ; OTTDART00000044503	0	1	130970	NA	NA	NA	ENSDARG00000045342	-	NA	NA	NA	NA	NA	ZDB-GENE-091204-382	si:ch211-140b10.6	0	1.32046	0.0188767
MAD_Dr_004_131281	29714	ENSDART00000052902	5	1	Dr.115684 ; NM_001080579.1 ; Dr.115697 ; XM_001332802.2 ; OTTDART00000036993	0	1	13098	NA	NA	NA	ENSDARG00000056346	561771	NA	NA	NA	NA	zgc:153917; similar to Centaurin-beta-1 (Cnt-b1) (ARFGAP with coiled-coil, ANK repeat and PH domain-containing protein 1) (ACAP1)	ZDB-GENE-070112-1242	acap1	0.17	3.65598	0.00211705
MAD_Dr_004_131319	29748	ENSDART00000067866	1	0	Dr.31754	0	1	131012	NA	NA	NA	ENSDARG00000046157	541327	NA	NA	NA	NA	zgc:77702; zgc:114188	ZDB-GENE-050320-15	zgc:114188	0.02	6.30641	0.000281474
MAD_Dr_004_131356	29783	ENSDART00000081326	3	1	Dr.76804 ; NM_198356.1 ; OTTDART00000036064	0	1	13105	NA	NA	NA	ENSDARG00000058467	321555	NA	NA	NA	NA	PRP40 pre-mRNA processing factor 40 homolog A (yeast)	ZDB-GENE-030131-274	prpf40a	0.03	3.38119	0.00268795
MAD_Dr_004_131415	29839	OTTDART00000023798	3	1	OTTDART00000023795 ; OTTDART00000023794 ; OTTDART00000023796	0	1	131098	NA	NA	NA	ENSDARG00000036421	791456	NA	NA	NA	NA	aspartoacylase (aminocyclase) 3.1	ZDB-GENE-040718-345	acy3.1	0.41	11.0236	1.86002e-05
MAD_Dr_004_131416	29840	OTTDART00000031343	22	0	XM_001337590.2 ; XM_001338169.2 ; OTTDART00000030667 ; OTTDART00000030665 ; OTTDART00000030664 ; XM_001337747.2 ; XM_001337973.2 ; OTTDART00000030666 ; XM_001920210.1 ; ENSDART00000106179 ; ENSDART00000114586 ; OTTDART00000019997 ; XM_001337433.2 ; XM_001920181.1 ; XM_001338389.2 ; XM_001340737.2 ; XM_001340559.2 ; XM_001343145.2 ; Dr.115067 ; XM_001345871.2 ; XM_001342288.1 ; XM_001921815.1	0	1	131099	NA	NA	NA	ENSDARG00000092336	-	NA	NA	NA	NA	NA	ZDB-GENE-070705-227	si:ch73-256j6.7	0.02	3.15405	0.00328551
MAD_Dr_004_131487	29903	NM_200025.1	2	0	Dr.75907 ; OTTDART00000027066	0	1	131183	NM_200025.1	NM_200025	rps26	ENSDARG00000037071	336662	ribosomal protein S26	NA	NA	NA	ribosomal protein S26	ZDB-GENE-030131-8606	rps26	0	0.54295	0.0405085
MAD_Dr_004_131534	29945	OTTDART00000028315	2	0	OTTDART00000028314 ; ENSDART00000036461	0	1	131222	NA	NA	NA	ENSDARG00000024324	550478	NA	NA	NA	NA	NA	ZDB-GENE-050417-305	arhgap1	0	0.462097	0.0434302
MAD_Dr_004_131540	29951	ENSDART00000013690	1	1	NM_001100436.1	0	1	131229	NA	NA	NA	ENSDARG00000011201	558312	NA	NA	NA	NA	ribosomal protein, large P2, like	ZDB-GENE-070327-2	rplp2l	0.17	10.4794	2.45596e-05
MAD_Dr_004_131605	30010	OTTDART00000019914	0	-	-	0	1	13128	NA	NA	NA	ENSDARG00000021859	393175	NA	NA	NA	NA	NA	ZDB-GENE-040426-934	zgc:56194	0.2	8.01203	9.59028e-05
MAD_Dr_004_131649	30051	ENSDART00000018822	2	1	Dr.1428 ; OTTDART00000024550	0	1	131318	NA	NA	NA	ENSDARG00000010160	-	NA	NA	NA	NA	ribosomal protein S15a	ZDB-GENE-030131-8708	rps15a	0.34	8.93334	5.66261e-05
MAD_Dr_004_131650	30052	ENSDART00000067320	1	1	Dr.132650	0	1	131319	NA	NA	NA	ENSDARG00000045797	100190888	NA	NA	NA	NA	hypothetical protein LOC100190888	ZDB-GENE-100427-3	si:ch211-68a17.7	0.69	31.5953	2.68397e-08
MAD_Dr_004_131658	30059	NM_200742.1	0	-	-	0	1	131332	NM_200742.1	NM_200742	rps26l	ENSDARG00000030408	393715	ribosomal protein S26, like	NA	NA	NA	ribosomal protein S26, like	ZDB-GENE-040426-1706	rps26l	0	1.29246	0.0194236
MAD_Dr_004_131671	30072	OTTDART00000001929	0	-	-	0	1	131346	NA	NA	NA	ENSDARG00000055525	368889	NA	NA	NA	NA	NA	ZDB-GENE-030616-570	lgalslb	0	2.69544	0.00497414
MAD_Dr_004_131702	30102	OTTDART00000044416	4	1	NM_131375.1 ; ENSDART00000005105 ; Dr.81309 ; OTTDART00000044415	0	1	131375	NA	NA	NA	ENSDARG00000002165	30648	NA	NA	NA	NA	proteasome activator subunit 1	ZDB-GENE-991110-17	psme1	0.14	6.98716	0.000181343
MAD_Dr_004_131757	30153	OTTDART00000009594	0	-	-	0	1	13142	NA	NA	NA	ENSDARG00000045525	556763	NA	NA	NA	NA	transmembrane and coiled-coil domain family 3	ZDB-GENE-030131-1811	tmcc3	0.57	21.8323	3.0834e-07
MAD_Dr_004_131804	30196	OTTDART00000034090	1	0	Dr.127834	0	1	131459	NA	NA	NA	ENSDARG00000093284	-	NA	NA	NA	NA	NA	ZDB-GENE-070912-155	si:ch211-173m16.2	0.34	13.3708	6.2808e-06
MAD_Dr_004_131815	30206	ENSDART00000115192	2	1	NM_001089339.1 ; Dr.80591	0	1	131470	NA	NA	NA	ENSDARG00000091092	334240	NA	NA	NA	NA	zinc finger, CCHC domain containing 10	ZDB-GENE-030131-6172	zcchc10	0.13	9.84118	3.44892e-05
MAD_Dr_004_131848	30239	OTTDART00000045593	5	1	Dr.104489 ; NM_131036.2 ; ENSDART00000077178 ; ENSDART00000029006 ; OTTDART00000045592	0	1	13150	NA	NA	NA	ENSDARG00000024829	30234	NA	NA	NA	NA	NA	ZDB-GENE-990415-262	tnw	0	5.56988	0.000469584
MAD_Dr_004_131856	30247	OTTDART00000010527	3	0	ENSDART00000005869 ; Dr.151025 ; NM_001020692.1	0	1	131507	NA	NA	NA	ENSDARG00000011152	553721	NA	NA	NA	NA	NA	ZDB-GENE-050522-182	rpp14	1.66	73.165	7.00751e-11
MAD_Dr_004_131863	30253	OTTDART00000040162	3	0	Dr.149410 ; NM_001004653.1 ; Dr.84502	0	1	131514	NA	NA	NA	ENSDARG00000087851	447915	NA	NA	NA	NA	zgc:103761	ZDB-GENE-040912-93	zgc:103761	0.13	7.48952	0.000132146
MAD_Dr_004_131868	30258	OTTDART00000025832	0	-	-	0	1	13152	NA	NA	NA	ENSDARG00000045097	447846	NA	NA	NA	NA	NA	ZDB-GENE-040912-150	bmpr1ab	0.29	9.0557	5.29914e-05
MAD_Dr_004_131913	30299	OTTDART00000045846	3	1	Dr.151750 ; XM_695639.3 ; ENSDART00000093021	0	1	131558	NA	NA	NA	ENSDARG00000063580	-	NA	NA	NA	NA	NA	ZDB-GENE-091204-412	si:ch1073-219n12.1	0.2	7.65361	0.000119219
MAD_Dr_004_131916	30302	NM_212761.2 ; OTTDART00000026601	3	0	Dr.67796 ; OTTDART00000037739 ; Dr.118565	0	1	131560	NM_212761.2	NM_212761	icn	ENSDARG00000009978	336655	ictacalcin	NA	NA	NA	ictacalcin	ZDB-GENE-030131-8599	icn	0.01	6.44072	0.000258524
MAD_Dr_004_131945	30330	OTTDART00000043385	2	1	OTTDART00000043383 ; Dr.83477	0	1	131587	NA	NA	NA	ENSDARG00000078435	-	NA	NA	NA	NA	NA	NA	NA	0.19	7.45155	0.000135231
MAD_Dr_004_132049	30427	ENSDART00000082464	6	0	OTTDART00000030318 ; OTTDART00000030317 ; OTTDART00000030319 ; OTTDART00000031946 ; NM_201323.1 ; OTTDART00000031947	0	1	131681	NA	NA	NA	ENSDARG00000089066	-	NA	NA	NA	NA	splicing factor, arginine/serine-rich 3b	ZDB-GENE-130530-951	nhsl2	0	0.640909	0.0370301
MAD_Dr_004_132071	30449	Dr.110026	0	-	-	0	1	1317	NA	NA	NA	ENSDARG00000078758	566868	NA	Dr.110026	scn12ab	sodium channel, voltage gated, type VIII, alpha b	sodium channel, voltage gated, type VIII, alpha b; wu:fi13c05	ZDB-GENE-060908-3	scn12ab	0.95	45.9543	1.94968e-09
MAD_Dr_004_132097	30474	OTTDART00000020269	1	1	XM_001336241.2	0	1	131723	NA	NA	NA	ENSDARG00000060167	560451	NA	NA	NA	NA	si:ch211-147a11.5; similar to Uncharacterized protein KIAA0562	ZDB-GENE-060503-195	cep104	0	1.73751	0.0123962
MAD_Dr_004_132145	30520	NM_001002495.2 ; OTTDART00000026974	1	1	Dr.76094	0	1	131769	NM_001002495.2	NM_001002495	uqcrq	ENSDARG00000029064	436768	ubiquinol-cytochrome c reductase, complex III subu	NA	NA	NA	ubiquinol-cytochrome c reductase, complex III subunit VII	ZDB-GENE-040718-199	uqcrq	0.31	13.0504	7.25525e-06
MAD_Dr_004_132231	30596	OTTDART00000040390	2	1	OTTDART00000040388 ; OTTDART00000040389	0	1	131846	NA	NA	NA	ENSDARG00000011666	260437	NA	NA	NA	NA	NA	ZDB-GENE-020905-3	msh6	0.31	3.70419	0.00203019
MAD_Dr_004_132277	30642	OTTDART00000022839	2	1	XM_682341.3 ; OTTDART00000034943	0	1	131890	NA	NA	NA	ENSDARG00000092541	-	NA	NA	NA	NA	NA	NA	NA	0.16	2.9149	0.00407281
MAD_Dr_004_132287	30652	ENSDART00000084263	0	-	-	0	1	1319	NA	NA	NA	ENSDARG00000079879	-	NA	NA	NA	NA	NA	ZDB-GENE-080220-35	arid1aa	0	0.934862	0.0278269
MAD_Dr_004_132288	30653	ENSDART00000039499	0	-	-	0	1	13190	NA	NA	NA	ENSDARG00000026811	493783	NA	NA	NA	NA	exostoses (multiple)-like 3	ZDB-GENE-041124-2	extl3	0.06	1.85654	0.0110058
MAD_Dr_004_132325	30688	OTTDART00000025900	1	1	ENSDART00000105490	0	1	13193	NA	NA	NA	ENSDARG00000000935	393205	NA	NA	NA	NA	NA	ZDB-GENE-040426-707	unk	0.3	9.79497	3.52714e-05
MAD_Dr_004_132368	30729	ENSDART00000077119	4	1	OTTDART00000024727 ; Dr.75512 ; NM_001002676.1 ; OTTDART00000024717	0	1	13197	NA	NA	NA	ENSDARG00000054849	436949	NA	NA	NA	NA	branched chain aminotransferase 2, mitochondrial	ZDB-GENE-040718-425	bcat2	0	1.32729	0.0187383
MAD_Dr_004_132417	30774	OTTDART00000041992	1	1	Dr.74735	0	1	132029	NA	NA	NA	ENSDARG00000093438	8388607	NA	NA	NA	NA	NA	ZDB-GENE-090313-142	si:ch73-191k20.4	1.71	93.6204	1.02461e-11
MAD_Dr_004_132508	30861	OTTDART00000025564	0	-	-	0	1	13211	NA	NA	NA	ENSDARG00000029402	406511	NA	NA	NA	NA	NA	ZDB-GENE-040426-2329	sort1a	0	1.45784	0.0164195
MAD_Dr_004_132564	30913	OTTDART00000044992	2	1	OTTDART00000044991 ; OTTDART00000044990	0	1	132160	NA	NA	NA	ENSDARG00000091983	-	NA	NA	NA	NA	NA	ZDB-GENE-091204-291	si:ch73-249k16.1	1.24	51.9126	8.18724e-10
MAD_Dr_004_132600	30948	OTTDART00000013317	0	-	-	0	1	132201	NA	NA	NA	ENSDARG00000093726	-	NA	NA	NA	NA	NA	ZDB-GENE-060503-412	si:ch211-240j18.2	1.74	184.765	6.3432e-14
MAD_Dr_004_132604	30952	OTTDART00000039329	8	0	ENSDART00000048316 ; Dr.116254 ; XM_001332456.2 ; ENSDART00000101655 ; Dr.116048 ; NM_199713.1 ; OTTDART00000025098 ; ENSDART00000110910	0	1	132205	NA	NA	NA	ENSDARG00000092408	-	NA	NA	NA	NA	NA	ZDB-GENE-081105-137	si:ch73-22b20.4	0.15	7.44885	0.000135466
MAD_Dr_004_132644	30990	OTTDART00000042079	0	-	-	0	1	132239	NA	NA	NA	ENSDARG00000062396	-	NA	NA	NA	NA	NA	ZDB-GENE-090312-152	anks1aa	0	2.86279	0.00426753
MAD_Dr_004_132690	31035	OTTDART00000028204	1	1	OTTDART00000028203	0	1	132277	NA	NA	NA	ENSDARG00000056862	393574	NA	NA	NA	NA	centrosomal protein 63; similar to centrosomal protein 63	ZDB-GENE-040426-1154	cep63	0.37	18.5431	8.69678e-07
MAD_Dr_004_132703	31047	XM_687150.3	0	-	-	0	1	13229	XM_687150.3	XM_687150	NA	ENSDARG00000086988	-	NA	NA	NA	NA	NA	ZDB-GENE-030131-3087	wu:fc26g07	0	0.780019	0.0324121
MAD_Dr_004_132717	31060	NM_001009983.1 ; Dr.120641 ; ENSDART00000041805	0	1		0	1	13230	NM_001009983.1	NM_001009983	metrn	ENSDARG00000030367	494493	meteorin, glial cell differentiation regulator	Dr.120641	metrn	meteorin, glial cell differentiation regulator	meteorin, glial cell differentiation regulator	ZDB-GENE-050102-1	metrn	0.21	8.52815	7.10382e-05
MAD_Dr_004_132772	31114	ENSDART00000026812	2	1	Dr.150395 ; NM_212655.1	0	1	13235	NA	NA	NA	ENSDARG00000014500	-	NA	NA	NA	NA	c20orf14 homolog (H. sapiens)	NA	NA	0	0.492285	0.0423484
MAD_Dr_004_132774	31116	OTTDART00000038759	4	1	ENSDART00000073419 ; OTTDART00000038758 ; Dr.92706 ; NM_001089445.1	0	1	132352	NA	NA	NA	ENSDARG00000051748	799608	NA	NA	NA	NA	zgc:162280	ZDB-GENE-070424-30	ccnd2a	1.12	34.1147	1.55493e-08
MAD_Dr_004_132779	31121	ENSDART00000077807	0	-	-	0	1	132357	NA	NA	NA	ENSDARG00000055446	-	NA	NA	NA	NA	NA	NA	NA	1.29	41.7907	3.91316e-09
MAD_Dr_004_132781	31123	ENSDART00000111171	3	0	OTTDART00000031099 ; OTTDART00000022732 ; NM_001003650.1	0	1	132359	NA	NA	NA	ENSDARG00000075190	-	NA	NA	NA	NA	NA	NA	NA	0	4.63134	0.000950423
MAD_Dr_004_132822	31160	NM_001105526.1	1	0	ENSDART00000062153	0	1	132392	NM_001105526.1	NM_001105526	zgc:171772	ENSDARG00000042389	572109	zgc:171772	NA	NA	NA	zgc:171772	ZDB-GENE-070928-31	zgc:171772	0.27	8.493	7.24725e-05
MAD_Dr_004_132866	31204	ENSDART00000010499	2	1	Dr.115425 ; NM_212743.1	0	1	132430	NA	NA	NA	ENSDARG00000022833	335629	NA	NA	NA	NA	ribosomal protein, large P2	ZDB-GENE-031018-2	rplp2	0.95	10.0096	3.13749e-05
MAD_Dr_004_132867	31205	ENSDART00000115236	4	1	NM_001172637.1 ; XM_683022.3 ; OTTDART00000043948 ; Dr.119789	0	1	132431	NA	NA	NA	ENSDARG00000078113	559659	NA	NA	NA	NA	zgc:171560	ZDB-GENE-070928-12	atp5ia	0.4	17.0275	1.47414e-06
MAD_Dr_004_132917	31250	OTTDART00000039592	0	-	-	0	1	132487	NA	NA	NA	ENSDARG00000059885	-	NA	NA	NA	NA	NA	ZDB-GENE-070523-1	frmd3	0.08	5.01427	0.00071009
MAD_Dr_004_132922	31254	ENSDART00000059228	3	1	OTTDART00000027649 ; Dr.80438 ; NM_200238.1	0	1	13251	NA	NA	NA	ENSDARG00000040466	393207	NA	NA	NA	NA	villin 1 like	ZDB-GENE-040426-799	vil1	0.06	1.09613	0.0236294
MAD_Dr_004_132935	31266	Dr.123836	0	-	-	0	1	132523	NA	NA	NA	ENSDARG00000090993	-	NA	Dr.123836	NA	NA	NA	NA	NA	0.23	10.2265	2.79469e-05
MAD_Dr_004_132979	31309	ENSDART00000081387	0	-	-	0	1	132559	NA	NA	NA	ENSDARG00000079006	-	NA	NA	NA	NA	NA	NA	NA	0	3.54425	0.0023316
MAD_Dr_004_133039	31365	ENSDART00000006671	3	1	Dr.76843 ; NM_212599.1 ; OTTDART00000024158	0	1	13261	NA	NA	NA	ENSDARG00000029394	321868	NA	NA	NA	NA	interleukin enhancer binding factor 3	ZDB-GENE-030131-587	ilf3b	0	5.14855	0.000642348
MAD_Dr_004_133059	31383	OTTDART00000018523	0	-	-	0	1	132627	NA	NA	NA	ENSDARG00000092124	568423	NA	NA	NA	NA	hypothetical LOC568423	NA	NA	0.55	7.73345	0.000113506
MAD_Dr_004_133100	31421	OTTDART00000012319	2	1	Dr.74615 ; XM_001341202.2	0	1	132665	NA	NA	NA	ENSDARG00000093798	-	NA	NA	NA	NA	NA	ZDB-GENE-050208-759	si:dkey-44g23.3	0.73	26.0693	9.8259e-08
MAD_Dr_004_133259	31573	OTTDART00000004470	0	-	-	0	1	132868	NA	NA	NA	ENSDARG00000037065	563573	NA	NA	NA	NA	si:ch211-199l3.2	ZDB-GENE-040724-22	si:ch211-199l3.2	0	4.23395	0.00130513
MAD_Dr_004_133267	31580	OTTDART00000004247	0	-	-	0	1	13288	NA	NA	NA	ENSDARG00000006332	555970	NA	NA	NA	NA	NA	ZDB-GENE-040724-144	snx14	0	1.65561	0.0134715
MAD_Dr_004_133312	31623	OTTDART00000025068	0	-	-	0	1	13293	NA	NA	NA	ENSDARG00000056557	338138	NA	NA	NA	NA	NA	ZDB-GENE-030219-38	copb1	0	1.55954	0.0148168
MAD_Dr_004_133332	31643	OTTDART00000013900	19	0	ENSDART00000037286 ; ENSDART00000114167 ; ENSDART00000105297 ; OTTDART00000013896 ; ENSDART00000105276 ; OTTDART00000014178 ; OTTDART00000014181 ; NM_001110386.1 ; NM_001102634.1 ; NM_001110388.1 ; Dr.120188 ; NM_001105134.1 ; Dr.75545 ; OTTDART00000014177 ; OTTDART00000012169 ; ENSDART00000111340 ; OTTDART00000031404 ; OTTDART00000023614 ; Dr.62670	0	1	132946	NA	NA	NA	ENSDARG00000077097	8388607	NA	NA	NA	NA	NA	ZDB-GENE-050208-456	si:ch211-226h8.6	0.1	2.96807	0.00388332
MAD_Dr_004_133374	31680	OTTDART00000042233	0	-	-	0	1	132984	NA	NA	NA	ENSDARG00000021611	-	NA	NA	NA	NA	NA	NA	NA	0.13	3.95771	0.00164184
MAD_Dr_004_133375	31681	OTTDART00000031893	0	-	-	0	1	132987	NA	NA	NA	ENSDARG00000076113	-	NA	NA	NA	NA	NA	ZDB-GENE-070705-261	trappc9	0.14	2.56905	0.00560697
MAD_Dr_004_133377	31683	NM_214716.1	0	-	-	0	1	13299	NM_214716.1	NM_214716	hspa4l	ENSDARG00000004754	335865	heat shock protein 4, like	NA	NA	NA	heat shock protein 4, like	ZDB-GENE-040426-2832	hspa4a	0	4.35738	0.00118352
MAD_Dr_004_133457	31756	OTTDART00000029605	1	1	OTTDART00000029604	0	1	133067	NA	NA	NA	ENSDARG00000032430	449548	NA	NA	NA	NA	NA	ZDB-GENE-040927-20	ppp2r1b	0.09	7.25756	0.000152955
MAD_Dr_004_133470	31768	OTTDART00000023117	3	1	ENSDART00000082536 ; Dr.87814 ; XM_001920250.1	0	1	13308	NA	NA	NA	ENSDARG00000059414	561703	NA	NA	NA	NA	NA	ZDB-GENE-060526-49	rictora	0	2.2587	0.00748172
MAD_Dr_004_133491	31787	NM_001089519.1 ; Dr.44195 ; OTTDART00000037644 ; ENSDART00000113345	0	1		0	1	1331	NM_001089519.1	NM_001089519	zgc:158262	ENSDARG00000076805	8388607	zgc:158262	Dr.44195	zgc:158262	zgc:158262	zgc:158262	ZDB-GENE-070410-6	leng8	0.07	6.92328	0.000188825
MAD_Dr_004_133529	31822	NM_213356.2 ; Dr.20274	1	1	ENSDART00000074919	0	1	13313	NM_213356.2	NM_213356	ubin	ENSDARG00000052975	334337	ataxin-1 ubiquitin-like interacting protein	Dr.20274	ubin	ataxin-1 ubiquitin-like interacting protein	ataxin-1 ubiquitin-like interacting protein	ZDB-GENE-030131-6269	ubqln4	0	5.70042	0.000428852
MAD_Dr_004_133550	31841	OTTDART00000045625	0	-	-	0	1	133150	NA	NA	NA	ENSDARG00000094991	-	NA	NA	NA	NA	NA	ZDB-GENE-091204-473	si:ch73-106o10.1	0.81	29.1299	4.67059e-08
MAD_Dr_004_133576	31866	OTTDART00000040907	1	1	XM_696196.3	0	1	133175	NA	NA	NA	ENSDARG00000077009	572477	NA	NA	NA	NA	NA	ZDB-GENE-090313-322	wdfy4	0	2.70882	0.00491402
MAD_Dr_004_133616	31901	ENSDART00000056048	6	0	Dr.76983 ; NM_001017602.1 ; ENSDART00000089963 ; ENSDART00000056047 ; XM_001331055.2 ; ENSDART00000067606	0	1	133210	NA	NA	NA	ENSDARG00000073876	100333040	NA	NA	NA	NA	NA	NA	NA	0.52	13.3814	6.25766e-06
MAD_Dr_004_133660	31943	OTTDART00000034680	4	1	ENSDART00000059448 ; Dr.79572 ; NM_182881.2 ; OTTDART00000026440	0	1	13325	NA	NA	NA	ENSDARG00000040614	360133	NA	NA	NA	NA	SEC14 and spectrin domains 1	ZDB-GENE-030801-1	sestd1	0.01	3.48253	0.00245815
MAD_Dr_004_133703	31983	Dr.103161	0	-	-	0	1	133285	NA	NA	NA	ENSDARG00000087492	-	NA	Dr.103161	NA	NA	NA	NA	NA	0	3.37541	0.00270105
MAD_Dr_004_133724	32001	OTTDART00000040381	1	1	OTTDART00000040380	0	1	133301	NA	NA	NA	ENSDARG00000059973	777607	NA	NA	NA	NA	NA	ZDB-GENE-061103-70	fbxo11a	0.11	2.73158	0.00481535
MAD_Dr_004_133763	32038	OTTDART00000015072	2	1	ENSDART00000061435 ; OTTDART00000015070	0	1	133336	NA	NA	NA	ENSDARG00000041921	393727	NA	NA	NA	NA	heat shock factor binding protein 1	ZDB-GENE-040426-1721	hsbp1b	0	0.989324	0.0263113
MAD_Dr_004_133765	32040	OTTDART00000024716	5	0	ENSDART00000025841 ; OTTDART00000024714 ; OTTDART00000024715 ; Dr.32570 ; NM_214818.1	0	1	133338	NA	NA	NA	ENSDARG00000011157	407987	NA	NA	NA	NA	rho/rac guanine nucleotide exchange factor (GEF) 18	ZDB-GENE-040516-14	arhgef18a	1	47.282	1.58349e-09
MAD_Dr_004_133798	32071	ENSDART00000110790	1	1	XM_695567.3	0	1	13337	NA	NA	NA	ENSDARG00000074282	571921	NA	NA	NA	NA	NA	ZDB-GENE-130530-749	zmp:0000000746	0	1.60632	0.0141525
MAD_Dr_004_133801	32074	OTTDART00000032804	0	-	-	0	1	133375	NA	NA	NA	ENSDARG00000093374	-	NA	NA	NA	NA	NA	ZDB-GENE-070912-332	si:ch73-18b11.1	0.05	1.87925	0.0107781
MAD_Dr_004_133840	32110	OTTDART00000024536	6	0	ENSDART00000078615 ; ENSDART00000002177 ; OTTDART00000024535 ; OTTDART00000024534 ; Dr.77477 ; NM_131507.1	0	1	133407	NA	NA	NA	ENSDARG00000006786	57969	NA	NA	NA	NA	zeta2-cop	ZDB-GENE-000406-5	copz2	0.75	23.4378	1.9495e-07
MAD_Dr_004_133850	32118	ENSDART00000040733	1	0	ENSDART00000064459	0	1	133418	NA	NA	NA	ENSDARG00000029461	-	NA	NA	NA	NA	si:ch211-214k5.1	ZDB-GENE-061207-22	cd209	0.85	34.6713	1.40139e-08
MAD_Dr_004_133882	32146	OTTDART00000015991	1	1	ENSDART00000064076	0	1	133473	NA	NA	NA	ENSDARG00000043635	368857	NA	NA	NA	NA	NA	ZDB-GENE-030616-409	cmc2	0.36	21.7613	3.14527e-07
MAD_Dr_004_133888	32152	OTTDART00000029011	1	1	NM_200847.1	0	1	133482	NA	NA	NA	ENSDARG00000045296	393820	NA	NA	NA	NA	zgc:77808	ZDB-GENE-040426-1883	myeov2	0.41	10.596	2.31533e-05
MAD_Dr_004_133896	32160	ENSDART00000076229	1	1	XM_682610.3	0	1	13349	NA	NA	NA	ENSDARG00000054087	559281	NA	NA	NA	NA	NA	ZDB-GENE-030131-872	irs1	0.01	5.92365	0.000365236
MAD_Dr_004_133927	32190	XM_001918421.1 ; ENSDART00000044634	3	0	ENSDART00000110583 ; Dr.150579 ; NM_001003763.1	0	1	133520	XM_001918421.1	XM_001918421	NA	ENSDARG00000077242	445306	NA	NA	NA	NA	eukaryotic translation initiation factor 3, subunit H; hypothetical protein LOC100149307	ZDB-GENE-040808-19	eif3ha	0	1.25693	0.020109
MAD_Dr_004_133984	32244	ENSDART00000078114	1	0	Dr.114942	0	1	133585	NA	NA	NA	ENSDARG00000055708	793663	NA	NA	NA	NA	translocase of inner mitochondrial membrane 8 homolog B (yeast)	ZDB-GENE-031019-1	timm8b	0.13	4.92107	0.000762053
MAD_Dr_004_133989	32249	OTTDART00000032600	0	-	-	0	1	133590	NA	NA	NA	ENSDARG00000093020	-	NA	NA	NA	NA	NA	ZDB-GENE-070705-161	si:ch211-262n1.3	0.44	14.409	4.10843e-06
MAD_Dr_004_133996	32256	NM_001002486.1	3	1	Dr.84 ; OTTDART00000027980 ; OTTDART00000027981	0	1	133597	NM_001002486.1	NM_001002486	rpl38	ENSDARG00000006413	436759	ribosomal protein L38	NA	NA	NA	ribosomal protein L38	ZDB-GENE-030131-8752	rpl38	0.1	6.44537	0.000257858
MAD_Dr_004_134023	32281	OTTDART00000026302 ; ENSDART00000100622 ; ENSDART00000046338	2	0	Dr.79496 ; NM_001039828.1	0	1	13362	NA	NA	NA	ENSDARG00000032010	556684	NA	NA	NA	NA	solute carrier family 15 (H+/peptide transporter), member 2	ZDB-GENE-030131-5866	slc15a2	0.72	38.4568	6.86235e-09
MAD_Dr_004_134029	32286	OTTDART00000044969	3	0	OTTDART00000044967 ; OTTDART00000044968 ; OTTDART00000044970	0	1	133625	NA	NA	NA	ENSDARG00000093678	-	NA	NA	NA	NA	NA	ZDB-GENE-091204-389	si:dkey-102m7.3	0.09	2.3556	0.00683352
MAD_Dr_004_134034	32291	OTTDART00000030322 ; ENSDART00000085454	2	1	Dr.51536 ; XM_001336814.2	0	1	13363	NA	NA	NA	ENSDARG00000060559	8388607	NA	NA	NA	NA	DIS3 mitotic control homolog (S. cerevisiae)	ZDB-GENE-080213-3	dis3	0.36	7.81092	0.00010818
MAD_Dr_004_134061	32316	ENSDART00000009172	0	-	-	0	1	133654	NA	NA	NA	ENSDARG00000016934	-	NA	NA	NA	NA	NA	ZDB-GENE-040718-193	ttyh2	0.68	16.9122	1.53675e-06
MAD_Dr_004_134062	32317	ENSDART00000028960	1	0	Dr.76471	0	1	133655	NA	NA	NA	ENSDARG00000021984	554125	NA	NA	NA	NA	zgc:112340	ZDB-GENE-050522-377	ndufa2	0	0.574948	0.0393666
MAD_Dr_004_134064	32319	ENSDART00000098580	2	1	Dr.94086 ; NM_001039837.1	0	1	133657	NA	NA	NA	ENSDARG00000068238	664697	NA	NA	NA	NA	zgc:136906	ZDB-GENE-060312-23	dupd1	0.01	1.50191	0.0157053
MAD_Dr_004_134070	32325	NM_199995.1	2	0	OTTDART00000030190 ; Dr.7444	0	1	133662	NM_199995.1	NM_199995	cox7c	ENSDARG00000053382	336118	cytochrome c oxidase, subunit VIIc	NA	NA	NA	cytochrome c oxidase, subunit VIIc	ZDB-GENE-030131-8062	cox7c	0	1.60164	0.0142131
MAD_Dr_004_134072	32327	NM_001003434.1	1	1	Dr.105500	0	1	133664	NM_001003434.1	NM_001003434	zgc:92868	ENSDARG00000077717	445040	zgc:92868	NA	NA	NA	zgc:92868	ZDB-GENE-040801-167	zgc:92868	0.23	7.00028	0.000180056
MAD_Dr_004_134137	32388	NM_001040335.1 ; Dr.82261	0	1		0	1	13372	NM_001040335.1	NM_001040335	rtn4b	ENSDARG00000059238	678586	reticulon 4b	Dr.82261	rtn4b	reticulon 4b	reticulon 4b	ZDB-GENE-030710-2	rtn4b	0.17	3.96097	0.00163815
MAD_Dr_004_134181	32428	ENSDART00000059207	2	1	Dr.150650 ; NM_200158.1	0	1	133768	NA	NA	NA	ENSDARG00000040450	393127	NA	NA	NA	NA	zgc:55479	ZDB-GENE-040426-719	pemt	0.35	11.3931	1.56027e-05
MAD_Dr_004_134217	32463	OTTDART00000017704	0	-	-	0	1	13381	NA	NA	NA	ENSDARG00000041450	492487	NA	NA	NA	NA	RAB11a, member RAS oncogene family	ZDB-GENE-041114-53	rab11a	0	3.78551	0.00189316
MAD_Dr_004_134219	32465	OTTDART00000041185	5	1	OTTDART00000041186 ; ENSDART00000047159 ; Dr.104833 ; NM_001037424.1 ; OTTDART00000041183	0	1	133811	NA	NA	NA	ENSDARG00000029722	641484	NA	NA	NA	NA	NA	ZDB-GENE-051120-126	hmgb2a	0	2.73819	0.00479015
MAD_Dr_004_134224	32470	ENSDART00000109729	2	1	OTTDART00000007450 ; Dr.81533	0	1	133816	NA	NA	NA	ENSDARG00000056213	553397	NA	NA	NA	NA	hypothetical protein LOC553397	NA	NA	0	1.16116	0.0220956
MAD_Dr_004_134486	32713	NM_200880.1 ; Dr.81134	1	1	ENSDART00000024633	0	1	13407	NM_200880.1	NM_200880	zgc:77593	ENSDARG00000009299	393854	zgc:77593	Dr.81134	zgc:77593	zgc:77593	zgc:77593	ZDB-GENE-040426-1842	dusp8a	0	2.341	0.00693036
MAD_Dr_004_134504	32730	OTTDART00000027469	3	0	NM_213034.2 ; OTTDART00000027468 ; Dr.104504	0	1	134086	NA	NA	NA	ENSDARG00000035860	406307	NA	NA	NA	NA	ribosomal protein S28	ZDB-GENE-030131-2022	rps28	0	0.398125	0.0457846
MAD_Dr_004_134516	32741	ENSDART00000087894	1	1	Dr.91965	0	1	134098	NA	NA	NA	ENSDARG00000061547	100334740	NA	NA	NA	NA	NA	ZDB-GENE-060929-224	zgc:153409	0.84	31.4369	2.77668e-08
MAD_Dr_004_134548	32770	NM_001082896.2	6	0	OTTDART00000006884 ; Dr.22573 ; OTTDART00000007878 ; OTTDART00000007876 ; NM_001083080.2 ; ENSDART00000061432	0	1	134126	NM_001082896.2	NM_001082896	si:dkey-217m5.3	ENSDARG00000041835	794050	si:dkey-217m5.3	NA	NA	NA	si:dkey-217m5.3	ZDB-GENE-041014-167	ccl38a.5	0.08	6.15282	0.000311547
MAD_Dr_004_134589	32805	OTTDART00000039926 ; NM_213066.1 ; Dr.80401 ; ENSDART00000032042	0	1		0	1	13417	NM_213066.1	NM_213066	hk2	ENSDARG00000026964	406339	hexokinase 2	Dr.80401	hk2	hexokinase 2	hexokinase 2	ZDB-GENE-040426-2017	hk2	0	4.52162	0.00103818
MAD_Dr_004_134603	32818	OTTDART00000029195	3	1	NM_001167855.1 ; OTTDART00000029194 ; Dr.85025	0	1	134183	NA	NA	NA	ENSDARG00000036329	415243	NA	NA	NA	NA	zgc:86674	ZDB-GENE-040625-168	ndufa1	0.09	4.43322	0.00111391
MAD_Dr_004_134604	32819	ENSDART00000053362	0	-	-	0	1	134184	NA	NA	NA	ENSDARG00000036750	-	NA	NA	NA	NA	NA	NA	NA	0.29	13.4099	6.18742e-06
MAD_Dr_004_134639	32853	NM_205699.1 ; Dr.29812 ; OTTDART00000044797 ; ENSDART00000003789	0	1		0	1	13422	NM_205699.1	NM_205699	zgc:77318	ENSDARG00000018285	403000	zgc:77318	Dr.29812	zgc:77318	zgc:77318	zgc:77318	ZDB-GENE-040426-1820	pdpk1b	0	1.73623	0.0124121
MAD_Dr_004_134699	32908	OTTDART00000009830	0	-	-	0	1	13428	NA	NA	NA	ENSDARG00000025902	562861	NA	NA	NA	NA	NA	ZDB-GENE-060503-766	plekhg5a	0.09	11.4361	1.52907e-05
MAD_Dr_004_134840	33037	OTTDART00000040259	0	-	-	0	1	134408	NA	NA	NA	ENSDARG00000092118	-	NA	NA	NA	NA	NA	ZDB-GENE-081107-26	si:ch211-233m11.4	0.88	26.2652	9.33746e-08
MAD_Dr_004_134853	33049	NM_001020647.1 ; Dr.81660	2	1	ENSDART00000007373 ; OTTDART00000044237	0	1	13442	NM_001020647.1	NM_001020647	acbd5a	ENSDARG00000034883	553674	acyl-Coenzyme A binding domain containing 5a	Dr.81660	acbd5a	acyl-Coenzyme A binding domain containing 5a	zgc:112043	ZDB-GENE-050522-268	acbd5a	0	3.76525	0.00192495
MAD_Dr_004_134930	33118	OTTDART00000008240	0	-	-	0	1	1345	NA	NA	NA	ENSDARG00000007413	566352	NA	NA	NA	NA	AT rich interactive domain 2 (ARID, RFX-like)	ZDB-GENE-030131-6311	arid2	0	1.78877	0.0117672
MAD_Dr_004_135010	33193	OTTDART00000032423	4	0	OTTDART00000035241 ; OTTDART00000034347 ; OTTDART00000014884 ; OTTDART00000014883	0	1	134581	NA	NA	NA	ENSDARG00000095685	-	NA	NA	NA	NA	NA	ZDB-GENE-070705-250	si:dkeyp-75d2.4	0.22	18.3043	9.41214e-07
MAD_Dr_004_135087	33264	OTTDART00000041390	6	0	OTTDART00000041385 ; OTTDART00000041384 ; OTTDART00000041389 ; OTTDART00000041388 ; OTTDART00000041386 ; ENSDART00000074380	0	1	134662	NA	NA	NA	ENSDARG00000052512	768146	NA	NA	NA	NA	zgc:152952	ZDB-GENE-061013-482	tsga10	0.58	20.8726	4.08306e-07
MAD_Dr_004_135117	33292	ENSDART00000093615	2	0	Dr.113389 ; Dr.141077	0	1	134691	NA	NA	NA	ENSDARG00000063914	140533	NA	NA	NA	NA	NADH dehydrogenase 3, mitochondrial	ZDB-GENE-011205-9	mt-nd3	0	1.30528	0.0191804
MAD_Dr_004_135206	33379	XM_001337169.1	0	-	-	0	1	13477	XM_001337169.1	XM_001337169	NA	ENSDARG00000059961	-	NA	NA	NA	NA	NA	ZDB-GENE-030131-7797	chpf2	0	1.27151	0.0198287
MAD_Dr_004_135308	33470	OTTDART00000039492	2	1	ENSDART00000060444 ; Dr.104578	0	1	134885	NA	NA	NA	ENSDARG00000041232	405889	NA	NA	NA	NA	ribosomal protein S29	ZDB-GENE-040622-5	rps29	0.2	6.10532	0.000321972
MAD_Dr_004_135309	33471	OTTDART00000040252	2	1	XM_001923207.1 ; NM_205651.1	0	1	134886	NA	NA	NA	ENSDARG00000077368	402949	NA	NA	NA	NA	NA	ZDB-GENE-040426-1838	slc30a6	0	1.11033	0.0232875
MAD_Dr_004_135310	33472	ENSDART00000045284	6	1	Dr.114066 ; NM_001002069.2 ; Dr.40117 ; OTTDART00000024933 ; OTTDART00000024932 ; OTTDART00000043443	0	1	134887	NA	NA	NA	ENSDARG00000034291	415159	NA	NA	NA	NA	ribosomal protein L37; hypothetical LOC100000999	ZDB-GENE-040625-39	rpl37	0.13	7.51157	0.000130261
MAD_Dr_004_135338	33496	ENSDART00000052012	3	1	Dr.78140 ; NM_199725.1 ; XM_001333977.2	0	1	134918	NA	NA	NA	ENSDARG00000035844	-	NA	NA	NA	NA	NA	ZDB-GENE-030131-4402	twf1a	0	1.59819	0.0142614
MAD_Dr_004_135357	33509	ENSDART00000113429	0	-	-	0	1	134941	NA	NA	NA	ENSDARG00000075555	-	NA	NA	NA	NA	NA	NA	NA	0	2.41829	0.00643947
MAD_Dr_004_135377	33524	ENSDART00000074034	0	-	-	0	1	13496	NA	NA	NA	ENSDARG00000002980	562169	NA	NA	NA	NA	zgc:195037	ZDB-GENE-081022-176	vps54	0.38	16.7199	1.64862e-06
MAD_Dr_004_135431	33574	OTTDART00000011630	0	-	-	0	1	13502	NA	NA	NA	ENSDARG00000005458	554152	NA	NA	NA	NA	casein kinase 1, gamma 2a	ZDB-GENE-030131-6445	csnk1g2a	0.27	10.5638	2.35686e-05
MAD_Dr_004_135464	33606	ENSDART00000101537	2	1	Dr.105567 ; NM_001080993.1	0	1	13505	NA	NA	NA	ENSDARG00000058369	569582	NA	NA	NA	NA	zgc:158350	ZDB-GENE-030131-2628	mex3b	0	6.09598	0.000323888
MAD_Dr_004_135535	33674	ENSDART00000043091	2	1	Dr.130437 ; XM_001922288.1	0	1	13514	NA	NA	NA	ENSDARG00000016551	-	NA	NA	NA	NA	NA	ZDB-GENE-120813-1	iqsec1b	0	6.5251	0.000244432
MAD_Dr_004_135576	33712	OTTDART00000015793	3	1	ENSDART00000059360 ; Dr.77145 ; NM_213271.1	0	1	13518	NA	NA	NA	ENSDARG00000040564	406555	NA	NA	NA	NA	heterogeneous nuclear ribonucleoprotein U-like 1	ZDB-GENE-040426-2432	hnrnpul1	0.2	4.99524	0.000720417
MAD_Dr_004_135615	33751	OTTDART00000020509	0	-	-	0	1	13522	NA	NA	NA	ENSDARG00000043019	322338	NA	NA	NA	NA	NA	ZDB-GENE-030131-1057	exoc1	0.13	6.9166	0.000189657
MAD_Dr_004_135624	33759	OTTDART00000012169	9	0	NM_001102634.1 ; Dr.120188 ; ENSDART00000105276 ; ENSDART00000105297 ; ENSDART00000037286 ; OTTDART00000014178 ; OTTDART00000013896 ; NM_001105134.1 ; OTTDART00000014181	0	1	135229	NA	NA	NA	ENSDARG00000092702	-	NA	NA	NA	NA	NA	ZDB-GENE-050208-356	si:dkeyp-20e4.8	3.47	155.923	2.24238e-13
MAD_Dr_004_135683	33812	NM_001007135.2 ; Dr.77432	2	1	ENSDART00000019136 ; OTTDART00000019328	0	1	13528	NM_001007135.2	NM_001007135	mtdha	ENSDARG00000014159	368910	metadherin a	Dr.77432	mtdha	metadherin a	lyric-like	ZDB-GENE-030616-615	mtdha	0.77	38.6247	6.69742e-09
MAD_Dr_004_135737	33861	OTTDART00000024698	3	1	NM_001001940.1 ; ENSDART00000044331 ; Dr.14625	0	1	13535	NA	NA	NA	ENSDARG00000038743	114454	NA	NA	NA	NA	coatomer protein complex, subunit beta 2	ZDB-GENE-010724-7	copb2	0.11	4.66708	0.000924595
MAD_Dr_004_135765	33888	OTTDART00000033979	1	0	OTTDART00000027470	0	1	135372	NA	NA	NA	ENSDARG00000095145	-	NA	NA	NA	NA	NA	ZDB-GENE-070912-134	si:ch211-165b19.7	0	0.415713	0.0451695
MAD_Dr_004_135795	33916	NM_001035261.1 ; Dr.11428	3	1	ENSDART00000077314 ; ENSDART00000110963 ; ENSDART00000066331	0	1	1354	NM_001035261.1	NM_001035261	svil	ENSDARG00000055075	30112	supervillin	Dr.11428	svil	supervillin	supervillin	ZDB-GENE-990706-5	svila	0.06	6.02786	0.000340067
MAD_Dr_004_135804	33924	NM_212777.1	0	-	-	0	1	13541	NM_212777.1	NM_212777	brd8	ENSDARG00000025071	337414	bromodomain containing 8	NA	NA	NA	bromodomain containing 8	ZDB-GENE-030722-10	brd8	0.12	3.07508	0.00352526
MAD_Dr_004_135857	33975	OTTDART00000015173	0	-	-	0	1	13546	NA	NA	NA	ENSDARG00000034001	572623	NA	NA	NA	NA	NA	ZDB-GENE-050419-237	tango6	0.28	14.1947	4.46824e-06
MAD_Dr_004_135894	34011	OTTDART00000031900	0	-	-	0	1	13549	NA	NA	NA	ENSDARG00000079352	335897	NA	NA	NA	NA	NA	ZDB-GENE-070912-570	sap130b	0	0.761673	0.0330134
MAD_Dr_004_135964	34074	OTTDART00000024476	4	1	OTTDART00000024475 ; ENSDART00000027090 ; Dr.75637 ; NM_001013270.2	0	1	135556	NA	NA	NA	ENSDARG00000005941	407620	NA	NA	NA	NA	v-yes-1 Yamaguchi sarcoma viral oncogene homolog 1	ZDB-GENE-050126-1	yes1	0	0.716804	0.0344638
MAD_Dr_004_136005	34111	OTTDART00000040815	1	1	OTTDART00000040814	0	1	135592	NA	NA	NA	ENSDARG00000093456	323780	NA	NA	NA	NA	NA	ZDB-GENE-030131-2500	si:dkey-71p21.9	0.18	7.71958	0.000114379
MAD_Dr_004_136036	34139	Dr.141547	5	0	ENSDART00000079170 ; NM_001100035.1 ; OTTDART00000015564 ; ENSDART00000115388 ; Dr.80423	0	1	135620	NA	NA	NA	ENSDARG00000056639	567870	NA	Dr.141547	si:dkey-6e12.6	si:dkey-6e12.6	si:dkey-6e12.6	ZDB-GENE-030131-5736	cfdp1	0	1.92039	0.0103499
MAD_Dr_004_136066	34169	OTTDART00000019240	0	-	-	0	1	13565	NA	NA	NA	ENSDARG00000061960	-	NA	NA	NA	NA	NA	ZDB-GENE-060526-231	ube3b	0	1.72635	0.0125244
MAD_Dr_004_136089	34191	ENSDART00000084517	2	1	OTTDART00000033074 ; XM_694079.2	0	1	13567	NA	NA	NA	ENSDARG00000060177	-	NA	NA	NA	NA	NA	ZDB-GENE-070912-613	vcpip1	0	0.623868	0.037622
MAD_Dr_004_136099	34201	OTTDART00000045497	4	0	OTTDART00000035251 ; Dr.139151 ; Dr.125666 ; OTTDART00000035238	0	1	135679	NA	NA	NA	ENSDARG00000092286	-	NA	NA	NA	NA	NA	ZDB-GENE-091118-92	si:ch73-196i15.4	0.5	17.6781	1.17012e-06
MAD_Dr_004_136171	34269	Dr.140579	1	0	Dr.85146	0	1	135748	NA	NA	NA	ENSDARG00000068635	-	NA	Dr.140579	NA	NA	NA	NA	NA	0.44	10.6383	2.26763e-05
MAD_Dr_004_136178	34275	OTTDART00000024746	6	0	OTTDART00000024745 ; OTTDART00000024744 ; Dr.33340 ; NM_001142954.1 ; ENSDART00000111249 ; ENSDART00000055360	0	1	135755	NA	NA	NA	ENSDARG00000097471	192341	NA	NA	NA	NA	transcription elongation factor B (SIII), polypeptide 2 (18kD, elongin B)	ZDB-GENE-020415-1	tceb2	0	1.28958	0.0194808
MAD_Dr_004_136183	34280	OTTDART00000019373	1	1	Dr.114894	0	1	135763	NA	NA	NA	ENSDARG00000095348	-	NA	NA	NA	NA	NA	NA	NA	0.23	10.7775	2.10717e-05
MAD_Dr_004_136239	34332	OTTDART00000034091	0	-	-	0	1	135810	NA	NA	NA	ENSDARG00000092185	-	NA	NA	NA	NA	NA	ZDB-GENE-070912-154	si:ch211-173m16.1	0.09	6.36279	0.000271583
MAD_Dr_004_136280	34369	ENSDART00000115044	2	1	Dr.23525 ; NM_212768.1	0	1	135853	NA	NA	NA	ENSDARG00000075952	-	NA	NA	NA	NA	NA	ZDB-GENE-030131-9049	mbd2	0.27	8.44595	7.43793e-05
MAD_Dr_004_136403	34484	OTTDART00000028189	2	1	NM_001004000.2 ; ENSDART00000038818	0	1	13596	NA	NA	NA	ENSDARG00000038537	798361	NA	NA	NA	NA	NA	ZDB-GENE-040822-13	gga1	0	7.54334	0.000127596
MAD_Dr_004_136404	34485	OTTDART00000028111	6	0	Dr.151323 ; ENSDART00000082647 ; Dr.22605 ; NM_001014302.1 ; XM_001919064.1 ; Dr.134035	0	1	135960	NA	NA	NA	ENSDARG00000076486	541489	NA	NA	NA	NA	NA	ZDB-GENE-050327-12	acp1	0	1.41478	0.0171646
MAD_Dr_004_136405	34486	OTTDART00000036333	3	1	OTTDART00000036332 ; OTTDART00000036335 ; OTTDART00000036334	0	1	135961	NA	NA	NA	ENSDARG00000054799	8388607	NA	NA	NA	NA	NA	ZDB-GENE-070410-99	rfc1	0	1.39185	0.017556
MAD_Dr_004_136450	34525	OTTDART00000025695	0	-	-	0	1	1360	NA	NA	NA	ENSDARG00000011027	30705	NA	NA	NA	NA	NA	ZDB-GENE-980526-255	fgfr1a	0.57	14.649	3.73734e-06
MAD_Dr_004_136453	34528	Dr.123445	0	-	-	0	1	136001	NA	NA	NA	ENSDARG00000071219	-	NA	Dr.123445	NA	NA	NA	NA	NA	0.32	10.6774	2.22146e-05
MAD_Dr_004_136474	34548	XM_687940.3	49	0	Dr.115635 ; Dr.110775 ; ENSDART00000110324 ; ENSDART00000108706 ; XM_693883.1 ; Dr.150095 ; Dr.154548 ; NM_001089569.1 ; ENSDART00000112008 ; ENSDART00000114775 ; Dr.150094 ; NM_001076749.1 ; Dr.23435 ; Dr.16044 ; NM_207100.2 ; ENSDART00000108746 ; XM_702708.3 ; Dr.91529 ; ENSDART00000114073 ; ENSDART00000111543 ; ENSDART00000112557 ; Dr.135741 ; Dr.121491 ; Dr.150092 ; XM_684085.2 ; XM_683555.1 …	0	1	136035	XM_687940.3	XM_687940	NA	ENSDARG00000076042	564610	NA	NA	NA	NA	similar to Histone H4 replacement CG3379-PC; similar to predicted protein; similar to histone cluster 1, H2bc; similar to histone cluster 1, H2bb; similar to histone cluster 2, H2be; hypothetical LOC562547; zgc:154164; zgc:165555; zgc:112234; hypothetical LOC564216; zgc:173585; histone 2, H2, like; zgc:173587; zgc:194989; zgc:171937; histone 1, H4, like; hypothetical LOC100004665; hypothetical LO…	NA	NA	0	1.09987	0.0235419
MAD_Dr_004_136487	34560	NM_001080644.1 ; Dr.152483 ; ENSDART00000084348 ; ENSDART00000084356	0	1		0	1	13606	NM_001080644.1	NM_001080644	zgc:158466	ENSDARG00000060101	791162	zgc:158466	Dr.152483	zgc:158466	zgc:158466	zgc:158466	ZDB-GENE-070112-1282	trappc12	0	2.31352	0.00711241
MAD_Dr_004_136553	34620	ENSDART00000111679	3	0	OTTDART00000043212 ; Dr.76757 ; XM_679835.3	0	1	136130	NA	NA	NA	ENSDARG00000074688	-	NA	NA	NA	NA	NA	NA	NA	0.16	3.91542	0.00170307
MAD_Dr_004_136611	34677	ENSDART00000083024	3	0	OTTDART00000038062 ; Dr.81362 ; NM_001080019.1	0	1	13619	NA	NA	NA	ENSDARG00000059610	565192	NA	NA	NA	NA	G protein-coupled receptor 146	ZDB-GENE-050823-3	gpr146	0.5	22.1937	2.77291e-07
MAD_Dr_004_136645	34709	OTTDART00000045087	1	1	XM_001920613.1	0	1	136222	NA	NA	NA	ENSDARG00000074854	-	NA	NA	NA	NA	NA	NA	NA	0	2.32738	0.00702191
MAD_Dr_004_136696	34754	OTTDART00000025325	5	1	ENSDART00000074561 ; Dr.76612 ; NM_001002184.1 ; OTTDART00000025323 ; OTTDART00000025324	0	1	136267	NA	NA	NA	ENSDARG00000052666	431731	NA	NA	NA	NA	lipopolysaccharide-induced TNF factor	ZDB-GENE-040704-23	litaf	0	0.709538	0.0347084
MAD_Dr_004_136718	34774	OTTDART00000014973	5	0	Dr.131196 ; Dr.131163 ; Dr.131111 ; Dr.91069 ; OTTDART00000014963	0	1	136284	NA	NA	NA	ENSDARG00000092097	-	NA	NA	NA	NA	NA	ZDB-GENE-050420-89	si:ch211-285d14.4	0.98	59.1833	3.30072e-10
MAD_Dr_004_136720	34776	ENSDART00000061638	3	1	Dr.80974 ; XM_001333995.2 ; Dr.151576	0	1	136287	NA	NA	NA	ENSDARG00000042056	-	NA	NA	NA	NA	zgc:112338	ZDB-GENE-050522-383	mau2	0	0.446519	0.0440131
MAD_Dr_004_136723	34779	ENSDART00000016791	3	0	OTTDART00000025648 ; Dr.75672 ; NM_213463.1	0	1	13629	NA	NA	NA	ENSDARG00000016443	334234	NA	NA	NA	NA	eukaryotic translation initiation factor 3, subunit C	ZDB-GENE-030131-6166	eif3c	0.23	8.82555	6.01555e-05
MAD_Dr_004_136767	34820	NM_199780.2 ; Dr.2657	2	0	ENSDART00000009507 ; OTTDART00000022778	0	1	13633	NM_199780.2	NM_199780	gats	ENSDARG00000018985	327294	opposite strand transcription unit to Stag3	Dr.2657	gats	opposite strand transcription unit to Stag3	opposite strand transcription unit to Stag3	ZDB-GENE-030131-5505	gatsl2	0	6.23482	0.000294214
MAD_Dr_004_136782	34833	OTTDART00000028138	1	1	OTTDART00000028137	0	1	136344	NA	NA	NA	ENSDARG00000012039	494074	NA	NA	NA	NA	NA	ZDB-GENE-041212-41	ttc26	0.02	6.12402	0.000317841
MAD_Dr_004_136811	34860	OTTDART00000033048	2	1	OTTDART00000033047 ; Dr.124525	0	1	136378	NA	NA	NA	ENSDARG00000094509	-	NA	NA	NA	NA	NA	ZDB-GENE-070912-151	si:ch211-16k18.1	0.01	1.69529	0.0129271
MAD_Dr_004_136851	34894	NM_001007417.1 ; Dr.82860	2	0	ENSDART00000006256 ; OTTDART00000027658	0	1	13641	NM_001007417.1	NM_001007417	zgc:101559	ENSDARG00000003257	492776	zgc:101559	Dr.82860	zgc:101559	zgc:101559	zgc:101559	ZDB-GENE-041114-122	zgc:101559	0.43	14.1839	4.48589e-06
MAD_Dr_004_136902	34939	OTTDART00000044478 ; XM_696267.3 ; Dr.120536	0	1		0	1	13645	XM_696267.3	XM_696267	NA	ENSDARG00000016360	-	NA	Dr.120536	NA	NA	NA	ZDB-GENE-091116-39	kpna1	0.36	7.07198	0.000172133
MAD_Dr_004_136913	34948	OTTDART00000026325	2	1	Dr.78713 ; NM_212581.1	0	1	13646	NA	NA	NA	ENSDARG00000005454	321283	NA	NA	NA	NA	transforming, acidic coiled-coil containing protein 3	ZDB-GENE-050522-327	tacc3	0	4.26201	0.00127618
MAD_Dr_004_136917	34952	ENSDART00000111568	0	-	-	0	1	136463	NA	NA	NA	ENSDARG00000075616	796803	NA	NA	NA	NA	zgc:171795	ZDB-GENE-070820-18	polr2k	0.42	13.8141	5.22073e-06
MAD_Dr_004_136936	34970	OTTDART00000036946	0	-	-	0	1	13648	NA	NA	NA	ENSDARG00000014161	327322	NA	NA	NA	NA	NA	ZDB-GENE-030131-5533	ercc4	0	1.43442	0.0168241
MAD_Dr_004_137117	35138	ENSDART00000114258	1	0	ENSDART00000028806	0	1	136640	NA	NA	NA	ENSDARG00000026294	386966	NA	NA	NA	NA	NA	ZDB-GENE-031118-121	erbb2	0	0.47685	0.0429032
MAD_Dr_004_137180	35198	OTTDART00000034046	0	-	-	0	1	136698	NA	NA	NA	ENSDARG00000095648	-	NA	NA	NA	NA	NA	ZDB-GENE-070912-439	si:dkey-216e24.4	0.85	59.1004	3.31632e-10
MAD_Dr_004_137200	35217	OTTDART00000007854	0	-	-	0	1	13672	NA	NA	NA	ENSDARG00000003751	553164	NA	NA	NA	NA	NA	ZDB-GENE-050523-2	lats1	0	2.12154	0.00850878
MAD_Dr_004_137247	35263	Dr.134890	1	0	ENSDART00000041102	0	1	136759	NA	NA	NA	ENSDARG00000020326	-	NA	Dr.134890	im:7150265	im:7150265	im:7150265	ZDB-GENE-050309-139	im:7150265	0.38	16.1146	2.06347e-06
MAD_Dr_004_137316	35326	ENSDART00000111670	0	-	-	0	1	13682	NA	NA	NA	ENSDARG00000014651	100332137	NA	NA	NA	NA	NA	ZDB-GENE-081104-411	svilb	0.04	0.947163	0.0274727
MAD_Dr_004_137319	35329	OTTDART00000027198	3	1	Dr.12512 ; NM_001002499.2 ; OTTDART00000027199	0	1	136822	NA	NA	NA	ENSDARG00000018637	436772	NA	NA	NA	NA	Sec61 gamma subunit	ZDB-GENE-040718-203	sec61g	0	1.14732	0.0224054
MAD_Dr_004_137325	35335	ENSDART00000112908	2	0	Dr.122269 ; XM_001338982.2	0	1	13683	NA	NA	NA	ENSDARG00000079313	-	NA	NA	NA	NA	NA	ZDB-GENE-140106-164	pelp1	0	0.573492	0.0394166
MAD_Dr_004_137337	35347	NM_203321.1 ; Dr.132769	0	1		0	1	13684	NM_203321.1	NM_203321	naa15b	ENSDARG00000030368	334099	N(alpha)-acetyltransferase 15, NatA auxiliary subu	Dr.132769	wu:fj88d10	wu:fj88d10	NMDA receptor-regulated gene 1b	ZDB-GENE-030131-6031	naa15b	0	1.16347	0.022043
MAD_Dr_004_137347	35355	OTTDART00000021046	1	0	Dr.111200	0	1	136849	NA	NA	NA	ENSDARG00000095530	8388607	NA	NA	NA	NA	NA	ZDB-GENE-070912-717	si:rp71-78h1.1	0.37	17.4068	1.28552e-06
MAD_Dr_004_137402	35405	OTTDART00000042205	3	0	OTTDART00000030819 ; XR_029909.2 ; Dr.117529	0	1	136899	NA	NA	NA	ENSDARG00000092433	-	NA	NA	NA	NA	NA	ZDB-GENE-090313-374	si:dkeyp-115f6.1	0.63	37.3684	8.34366e-09
MAD_Dr_004_137414	35416	OTTDART00000035887	0	-	-	0	1	13691	NA	NA	NA	ENSDARG00000079327	565032	NA	NA	NA	NA	NA	ZDB-GENE-030131-9765	hmcn2	0.67	40.7141	4.67462e-09
MAD_Dr_004_137424	35425	OTTDART00000026819	6	0	Dr.150848 ; XM_001918871.1 ; OTTDART00000026818 ; Dr.114513 ; Dr.10562 ; NM_212717.1	0	1	136918	NA	NA	NA	ENSDARG00000077847	334035	NA	NA	NA	NA	hypothetical protein LOC100149124; olfactomedin 2	ZDB-GENE-040426-2882	olfm2a	0.13	9.94361	3.25733e-05
MAD_Dr_004_137446	35446	OTTDART00000030453 ; ENSDART00000110788	0	1		0	1	13694	NA	NA	NA	ENSDARG00000021812	337851	NA	NA	NA	NA	calcium homeostasis endoplasmic reticulum protein	ZDB-GENE-040407-1	cherp	0.51	11.3926	1.56027e-05
MAD_Dr_004_137494	35493	OTTDART00000022476	2	1	Dr.115035 ; OTTDART00000022475	0	1	136983	NA	NA	NA	ENSDARG00000093054	-	NA	NA	NA	NA	NA	ZDB-GENE-060526-92	si:ch211-207c6.5	0.11	2.22648	0.00771414
MAD_Dr_004_137583	35570	OTTDART00000032299	0	-	-	0	1	137062	NA	NA	NA	ENSDARG00000055192	563946	NA	NA	NA	NA	NA	ZDB-GENE-060312-16	zgc:136930	0	1.75725	0.0121514
MAD_Dr_004_137598	35584	OTTDART00000020866	3	0	OTTDART00000033386 ; Dr.131398 ; Dr.125988	0	1	137078	NA	NA	NA	ENSDARG00000094690	-	NA	NA	NA	NA	NA	ZDB-GENE-060503-642	si:dkey-56m15.1	0.77	25.6371	1.0894e-07
MAD_Dr_004_137708	35682	OTTDART00000007266	1	1	XM_001919412.1	0	1	137176	NA	NA	NA	ENSDARG00000052465	8388607	NA	NA	NA	NA	NA	NA	NA	0.43	25.8278	1.03611e-07
MAD_Dr_004_137740	35710	OTTDART00000040549	2	1	OTTDART00000040550 ; ENSDART00000109619	0	1	137277	NA	NA	NA	ENSDARG00000091950	-	NA	NA	NA	NA	NA	ZDB-GENE-090313-388	si:dkeyp-4c7.3	0.55	23.9854	1.668e-07
MAD_Dr_004_137765	35733	XM_684588.3	0	-	-	0	1	13730	XM_684588.3	XM_684588	NA	ENSDARG00000090751	-	NA	NA	NA	NA	NA	ZDB-GENE-030131-9399	zc3h3	0.03	6.49356	0.000249531
MAD_Dr_004_137767	35735	OTTDART00000042565	1	0	Dr.87488	0	1	137301	NA	NA	NA	ENSDARG00000094837	-	NA	NA	NA	NA	NA	ZDB-GENE-090313-254	si:dkey-228g21.5	0.23	8.18102	8.68786e-05
MAD_Dr_004_137840	35797	OTTDART00000045340	3	1	Dr.83283 ; XM_001919001.1 ; OTTDART00000016021	0	1	137361	NA	NA	NA	ENSDARG00000061397	564866	NA	NA	NA	NA	NA	ZDB-GENE-041111-262	trip12	0.06	1.75875	0.0121379
MAD_Dr_004_137862	35817	NM_200321.1 ; Dr.78227 ; OTTDART00000015024 ; ENSDART00000034817	0	1		0	1	13738	NM_200321.1	NM_200321	rbm28	ENSDARG00000025332	393291	RNA binding motif protein 28	Dr.78227	rbm28	RNA binding motif protein 28	RNA binding motif protein 28	ZDB-GENE-040426-960	rbm28	0	3.42792	0.00257948
MAD_Dr_004_137906	35853	ENSDART00000102492	1	1	XM_683603.3	0	1	13742	NA	NA	NA	ENSDARG00000052827	560212	NA	NA	NA	NA	topoisomerase (DNA) III alpha	ZDB-GENE-071212-2	top3a	0.03	1.38198	0.0177302
MAD_Dr_004_137963	35905	NM_212940.2	2	1	ENSDART00000105721 ; OTTDART00000031414	0	1	13747	NM_212940.2	NM_212940	lnx2b	ENSDARG00000071478	564464	ligand of numb-protein X 2b	NA	NA	NA	ligand of numb-protein X 2b	ZDB-GENE-040426-2500	lnx2b	0	3.08202	0.00350285
MAD_Dr_004_138035	35970	OTTDART00000039862	1	1	Dr.120431	0	1	137546	NA	NA	NA	ENSDARG00000093088	-	NA	NA	NA	NA	NA	ZDB-GENE-081104-403	si:dkey-274m14.3	0	1.37948	0.017777
MAD_Dr_004_138071	36003	NM_205552.1	0	-	-	0	1	13758	NM_205552.1	NM_205552	zgc:77294	ENSDARG00000003872	325319	zgc:77294	NA	NA	NA	zgc:77294	ZDB-GENE-030131-4044	ccdc102a	0.23	5.2362	0.000601731
MAD_Dr_004_138098	36027	NM_001080021.1 ; Dr.19533	1	1	OTTDART00000038111	0	1	1376	NM_001080021.1	NM_001080021	nrxn1a	ENSDARG00000061647	565531	neurexin 1a	Dr.19533	nrxn1a	neurexin 1a	neurexin 1a	ZDB-GENE-070206-1	nrxn1a	0	1.86932	0.0108751
MAD_Dr_004_138131	36056	ENSDART00000099779	2	1	XM_695837.3 ; Dr.42351	0	1	13763	NA	NA	NA	ENSDARG00000077500	572154	NA	NA	NA	NA	NA	NA	NA	1.45	75.0502	5.75199e-11
MAD_Dr_004_138184	36099	OTTDART00000040313	2	1	ENSDART00000110610 ; XM_001344402.2	0	1	137677	NA	NA	NA	ENSDARG00000095700	-	NA	NA	NA	NA	NA	ZDB-GENE-081107-73	si:dkey-78p8.1	0	2.22717	0.00771
MAD_Dr_004_138206	36121	OTTDART00000033913	18	0	OTTDART00000033914 ; OTTDART00000033923 ; OTTDART00000033919 ; OTTDART00000033935 ; OTTDART00000033910 ; OTTDART00000033931 ; OTTDART00000033921 ; OTTDART00000033917 ; OTTDART00000022146 ; OTTDART00000044639 ; XM_680557.3 ; OTTDART00000006700 ; Dr.116490 ; OTTDART00000006697 ; ENSDART00000078593 ; OTTDART00000017713 ; Dr.95521 ; XM_001919844.1	0	1	137697	NA	NA	NA	ENSDARG00000093085	-	NA	NA	NA	NA	NA	ZDB-GENE-070912-599	si:dkey-83m22.13	0.29	5.96157	0.000356317
MAD_Dr_004_138237	36146	ENSDART00000108693	2	0	Dr.30256 ; NM_213169.1	0	1	137724	NA	NA	NA	ENSDARG00000079225	406448	NA	NA	NA	NA	myelin protein zero-like 3	ZDB-GENE-040426-2197	mpzl3	0.07	1.00966	0.0257696
MAD_Dr_004_138268	36172	OTTDART00000019542	4	0	ENSDART00000110036 ; ENSDART00000077565 ; ENSDART00000080855 ; XR_029998.2	0	1	137755	NA	NA	NA	ENSDARG00000055241	541433	NA	NA	NA	NA	zgc:112966	ZDB-GENE-070705-512	si:dkey-97l20.1	0.34	19.1498	7.12162e-07
MAD_Dr_004_138293	36193	NM_200405.1 ; Dr.11978	3	0	ENSDART00000060343 ; ENSDART00000114884 ; OTTDART00000026109	0	1	13778	NM_200405.1	NM_200405	hif1al	ENSDARG00000041169	393376	hypoxia-inducible factor 1, alpha subunit, like	Dr.11978	hif1al	hypoxia-inducible factor 1, alpha subunit, like	hypoxia-inducible factor 1, alpha subunit, like	ZDB-GENE-040426-1315	hif1al	0.55	14.044	4.74924e-06
MAD_Dr_004_138375	36264	NM_001029958.1 ; Dr.47567	2	1	ENSDART00000115329 ; OTTDART00000004953	0	1	13785	NM_001029958.1	NM_001029958	si:dkey-30h14.2	ENSDARG00000013542	561832	si:dkey-30h14.2	Dr.47567	si:dkey-30h14.2	si:dkey-30h14.2	si:dkey-30h14.2	ZDB-GENE-030131-2906	lpgat1	0	1.95389	0.0100177
MAD_Dr_004_138410	36293	NM_001128238.1 ; Dr.94297 ; ENSDART00000008958 ; ENSDART00000113714	0	1		0	1	13788	NM_001128238.1	NM_001128238	mtx1a	ENSDARG00000004605	556917	metaxin 1a	Dr.94297	mtx1a	metaxin 1a	metaxin 1a	ZDB-GENE-060606-2	mtx1a	0	2.62568	0.00531506
MAD_Dr_004_138433	36315	ENSDART00000109885	4	1	XM_001922751.1 ; OTTDART00000035823 ; Dr.32574 ; XM_001922748.1	0	1	1379	NA	NA	NA	ENSDARG00000077536	799690	NA	NA	NA	NA	wu:fb63a09	ZDB-GENE-081105-64	snrnp200	0.08	8.70077	6.44317e-05
MAD_Dr_004_138495	36366	OTTDART00000002114 ; ENSDART00000001323 ; NM_001007136.1 ; Dr.43321	0	1		0	1	13795	NM_001007136.1	NM_001007136	NA	ENSDARG00000001162	556290	NA	Dr.43321	NA	NA	hypothetical LOC556124; matrin 3-like	ZDB-GENE-030616-40	matr3l1.1	0.11	6.69323	0.00021948
MAD_Dr_004_138581	36438	OTTDART00000036071	0	-	-	0	1	138029	NA	NA	NA	ENSDARG00000092379	-	NA	NA	NA	NA	NA	ZDB-GENE-081104-469	si:dkeyp-51b9.3	0.33	10.932	1.9453e-05
MAD_Dr_004_138599	36456	OTTDART00000035920	1	0	Dr.112331	0	1	138044	NA	NA	NA	ENSDARG00000094865	-	NA	NA	NA	NA	NA	ZDB-GENE-081104-196	si:ch211-244l7.1	0.76	86.6487	1.86694e-11
MAD_Dr_004_138692	36540	OTTDART00000019317	9	0	ENSDART00000004034 ; OTTDART00000019315 ; Dr.11184 ; NM_200723.1 ; ENSDART00000016128 ; Dr.84694 ; NM_001003776.1 ; OTTDART00000018903 ; OTTDART00000019316	0	1	138127	NA	NA	NA	ENSDARG00000018397	393696	NA	NA	NA	NA	hippocalcin	ZDB-GENE-040426-1683	hpca	0.87	55.3718	5.22405e-10
MAD_Dr_004_138721	36567	OTTDART00000042611	0	-	-	0	1	138156	NA	NA	NA	ENSDARG00000098029	-	NA	NA	NA	NA	NA	NA	NA	0.19	8.96914	5.55334e-05
MAD_Dr_004_138725	36569	Dr.105269 ; NM_001097584.1	1	0	ENSDART00000110970	0	1	13816	NM_001097584.1	NM_001097584	NA	ENSDARG00000079949	562348	NA	Dr.105269	wu:fq44d08	wu:fq44d08	wu:fq44d08; suppressor of Ty 16 homolog	ZDB-GENE-031118-96	supt16h	0	1.0532	0.0246686
MAD_Dr_004_138737	36579	OTTDART00000011786	0	-	-	0	1	13817	NA	NA	NA	ENSDARG00000006609	563181	NA	NA	NA	NA	NA	ZDB-GENE-041027-1	map2k2a	0	1.61473	0.0140368
MAD_Dr_004_138745	36585	ENSDART00000111286	3	0	ENSDART00000115063 ; Dr.118698 ; NM_001076728.1	0	1	138178	NA	NA	NA	ENSDARG00000078486	-	NA	NA	NA	NA	NA	ZDB-GENE-060929-24	znrf2b	0	5.23667	0.000601594
MAD_Dr_004_138770	36606	XM_694034.3 ; Dr.38748	1	1	OTTDART00000038076	0	1	1382	XM_694034.3	XM_694034	NA	ENSDARG00000043493	503600	NA	Dr.38748	cltcb	clathrin, heavy polypeptide b (Hc)	clathrin, heavy polypeptide b (Hc); clathrin, heavy polypeptide a (Hc)	ZDB-GENE-030131-2299	cltca	0	3.5186	0.00238293
MAD_Dr_004_138809	36639	OTTDART00000032343	4	0	Dr.127564 ; Dr.136224 ; Dr.102271 ; Dr.77941	0	1	138248	NA	NA	NA	ENSDARG00000095418	-	NA	NA	NA	NA	NA	ZDB-GENE-070705-419	si:dkey-254e13.11	0.15	6.25276	0.000291233
MAD_Dr_004_138812	36642	OTTDART00000035046	4	1	ENSDART00000100727 ; OTTDART00000035045 ; Dr.76399 ; NM_001077805.1	0	1	138250	NA	NA	NA	ENSDARG00000069298	777767	NA	NA	NA	NA	NA	ZDB-GENE-061110-103	osbpl9	0	0.969231	0.0268606
MAD_Dr_004_138854	36677	OTTDART00000033051	1	1	Dr.142974	0	1	138285	NA	NA	NA	ENSDARG00000093575	-	NA	NA	NA	NA	NA	ZDB-GENE-070912-121	si:ch211-157d2.1	0.33	15.2769	2.87661e-06
MAD_Dr_004_138912	36730	ENSDART00000108970	9	0	Dr.121531 ; Dr.85085 ; Dr.118064 ; Dr.121170 ; NM_200840.1 ; Dr.78137 ; NM_001161453.1 ; ENSDART00000045881 ; OTTDART00000025406	0	1	138337	NA	NA	NA	ENSDARG00000030638	-	NA	NA	NA	NA	PDZ and LIM domain 7	ZDB-GENE-040426-2092	pdlim7	0	3.0838	0.00349675
MAD_Dr_004_138971	36785	OTTDART00000001762	2	1	Dr.149175 ; XM_693834.3	0	1	138392	NA	NA	NA	ENSDARG00000017431	368821	NA	NA	NA	NA	si:busm1-199m19.4	ZDB-GENE-030616-328	fam63b	0.01	2.5841	0.00553011
MAD_Dr_004_139094	36885	OTTDART00000035926 ; XM_001923624.1 ; XM_001922884.1 ; Dr.92237 ; Dr.153926 ; OTTDART00000043872 ; OTTDART00000029846 ; OTTDART00000035925 ; NM_001100052.1	0	1		0	1	138522	XM_001923624.1	XM_001923624	NA	ENSDARG00000092308	793688	NA	Dr.92237	NA	NA	NA	ZDB-GENE-081104-523	si:ch211-233b23.4	0	0.820413	0.0311678
MAD_Dr_004_139113	36901	OTTDART00000034497	2	1	OTTDART00000034496 ; XM_001923537.1	0	1	138540	NA	NA	NA	ENSDARG00000027353	570149	NA	NA	NA	NA	NA	ZDB-GENE-030131-2408	zmym2	0	1.11992	0.0230477
MAD_Dr_004_139146	36929	OTTDART00000039320	0	-	-	0	1	13857	NA	NA	NA	ENSDARG00000057927	8388607	NA	NA	NA	NA	NA	ZDB-GENE-070209-74	rps6ka3b	0.22	4.98059	0.000728196
MAD_Dr_004_139200	36977	NM_001142263.1	0	-	-	0	1	13862	NM_001142263.1	NM_001142263	disc1	ENSDARG00000021895	407621	disrupted in schizophrenia 1	NA	NA	NA	disrupted in schizophrenia 1	ZDB-GENE-090122-1	disc1	0.27	11.1705	1.73788e-05
MAD_Dr_004_139239	37009	ENSDART00000075389	8	1	OTTDART00000035868 ; OTTDART00000035867 ; OTTDART00000035866 ; OTTDART00000035869 ; ENSDART00000014843 ; OTTDART00000013549 ; Dr.132862 ; NM_131595.2	0	1	138657	NA	NA	NA	ENSDARG00000018817	-	NA	NA	NA	NA	brain-derived neurotrophic factor	ZDB-GENE-000412-1	bdnf	0.16	6.02899	0.000339913
MAD_Dr_004_139323	37074	NM_131568.1	2	1	ENSDART00000006482 ; OTTDART00000038158	0	1	13878	NM_131568.1	NM_131568	trpc4apb	ENSDARG00000020647	58089	transient receptor potential cation channel, subfa	NA	NA	NA	transient receptor potential cation channel, subfamily C, member 4 associated protein b	ZDB-GENE-000330-2	trpc4apb	0	1.51376	0.0155073
MAD_Dr_004_139336	37086	OTTDART00000040464	1	1	XM_001337100.2	0	1	138792	NA	NA	NA	ENSDARG00000095224	-	NA	NA	NA	NA	NA	ZDB-GENE-090313-49	camkmt	0	0.371908	0.0467345
MAD_Dr_004_139356	37102	ENSDART00000040727	3	1	Dr.76221 ; NM_212664.1 ; OTTDART00000037252	0	1	13881	NA	NA	NA	ENSDARG00000056856	324152	NA	NA	NA	NA	Tax1 (human T-cell leukemia virus type I) binding protein 1b	ZDB-GENE-030131-2872	tax1bp1b	0	3.08631	0.00348986
MAD_Dr_004_139368	37114	ENSDART00000080260	0	-	-	0	1	13882	NA	NA	NA	ENSDARG00000070800	-	NA	NA	NA	NA	zgc:109744	ZDB-GENE-050809-146	zgc:109744	0.4	11.5597	1.43881e-05
MAD_Dr_004_139370	37116	ENSDART00000100619 ; XM_690062.3 ; OTTDART00000041226	2	1	Dr.82341 ; NM_001089547.1	0	1	13883	XM_690062.3	XM_690062	NA	ENSDARG00000019765	8388607	NA	NA	NA	NA	NA	NA	NA	0.2	6.31089	0.000280891
MAD_Dr_004_139401	37141	ENSDART00000093611	3	0	Dr.152637 ; ENSDART00000114374 ; Dr.122066	0	1	138875	NA	NA	NA	ENSDARG00000063910	140520	NA	NA	NA	NA	ATP synthase 8, mitochondrial	ZDB-GENE-011205-19	mt-atp8	0	0.891743	0.0290659
MAD_Dr_004_139489	37214	OTTDART00000013489	1	1	ENSDART00000077117	0	1	13897	NA	NA	NA	ENSDARG00000054858	568138	NA	NA	NA	NA	si:dkeyp-34c12.2; tumor protein p53 binding protein, 2-like	ZDB-GENE-050208-453	tp53bp2b	0.31	11.4171	1.54268e-05
MAD_Dr_004_139535	37251	OTTDART00000035309	1	1	OTTDART00000025011	0	1	13901	NA	NA	NA	ENSDARG00000029439	393940	NA	NA	NA	NA	NA	ZDB-GENE-040426-702	atp2a2a	0	1.59296	0.0143366
MAD_Dr_004_139616	37315	NM_001083826.1 ; Dr.3476	2	1	ENSDART00000079397 ; OTTDART00000036613	0	1	13908	NM_001083826.1	NM_001083826	zgc:158381	ENSDARG00000007231	558502	zgc:158381	Dr.3476	zgc:158381	zgc:158381	zgc:158381	ZDB-GENE-070209-277	ryk	0	1.26126	0.020026
MAD_Dr_004_139660	37349	ENSDART00000014465	1	1	NM_001166205.1	0	1	13912	NA	NA	NA	ENSDARG00000062972	793823	NA	NA	NA	NA	Rap guanine nucleotide exchange factor (GEF) 5	ZDB-GENE-010328-15	hip1	0.02	4.48864	0.00106572
MAD_Dr_004_139719	37392	OTTDART00000035671	0	-	-	0	1	139172	NA	NA	NA	ENSDARG00000097877	-	NA	NA	NA	NA	NA	NA	NA	0.01	3.59281	0.00223547
MAD_Dr_004_139728	37401	OTTDART00000026714	0	-	-	0	1	13918	NA	NA	NA	ENSDARG00000026595	394247	NA	NA	NA	NA	NA	ZDB-GENE-040116-3	pafah1b1b	0.15	6.35857	0.000272145
MAD_Dr_004_139775	37431	ENSDART00000005516	0	-	-	0	1	13922	NA	NA	NA	ENSDARG00000035187	100000720	NA	NA	NA	NA	NA	ZDB-GENE-100812-9	abl1	0.43	11.6282	1.39045e-05
MAD_Dr_004_139817	37462	XM_686779.3 ; ENSDART00000114778	0	1		0	1	13926	XM_686779.3	XM_686779	NA	ENSDARG00000078335	563421	NA	NA	NA	NA	NA	ZDB-GENE-030131-7487	amot	0	1.90911	0.0104525
MAD_Dr_004_139828	37470	ENSDART00000085980	1	1	OTTDART00000018787	0	1	13927	NA	NA	NA	ENSDARG00000060768	-	NA	NA	NA	NA	si:dkey-231l1.6	ZDB-GENE-060503-156	ankib1a	0.01	1.98838	0.00968076
MAD_Dr_004_139862	37494	OTTDART00000025904	2	0	Dr.77183 ; NM_201085.1	0	1	13930	NA	NA	NA	ENSDARG00000052738	394060	NA	NA	NA	NA	3-hydroxy-3-methylglutaryl-Coenzyme A synthase 1 (soluble)	ZDB-GENE-040426-1042	hmgcs1	0.02	2.97012	0.00387641
MAD_Dr_004_139884	37511	ENSDART00000060630	0	-	-	0	1	13932	NA	NA	NA	ENSDARG00000041361	-	NA	NA	NA	NA	ttk protein kinase	ZDB-GENE-030123-1	ttk	0.21	8.88843	5.80449e-05
MAD_Dr_004_139943	37558	NM_001004601.1 ; Dr.76746	2	0	ENSDART00000102858 ; ENSDART00000102861	0	1	13937	NM_001004601.1	NM_001004601	nucks1	ENSDARG00000078473	447862	nuclear casein kinase and cyclin-dependent kinase	Dr.76746	nucks1	nuclear casein kinase and cyclin-dependent kinase	nuclear casein kinase and cyclin-dependent kinase substrate 1	ZDB-GENE-040912-175	nucks1a	0	1.42534	0.0169805
MAD_Dr_004_139985	37584	XM_694854.3	0	-	-	0	1	13941	XM_694854.3	XM_694854	NA	ENSDARG00000024966	-	NA	NA	NA	NA	NA	NA	NA	0	6.51199	0.000246531
MAD_Dr_004_140018	37609	OTTDART00000014162 ; OTTDART00000014163	0	1		0	1	13944	NA	NA	NA	ENSDARG00000061757	-	NA	NA	NA	NA	NA	NA	NA	0	1.30289	0.0192299
MAD_Dr_004_140129	37687	OTTDART00000036453	2	0	Dr.79989 ; NM_001024951.1	0	1	13954	NA	NA	NA	ENSDARG00000059190	326734	NA	NA	NA	NA	tousled-like kinase 1b	ZDB-GENE-030131-4933	tlk1b	0	1.02669	0.0253257
MAD_Dr_004_140162	37710	ENSDART00000050379	0	-	-	0	1	13964	NA	NA	NA	ENSDARG00000018559	-	NA	NA	NA	NA	im:7141664	ZDB-GENE-050309-32	kdm7ab	0.61	35.6971	1.14286e-08
MAD_Dr_004_140170	37715	OTTDART00000016209	0	-	-	0	1	13972	NA	NA	NA	ENSDARG00000005468	556852	NA	NA	NA	NA	NA	ZDB-GENE-050420-389	irf2bp1	0	3.01522	0.00372468
MAD_Dr_004_140184	37721	NM_212579.1	3	0	ENSDART00000103074 ; OTTDART00000020604 ; ENSDART00000035093	0	1	13980	NM_212579.1	NM_212579	col9a2	ENSDARG00000024492	321212	procollagen, type IX, alpha 2	NA	NA	NA	procollagen, type IX, alpha 2	ZDB-GENE-030131-9786	col9a2	0.59	38.6511	6.68756e-09
MAD_Dr_004_140211	37735	OTTDART00000002206 ; ENSDART00000066445	0	1		0	1	139824	NA	NA	NA	ENSDARG00000057415	556815	NA	NA	NA	NA	NA	ZDB-GENE-040724-60	nudt13	0.34	17.955	1.07055e-06
MAD_Dr_004_140215	37738	ENSDART00000097496	2	0	ENSDART00000112774 ; OTTDART00000029826	0	1	139828	NA	NA	NA	ENSDARG00000067691	100332353	NA	NA	NA	NA	NA	NA	NA	0.1	4.52109	0.00103835
MAD_Dr_004_140257	37759	ENSDART00000013083 ; ENSDART00000110540	2	1	XM_692971.2 ; OTTDART00000012922	0	1	139868	NA	NA	NA	ENSDARG00000013596	-	NA	NA	NA	NA	NA	ZDB-GENE-041008-168	brd1a	0	3.45603	0.00251646
MAD_Dr_004_140292	37774	Dr.81053	3	0	NM_145118.1 ; ENSDART00000028007 ; OTTDART00000026632	0	1	1399	NA	NA	NA	ENSDARG00000006524	337866	NA	Dr.81053	supt6h	suppressor of Ty 6 homolog (S. cerevisiae)	suppressor of Ty 6 homolog (S. cerevisiae)	ZDB-GENE-030131-7949	supt6h	0	2.47374	0.00611458
MAD_Dr_004_140294	37776	ENSDART00000080503 ; ENSDART00000103548	1	0	XM_001335621.2	0	1	139900	NA	NA	NA	ENSDARG00000067992	100334591	NA	NA	NA	NA	NA	NA	NA	0.62	24.4221	1.48543e-07
MAD_Dr_004_140348	37805	ENSDART00000111138 ; ENSDART00000112136	1	1	XM_677868.3	0	1	139950	NA	NA	NA	ENSDARG00000078280	-	NA	NA	NA	NA	NA	ZDB-GENE-081104-238	nkx3-1	0.32	16.7097	1.65412e-06
MAD_Dr_004_140352	37807	ENSDART00000081887 ; OTTDART00000014624	1	1	XM_678120.3	0	1	139954	NA	NA	NA	ENSDARG00000088750	555569	NA	NA	NA	NA	NA	ZDB-GENE-050419-93	otogl	0.04	6.18756	0.000304012
MAD_Dr_004_140358	37810	OTTDART00000040803	0	-	-	0	1	13996	NA	NA	NA	ENSDARG00000078381	321251	NA	NA	NA	NA	NA	ZDB-GENE-030131-9833	trip11	0.1	5.51298	0.000489773
MAD_Dr_004_140377	37820	ENSDART00000106148 ; OTTDART00000021412	0	1		0	1	139977	NA	NA	NA	ENSDARG00000071680	567769	NA	NA	NA	NA	lysyl oxidase-like 5a	ZDB-GENE-070705-186	loxl5a	0.65	56.0503	4.82312e-10
MAD_Dr_004_140382	37823	ENSDART00000063800 ; ENSDART00000115366	1	0	Dr.35640	0	1	139981	NA	NA	NA	ENSDARG00000043457	-	NA	NA	NA	NA	NA	ZDB-GENE-030115-1	gapdh	0.32	8.32648	7.98467e-05
MAD_Dr_004_140415	37840	OTTDART00000030372	1	1	NM_001018165.1	0	1	14001	NA	NA	NA	ENSDARG00000009745	553942	NA	NA	NA	NA	F-box and WD repeat domain containing 2	ZDB-GENE-050522-303	fbxw2	0.1	4.3064	0.00123283
MAD_Dr_004_140424	37847	ENSDART00000104298 ; ENSDART00000112809	2	1	OTTDART00000028173 ; Dr.76451	0	1	140018	NA	NA	NA	ENSDARG00000070824	797063	NA	NA	NA	NA	NADH dehydrogenase (ubiquinone) 1 beta subcomplex 5	ZDB-GENE-011010-1	ndufb5	0.21	8.3052	8.06945e-05
MAD_Dr_004_140487	37880	ENSDART00000113381	21	0	ENSDART00000110238 ; ENSDART00000105155 ; NM_212994.1 ; ENSDART00000112323 ; ENSDART00000115415 ; ENSDART00000112224 ; ENSDART00000108570 ; OTTDART00000012015 ; OTTDART00000012016 ; ENSDART00000111143 ; ENSDART00000109517 ; ENSDART00000105298 ; ENSDART00000110660 ; OTTDART00000012027 ; NM_001134868.2 ; OTTDART00000012032 ; OTTDART00000012033 ; OTTDART00000012034 ; OTTDART00000012035 ; OTTDART0000…	0	1	140078	NA	NA	NA	ENSDARG00000089516	-	NA	NA	NA	NA	NA	NA	NA	0.06	1.90622	0.0104828
MAD_Dr_004_140489	37882	ENSDART00000084174	4	1	Dr.85513 ; NM_001126388.1 ; ENSDART00000084168 ; ENSDART00000084166	0	1	14008	NA	NA	NA	ENSDARG00000060041	556995	NA	NA	NA	NA	si:dkeyp-35b8.5	ZDB-GENE-070912-645	si:dkeyp-35b8.5	0.08	5.42194	0.000523591
MAD_Dr_004_140498	37887	ENSDART00000082204 ; ENSDART00000110178	1	0	ENSDART00000053782	0	1	140088	NA	NA	NA	ENSDARG00000057468	100037377	NA	NA	NA	NA	zgc:162956	ZDB-GENE-070410-118	kcnc2	0.28	8.99346	5.47949e-05
MAD_Dr_004_140534	37912	ENSDART00000114004 ; ENSDART00000112973	2	1	Dr.117016 ; XM_685143.2	0	1	140122	NA	NA	NA	ENSDARG00000075456	100334726	NA	NA	NA	NA	NA	ZDB-GENE-130409-1	pik3ca	0	1.239	0.0204604
MAD_Dr_004_140574	37933	OTTDART00000023504	0	-	-	0	1	14016	NA	NA	NA	ENSDARG00000006705	-	NA	NA	NA	NA	NA	ZDB-GENE-061207-42	pkn2	0.04	3.32101	0.00283469
MAD_Dr_004_140598	37943	ENSDART00000060458	15	0	OTTDART00000007553 ; OTTDART00000007556 ; Dr.148880 ; ENSDART00000112693 ; XM_684022.3 ; OTTDART00000007552 ; Dr.148892 ; Dr.113640 ; ENSDART00000043688 ; OTTDART00000007551 ; NM_001102628.1 ; Dr.119664 ; OTTDART00000007559 ; Dr.150938 ; NM_001045141.2	0	1	140182	NA	NA	NA	ENSDARG00000086956	-	NA	NA	NA	NA	si:dkey-241l7.4	ZDB-GENE-041014-239	si:dkey-241l7.3	0.41	6.07039	0.000329963
MAD_Dr_004_140599	37944	ENSDART00000043688	15	0	Dr.113640 ; OTTDART00000007551 ; Dr.150938 ; Dr.148880 ; NM_001102628.1 ; OTTDART00000007556 ; Dr.148892 ; ENSDART00000112693 ; ENSDART00000060458 ; XM_684022.3 ; OTTDART00000007552 ; OTTDART00000007553 ; Dr.119664 ; OTTDART00000007559 ; NM_001045141.2	0	1	140183	NA	NA	NA	ENSDARG00000074612	-	NA	NA	NA	NA	si:dkey-241l7.2	ZDB-GENE-041014-240	si:dkey-241l7.2	0.38	7.12449	0.00016661
MAD_Dr_004_140608	37951	OTTDART00000014557 ; ENSDART00000085953	0	1		0	1	140191	NA	NA	NA	ENSDARG00000060783	8388607	NA	NA	NA	NA	NA	NA	NA	0.08	2.89231	0.00415723
MAD_Dr_004_140613	37955	OTTDART00000028101	2	0	ENSDART00000113143 ; Dr.140507	0	1	140196	NA	NA	NA	ENSDARG00000078085	447922	NA	NA	NA	NA	zgc:103688	ZDB-GENE-040912-105	snrpg	0.71	38.3319	7.03035e-09
MAD_Dr_004_140616	37958	OTTDART00000033826 ; ENSDART00000060155	6	0	XM_694970.3 ; XM_001334393.1 ; XM_685105.3 ; XM_696181.3 ; XM_001344652.2 ; XM_001344553.2	0	1	140199	NA	NA	NA	ENSDARG00000092355	403141	NA	NA	NA	NA	NA	ZDB-GENE-040220-7	tlr20f	0.18	3.85058	0.00179773
MAD_Dr_004_140629	37964	ENSDART00000002309	2	1	Dr.75475 ; NM_131015.2	0	1	14021	NA	NA	NA	ENSDARG00000017121	30210	NA	NA	NA	NA	v-maf musculoaponeurotic fibrosarcoma oncogene family, protein B (avian)	ZDB-GENE-980526-515	mafba	0.27	4.66254	0.000927653
MAD_Dr_004_140634	37967	ENSDART00000099060	9	0	Dr.123388 ; ENSDART00000111340 ; NM_001109841.1 ; ENSDART00000110638 ; OTTDART00000031404 ; NM_001045417.1 ; OTTDART00000023614 ; Dr.62670 ; Dr.83482	0	1	140214	NA	NA	NA	ENSDARG00000086247	795589	NA	NA	NA	NA	si:ch73-189n23.1; zgc:171781	ZDB-GENE-100921-82	si:dkey-270e21.3	0.53	7.93589	0.000100405
MAD_Dr_004_140639	37970	XM_682083.1 ; ENSDART00000111688	16	0	Dr.132802 ; ENSDART00000110490 ; OTTDART00000027842 ; NM_001109705.1 ; Dr.31771 ; Dr.132816 ; NM_001113659.1 ; ENSDART00000110396 ; OTTDART00000027843 ; Dr.119168 ; ENSDART00000044238 ; Dr.114377 ; OTTDART00000027817 ; ENSDART00000003994 ; Dr.114374 ; Dr.151333	0	1	140219	XM_682083.1	XM_682083	NA	ENSDARG00000079846	100006428	NA	NA	NA	NA	NA	NA	NA	0.78	40.4355	4.88e-09
MAD_Dr_004_140650	37978	OTTDART00000025763	0	-	-	0	1	14023	NA	NA	NA	ENSDARG00000055630	57930	NA	NA	NA	NA	NA	ZDB-GENE-000616-15	foxh1	0.57	22.1414	2.81524e-07
MAD_Dr_004_140661	37984	ENSDART00000111454	1	1	OTTDART00000041753	0	1	14024	NA	NA	NA	ENSDARG00000080019	567370	NA	NA	NA	NA	NA	ZDB-GENE-090312-139	si:dkey-82j4.2	0	0.617102	0.0378482
MAD_Dr_004_140693	38003	OTTDART00000026706	2	0	ENSDART00000040208 ; NM_173225.1	0	1	140271	NA	NA	NA	ENSDARG00000077641	252849	NA	NA	NA	NA	thrombospondin 3a	ZDB-GENE-020708-3	thbs3a	0	2.63977	0.00524484
MAD_Dr_004_140696	38005	ENSDART00000101501 ; ENSDART00000113496	3	0	Dr.84084 ; ENSDART00000113238 ; ENSDART00000110429	0	1	140274	NA	NA	NA	ENSDARG00000076607	100329764	NA	NA	NA	NA	NA	NA	NA	0.28	10.6374	2.26763e-05
MAD_Dr_004_140704	38011	ENSDART00000109489 ; OTTDART00000035626	6	1	ENSDART00000108929 ; ENSDART00000073592 ; ENSDART00000115414 ; ENSDART00000109694 ; Dr.120791 ; NM_001111201.1	0	1	140282	NA	NA	NA	ENSDARG00000073884	569989	NA	NA	NA	NA	carbonic anhydrase V	ZDB-GENE-080220-57	ca5	0.19	10.7376	2.15135e-05
MAD_Dr_004_140719	38016	XM_001922478.1 ; ENSDART00000103325	43	0	XM_001922931.1 ; OTTDART00000022492 ; OTTDART00000022483 ; OTTDART00000022479 ; OTTDART00000022468 ; OTTDART00000022464 ; ENSDART00000097600 ; XM_001921380.1 ; XM_001921152.1 ; XM_001921183.1 ; XR_045056.1 ; XM_001921348.1 ; Dr.125223 ; XM_001923464.1 ; XM_001923456.1 ; Dr.134661 ; XM_001923709.1 ; XM_001922014.1 ; XM_001920565.1 ; ENSDART00000111459 ; XM_001919284.1 ; ENSDART00000103323 ; ENSDAR…	0	1	140297	XM_001922478.1	XM_001922478	NA	ENSDARG00000067762	796869	NA	NA	NA	NA	NA	ZDB-GENE-060526-95	si:ch211-207c6.8	0	1.4203	0.0170614
MAD_Dr_004_140730	38022	OTTDART00000015000	2	0	OTTDART00000014999 ; OTTDART00000008946	0	1	140308	NA	NA	NA	ENSDARG00000092409	8388607	NA	NA	NA	NA	NA	ZDB-GENE-050420-90	si:dkey-234l24.7	0.26	7.45364	0.000135058
MAD_Dr_004_140746	38031	ENSDART00000073405	59	0	XM_684015.3 ; ENSDART00000115371 ; XM_683134.3 ; ENSDART00000103016 ; ENSDART00000103007 ; XM_684297.3 ; NM_001111216.1 ; Dr.85978 ; Dr.151061 ; XM_001922325.1 ; XM_001922199.1 ; Dr.121490 ; XR_045058.1 ; XM_688063.3 ; XM_001344951.2 ; ENSDART00000108521 ; ENSDART00000109704 ; Dr.152716 ; Dr.75572 ; ENSDART00000102967 ; Dr.108978 ; NM_001100173.1 ; Dr.120854 ; Dr.114096 ; Dr.120908 ; ENSDART00000…	0	1	140323	NA	NA	NA	ENSDARG00000051737	100334741	NA	NA	NA	NA	NA	NA	NA	0	2.17739	0.00807992
MAD_Dr_004_140747	38032	ENSDART00000103007	55	0	XM_684015.3 ; ENSDART00000115371 ; NM_001111216.1 ; ENSDART00000103016 ; ENSDART00000073405 ; XM_684297.3 ; Dr.85978 ; XM_683134.3 ; NM_001100173.1 ; Dr.120854 ; Dr.152716 ; ENSDART00000099860 ; ENSDART00000108521 ; Dr.151061 ; XM_001922325.1 ; ENSDART00000089844 ; XM_687893.2 ; OTTDART00000038830 ; ENSDART00000102970 ; XM_001922199.1 ; XM_001337553.2 ; Dr.120850 ; NM_001025171.1 ; XM_001335698.2…	0	1	140324	NA	NA	NA	ENSDARG00000070282	100334741	NA	NA	NA	NA	NA	NA	NA	0.26	4.73465	0.000879581
MAD_Dr_004_140748	38033	ENSDART00000103016	57	0	XM_684297.3 ; NM_001111216.1 ; XM_683134.3 ; ENSDART00000073405 ; XM_684015.3 ; ENSDART00000115371 ; ENSDART00000103007 ; Dr.85978 ; ENSDART00000108521 ; Dr.152716 ; Dr.151061 ; XM_001922325.1 ; XM_001922199.1 ; Dr.121490 ; XR_045058.1 ; Dr.120908 ; Dr.120850 ; NM_001025171.1 ; Dr.126607 ; NM_001025176.3 ; ENSDART00000099860 ; ENSDART00000102967 ; ENSDART00000102970 ; XM_001337553.2 ; ENSDART0000…	0	1	140325	NA	NA	NA	ENSDARG00000070287	100334741	NA	NA	NA	NA	NA	NA	NA	0.22	3.30909	0.00286389
MAD_Dr_004_140759	38040	ENSDART00000113375	35	0	NM_200481.1 ; ENSDART00000111888 ; ENSDART00000111049 ; Dr.152555 ; ENSDART00000097814 ; Dr.21817 ; ENSDART00000115371 ; ENSDART00000103013 ; Dr.149762 ; XM_684593.3 ; Dr.120902 ; Dr.120848 ; Dr.428 ; XM_001338920.1 ; ENSDART00000102972 ; XM_687955.2 ; Dr.149479 ; NM_001111216.1 ; XM_694200.3 ; Dr.120888 ; Dr.154674 ; Dr.148772 ; ENSDART00000113870 ; XM_683282.3 ; XM_683134.3 ; ENSDART00000073400…	0	1	140336	NA	NA	NA	ENSDARG00000075220	100334934	NA	NA	NA	NA	NA	NA	NA	0.42	4.45529	0.00109393
MAD_Dr_004_140785	38059	NM_001111200.1 ; ENSDART00000083719	0	1		0	1	14036	NM_001111200.1	NM_001111200	zgc:175152	ENSDARG00000059871	569903	zgc:175152	NA	NA	NA	zgc:175152	ZDB-GENE-080220-52	shrprbck1r	0.38	21.2654	3.64016e-07
MAD_Dr_004_140862	38106	ENSDART00000080465 ; NM_001037101.1 ; Dr.75180	1	1	OTTDART00000025955	0	1	14043	NM_001037101.1	NM_001037101	hells	ENSDARG00000057738	553328	helicase, lymphoid-specific	Dr.75180	hells	helicase, lymphoid-specific	helicase, lymphoid-specific	ZDB-GENE-030131-9923	hells	0	1.88211	0.0107473
MAD_Dr_004_140893	38129	ENSDART00000113755 ; ENSDART00000110756	2	1	NM_001171585.1 ; XM_001920216.1	0	1	140457	NA	NA	NA	ENSDARG00000091342	-	NA	NA	NA	NA	NA	NA	NA	0.06	5.34938	0.000552813
MAD_Dr_004_140932	38146	ENSDART00000009767	1	1	OTTDART00000029007	0	1	140493	NA	NA	NA	ENSDARG00000014303	447912	NA	NA	NA	NA	NA	ZDB-GENE-040912-82	vac14	0.61	20.5552	4.51159e-07
MAD_Dr_004_140940	38152	NM_001128243.1 ; Dr.120024	1	1	ENSDART00000106237	0	1	14050	NM_001128243.1	NM_001128243	si:dkey-20i20.5	ENSDARG00000071714	560276	si:dkey-20i20.5	Dr.120024	si:dkey-20i20.5	si:dkey-20i20.5	si:dkey-20i20.5	ZDB-GENE-060503-812	si:dkey-20i20.5	0.66	20.1074	5.18796e-07
MAD_Dr_004_140961	38159	NM_199882.1 ; Dr.78688	2	1	OTTDART00000026949 ; ENSDART00000019620	0	1	14052	NM_199882.1	NM_199882	ddx23	ENSDARG00000021945	334283	DEAD (Asp-Glu-Ala-Asp) box polypeptide 23	Dr.78688	ddx23	DEAD (Asp-Glu-Ala-Asp) box polypeptide 23	DEAD (Asp-Glu-Ala-Asp) box polypeptide 23	ZDB-GENE-030131-6215	ddx23	0	0.879297	0.0294188
MAD_Dr_004_140975	38163	ENSDART00000108631 ; ENSDART00000108917	4	0	Dr.81990 ; XM_689484.3 ; ENSDART00000101427 ; XM_001343802.1	0	1	140532	NA	NA	NA	ENSDARG00000069603	554108	NA	NA	NA	NA	zgc:112307	NA	NA	0	0.535311	0.0407855
MAD_Dr_004_140995	38165	ENSDART00000007671	2	0	ENSDART00000074038 ; XM_001332472.1	0	1	140550	NA	NA	NA	ENSDARG00000009017	100329413	NA	NA	NA	NA	NA	NA	NA	0	1.71187	0.0127146
MAD_Dr_004_140996	38166	ENSDART00000074038	2	1	ENSDART00000007671 ; XM_001332472.1	0	1	140551	NA	NA	NA	ENSDARG00000079854	793792	NA	NA	NA	NA	wu:fk36e11	ZDB-GENE-030131-8915	wu:fk36e11	0	2.11195	0.00858634
MAD_Dr_004_141003	38169	ENSDART00000021095	1	1	OTTDART00000044208	0	1	140558	NA	NA	NA	ENSDARG00000012552	494478	NA	NA	NA	NA	NA	ZDB-GENE-041220-2	tfr1b	0.32	10.7158	2.17685e-05
MAD_Dr_004_141004	38170	OTTDART00000044208	1	1	ENSDART00000021095	0	1	140559	NA	NA	NA	ENSDARG00000077372	494478	NA	NA	NA	NA	NA	ZDB-GENE-041220-2	tfr1b	0.09	6.26636	0.000288618
MAD_Dr_004_141010	38173	ENSDART00000047920	1	1	OTTDART00000037633	0	1	140564	NA	NA	NA	ENSDARG00000011257	393575	NA	NA	NA	NA	ectonucleotide pyrophosphatase/phosphodiesterase 2	ZDB-GENE-040426-1156	enpp2	0.49	19.2471	6.90499e-07
MAD_Dr_004_141011	38174	OTTDART00000037633	1	0	ENSDART00000047920	0	1	140565	NA	NA	NA	ENSDARG00000075384	393575	NA	NA	NA	NA	ectonucleotide pyrophosphatase/phosphodiesterase 2	NA	NA	0.58	20.2115	5.0098e-07
MAD_Dr_004_141014	38176	ENSDART00000079310 ; ENSDART00000113243	0	1		0	1	140568	NA	NA	NA	ENSDARG00000008238	100331766	NA	NA	NA	NA	NA	NA	NA	0	2.21907	0.00776785
MAD_Dr_004_141018	38178	ENSDART00000110118 ; ENSDART00000113162	0	1		0	1	140572	NA	NA	NA	ENSDARG00000078661	556956	NA	NA	NA	NA	phosphatidylinositol 4-kinase III alpha	ZDB-GENE-100204-2	pi4kaa	0.13	5.3256	0.000562407
MAD_Dr_004_141022	38180	ENSDART00000109483 ; ENSDART00000111134	1	0	XM_687970.2	0	1	140576	NA	NA	NA	ENSDARG00000077189	564642	NA	NA	NA	NA	NA	NA	NA	0	1.28656	0.0195341
MAD_Dr_004_141027	38182	ENSDART00000078823 ; ENSDART00000000670	2	0	OTTDART00000001903 ; XM_001918444.1	0	1	140580	NA	NA	NA	ENSDARG00000000631	368448	NA	NA	NA	NA	hypothetical LOC100007280; protein tyrosine phosphatase, non-receptor type 4 (megakaryocyte)	ZDB-GENE-030616-449	ptpn4a	0.17	3.46203	0.00250323
MAD_Dr_004_141045	38195	ENSDART00000056248	1	1	OTTDART00000024897	0	1	140598	NA	NA	NA	ENSDARG00000038543	100333793	NA	NA	NA	NA	NA	ZDB-GENE-030131-6622	wdr48	0.21	12.2831	1.01903e-05
MAD_Dr_004_141049	38197	ENSDART00000105900 ; OTTDART00000014374	0	1		0	1	140600	NA	NA	NA	ENSDARG00000071570	557283	NA	NA	NA	NA	NA	ZDB-GENE-030131-6208	si:dkeyp-87e7.4	0	2.1669	0.0081598
MAD_Dr_004_141054	38201	ENSDART00000112389	1	1	OTTDART00000038966	0	1	140605	NA	NA	NA	ENSDARG00000077264	-	NA	NA	NA	NA	NA	ZDB-GENE-021231-3	wdr43	0.28	5.72088	0.000422712
MAD_Dr_004_141058	38204	ENSDART00000063071 ; ENSDART00000108551	3	1	Dr.84148 ; NM_001002656.2 ; OTTDART00000028645	0	1	140609	NA	NA	NA	ENSDARG00000042962	-	NA	NA	NA	NA	NA	ZDB-GENE-040718-404	dgcr2	0.73	25.4273	1.147e-07
MAD_Dr_004_141065	38208	ENSDART00000079340 ; ENSDART00000079718	1	1	ENSDART00000029125	0	1	140615	NA	NA	NA	ENSDARG00000057121	570832	NA	NA	NA	NA	similar to LOC570832 protein; complement component 7	ZDB-GENE-021120-1	c7b	3.35	310.925	0
MAD_Dr_004_141068	38210	ENSDART00000110076 ; ENSDART00000111909	0	1		0	1	140618	NA	NA	NA	ENSDARG00000077298	-	NA	NA	NA	NA	NA	ZDB-GENE-050302-155	gas1a	0.2	5.85432	0.000384012
MAD_Dr_004_141071	38212	ENSDART00000002190 ; ENSDART00000109259	2	1	Dr.76866 ; XM_681229.3	0	1	140620	NA	NA	NA	ENSDARG00000074823	403020	NA	NA	NA	NA	SWI/SNF related, matrix associated, actin dependent regulator of chromatin, subfamily c, member 1	ZDB-GENE-080514-3	smarcc1a	0	2.71768	0.00487557
MAD_Dr_004_141074	38214	ENSDART00000114617	1	0	ENSDART00000097242	0	1	140623	NA	NA	NA	ENSDARG00000079019	-	NA	NA	NA	NA	NA	NA	NA	0.39	9.98862	3.1732e-05
MAD_Dr_004_141082	38219	OTTDART00000010432	1	1	ENSDART00000081801	0	1	140631	NA	NA	NA	ENSDARG00000058861	336844	NA	NA	NA	NA	NA	ZDB-GENE-030131-8788	ncl1	0	2.08193	0.00884158
MAD_Dr_004_141091	38227	ENSDART00000087047	3	1	Dr.77273 ; NM_001040348.1 ; OTTDART00000027655	0	1	14064	NA	NA	NA	ENSDARG00000061208	678600	NA	NA	NA	NA	RAB40c, member RAS oncogene family	ZDB-GENE-030515-1	rab40c	0.29	8.4821	7.28907e-05
MAD_Dr_004_141134	38258	OTTDART00000022101	3	0	XM_001341410.2 ; ENSDART00000045767 ; ENSDART00000078671	0	1	140680	NA	NA	NA	ENSDARG00000029688	30671	NA	NA	NA	NA	heat shock cognate 70-kd protein, like; MCM5 minichromosome maintenance deficient 5 (S. cerevisiae); heat shock cognate 70-kd protein; zgc:174006; similar to heat shock protein 8	ZDB-GENE-990415-91	hsp70.1	1.4	62.8721	2.12035e-10
MAD_Dr_004_141156	38272	NM_001045211.2 ; Dr.4257 ; OTTDART00000035655	1	1	ENSDART00000047008	0	1	14070	NM_001045211.2	NM_001045211	si:dkey-72l14.9	ENSDARG00000055759	571114	si:dkey-72l14.9	Dr.4257	si:dkey-72l14.9	si:dkey-72l14.9	si:dkey-72l14.9	ZDB-GENE-060531-152	efhd2	0	3.51992	0.00238084
MAD_Dr_004_141157	38273	OTTDART00000016742	2	0	XM_686319.3 ; ENSDART00000114817	0	1	140700	NA	NA	NA	ENSDARG00000079818	562952	NA	NA	NA	NA	NA	ZDB-GENE-060503-421	helq	0.65	21.7543	3.15072e-07
MAD_Dr_004_141176	38283	ENSDART00000110139 ; ENSDART00000109429	0	1		0	1	140719	NA	NA	NA	ENSDARG00000074190	100136863	NA	NA	NA	NA	zgc:175136	ZDB-GENE-080204-122	zgc:175136	0.53	9.16015	4.99278e-05
MAD_Dr_004_141194	38289	ENSDART00000077728 ; ENSDART00000105796	1	1	OTTDART00000039987	0	1	140736	NA	NA	NA	ENSDARG00000055385	553626	NA	NA	NA	NA	NA	ZDB-GENE-050522-536	papd4	0	2.67121	0.00508966
MAD_Dr_004_141201	38293	ENSDART00000109051 ; OTTDART00000026859 ; ENSDART00000110459	0	1		0	1	140742	NA	NA	NA	ENSDARG00000077024	406672	NA	NA	NA	NA	ubiquitin-like modifier activating enzyme 2	ZDB-GENE-040426-2681	uba2	0.06	2.03164	0.00928265
MAD_Dr_004_141208	38298	OTTDART00000023691	3	1	Dr.75369 ; NM_199617.1 ; ENSDART00000113105	0	1	140749	NA	NA	NA	ENSDARG00000089260	322715	NA	NA	NA	NA	NA	ZDB-GENE-030131-1435	dus1l	0.23	6.75267	0.000210842
MAD_Dr_004_141209	38299	NM_200571.1	1	1	OTTDART00000024014	0	1	14075	NM_200571.1	NM_200571	ilk	ENSDARG00000056964	393543	integrin linked kinase	NA	NA	NA	integrin linked kinase	ZDB-GENE-040426-1435	ilk	0	2.30842	0.00714547
MAD_Dr_004_141213	38302	ENSDART00000039598	1	1	OTTDART00000023122	0	1	140753	NA	NA	NA	ENSDARG00000026218	100334080	NA	NA	NA	NA	NA	ZDB-GENE-030131-2159	slc1a3a	2.59	188.171	5.61325e-14
MAD_Dr_004_141214	38303	OTTDART00000023122	1	1	ENSDART00000039598	0	1	140754	NA	NA	NA	ENSDARG00000026248	323439	NA	NA	NA	NA	solute carrier family 1 (glial high affinity glutamate transporter), member 3	ZDB-GENE-030131-2159	slc1a3a	2.84	216.01	2.05521e-14
MAD_Dr_004_141225	38310	ENSDART00000097249	1	0	ENSDART00000024676	0	1	140764	NA	NA	NA	ENSDARG00000028087	368239	NA	NA	NA	NA	NA	ZDB-GENE-030326-5	aldh2.2	0.51	15.6272	2.50464e-06
[truncated: 9,189 more rows]
