# Supplementary material for: Mother-Specific Signature in the Maternal Transcriptome Composition of Mature, Unfertilized Zebrafish Eggs
Source: PLoS One. 2016 Jan 22;11(1):e0147151. doi: 10.1371/journal.pone.0147151 (PMC4723340; doi:10.1371/journal.pone.0147151)
Supplement: S11 File — (XLSX) [file pone.0147151.s014.xlsx]

## Sheet: All_Cluster_Genes
p-values on over representation in all distinct mother-specific clusters are calculated with all expressed genes as background:
KEGG
Category	Term	Count	%	PValue	Genes	List Total	Pop Hits	Pop Total	Fold Enrichment	Bonferroni	Benjamini	FDR
KEGG_PATHWAY	dre00062:Fatty acid elongation in mitochondria	7	0.346535	0.00457722	ENSDARG00000068846, ENSDARG00000039980, ENSDARG00000057147, ENSDARG00000030765, ENSDARG00000010782, ENSDARG00000068840, ENSDARG00000038881	383	11	2285	3.79658	0.451733	0.451733	5.20933
KEGG_PATHWAY	dre00230:Purine metabolism	24	1.18812	0.0222054	ENSDARG00000051915, ENSDARG00000077469, ENSDARG00000036625, ENSDARG00000008757, ENSDARG00000022681, ENSDARG00000018329, ENSDARG00000038293, ENSDARG00000051983, ENSDARG00000039400, ENSDARG00000057904, ENSDARG00000014017, ENSDARG00000055240, ENSDARG00000041881, ENSDARG00000037835, ENSDARG00000054929, ENSDARG00000079632, ENSDARG00000057099, ENSDARG00000003933, ENSDARG00000057529, ENSDARG00000015524,…	383	91	2285	1.57347	0.947223	0.770268	23.0384
KEGG_PATHWAY	dre00071:Fatty acid metabolism	9	0.445545	0.0552932	ENSDARG00000028259, ENSDARG00000045461, ENSDARG00000057147, ENSDARG00000030765, ENSDARG00000028087, ENSDARG00000004687, ENSDARG00000045888, ENSDARG00000038881, ENSDARG00000014727	383	26	2285	2.06517	0.999419	0.916573	48.4855
KEGG_PATHWAY	dre00564:Glycerophospholipid metabolism	11	0.544554	0.0647957	ENSDARG00000036549, ENSDARG00000069940, ENSDARG00000043180, ENSDARG00000075857, ENSDARG00000059933, ENSDARG00000043003, ENSDARG00000040450, ENSDARG00000043701, ENSDARG00000004492, ENSDARG00000053010, ENSDARG00000056228	383	36	2285	1.82296	0.999846	0.888523	54.2143
KEGG_PATHWAY	dre00010:Glycolysis / Gluconeogenesis	11	0.544554	0.0647957	ENSDARG00000014179, ENSDARG00000028259, ENSDARG00000040988, ENSDARG00000019702, ENSDARG00000005423, ENSDARG00000052030, ENSDARG00000039007, ENSDARG00000028087, ENSDARG00000003933, ENSDARG00000014068, ENSDARG00000044142	383	36	2285	1.82296	0.999846	0.888523	54.2143
KEGG_PATHWAY	dre00280:Valine, leucine and isoleucine degradation	11	0.544554	0.0761635	ENSDARG00000028259, ENSDARG00000017781, ENSDARG00000057147, ENSDARG00000030765, ENSDARG00000017571, ENSDARG00000028087, ENSDARG00000004687, ENSDARG00000021220, ENSDARG00000045888, ENSDARG00000038881, ENSDARG00000054867	383	37	2285	1.77369	0.999969	0.874515	60.2999
GOBP
Category	Term	Count	%	PValue	Genes	List Total	Pop Hits	Pop Total	Fold Enrichment	Bonferroni	Benjamini	FDR
GOTERM_BP_FAT	GO:0055114~oxidation reduction	78	3.86139	0.000784228	ENSDARG00000024278, ENSDARG00000038196, ENSDARG00000016649, ENSDARG00000043701, ENSDARG00000052030, ENSDARG00000012021, ENSDARG00000020448, ENSDARG00000071082, ENSDARG00000030004, ENSDARG00000070487, ENSDARG00000053405, ENSDARG00000057128, ENSDARG00000037897, ENSDARG00000029905, ENSDARG00000058725, ENSDARG00000031814, ENSDARG00000077698, ENSDARG00000044080, ENSDARG00000045277, ENSDARG00000044642,…	777	291	4078	1.40679	0.628163	0.628163	1.26805
GOTERM_BP_FAT	GO:0043413~biopolymer glycosylation	15	0.742574	0.00747922	ENSDARG00000038069, ENSDARG00000057702, ENSDARG00000059323, ENSDARG00000053155, ENSDARG00000041199, ENSDARG00000004396, ENSDARG00000067670, ENSDARG00000043482, ENSDARG00000077903, ENSDARG00000057433, ENSDARG00000079654, ENSDARG00000041260, ENSDARG00000037318, ENSDARG00000015252, ENSDARG00000057011	777	38	4078	2.07173	0.999923	0.991203	11.4955
GOTERM_BP_FAT	GO:0070085~glycosylation	15	0.742574	0.00747922	ENSDARG00000038069, ENSDARG00000057702, ENSDARG00000059323, ENSDARG00000053155, ENSDARG00000041199, ENSDARG00000004396, ENSDARG00000067670, ENSDARG00000043482, ENSDARG00000077903, ENSDARG00000057433, ENSDARG00000079654, ENSDARG00000041260, ENSDARG00000037318, ENSDARG00000015252, ENSDARG00000057011	777	38	4078	2.07173	0.999923	0.991203	11.4955
GOTERM_BP_FAT	GO:0006486~protein amino acid glycosylation	15	0.742574	0.00747922	ENSDARG00000038069, ENSDARG00000057702, ENSDARG00000059323, ENSDARG00000053155, ENSDARG00000041199, ENSDARG00000004396, ENSDARG00000067670, ENSDARG00000043482, ENSDARG00000077903, ENSDARG00000057433, ENSDARG00000079654, ENSDARG00000041260, ENSDARG00000037318, ENSDARG00000015252, ENSDARG00000057011	777	38	4078	2.07173	0.999923	0.991203	11.4955
GOTERM_BP_FAT	GO:0016052~carbohydrate catabolic process	16	0.792079	0.00792888	ENSDARG00000008541, ENSDARG00000039914, ENSDARG00000040988, ENSDARG00000043701, ENSDARG00000005423, ENSDARG00000021233, ENSDARG00000014068, ENSDARG00000069673, ENSDARG00000037897, ENSDARG00000014179, ENSDARG00000043180, ENSDARG00000044080, ENSDARG00000019702, ENSDARG00000039007, ENSDARG00000003933, ENSDARG00000027768	777	42	4078	1.99939	0.999956	0.964777	12.1455
GOTERM_BP_FAT	GO:0031497~chromatin assembly	11	0.544554	0.00868257	ENSDARG00000053442, ENSDARG00000055429, ENSDARG00000040344, ENSDARG00000061547, ENSDARG00000077456, ENSDARG00000068995, ENSDARG00000068996, ENSDARG00000071420, ENSDARG00000070280, ENSDARG00000079534, ENSDARG00000033009, ENSDARG00000077587	777	24	4078	2.40551	0.999983	0.936017	13.2249
GOTERM_BP_FAT	GO:0065004~protein-DNA complex assembly	11	0.544554	0.00868257	ENSDARG00000053442, ENSDARG00000055429, ENSDARG00000040344, ENSDARG00000061547, ENSDARG00000077456, ENSDARG00000068995, ENSDARG00000068996, ENSDARG00000071420, ENSDARG00000070280, ENSDARG00000079534, ENSDARG00000033009, ENSDARG00000077587	777	24	4078	2.40551	0.999983	0.936017	13.2249
GOTERM_BP_FAT	GO:0006334~nucleosome assembly	11	0.544554	0.00868257	ENSDARG00000053442, ENSDARG00000055429, ENSDARG00000040344, ENSDARG00000061547, ENSDARG00000077456, ENSDARG00000068995, ENSDARG00000068996, ENSDARG00000071420, ENSDARG00000070280, ENSDARG00000079534, ENSDARG00000033009, ENSDARG00000077587	777	24	4078	2.40551	0.999983	0.936017	13.2249
GOTERM_BP_FAT	GO:0034728~nucleosome organization	11	0.544554	0.00868257	ENSDARG00000053442, ENSDARG00000055429, ENSDARG00000040344, ENSDARG00000061547, ENSDARG00000077456, ENSDARG00000068995, ENSDARG00000068996, ENSDARG00000071420, ENSDARG00000070280, ENSDARG00000079534, ENSDARG00000033009, ENSDARG00000077587	777	24	4078	2.40551	0.999983	0.936017	13.2249
GOTERM_BP_FAT	GO:0009101~glycoprotein biosynthetic process	15	0.742574	0.0155673	ENSDARG00000038069, ENSDARG00000057702, ENSDARG00000059323, ENSDARG00000053155, ENSDARG00000041199, ENSDARG00000004396, ENSDARG00000067670, ENSDARG00000043482, ENSDARG00000077903, ENSDARG00000057433, ENSDARG00000079654, ENSDARG00000041260, ENSDARG00000037318, ENSDARG00000015252, ENSDARG00000057011	777	41	4078	1.92014	1	0.980879	22.525
GOTERM_BP_FAT	GO:0009100~glycoprotein metabolic process	16	0.792079	0.0157917	ENSDARG00000038069, ENSDARG00000041199, ENSDARG00000053155, ENSDARG00000004396, ENSDARG00000015252, ENSDARG00000057011, ENSDARG00000057702, ENSDARG00000059323, ENSDARG00000067670, ENSDARG00000043482, ENSDARG00000043011, ENSDARG00000057433, ENSDARG00000077903, ENSDARG00000079654, ENSDARG00000037318, ENSDARG00000041260	777	45	4078	1.86609	1	0.964753	22.8118
GOTERM_BP_FAT	GO:0010604~positive regulation of macromolecule metabolic process	16	0.792079	0.019439	ENSDARG00000028058, ENSDARG00000042714, ENSDARG00000054033, ENSDARG00000035559, ENSDARG00000058449, ENSDARG00000017235, ENSDARG00000038863, ENSDARG00000005593, ENSDARG00000035563, ENSDARG00000026757, ENSDARG00000014591, ENSDARG00000019392, ENSDARG00000027695, ENSDARG00000011703, ENSDARG00000077526, ENSDARG00000035831	777	46	4078	1.82553	1	0.970879	27.3355
GOTERM_BP_FAT	GO:0065003~macromolecular complex assembly	29	1.43564	0.0200187	ENSDARG00000053442, ENSDARG00000055429, ENSDARG00000024381, ENSDARG00000063670, ENSDARG00000006963, ENSDARG00000071420, ENSDARG00000037855, ENSDARG00000079534, ENSDARG00000077587, ENSDARG00000037997, ENSDARG00000005540, ENSDARG00000042799, ENSDARG00000053685, ENSDARG00000055216, ENSDARG00000061547, ENSDARG00000058219, ENSDARG00000068995, ENSDARG00000068996, ENSDARG00000058560, ENSDARG00000045555,…	777	101	4078	1.50696	1	0.958723	28.0311
GOTERM_BP_FAT	GO:0034622~cellular macromolecular complex assembly	22	1.08911	0.0203226	ENSDARG00000053442, ENSDARG00000055429, ENSDARG00000040344, ENSDARG00000024381, ENSDARG00000077456, ENSDARG00000006963, ENSDARG00000071420, ENSDARG00000070280, ENSDARG00000033009, ENSDARG00000077587, ENSDARG00000079534, ENSDARG00000058159, ENSDARG00000005540, ENSDARG00000037997, ENSDARG00000055216, ENSDARG00000061547, ENSDARG00000058219, ENSDARG00000068995, ENSDARG00000054224, ENSDARG00000068996,…	777	71	4078	1.62626	1	0.943682	28.3932
GOTERM_BP_FAT	GO:0043933~macromolecular complex subunit organization	30	1.48515	0.0216576	ENSDARG00000053442, ENSDARG00000055429, ENSDARG00000024381, ENSDARG00000063670, ENSDARG00000006963, ENSDARG00000071420, ENSDARG00000037855, ENSDARG00000079534, ENSDARG00000077587, ENSDARG00000037997, ENSDARG00000005540, ENSDARG00000042799, ENSDARG00000053685, ENSDARG00000005561, ENSDARG00000055216, ENSDARG00000061547, ENSDARG00000058219, ENSDARG00000068995, ENSDARG00000068996, ENSDARG00000058560,…	777	106	4078	1.48539	1	0.936774	29.9641
GOTERM_BP_FAT	GO:0007519~skeletal muscle tissue development	5	0.247525	0.0279588	ENSDARG00000008433, ENSDARG00000027695, ENSDARG00000008487, ENSDARG00000054942, ENSDARG00000044417	777	7	4078	3.74885	1	0.961255	36.9516
GOTERM_BP_FAT	GO:0006323~DNA packaging	11	0.544554	0.0280979	ENSDARG00000053442, ENSDARG00000055429, ENSDARG00000040344, ENSDARG00000061547, ENSDARG00000077456, ENSDARG00000068995, ENSDARG00000068996, ENSDARG00000071420, ENSDARG00000070280, ENSDARG00000079534, ENSDARG00000033009, ENSDARG00000077587	777	28	4078	2.06187	1	0.949958	37.0983
GOTERM_BP_FAT	GO:0034621~cellular macromolecular complex subunit organization	23	1.13861	0.0304058	ENSDARG00000053442, ENSDARG00000055429, ENSDARG00000040344, ENSDARG00000024381, ENSDARG00000077456, ENSDARG00000006963, ENSDARG00000071420, ENSDARG00000070280, ENSDARG00000033009, ENSDARG00000077587, ENSDARG00000079534, ENSDARG00000058159, ENSDARG00000005540, ENSDARG00000037997, ENSDARG00000055216, ENSDARG00000005561, ENSDARG00000061547, ENSDARG00000058219, ENSDARG00000068995, ENSDARG00000054224,…	777	78	4078	1.5476	1	0.94997	39.4843
GOTERM_BP_FAT	GO:0051173~positive regulation of nitrogen compound metabolic process	14	0.693069	0.0357744	ENSDARG00000028058, ENSDARG00000042714, ENSDARG00000054033, ENSDARG00000035559, ENSDARG00000058449, ENSDARG00000038863, ENSDARG00000005593, ENSDARG00000026757, ENSDARG00000014591, ENSDARG00000019392, ENSDARG00000027695, ENSDARG00000011703, ENSDARG00000077526, ENSDARG00000035831	777	41	4078	1.79213	1	0.962421	44.7104
GOTERM_BP_FAT	GO:0045935~positive regulation of nucleobase, nucleoside, nucleotide and nucleic acid metabolic process	14	0.693069	0.0357744	ENSDARG00000028058, ENSDARG00000042714, ENSDARG00000054033, ENSDARG00000035559, ENSDARG00000058449, ENSDARG00000038863, ENSDARG00000005593, ENSDARG00000026757, ENSDARG00000014591, ENSDARG00000019392, ENSDARG00000027695, ENSDARG00000011703, ENSDARG00000077526, ENSDARG00000035831	777	41	4078	1.79213	1	0.962421	44.7104
GOTERM_BP_FAT	GO:0010212~response to ionizing radiation	6	0.29703	0.0413451	ENSDARG00000028523, ENSDARG00000035559, ENSDARG00000077526, ENSDARG00000038863, ENSDARG00000004692, ENSDARG00000026757	777	11	4078	2.86276	1	0.971265	49.6834
GOTERM_BP_FAT	GO:0044275~cellular carbohydrate catabolic process	13	0.643564	0.0440768	ENSDARG00000039914, ENSDARG00000040988, ENSDARG00000005423, ENSDARG00000043701, ENSDARG00000021233, ENSDARG00000014068, ENSDARG00000037897, ENSDARG00000014179, ENSDARG00000043180, ENSDARG00000044080, ENSDARG00000019702, ENSDARG00000039007, ENSDARG00000003933	777	38	4078	1.7955	1	0.971352	51.9656
GOTERM_BP_FAT	GO:0046164~alcohol catabolic process	13	0.643564	0.0440768	ENSDARG00000039914, ENSDARG00000040988, ENSDARG00000005423, ENSDARG00000043701, ENSDARG00000021233, ENSDARG00000014068, ENSDARG00000037897, ENSDARG00000014179, ENSDARG00000043180, ENSDARG00000044080, ENSDARG00000019702, ENSDARG00000039007, ENSDARG00000003933	777	38	4078	1.7955	1	0.971352	51.9656
GOTERM_BP_FAT	GO:0006367~transcription initiation from RNA polymerase II promoter	6	0.29703	0.0600761	ENSDARG00000053685, ENSDARG00000063670, ENSDARG00000037855, ENSDARG00000069910, ENSDARG00000000542, ENSDARG00000006816	777	12	4078	2.6242	1	0.989905	63.4982
GOTERM_BP_FAT	GO:0010557~positive regulation of macromolecule biosynthetic process	12	0.594059	0.065452	ENSDARG00000014591, ENSDARG00000028058, ENSDARG00000042714, ENSDARG00000019392, ENSDARG00000027695, ENSDARG00000011703, ENSDARG00000054033, ENSDARG00000035559, ENSDARG00000058449, ENSDARG00000017235, ENSDARG00000005593, ENSDARG00000035831	777	36	4078	1.74946	1	0.991281	66.7499
GOTERM_BP_FAT	GO:0031570~DNA integrity checkpoint	5	0.247525	0.0731387	ENSDARG00000035559, ENSDARG00000002385, ENSDARG00000056862, ENSDARG00000077526, ENSDARG00000038863	777	9	4078	2.91577	1	0.993531	70.9298
GOTERM_BP_FAT	GO:0000077~DNA damage checkpoint	5	0.247525	0.0731387	ENSDARG00000035559, ENSDARG00000002385, ENSDARG00000056862, ENSDARG00000077526, ENSDARG00000038863	777	9	4078	2.91577	1	0.993531	70.9298
GOTERM_BP_FAT	GO:0031328~positive regulation of cellular biosynthetic process	12	0.594059	0.07783	ENSDARG00000014591, ENSDARG00000028058, ENSDARG00000042714, ENSDARG00000019392, ENSDARG00000027695, ENSDARG00000011703, ENSDARG00000054033, ENSDARG00000035559, ENSDARG00000058449, ENSDARG00000017235, ENSDARG00000005593, ENSDARG00000035831	777	37	4078	1.70218	1	0.993956	73.2329
GOTERM_BP_FAT	GO:0009891~positive regulation of biosynthetic process	12	0.594059	0.07783	ENSDARG00000014591, ENSDARG00000028058, ENSDARG00000042714, ENSDARG00000019392, ENSDARG00000027695, ENSDARG00000011703, ENSDARG00000054033, ENSDARG00000035559, ENSDARG00000058449, ENSDARG00000017235, ENSDARG00000005593, ENSDARG00000035831	777	37	4078	1.70218	1	0.993956	73.2329
GOTERM_BP_FAT	GO:0006366~transcription from RNA polymerase II promoter	8	0.39604	0.0870749	ENSDARG00000053685, ENSDARG00000063670, ENSDARG00000006251, ENSDARG00000037855, ENSDARG00000069910, ENSDARG00000000542, ENSDARG00000002402, ENSDARG00000006816	777	21	4078	1.99939	1	0.995791	77.2793
GOTERM_BP_FAT	GO:0006030~chitin metabolic process	3	0.148515	0.0947791	ENSDARG00000008541, ENSDARG00000027768, ENSDARG00000069673	777	3	4078	5.24839	1	0.996679	80.2052
GOTERM_BP_FAT	GO:0006032~chitin catabolic process	3	0.148515	0.0947791	ENSDARG00000008541, ENSDARG00000027768, ENSDARG00000069673	777	3	4078	5.24839	1	0.996679	80.2052
GOTERM_BP_FAT	GO:0006560~proline metabolic process	3	0.148515	0.0947791	ENSDARG00000015236, ENSDARG00000061123, ENSDARG00000053965	777	3	4078	5.24839	1	0.996679	80.2052
GOTERM_BP_FAT	GO:0006561~proline biosynthetic process	3	0.148515	0.0947791	ENSDARG00000015236, ENSDARG00000061123, ENSDARG00000053965	777	3	4078	5.24839	1	0.996679	80.2052
GOTERM_BP_FAT	GO:0006026~aminoglycan catabolic process	3	0.148515	0.0947791	ENSDARG00000008541, ENSDARG00000027768, ENSDARG00000069673	777	3	4078	5.24839	1	0.996679	80.2052
GOTERM_BP_FAT	GO:0000272~polysaccharide catabolic process	3	0.148515	0.0947791	ENSDARG00000008541, ENSDARG00000027768, ENSDARG00000069673	777	3	4078	5.24839	1	0.996679	80.2052
GOTERM_BP_FAT	GO:0045941~positive regulation of transcription	11	0.544554	0.0959962	ENSDARG00000014591, ENSDARG00000028058, ENSDARG00000042714, ENSDARG00000019392, ENSDARG00000027695, ENSDARG00000011703, ENSDARG00000054033, ENSDARG00000035559, ENSDARG00000058449, ENSDARG00000005593, ENSDARG00000035831	777	34	4078	1.69801	1	0.996046	80.6337
GOTERM_BP_FAT	GO:0006955~immune response	11	0.544554	0.0959962	ENSDARG00000010169, ENSDARG00000014591, ENSDARG00000062834, ENSDARG00000001470, ENSDARG00000032993, ENSDARG00000074765, ENSDARG00000079534, ENSDARG00000011257, ENSDARG00000055278, ENSDARG00000005789, ENSDARG00000057241	777	34	4078	1.69801	1	0.996046	80.6337
GOTERM_BP_FAT	GO:0010628~positive regulation of gene expression	11	0.544554	0.0959962	ENSDARG00000014591, ENSDARG00000028058, ENSDARG00000042714, ENSDARG00000019392, ENSDARG00000027695, ENSDARG00000011703, ENSDARG00000054033, ENSDARG00000035559, ENSDARG00000058449, ENSDARG00000005593, ENSDARG00000035831	777	34	4078	1.69801	1	0.996046	80.6337
GOCC
Category	Term	Count	%	PValue	Genes	List Total	Pop Hits	Pop Total	Fold Enrichment	Bonferroni	Benjamini	FDR
GOTERM_CC_FAT	GO:0000786~nucleosome	11	0.544554	0.000918637	ENSDARG00000053442, ENSDARG00000055429, ENSDARG00000040344, ENSDARG00000061547, ENSDARG00000077456, ENSDARG00000068995, ENSDARG00000068996, ENSDARG00000071420, ENSDARG00000070280, ENSDARG00000079534, ENSDARG00000033009, ENSDARG00000077587	433	19	2294	3.06722	0.208923	0.208923	1.19052
GOTERM_CC_FAT	GO:0032993~protein-DNA complex	11	0.544554	0.00244236	ENSDARG00000053442, ENSDARG00000055429, ENSDARG00000040344, ENSDARG00000061547, ENSDARG00000077456, ENSDARG00000068995, ENSDARG00000068996, ENSDARG00000071420, ENSDARG00000070280, ENSDARG00000079534, ENSDARG00000033009, ENSDARG00000077587	433	21	2294	2.7751	0.463969	0.267859	3.1364
GOTERM_CC_FAT	GO:0005576~extracellular region	34	1.68317	0.011	ENSDARG00000008541, ENSDARG00000007804, ENSDARG00000051746, ENSDARG00000057096, ENSDARG00000032993, ENSDARG00000074764, ENSDARG00000079727, ENSDARG00000062096, ENSDARG00000079534, ENSDARG00000059367, ENSDARG00000055278, ENSDARG00000058414, ENSDARG00000069673, ENSDARG00000041724, ENSDARG00000043934, ENSDARG00000008835, ENSDARG00000013930, ENSDARG00000060022, ENSDARG00000053119, ENSDARG00000045378,…	433	120	2294	1.50108	0.940426	0.609443	13.4233
GOTERM_CC_FAT	GO:0034703~cation channel complex	9	0.445545	0.0304458	ENSDARG00000002167, ENSDARG00000010603, ENSDARG00000059798, ENSDARG00000037507, ENSDARG00000021209, ENSDARG00000078758, ENSDARG00000010783, ENSDARG00000043095, ENSDARG00000062674	433	21	2294	2.27054	0.999623	0.860693	33.1632
GOTERM_CC_FAT	GO:0034702~ion channel complex	10	0.49505	0.0322557	ENSDARG00000002167, ENSDARG00000010603, ENSDARG00000059798, ENSDARG00000037507, ENSDARG00000021209, ENSDARG00000078758, ENSDARG00000010783, ENSDARG00000043095, ENSDARG00000007678, ENSDARG00000062674	433	25	2294	2.11917	0.999766	0.812158	34.771
GOTERM_CC_FAT	GO:0005615~extracellular space	8	0.39604	0.0503052	ENSDARG00000008835, ENSDARG00000056656, ENSDARG00000051746, ENSDARG00000032993, ENSDARG00000012506, ENSDARG00000074764, ENSDARG00000053119, ENSDARG00000079534	433	19	2294	2.2307	0.999998	0.888488	48.9626
GOTERM_CC_FAT	GO:0044427~chromosomal part	21	1.0396	0.0574687	ENSDARG00000053442, ENSDARG00000055429, ENSDARG00000040344, ENSDARG00000039354, ENSDARG00000077456, ENSDARG00000071420, ENSDARG00000070280, ENSDARG00000033009, ENSDARG00000077587, ENSDARG00000079534, ENSDARG00000034624, ENSDARG00000024681, ENSDARG00000003904, ENSDARG00000061547, ENSDARG00000044938, ENSDARG00000078054, ENSDARG00000075619, ENSDARG00000068995, ENSDARG00000044135, ENSDARG00000068996,…	433	75	2294	1.48342	1	0.88422	53.7579
GOMF
Category	Term	Count	%	PValue	Genes	List Total	Pop Hits	Pop Total	Fold Enrichment	Bonferroni	Benjamini	FDR
GOTERM_MF_FAT	GO:0046914~transition metal ion binding	265	13.1188	0.000230115	ENSDARG00000015968, ENSDARG00000015966, ENSDARG00000035819, ENSDARG00000032896, ENSDARG00000057741, ENSDARG00000020448, ENSDARG00000069957, ENSDARG00000062558, ENSDARG00000060477, ENSDARG00000058725, ENSDARG00000015312, ENSDARG00000033440, ENSDARG00000035821, ENSDARG00000045983, ENSDARG00000035823, ENSDARG00000061311, ENSDARG00000037040, ENSDARG00000034025, ENSDARG00000024503, ENSDARG00000045691,…	953	1099	4710	1.19173	0.141118	0.141118	0.343812
GOTERM_MF_FAT	GO:0043169~cation binding	328	16.2376	0.000485354	ENSDARG00000015968, ENSDARG00000007804, ENSDARG00000015966, ENSDARG00000019990, ENSDARG00000035819, ENSDARG00000032896, ENSDARG00000057741, ENSDARG00000020448, ENSDARG00000069957, ENSDARG00000062558, ENSDARG00000058414, ENSDARG00000058820, ENSDARG00000060477, ENSDARG00000058725, ENSDARG00000015312, ENSDARG00000011723, ENSDARG00000033440, ENSDARG00000035821, ENSDARG00000045983, ENSDARG00000045888,…	953	1407	4710	1.15215	0.274502	0.148238	0.723869
GOTERM_MF_FAT	GO:0043167~ion binding	328	16.2376	0.000503162	ENSDARG00000015968, ENSDARG00000007804, ENSDARG00000015966, ENSDARG00000019990, ENSDARG00000035819, ENSDARG00000032896, ENSDARG00000057741, ENSDARG00000020448, ENSDARG00000069957, ENSDARG00000062558, ENSDARG00000058414, ENSDARG00000058820, ENSDARG00000060477, ENSDARG00000058725, ENSDARG00000015312, ENSDARG00000011723, ENSDARG00000033440, ENSDARG00000035821, ENSDARG00000045983, ENSDARG00000045888,…	953	1408	4710	1.15133	0.282996	0.104964	0.750335
GOTERM_MF_FAT	GO:0046872~metal ion binding	322	15.9406	0.000880738	ENSDARG00000015968, ENSDARG00000007804, ENSDARG00000015966, ENSDARG00000019990, ENSDARG00000035819, ENSDARG00000032896, ENSDARG00000057741, ENSDARG00000020448, ENSDARG00000069957, ENSDARG00000062558, ENSDARG00000058414, ENSDARG00000058820, ENSDARG00000060477, ENSDARG00000058725, ENSDARG00000015312, ENSDARG00000011723, ENSDARG00000033440, ENSDARG00000035821, ENSDARG00000045983, ENSDARG00000045888,…	953	1389	4710	1.14573	0.441457	0.135502	1.30994
GOTERM_MF_FAT	GO:0008270~zinc ion binding	221	10.9406	0.00242552	ENSDARG00000015968, ENSDARG00000015966, ENSDARG00000035819, ENSDARG00000057741, ENSDARG00000069957, ENSDARG00000062558, ENSDARG00000060477, ENSDARG00000015312, ENSDARG00000035821, ENSDARG00000045983, ENSDARG00000035823, ENSDARG00000061311, ENSDARG00000037040, ENSDARG00000034025, ENSDARG00000024503, ENSDARG00000045691, ENSDARG00000035563, ENSDARG00000026757, ENSDARG00000067601, ENSDARG00000051809,…	953	931	4710	1.1732	0.799154	0.274608	3.56893
GOTERM_MF_FAT	GO:0030247~polysaccharide binding	7	0.346535	0.0313323	ENSDARG00000008541, ENSDARG00000045748, ENSDARG00000039957, ENSDARG00000018542, ENSDARG00000011257, ENSDARG00000027768, ENSDARG00000005789	953	13	4710	2.66123	1	0.970014	37.8977
GOTERM_MF_FAT	GO:0001871~pattern binding	7	0.346535	0.0313323	ENSDARG00000008541, ENSDARG00000045748, ENSDARG00000039957, ENSDARG00000018542, ENSDARG00000011257, ENSDARG00000027768, ENSDARG00000005789	953	13	4710	2.66123	1	0.970014	37.8977
GOTERM_MF_FAT	GO:0005085~guanyl-nucleotide exchange factor activity	11	0.544554	0.0643156	ENSDARG00000011157, ENSDARG00000006299, ENSDARG00000074034, ENSDARG00000007247, ENSDARG00000007477, ENSDARG00000011830, ENSDARG00000009081, ENSDARG00000005972, ENSDARG00000015971, ENSDARG00000002690, ENSDARG00000061796	953	30	4710	1.81217	1	0.998122	63.021
GOTERM_MF_FAT	GO:0030414~peptidase inhibitor activity	13	0.643564	0.0658914	ENSDARG00000076193, ENSDARG00000071808, ENSDARG00000035556, ENSDARG00000074764, ENSDARG00000074194, ENSDARG00000036445, ENSDARG00000075954, ENSDARG00000029353, ENSDARG00000045516, ENSDARG00000069192, ENSDARG00000059036, ENSDARG00000045352, ENSDARG00000045378, ENSDARG00000045980	953	38	4710	1.69078	1	0.996418	63.9421
GOTERM_MF_FAT	GO:0004866~endopeptidase inhibitor activity	12	0.594059	0.0787509	ENSDARG00000076193, ENSDARG00000071808, ENSDARG00000035556, ENSDARG00000074764, ENSDARG00000074194, ENSDARG00000036445, ENSDARG00000075954, ENSDARG00000029353, ENSDARG00000045516, ENSDARG00000069192, ENSDARG00000059036, ENSDARG00000045352, ENSDARG00000045980	953	35	4710	1.6945	1	0.997581	70.6973
GOTERM_MF_FAT	GO:0009055~electron carrier activity	27	1.33663	0.0941616	ENSDARG00000043665, ENSDARG00000030004, ENSDARG00000043997, ENSDARG00000036967, ENSDARG00000002249, ENSDARG00000030478, ENSDARG00000070020, ENSDARG00000058725, ENSDARG00000057055, ENSDARG00000068663, ENSDARG00000026548, ENSDARG00000042990, ENSDARG00000027992, ENSDARG00000028336, ENSDARG00000062664, ENSDARG00000004262, ENSDARG00000071333, ENSDARG00000044562, ENSDARG00000034070, ENSDARG00000061274,…	953	100	4710	1.33442	1	0.998551	77.2349
GOTERM_MF_FAT	GO:0008289~lipid binding	26	1.28713	0.0977992	ENSDARG00000043077, ENSDARG00000045461, ENSDARG00000013613, ENSDARG00000039456, ENSDARG00000063195, ENSDARG00000024602, ENSDARG00000060430, ENSDARG00000027070, ENSDARG00000014594, ENSDARG00000053356, ENSDARG00000019060, ENSDARG00000005593, ENSDARG00000040698, ENSDARG00000074842, ENSDARG00000021377, ENSDARG00000016623, ENSDARG00000003384, ENSDARG00000040151, ENSDARG00000045527, ENSDARG00000012738,…	953	96	4710	1.33854	1	0.997939	78.5652

## Sheet: 2212_n202
p-values on over representation in a distinct mother-specific cluster are calculated with all genes in distinct mother-specific clusters as background:
KEGG
NA
GOBP
Category	Term	Count	%	PValue	Genes	List Total	Pop Hits	Pop Total	Fold Enrichment	Bonferroni	Benjamini	FDR
GOTERM_BP_FAT	GO:0006367~transcription initiation from RNA polymerase II promoter	3	1.67598	0.0220839	ENSDARG00000053685, ENSDARG00000063670, ENSDARG00000006816	81	12	4078	12.5864	0.998822	0.998822	25.8231
GOTERM_BP_FAT	GO:0007389~pattern specification process	7	3.91061	0.0303585	ENSDARG00000030347, ENSDARG00000005355, ENSDARG00000076965, ENSDARG00000054562, ENSDARG00000033327, ENSDARG00000044417, ENSDARG00000008886	81	121	4078	2.91256	0.99991	0.990488	33.793
GOTERM_BP_FAT	GO:0065003~macromolecular complex assembly	6	3.35196	0.0470045	ENSDARG00000053685, ENSDARG00000061547, ENSDARG00000063670, ENSDARG00000033009, ENSDARG00000006816, ENSDARG00000037997	81	101	4078	2.99083	1	0.992145	47.4821
GOTERM_BP_FAT	GO:0043933~macromolecular complex subunit organization	6	3.35196	0.0558052	ENSDARG00000053685, ENSDARG00000061547, ENSDARG00000063670, ENSDARG00000033009, ENSDARG00000006816, ENSDARG00000037997	81	106	4078	2.84976	1	0.986904	53.6116
GOTERM_BP_FAT	GO:0006366~transcription from RNA polymerase II promoter	3	1.67598	0.0627487	ENSDARG00000053685, ENSDARG00000063670, ENSDARG00000006816	81	21	4078	7.19224	1	0.980042	57.9727
GOTERM_BP_FAT	GO:0006352~transcription initiation	3	1.67598	0.0627487	ENSDARG00000053685, ENSDARG00000063670, ENSDARG00000006816	81	21	4078	7.19224	1	0.980042	57.9727
GOCC
Category	Term	Count	%	PValue	Genes	List Total	Pop Hits	Pop Total	Fold Enrichment	Bonferroni	Benjamini	FDR
GOTERM_CC_FAT	GO:0016591~DNA-directed RNA polymerase II, holoenzyme	3	1.67598	0.0346016	ENSDARG00000053685, ENSDARG00000063670, ENSDARG00000006816	39	18	2294	9.80342	0.931182	0.931182	30.9653
GOTERM_CC_FAT	GO:0005672~transcription factor TFIIA complex	2	1.11732	0.0488972	ENSDARG00000053685, ENSDARG00000063670	39	3	2294	39.2137	0.977854	0.851186	40.9952
GOMF
Category	Term	Count	%	PValue	Genes	List Total	Pop Hits	Pop Total	Fold Enrichment	Bonferroni	Benjamini	FDR
GOTERM_MF_FAT	GO:0030528~transcription regulator activity	15	8.37989	0.0158473	ENSDARG00000038386, ENSDARG00000042032, ENSDARG00000004864, ENSDARG00000063670, ENSDARG00000006816, ENSDARG00000008886, ENSDARG00000030347, ENSDARG00000071418, ENSDARG00000053685, ENSDARG00000040764, ENSDARG00000054562, ENSDARG00000006350, ENSDARG00000037835, ENSDARG00000056015, ENSDARG00000077544	92	388	4710	1.97921	0.936932	0.936932	17.7542
GOTERM_MF_FAT	GO:0016755~transferase activity, transferring amino-acyl groups	2	1.11732	0.0382719	ENSDARG00000036893, ENSDARG00000023526	92	2	4710	51.1957	0.99883	0.9658	37.9659
GOTERM_MF_FAT	GO:0009055~electron carrier activity	6	3.35196	0.0431992	ENSDARG00000061274, ENSDARG00000027992, ENSDARG00000068663, ENSDARG00000062664, ENSDARG00000044562, ENSDARG00000070119	92	100	4710	3.07174	0.999519	0.92165	41.7448

## Sheet: 12111_n193
p-values on over representation in a distinct mother-specific cluster are calculated with all genes in distinct mother-specific clusters as background:
KEGG
Category	Term	Count	%	PValue	Genes	List Total	Pop Hits	Pop Total	Fold Enrichment	Bonferroni	Benjamini	FDR
KEGG_PATHWAY	dre00230:Purine metabolism	6	3.38983	0.00879948	ENSDARG00000008757, ENSDARG00000079632, ENSDARG00000015524, ENSDARG00000057529, ENSDARG00000038293, ENSDARG00000057904	34	91	2285	4.43116	0.368463	0.368463	8.22874
KEGG_PATHWAY	dre00240:Pyrimidine metabolism	4	2.25989	0.0703221	ENSDARG00000008757, ENSDARG00000079632, ENSDARG00000057529, ENSDARG00000057904	34	67	2285	4.01229	0.977442	0.849808	50.7586
KEGG_PATHWAY	dre00520:Amino sugar and nucleotide sugar metabolism	3	1.69492	0.0808825	ENSDARG00000008541, ENSDARG00000075143, ENSDARG00000027768	34	33	2285	6.10963	0.987546	0.768208	55.9317
KEGG_PATHWAY	dre04260:Cardiac muscle contraction	3	1.69492	0.0851806	ENSDARG00000009209, ENSDARG00000002167, ENSDARG00000007745	34	34	2285	5.92993	0.99024	0.685689	57.8936
GOBP
Category	Term	Count	%	PValue	Genes	List Total	Pop Hits	Pop Total	Fold Enrichment	Bonferroni	Benjamini	FDR
GOTERM_BP_FAT	GO:0005976~polysaccharide metabolic process	3	1.69492	0.020317	ENSDARG00000008541, ENSDARG00000016875, ENSDARG00000027768	58	16	4078	13.1832	0.990721	0.990721	23.1095
GOTERM_BP_FAT	GO:0006030~chitin metabolic process	2	1.12994	0.0413589	ENSDARG00000008541, ENSDARG00000027768	58	3	4078	46.8736	0.999934	0.991894	41.7695
GOTERM_BP_FAT	GO:0006026~aminoglycan catabolic process	2	1.12994	0.0413589	ENSDARG00000008541, ENSDARG00000027768	58	3	4078	46.8736	0.999934	0.991894	41.7695
GOTERM_BP_FAT	GO:0006032~chitin catabolic process	2	1.12994	0.0413589	ENSDARG00000008541, ENSDARG00000027768	58	3	4078	46.8736	0.999934	0.991894	41.7695
GOTERM_BP_FAT	GO:0000272~polysaccharide catabolic process	2	1.12994	0.0413589	ENSDARG00000008541, ENSDARG00000027768	58	3	4078	46.8736	0.999934	0.991894	41.7695
GOCC
NA
GOMF
Category	Term	Count	%	PValue	Genes	List Total	Pop Hits	Pop Total	Fold Enrichment	Bonferroni	Benjamini	FDR
GOTERM_MF_FAT	GO:0051537~2 iron, 2 sulfur cluster binding	3	1.69492	0.0122207	ENSDARG00000058725, ENSDARG00000007745, ENSDARG00000000423	75	11	4710	17.1273	0.877863	0.877863	13.9428
GOTERM_MF_FAT	GO:0051536~iron-sulfur cluster binding	4	2.25989	0.0169988	ENSDARG00000058725, ENSDARG00000057055, ENSDARG00000007745, ENSDARG00000000423	75	35	4710	7.17714	0.946699	0.769129	18.8907
GOTERM_MF_FAT	GO:0051540~metal cluster binding	4	2.25989	0.0169988	ENSDARG00000058725, ENSDARG00000057055, ENSDARG00000007745, ENSDARG00000000423	75	35	4710	7.17714	0.946699	0.769129	18.8907
GOTERM_MF_FAT	GO:0008061~chitin binding	2	1.12994	0.0311789	ENSDARG00000008541, ENSDARG00000027768	75	2	4710	62.8	0.995557	0.835607	32.0784
GOTERM_MF_FAT	GO:0004568~chitinase activity	2	1.12994	0.0464068	ENSDARG00000008541, ENSDARG00000027768	75	3	4710	41.8667	0.999704	0.868848	44.0262
GOTERM_MF_FAT	GO:0046983~protein dimerization activity	4	2.25989	0.0570656	ENSDARG00000043180, ENSDARG00000037551, ENSDARG00000007823, ENSDARG00000062096	75	56	4710	4.48571	0.999957	0.86595	51.2056
GOTERM_MF_FAT	GO:0022836~gated channel activity	4	2.25989	0.0621427	ENSDARG00000002167, ENSDARG00000068381, ENSDARG00000037507, ENSDARG00000075058	75	58	4710	4.33103	0.999983	0.839343	54.3189
GOTERM_MF_FAT	GO:0022838~substrate specific channel activity	4	2.25989	0.0935782	ENSDARG00000002167, ENSDARG00000068381, ENSDARG00000037507, ENSDARG00000075058	75	69	4710	3.64058	1	0.909293	69.8753
GOTERM_MF_FAT	GO:0005216~ion channel activity	4	2.25989	0.0935782	ENSDARG00000002167, ENSDARG00000068381, ENSDARG00000037507, ENSDARG00000075058	75	69	4710	3.64058	1	0.909293	69.8753
GOTERM_MF_FAT	GO:0022803~passive transmembrane transporter activity	4	2.25989	0.0967116	ENSDARG00000002167, ENSDARG00000068381, ENSDARG00000037507, ENSDARG00000075058	75	70	4710	3.58857	1	0.886292	71.1227
GOTERM_MF_FAT	GO:0015267~channel activity	4	2.25989	0.0967116	ENSDARG00000002167, ENSDARG00000068381, ENSDARG00000037507, ENSDARG00000075058	75	70	4710	3.58857	1	0.886292	71.1227

## Sheet: 21222_n161
p-values on over representation in a distinct mother-specific cluster are calculated with all genes in distinct mother-specific clusters as background:
KEGG
NA
GOBP
Category	Term	Count	%	PValue	Genes	List Total	Pop Hits	Pop Total	Fold Enrichment	Bonferroni	Benjamini	FDR
GOTERM_BP_FAT	GO:0065004~protein-DNA complex assembly	3	2.01342	0.0613148	ENSDARG00000055429, ENSDARG00000068995, ENSDARG00000068996	70	24	4078	7.28214	1	1	58.5611
GOTERM_BP_FAT	GO:0031497~chromatin assembly	3	2.01342	0.0613148	ENSDARG00000055429, ENSDARG00000068995, ENSDARG00000068996	70	24	4078	7.28214	1	1	58.5611
GOTERM_BP_FAT	GO:0034728~nucleosome organization	3	2.01342	0.0613148	ENSDARG00000055429, ENSDARG00000068995, ENSDARG00000068996	70	24	4078	7.28214	1	1	58.5611
GOTERM_BP_FAT	GO:0006334~nucleosome assembly	3	2.01342	0.0613148	ENSDARG00000055429, ENSDARG00000068995, ENSDARG00000068996	70	24	4078	7.28214	1	1	58.5611
GOTERM_BP_FAT	GO:0006493~protein amino acid O-linked glycosylation	2	1.34228	0.0660055	ENSDARG00000057702, ENSDARG00000067670	70	4	4078	29.1286	1	0.999999	61.3528
GOTERM_BP_FAT	GO:0007507~heart development	4	2.68456	0.0709957	ENSDARG00000011027, ENSDARG00000061527, ENSDARG00000006603, ENSDARG00000012397	70	57	4078	4.08822	1	0.999938	64.1305
GOTERM_BP_FAT	GO:0006323~DNA packaging	3	2.01342	0.0804583	ENSDARG00000055429, ENSDARG00000068995, ENSDARG00000068996	70	28	4078	6.24184	1	0.999747	68.8956
GOTERM_BP_FAT	GO:0048916~posterior lateral line development	2	1.34228	0.0818242	ENSDARG00000011027, ENSDARG00000012397	70	5	4078	23.3029	1	0.998822	69.5327
GOCC
Category	Term	Count	%	PValue	Genes	List Total	Pop Hits	Pop Total	Fold Enrichment	Bonferroni	Benjamini	FDR
GOTERM_CC_FAT	GO:0000786~nucleosome	3	2.01342	0.0216153	ENSDARG00000055429, ENSDARG00000068995, ENSDARG00000068996	29	19	2294	12.49	0.783392	0.783392	20.2404
GOTERM_CC_FAT	GO:0032993~protein-DNA complex	3	2.01342	0.0261497	ENSDARG00000055429, ENSDARG00000068995, ENSDARG00000068996	29	21	2294	11.3005	0.843522	0.604427	23.9842
GOTERM_CC_FAT	GO:0000785~chromatin	3	2.01342	0.099274	ENSDARG00000055429, ENSDARG00000068995, ENSDARG00000068996	29	44	2294	5.39342	0.999337	0.912804	66.1099
GOMF

## Sheet: 22212_n157
p-values on over representation in a distinct mother-specific cluster are calculated with all genes in distinct mother-specific clusters as background:
KEGG
Category	Term	Count	%	PValue	Genes	List Total	Pop Hits	Pop Total	Fold Enrichment	Bonferroni	Benjamini	FDR
KEGG_PATHWAY	dre03050:Proteasome	4	2.83688	0.006102	ENSDARG00000045928, ENSDARG00000040121, ENSDARG00000043561, ENSDARG00000023279	22	42	2285	9.89177	0.147121	0.147121	4.89555
GOBP
NA
GOCC
Category	Term	Count	%	PValue	Genes	List Total	Pop Hits	Pop Total	Fold Enrichment	Bonferroni	Benjamini	FDR
GOTERM_CC_FAT	GO:0000502~proteasome complex	4	2.83688	0.0118992	ENSDARG00000045928, ENSDARG00000040121, ENSDARG00000043561, ENSDARG00000023279	29	40	2294	7.91034	0.535185	0.535185	11.4506
GOMF
Category	Term	Count	%	PValue	Genes	List Total	Pop Hits	Pop Total	Fold Enrichment	Bonferroni	Benjamini	FDR
GOTERM_MF_FAT	GO:0004713~protein tyrosine kinase activity	4	2.83688	0.0286238	ENSDARG00000063195, ENSDARG00000004722, ENSDARG00000023609, ENSDARG00000016399	64	50	4710	5.8875	0.965569	0.965569	28.2031
GOTERM_MF_FAT	GO:0019842~vitamin binding	4	2.83688	0.0513641	ENSDARG00000076225, ENSDARG00000014915, ENSDARG00000017126, ENSDARG00000070487	64	63	4710	4.67262	0.997794	0.953035	45.206

## Sheet: 11211_n145
p-values on over representation in a distinct mother-specific cluster are calculated with all genes in distinct mother-specific clusters as background:
KEGG
Category	Term	Count	%	PValue	Genes	List Total	Pop Hits	Pop Total	Fold Enrichment	Bonferroni	Benjamini	FDR
KEGG_PATHWAY	dre00330:Arginine and proline metabolism	3	2.25564	0.0440341	ENSDARG00000039093, ENSDARG00000071082, ENSDARG00000053965	26	31	2285	8.50496	0.819361	0.819361	33.4342
KEGG_PATHWAY	dre04080:Neuroactive ligand-receptor interaction	3	2.25564	0.0466593	ENSDARG00000076546, ENSDARG00000069139, ENSDARG00000070543	26	32	2285	8.23918	0.837284	0.596619	35.0681
GOBP
Category	Term	Count	%	PValue	Genes	List Total	Pop Hits	Pop Total	Fold Enrichment	Bonferroni	Benjamini	FDR
GOTERM_BP_FAT	GO:0030097~hemopoiesis	3	2.25564	0.0605055	ENSDARG00000019392, ENSDARG00000040860, ENSDARG00000041572	42	40	4078	7.28214	0.999999	0.999999	55.0243
GOTERM_BP_FAT	GO:0042451~purine nucleoside biosynthetic process	2	1.50376	0.0683389	ENSDARG00000043105, ENSDARG00000011683	42	7	4078	27.7415	1	0.999687	59.5961
GOTERM_BP_FAT	GO:0046129~purine ribonucleoside biosynthetic process	2	1.50376	0.0683389	ENSDARG00000043105, ENSDARG00000011683	42	7	4078	27.7415	1	0.999687	59.5961
GOTERM_BP_FAT	GO:0042455~ribonucleoside biosynthetic process	2	1.50376	0.0683389	ENSDARG00000043105, ENSDARG00000011683	42	7	4078	27.7415	1	0.999687	59.5961
GOTERM_BP_FAT	GO:0009163~nucleoside biosynthetic process	2	1.50376	0.0683389	ENSDARG00000043105, ENSDARG00000011683	42	7	4078	27.7415	1	0.999687	59.5961
GOTERM_BP_FAT	GO:0048534~hemopoietic or lymphoid organ development	3	2.25564	0.0687484	ENSDARG00000019392, ENSDARG00000040860, ENSDARG00000041572	42	43	4078	6.77409	1	0.995542	59.8228
GOTERM_BP_FAT	GO:0002520~immune system development	3	2.25564	0.0687484	ENSDARG00000019392, ENSDARG00000040860, ENSDARG00000041572	42	43	4078	6.77409	1	0.995542	59.8228
GOCC
NA
GOMF
Category	Term	Count	%	PValue	Genes	List Total	Pop Hits	Pop Total	Fold Enrichment	Bonferroni	Benjamini	FDR
GOTERM_MF_FAT	GO:0046914~transition metal ion binding	22	16.5414	0.0265484	ENSDARG00000071862, ENSDARG00000035009, ENSDARG00000005536, ENSDARG00000016830, ENSDARG00000005154, ENSDARG00000071333, ENSDARG00000071082, ENSDARG00000074171, ENSDARG00000009886, ENSDARG00000040151, ENSDARG00000043105, ENSDARG00000008218, ENSDARG00000040860, ENSDARG00000011186, ENSDARG00000060035, ENSDARG00000062338, ENSDARG00000041572, ENSDARG00000006065, ENSDARG00000069807, ENSDARG00000005640,…	61	1099	4710	1.54567	0.981851	0.981851	27.4536
GOTERM_MF_FAT	GO:0046872~metal ion binding	26	19.5489	0.0288551	ENSDARG00000035009, ENSDARG00000005154, ENSDARG00000071082, ENSDARG00000008494, ENSDARG00000040151, ENSDARG00000019392, ENSDARG00000043105, ENSDARG00000009311, ENSDARG00000008218, ENSDARG00000062338, ENSDARG00000036386, ENSDARG00000071862, ENSDARG00000005536, ENSDARG00000016830, ENSDARG00000071333, ENSDARG00000074171, ENSDARG00000009886, ENSDARG00000040860, ENSDARG00000011186, ENSDARG00000060035,…	61	1389	4710	1.44531	0.987256	0.887109	29.4778
GOTERM_MF_FAT	GO:0043169~cation binding	26	19.5489	0.0335983	ENSDARG00000035009, ENSDARG00000005154, ENSDARG00000071082, ENSDARG00000008494, ENSDARG00000040151, ENSDARG00000019392, ENSDARG00000043105, ENSDARG00000009311, ENSDARG00000008218, ENSDARG00000062338, ENSDARG00000036386, ENSDARG00000071862, ENSDARG00000005536, ENSDARG00000016830, ENSDARG00000071333, ENSDARG00000074171, ENSDARG00000009886, ENSDARG00000040860, ENSDARG00000011186, ENSDARG00000060035,…	61	1407	4710	1.42682	0.993855	0.816839	33.4783
GOTERM_MF_FAT	GO:0043167~ion binding	26	19.5489	0.0338788	ENSDARG00000035009, ENSDARG00000005154, ENSDARG00000071082, ENSDARG00000008494, ENSDARG00000040151, ENSDARG00000019392, ENSDARG00000043105, ENSDARG00000009311, ENSDARG00000008218, ENSDARG00000062338, ENSDARG00000036386, ENSDARG00000071862, ENSDARG00000005536, ENSDARG00000016830, ENSDARG00000071333, ENSDARG00000074171, ENSDARG00000009886, ENSDARG00000040860, ENSDARG00000011186, ENSDARG00000060035,…	61	1408	4710	1.42581	0.994115	0.723033	33.7082
GOTERM_MF_FAT	GO:0008270~zinc ion binding	19	14.2857	0.0375492	ENSDARG00000071862, ENSDARG00000035009, ENSDARG00000005536, ENSDARG00000005154, ENSDARG00000074171, ENSDARG00000009886, ENSDARG00000040151, ENSDARG00000043105, ENSDARG00000008218, ENSDARG00000040860, ENSDARG00000011186, ENSDARG00000060035, ENSDARG00000062338, ENSDARG00000041572, ENSDARG00000006065, ENSDARG00000069807, ENSDARG00000005640, ENSDARG00000053263, ENSDARG00000036386	61	931	4710	1.57578	0.996663	0.680346	36.6507
GOTERM_MF_FAT	GO:0004835~tubulin-tyrosine ligase activity	2	1.50376	0.0858882	ENSDARG00000054023, ENSDARG00000062418	61	7	4710	22.0609	0.999998	0.892482	65.7385

## Sheet: 21122_n142
p-values on over representation in a distinct mother-specific cluster are calculated with all genes in distinct mother-specific clusters as background:
KEGG
NA
GOBP
Category	Term	Count	%	PValue	Genes	List Total	Pop Hits	Pop Total	Fold Enrichment	Bonferroni	Benjamini	FDR
GOTERM_BP_FAT	GO:0051052~regulation of DNA metabolic process	3	2.25564	0.00723622	ENSDARG00000035957, ENSDARG00000077526, ENSDARG00000026757	55	10	4078	22.2436	0.884325	0.884325	9.23537
GOTERM_BP_FAT	GO:0055114~oxidation reduction	9	6.76692	0.0357802	ENSDARG00000070020, ENSDARG00000004262, ENSDARG00000076836, ENSDARG00000003869, ENSDARG00000071680, ENSDARG00000069966, ENSDARG00000042827, ENSDARG00000034070, ENSDARG00000006040	55	291	4078	2.29316	0.99998	0.995532	38.5009
GOTERM_BP_FAT	GO:0016568~chromatin modification	4	3.00752	0.0499182	ENSDARG00000010571, ENSDARG00000052348, ENSDARG00000077526, ENSDARG00000026757	55	63	4078	4.70765	1	0.993715	49.5019
GOTERM_BP_FAT	GO:0051054~positive regulation of DNA metabolic process	2	1.50376	0.0769121	ENSDARG00000077526, ENSDARG00000026757	55	6	4078	24.7152	1	0.997374	65.6241
GOTERM_BP_FAT	GO:0006282~regulation of DNA repair	2	1.50376	0.0769121	ENSDARG00000077526, ENSDARG00000026757	55	6	4078	24.7152	1	0.997374	65.6241
GOTERM_BP_FAT	GO:0045739~positive regulation of DNA repair	2	1.50376	0.0769121	ENSDARG00000077526, ENSDARG00000026757	55	6	4078	24.7152	1	0.997374	65.6241
GOTERM_BP_FAT	GO:0043623~cellular protein complex assembly	3	2.25564	0.0934826	ENSDARG00000055216, ENSDARG00000058219, ENSDARG00000006963	55	39	4078	5.7035	1	0.997061	73.0046
GOCC
NA
GOMF
Category	Term	Count	%	PValue	Genes	List Total	Pop Hits	Pop Total	Fold Enrichment	Bonferroni	Benjamini	FDR
GOTERM_MF_FAT	GO:0020037~heme binding	4	3.00752	0.0303557	ENSDARG00000070020, ENSDARG00000004262, ENSDARG00000034070, ENSDARG00000006040	76	43	4710	5.76499	0.994863	0.994863	31.3702
GOTERM_MF_FAT	GO:0046906~tetrapyrrole binding	4	3.00752	0.0361023	ENSDARG00000070020, ENSDARG00000004262, ENSDARG00000034070, ENSDARG00000006040	76	46	4710	5.38902	0.998141	0.956883	36.1755
GOTERM_MF_FAT	GO:0046914~transition metal ion binding	25	18.797	0.0528728	ENSDARG00000015968, ENSDARG00000008333, ENSDARG00000057741, ENSDARG00000079222, ENSDARG00000024940, ENSDARG00000059109, ENSDARG00000070020, ENSDARG00000009178, ENSDARG00000032933, ENSDARG00000080004, ENSDARG00000036070, ENSDARG00000028058, ENSDARG00000076302, ENSDARG00000004262, ENSDARG00000070939, ENSDARG00000069966, ENSDARG00000034070, ENSDARG00000058963, ENSDARG00000026757, ENSDARG00000057974,…	76	1099	4710	1.40977	0.999908	0.954786	48.489

## Sheet: 11121_n108
p-values on over representation in a distinct mother-specific cluster are calculated with all genes in distinct mother-specific clusters as background:
KEGG
NA
GOBP
NA
GOCC
NA
GOMF
Category	Term	Count	%	PValue	Genes	List Total	Pop Hits	Pop Total	Fold Enrichment	Bonferroni	Benjamini	FDR
GOTERM_MF_FAT	GO:0046983~protein dimerization activity	3	3	0.0994052	ENSDARG00000043701, ENSDARG00000038401, ENSDARG00000042977	46	56	4710	5.48525	0.999989	0.999989	69.3008

## Sheet: 12211_n104
p-values on over representation in a distinct mother-specific cluster are calculated with all genes in distinct mother-specific clusters as background:
KEGG
NA
GOBP
Category	Term	Count	%	PValue	Genes	List Total	Pop Hits	Pop Total	Fold Enrichment	Bonferroni	Benjamini	FDR
GOTERM_BP_FAT	GO:0031123~RNA 3'-end processing	2	2.12766	0.0338787	ENSDARG00000045095, ENSDARG00000016999	29	5	4078	56.2483	0.999175	0.999175	35.2143
GOCC
Category	Term	Count	%	PValue	Genes	List Total	Pop Hits	Pop Total	Fold Enrichment	Bonferroni	Benjamini	FDR
GOTERM_CC_FAT	GO:0043228~non-membrane-bounded organelle	10	10.6383	0.0239715	ENSDARG00000044491, ENSDARG00000058391, ENSDARG00000039142, ENSDARG00000010008, ENSDARG00000040730, ENSDARG00000003511, ENSDARG00000057881, ENSDARG00000002571, ENSDARG00000058230, ENSDARG00000034624	22	499	2294	2.08963	0.695447	0.695447	20.7559
GOTERM_CC_FAT	GO:0043232~intracellular non-membrane-bounded organelle	10	10.6383	0.0239715	ENSDARG00000044491, ENSDARG00000058391, ENSDARG00000039142, ENSDARG00000010008, ENSDARG00000040730, ENSDARG00000003511, ENSDARG00000057881, ENSDARG00000002571, ENSDARG00000058230, ENSDARG00000034624	22	499	2294	2.08963	0.695447	0.695447	20.7559
GOTERM_CC_FAT	GO:0005856~cytoskeleton	6	6.38298	0.0289537	ENSDARG00000044491, ENSDARG00000058391, ENSDARG00000039142, ENSDARG00000010008, ENSDARG00000057881, ENSDARG00000002571	22	197	2294	3.17582	0.762995	0.513168	24.5504
GOMF
Category	Term	Count	%	PValue	Genes	List Total	Pop Hits	Pop Total	Fold Enrichment	Bonferroni	Benjamini	FDR
GOTERM_MF_FAT	GO:0008270~zinc ion binding	14	14.8936	0.0206071	ENSDARG00000024278, ENSDARG00000058391, ENSDARG00000044847, ENSDARG00000071811, ENSDARG00000021021, ENSDARG00000029480, ENSDARG00000010181, ENSDARG00000016999, ENSDARG00000036650, ENSDARG00000007885, ENSDARG00000015482, ENSDARG00000035997, ENSDARG00000044356, ENSDARG00000078988	38	931	4710	1.86387	0.872727	0.872727	20.6005
GOTERM_MF_FAT	GO:0046914~transition metal ion binding	15	15.9574	0.033443	ENSDARG00000024278, ENSDARG00000058391, ENSDARG00000044847, ENSDARG00000071811, ENSDARG00000021021, ENSDARG00000029480, ENSDARG00000010181, ENSDARG00000016999, ENSDARG00000036650, ENSDARG00000026548, ENSDARG00000007885, ENSDARG00000015482, ENSDARG00000035997, ENSDARG00000044356, ENSDARG00000078988	38	1099	4710	1.69173	0.965524	0.814322	31.3967
GOTERM_MF_FAT	GO:0048037~cofactor binding	4	4.25532	0.0960334	ENSDARG00000032206, ENSDARG00000079946, ENSDARG00000053500, ENSDARG00000057128	38	140	4710	3.54135	0.999954	0.96427	67.323
GOTERM_MF_FAT	GO:0046872~metal ion binding	16	17.0213	0.0992195	ENSDARG00000044491, ENSDARG00000024278, ENSDARG00000058391, ENSDARG00000044847, ENSDARG00000071811, ENSDARG00000021021, ENSDARG00000029480, ENSDARG00000010181, ENSDARG00000016999, ENSDARG00000036650, ENSDARG00000026548, ENSDARG00000007885, ENSDARG00000015482, ENSDARG00000035997, ENSDARG00000044356, ENSDARG00000078988	38	1389	4710	1.42776	0.999968	0.924696	68.5766

## Sheet: 11112_n95
p-values on over representation in a distinct mother-specific cluster are calculated with all genes in distinct mother-specific clusters as background:
KEGG
Category	Term	Count	%	PValue	Genes	List Total	Pop Hits	Pop Total	Fold Enrichment	Bonferroni	Benjamini	FDR
KEGG_PATHWAY	dre00740:Riboflavin metabolism	2	2.32558	0.0712613	ENSDARG00000045567, ENSDARG00000060522	15	12	2285	25.3889	0.735708	0.735708	42.0123
GOBP
Category	Term	Count	%	PValue	Genes	List Total	Pop Hits	Pop Total	Fold Enrichment	Bonferroni	Benjamini	FDR
GOTERM_BP_FAT	GO:0016310~phosphorylation	6	6.97674	0.0600942	ENSDARG00000070600, ENSDARG00000062971, ENSDARG00000042861, ENSDARG00000043211, ENSDARG00000015922, ENSDARG00000003208	29	315	4078	2.67849	0.998597	0.998597	50.114
GOTERM_BP_FAT	GO:0006468~protein amino acid phosphorylation	5	5.81395	0.0917942	ENSDARG00000070600, ENSDARG00000042861, ENSDARG00000043211, ENSDARG00000015922, ENSDARG00000003208	29	253	4078	2.77907	0.999963	0.993922	66.0543
GOTERM_BP_FAT	GO:0006259~DNA metabolic process	4	4.65116	0.0990862	ENSDARG00000033273, ENSDARG00000013933, ENSDARG00000013837, ENSDARG00000074451	29	163	4078	3.45081	0.999984	0.97495	68.9901
GOCC
NA
GOMF
Category	Term	Count	%	PValue	Genes	List Total	Pop Hits	Pop Total	Fold Enrichment	Bonferroni	Benjamini	FDR
GOTERM_MF_FAT	GO:0030554~adenyl nucleotide binding	12	13.9535	0.017311	ENSDARG00000037100, ENSDARG00000070600, ENSDARG00000076918, ENSDARG00000022177, ENSDARG00000013933, ENSDARG00000042861, ENSDARG00000043211, ENSDARG00000015922, ENSDARG00000003208, ENSDARG00000013837, ENSDARG00000015228, ENSDARG00000044807	39	691	4710	2.09729	0.743874	0.743874	16.866
GOTERM_MF_FAT	GO:0001883~purine nucleoside binding	12	13.9535	0.0174883	ENSDARG00000037100, ENSDARG00000070600, ENSDARG00000076918, ENSDARG00000022177, ENSDARG00000013933, ENSDARG00000042861, ENSDARG00000043211, ENSDARG00000015922, ENSDARG00000003208, ENSDARG00000013837, ENSDARG00000015228, ENSDARG00000044807	39	692	4710	2.09426	0.747452	0.497459	17.0245
GOTERM_MF_FAT	GO:0001882~nucleoside binding	12	13.9535	0.0180284	ENSDARG00000037100, ENSDARG00000070600, ENSDARG00000076918, ENSDARG00000022177, ENSDARG00000013933, ENSDARG00000042861, ENSDARG00000043211, ENSDARG00000015922, ENSDARG00000003208, ENSDARG00000013837, ENSDARG00000015228, ENSDARG00000044807	39	695	4710	2.08522	0.758055	0.376879	17.5057
GOTERM_MF_FAT	GO:0005524~ATP binding	11	12.7907	0.0311649	ENSDARG00000037100, ENSDARG00000070600, ENSDARG00000076918, ENSDARG00000022177, ENSDARG00000013933, ENSDARG00000042861, ENSDARG00000043211, ENSDARG00000015922, ENSDARG00000003208, ENSDARG00000013837, ENSDARG00000044807	39	656	4710	2.02509	0.915377	0.460648	28.4592
GOTERM_MF_FAT	GO:0032559~adenyl ribonucleotide binding	11	12.7907	0.0320567	ENSDARG00000037100, ENSDARG00000070600, ENSDARG00000076918, ENSDARG00000022177, ENSDARG00000013933, ENSDARG00000042861, ENSDARG00000043211, ENSDARG00000015922, ENSDARG00000003208, ENSDARG00000013837, ENSDARG00000044807	39	659	4710	2.01587	0.921242	0.398468	29.1527
GOTERM_MF_FAT	GO:0046914~transition metal ion binding	14	16.2791	0.0846387	ENSDARG00000060477, ENSDARG00000074836, ENSDARG00000075014, ENSDARG00000057080, ENSDARG00000028949, ENSDARG00000078562, ENSDARG00000075639, ENSDARG00000018434, ENSDARG00000079263, ENSDARG00000074267, ENSDARG00000061004, ENSDARG00000020448, ENSDARG00000071725, ENSDARG00000035821, ENSDARG00000062558	39	1099	4710	1.53846	0.99899	0.68326	60.7596
GOTERM_MF_FAT	GO:0017076~purine nucleotide binding	12	13.9535	0.0892464	ENSDARG00000037100, ENSDARG00000070600, ENSDARG00000076918, ENSDARG00000022177, ENSDARG00000013933, ENSDARG00000042861, ENSDARG00000043211, ENSDARG00000015922, ENSDARG00000003208, ENSDARG00000013837, ENSDARG00000015228, ENSDARG00000044807	39	892	4710	1.6247	0.999319	0.647134	62.7993

[truncated: 7 more sheets: 22221_n73, 22211_n45, 21112_n42, 21111_n36, 22211_n36, 11122_n33, 21121_n30]
