# Supplementary material for: Mother-Specific Signature in the Maternal Transcriptome Composition of Mature, Unfertilized Zebrafish Eggs
Source: PLoS One. 2016 Jan 22;11(1):e0147151. doi: 10.1371/journal.pone.0147151 (PMC4723340; doi:10.1371/journal.pone.0147151)
Supplement: S12 File — (XLSX) [file pone.0147151.s015.xlsx]

## Sheet: Sheet1
Supplemental file S12 – Enrichment of hexamer motifs, CPEs, eCPEs and PBEs in 3' UTRs of mother-specific gene clusters to the background of all expressed genes
given are the clusters that have at least one motif enriched with an unadjusted p-value < 0.05.
		hexamer motifs				CPEs				PBE		eCPEs
cluster	# genes	AATAAA		ATTAAA		TTTTAT		TTTTAMT		TGTA(N)ATA		11Us -20Us
		p-value	adj. p-value	p-value	adj. p-value	p-value	adj. p-value	p-value	adj. p-value	p-value	adj. p-value	p-value	adj. pval
12221	36			0.035	0.0684			0.00947	0.0281	0.0049	0.0049
22122	202	0.0118	0.0236
22212	157	0.000689	0.001378	0.000114	0.000228
21122	142	0.0142	0.028			0.055	0.16
22221	73					0.00395	0.0118			0.014	0.014
22211	45							0.095	0.28
