# Supplementary material for: Mother-Specific Signature in the Maternal Transcriptome Composition of Mature, Unfertilized Zebrafish Eggs
Source: PLoS One. 2016 Jan 22;11(1):e0147151. doi: 10.1371/journal.pone.0147151 (PMC4723340; doi:10.1371/journal.pone.0147151)
Supplement: S13 File — (XLSX) [file pone.0147151.s016.xlsx]

## Sheet: sup_table
Supplemental File S13 - Transcription factor binding motifs found in the promoters of the mother-specific gene clusters
p-values on over-representation in a distinct mother-specific cluster are calculated with all genes in distinct mother-specific clusters as background;
The lines in the table below correspond to Fig. 5B read from top to bottom
E.g. the first factor CDP CR1 is found overrepresented in clusters with code 12111, 21222, 11121, 11122, 12221, 21111, 12222 and 21121.
Factors occuring in inverse clusters are indicated in red
Matrix	Accession	Factor Name
V$CDPCR1_01	M00104	CDP CR1
V$ZFP105_04	M02931	ZFP105 secondary motif
V$POU6F1_02	M01462	POU6F1
V$CDX2_01	M01449	Cdx-2
V$P53_04	M01652	p53
V$CDC5_01	M00478	Cdc5
V$DR4_Q2	M00965	LXR, PXR, CAR, COUP, RAR
V$TBX5_01	M01019	Tbx5
V$HMGIY_Q3	M01010	HMGIY
V$FAC1_01	M00456	FAC1
V$PBX_Q3	M00998	Pbx
V$ZNF333_01	M01230	ZNF333
V$CEBPA_Q6	M01866	C/EBPalpha
V$MYB_05	M02779	c-Myb
V$TATA_01	M00252	TATA
V$MEF2_03	M00232	MEF-2
V$IPF1_Q5	M02096	ipf1
V$MEF2A_Q6	M02024	mef-2A
V$HNF1A_Q4	M07044	HNF-1alpha
V$ISL1_Q3	M04616	islet1
V$RFX1_01	M00280	RFX1
V$MAZR_01	M00491	MAZR
V$PIT1_Q6_01	M03559	Pit-1
V$DRI1_01	M01654	DRI1
V$BLIMP1_Q4	M07314	Blimp-1
V$SOX2_Q3_01	M07308	Sox2
V$MAZ_Q6_01	M02023	MAZ
V$AP2ALPHA_03	M01047	AP-2alphaA
V$ARID5A_03	M02736	Arid5a
V$CRX_Q4_01	M01712	CRX
V$BBX_04	M02843	BBX secondary motif
V$HBP1_03	M02762	Hbp1
V$LRH1_Q5_01	M02098	LRH-1
V$ZSCAN4_04	M02942	ZSCAN4 secondary motif
V$SRF_Q5_02	M01007	SRF
V$RORALPHA_Q4	M07306	RORalpha
V$ZFP161_04	M02933	ZF5 secondary motif
V$DMRT4_01	M01149	DMRT4
V$RREB1_01	M00257	RREB-1
V$GCM2_01	M04002	GCMb
V$MYOGENIN_Q6_01	M02101	myogenin
V$CDX2_Q5_02	M02087	CDX-2
V$NFY_Q3	M07302	NF-Y
V$GMEB2_04	M04504	GMEB2
V$CREBP1_01	M00040	ATF-2
V$GFI1_Q6_01	M02010	Gfi1
V$EGR1_Q6	M01873	Egr-1
V$SP1_Q6_01	M00931	Sp1
V$EKLF_Q5_01	M07281	EKLF
V$GKLF_Q4	M01835	GKLF
V$MRF2_01	M00454	MRF2
V$HNF3B_Q6	M02014	HNF-3beta
V$FREAC3_01	M00291	Freac-3
V$CP2_Q6	M03868	CP2
V$HNF6_Q4	M03829	HNF-6
V$MAF_Q4	M07296	MAF
V$E2A_Q6_01	M02088	E2A
V$XVENT1_01	M00445	Xvent-1
V$POU2F1_Q6	M03561	POU2F1
V$TEF1_Q6_04	M07340	TEF-1
V$BBX_03	M02739	Bbx
V$LEF1_Q5_01	M03794	LEF-1
V$HMGA2_01	M01300	HMGA2
V$BRCA_01	M01082	BRCA1:USF2
V$NFAT1_Q4	M03555	NF-AT1
V$REVERBALPHA_Q6	M03884	Rev-ErbAaLPHA
V$KAISO_01	M01119	Kaiso
V$SRY_Q6	M03854	SRY
V$SOX10_Q3	M07338	Sox10
V$HES1_Q6	M02011	HES-1
V$RELA_Q6	M03563	RelA-p65
V$SF1_Q5_01	M07267	SF-1
V$EBOX_Q6_01	M01034	Ebox
V$AHR_Q6	M01855	AHR
V$MECP2_02	M01299	MECP2
V$NF1_Q6	M00193	NF-1
V$AIRE_01	M00999	AIRE
V$OSR1_03	M02784	Osr1
V$ERALPHA_Q6_01	M03547	ER-alpha
V$HSF1_02	M04008	HSF1
V$FPM315_01	M01587	FPM315 (ZNF263)
V$IRF1_Q5	M07045	IRF-1
V$AML3_Q6	M01856	AML3
V$SMAD4_Q6_01	M01889	Smad4
V$ING4_01	M01743	ING4
V$MEIS1_01	M00419	MEIS1
V$RP58_01	M00532	RP58
V$IK_Q5_01	M07260	Ikaros
V$TTF1_Q5_01	M03891	TTF-1
V$COE1_Q6	M01871	COE1
V$MAFA_Q4	M01709	MAFA
V$GATA_Q6	M00789	GATA
V$BCL6_Q3_01	M02085	Bcl-6
V$E2F_Q6_01	M00920	E2F
V$MYB_Q4	M07299	c-Myb
V$DEAF1_02	M01002	DEAF1
V$HSF1_01	M00146	HSF1
V$RFX_Q6	M00975	RFX
V$GLI_Q3	M07292	GLI
V$SP100_04	M02913	SP100 secondary motif
V$BEN_01	M01240	BEN
